# Supplementary material for: An O-Methyltransferase Is Required for Infection of Tick Cells by Anaplasma phagocytophilum
Source: PLoS Pathog. 2015 Nov 6;11(11):e1005248. doi: 10.1371/journal.ppat.1005248 (PMC4636158; doi:10.1371/journal.ppat.1005248)
Supplement: S1 Text — (XLSX) [file ppat.1005248.s010.xlsx]

## Sheet: munde001_chave028_111811_10948_
N	Unused	Total	%Cov	%Cov(50)	%Cov(95)	Accession	Name	Species	Peptides(95%)								115:114	PVal 115:114	EF 115:114	LowerCI 115:114	UpperCI 115:114	116:114	PVal 116:114	EF 116:114	LowerCI 116:114	UpperCI 116:114	117:114	PVal 117:114	EF 117:114	LowerCI 117:114	UpperCI 117:114
1	210.23	210.23	62.25	47.68	40.67	gi|241997714	spectrin alpha chain, putative [Ixodes scapularis]	Ixodes scapularis	122								0.870848	0.133014	1.19613	0.728054	1.04165	1.35362	0.158596	1.51908	0.891075	2.05626	1.17302	0.0674461	1.18456	0.990261	1.38952
2	195.72	197.31	63.56	51.52	42.79	gi|241690317	spectrin beta chain, putative [Ixodes scapularis]	Ixodes scapularis	116								0.897376	0.298944	1.22541	0.732305	1.09966	1.52826	0.089469	1.62386	0.941127	2.48169	1.22055	0.119149	1.28217	0.951937	1.56495
3	128.8	130.04	72.37	66.79	60.58	gi|241699688	tumor rejection antigen (gp96), putative [Ixodes scapularis]	Ixodes scapularis	102								1.02101	0.929871	1.60109	0.637698	1.63472	1.24158	0.635831	2.48339	0.499953	3.08332	1.05926	0.810795	1.61452	0.656085	1.71019
4	109.73	110.05	67.78	60.94	56.53	gi|241998026	heat shock protein, putative [Ixodes scapularis]	Ixodes scapularis	154								0.998606	0.980512	1.12122	0.890641	1.11966	1.91244	0.0633248	1.98555	0.963176	3.79724	1.68656	8.76389e-08	1.18035	1.42887	1.99072
5	108.79	110.64	45.88	33.35	24.22	gi|241264284	ankyrin 2,3/unc44, putative [Ixodes scapularis]	Ixodes scapularis	56								0.918603	0.515782	1.29722	0.708133	1.19163	1.45333	0.199519	1.78089	0.816066	2.58821	1.12739	0.167516	1.18748	0.949394	1.33875
6	91.29	91.82	81.4	77.2	69.2	gi|241749561	protein disulfide isomerase, putative [Ixodes scapularis]	Ixodes scapularis	93								1.01094	0.715413	1.06152	0.952344	1.07313	1.77539	0.120252	2.07498	0.855617	3.6839	1.40955	3.40762e-06	1.13943	1.23706	1.60608
7	88.88	89.88	76.57	72.9	70.1	gi|241998158	chaperonin subunit, putative [Ixodes scapularis]	Ixodes scapularis	114								1.04521	0.585587	1.17673	0.888233	1.22992	1.09764	0.773878	1.91868	0.572081	2.10602	0.93737	0.728176	1.45336	0.644966	1.36234
8	84.31	85.92	73.51	68.29	61.26	gi|241705635	F0F1-type ATP synthase, alpha subunit, putative [Ixodes scapularis]	Ixodes scapularis	111								1.03947	0.853677	1.52695	0.680749	1.58722	0.968716	0.930743	2.09105	0.463268	2.02563	1.07565	0.756084	1.60515	0.670125	1.72658
9	83.12	84.01	65.27	60.33	55.24	gi|241119385	Hsp70, putative [Ixodes scapularis]	Ixodes scapularis	85								1.07431	0.749201	1.5675	0.685362	1.68398	0.992056	0.980359	1.91416	0.518273	1.89895	0.937759	0.694036	1.38735	0.675935	1.301
10	77.62	83.59	71.6	63.58	60.91	gi|241029459	protein disulfide isomerase, putative [Ixodes scapularis]	Ixodes scapularis	92								0.999109	0.990918	1.17102	0.853199	1.16997	1.93868	0.249613	3.15152	0.615158	6.10978	1.41283	0.00349536	1.25104	1.12933	1.76751
11	76.36	76.66	70.8	63.89	60.18	gi|240951933	aldehyde dehydrogenase, putative [Ixodes scapularis]	Ixodes scapularis	64								1.17557	0.309312	1.37399	0.85559	1.61523	1.52249	0.536247	3.90818	0.389566	5.95017	1.40524	0.102447	1.50902	0.931222	2.12054
12	72.47	73.39	65.04	56.23	49.46	gi|242002892	hydroxyacyl-CoA dehydrogenase, putative [Ixodes scapularis]	Ixodes scapularis	62								0.921006	0.54762	1.31798	0.698799	1.21387	1.09773	0.764987	1.87895	0.584222	2.06258	0.923657	0.496766	1.26564	0.729792	1.16902
13	67.45	68.74	70.28	61.08	52.55	gi|241103946	ribophorin, putative [Ixodes scapularis]	Ixodes scapularis	65								1.03387	0.889413	1.62271	0.637126	1.67767	1.18574	0.680271	2.30359	0.514738	2.73146	1.04008	0.856762	1.55258	0.669903	1.61481
14	66.2	80.69	61.27	53.86	51.85	gi|241153675	heat shock protein, putative [Ixodes scapularis]	Ixodes scapularis	79								1.08246	0.726267	1.58014	0.685036	1.71043	1.11165	0.813094	2.47325	0.449472	2.7494	1.05825	0.798262	1.56516	0.676128	1.65633
15	65.18	65.92	73.13	71.94	63.28	gi|241157545	actin, putative [Ixodes scapularis]	Ixodes scapularis	184								0.944784	0.775932	1.50389	0.628225	1.42086	1.0045	0.987811	1.82729	0.549723	1.83552	0.932549	0.736442	1.52824	0.610212	1.42516
16	64.86	66.22	38.65	30.4	29.47	gi|241165413	NAD(P) transhydrogenase, putative [Ixodes scapularis]	Ixodes scapularis	68								1.28354	0.0839866	1.33006	0.965026	1.70719	1.12174	0.661796	1.7	0.659848	1.90696	1.40324	0.0330371	1.36309	1.02946	1.91273
17	63.41	64.19	44.25	33.33	31.68	gi|241124081	Na+/K+ ATPase, alpha subunit, putative [Ixodes scapularis]	Ixodes scapularis	56								1.07098	0.585327	1.2888	0.83099	1.38028	1.27147	0.462988	1.93343	0.657624	2.4583	1.14392	0.65064	1.82179	0.627911	2.08398
18	62.28	62.81	47.92	39.03	35.88	gi|241168808	2-oxoglutarate dehydrogenase, putative [Ixodes scapularis]	Ixodes scapularis	39								1.09075	0.405485	1.23355	0.884234	1.3455	1.37866	0.337925	1.95886	0.703808	2.70062	1.34819	0.038011	1.32471	1.01773	1.78597
19	59.98	64.65	57.05	42.95	37.35	gi|241830514	Hsp90 protein, putative [Ixodes scapularis]	Ixodes scapularis	50								1.00901	0.980766	2.12178	0.47555	2.14091	0.704292	0.331253	2.06152	0.341638	1.45191	0.726299	0.246702	1.73642	0.418274	1.26116
20	59.6	60.9	81.7	78.45	71.18	gi|241828656	flotillin, putative [Ixodes scapularis]	Ixodes scapularis	44								0.999866	1	1.48361	0.67394	1.48341	1.3899	0.540133	2.95349	0.470595	4.10506	1.20966	0.0690482	1.22886	0.984377	1.4865
21	58.87	61.21	50.76	37.81	32.67	gi|241060074	ATP-dependent protease PIM1/LON, putative [Ixodes scapularis]	Ixodes scapularis	38								1.03289	0.76357	1.24387	0.830389	1.28479	1.04187	0.935342	2.79037	0.373381	2.9072	0.993053	0.957835	1.30692	0.75984	1.29784
22	57.42	60.18	31.63	16.28	14.36	gi|241860659	talin, putative [Ixodes scapularis]	Ixodes scapularis	30								1.12424	0.641043	1.66592	0.674845	1.87289	1.08867	0.885203	3.3133	0.328574	3.60708	0.900126	0.757519	2.00041	0.449971	1.80062
23	57.29	57.53	68.52	66.34	58.11	gi|241566040	calreticulin, putative [Ixodes scapularis]	Ixodes scapularis	66								1.14736	0.343087	1.33753	0.857826	1.53463	1.45247	0.285125	2.01197	0.721915	2.92232	1.26285	0.273155	1.53137	0.824658	1.93389
24	57.17	59.07	32.43	22.71	21.97	gi|241610894	clathrin heavy chain, putative [Ixodes scapularis]	Ixodes scapularis	33								0.887588	0.402231	1.33187	0.666423	1.18215	0.859774	0.525402	1.61632	0.531934	1.38967	0.739785	0.0400263	1.33203	0.555383	0.985413
25	56.29	56.83	63.94	54.53	52.58	gi|241729762	F0F1-type ATP synthase, beta subunit, putative [Ixodes scapularis]	Ixodes scapularis	143								1.13383	0.685961	1.88233	0.602359	2.13425	1.0701	0.663231	1.37261	0.77961	1.46883	1.10936	0.43011	1.30548	0.849771	1.44824
26	56.14	56.97	62.47	51.91	48.76	gi|241165415	NADP-dependent isocitrate dehydrogenase, putative [Ixodes scapularis]	Ixodes scapularis	63								1.24105	0.387827	1.66129	0.747039	2.06174	1.59468	0.258051	2.29917	0.693587	3.66644	1.26514	0.368783	1.70027	0.744086	2.15108
27	55.74	58.68	41.8	29.53	27.47	gi|241710660	saposin, putative [Ixodes scapularis]	Ixodes scapularis	47								2.22648	0.0714035	2.4031	0.926505	5.35045	1.70926	0.447272	4.21927	0.405109	7.21183	1.78539	0.0957273	1.99608	0.894444	3.56378
28	55.42	56.45	42.39	31.73	24.21	gi|241562219	golgi apparatus protein, putative [Ixodes scapularis]	Ixodes scapularis	28								1.12934	0.712978	1.95103	0.578842	2.20337	1.61532	0.480016	3.92888	0.41114	6.34639	1.37558	0.329866	1.92923	0.713023	2.65382
29	55.3	55.78	44.03	33.85	32.41	gi|241701391	glucosidase II, putative [Ixodes scapularis]	Ixodes scapularis	38								1.03388	0.867326	1.49819	0.690085	1.54895	1.35468	0.588396	3.10927	0.43569	4.21207	1.28497	0.297568	1.62222	0.792108	2.0845
30	54.55	55.83	43.63	34.91	32.9	gi|242000046	estradiol 17-beta-dehydrogenase, putative [Ixodes scapularis]	Ixodes scapularis	33								1.01012	0.833922	1.10224	0.916423	1.1134	1.40498	0.279631	1.87973	0.747437	2.64098	1.19641	0.401087	1.53776	0.778023	1.83979
31	53.74	55.12	66.67	58.22	55.71	gi|241236734	G-3-P dehydrogenase, putative [Ixodes scapularis]	Ixodes scapularis	45								0.780554	0.0925703	1.33824	0.58327	1.04456	1.17939	0.64884	2.08356	0.566045	2.45733	1.18342	0.270027	1.35867	0.871015	1.60787
32	53.46	53.81	61.64	58.31	58.31	gi|241828024	alpha tubulin [Ixodes scapularis]	Ixodes scapularis	117								1.26769	0.923618	71883603968	1.76353e-11	9.11258e+10	2.45633	0.724116	52203921408	4.70526e-11	1.2823e+11	2.28664	0.73128	14538120192	1.57286e-10	3.32435e+10
33	53.16	53.71	54.27	38.6	34.07	gi|241841368	alpha-actinin, putative [Ixodes scapularis]	Ixodes scapularis	32								1.06656	0.805761	1.69963	0.627527	1.81275	0.925851	0.768798	1.69956	0.544759	1.57354	0.952296	0.810767	1.51166	0.629967	1.43955
34	53.05	54	68.39	60.09	60.09	gi|241151391	beta tubulin [Ixodes scapularis]	Ixodes scapularis	147								0.0113827					0.0101275					0.01
35	52.48	54.56	59.47	53.54	42.34	gi|1351907	Serum albumin precursor (Allergen Bos d 6) (BSA) cRAP	BOVIN	34								1.34252	0.590078	3.04464	0.440946	4.0875	0.911828	0.813688	2.22454	0.409895	2.0284	0.82299	0.218648	1.3748	0.598624	1.13145
36	52.43	55.27	36.71	25.13	19.66	gi|241301830	killer toxin-resistance protein, putative [Ixodes scapularis]	Ixodes scapularis	34								1.06244	0.831129	1.77941	0.597075	1.89052	1.35012	0.492714	2.4248	0.556796	3.27377	1.23765	0.282052	1.48901	0.831191	1.84288
37	51.41	52.45	77.47	68.21	63.37	gi|241684485	translation elongation factor, putative [Ixodes scapularis]	Ixodes scapularis	50								1.2161	0.498977	1.80081	0.675308	2.18997	1.35277	0.491755	2.4401	0.554393	3.30091	1.38428	0.343923	2.00244	0.691297	2.77193
38	50.86	52.33	57.25	40.79	33.66	gi|241734773	hypoxia up-regulated protein, putative [Ixodes scapularis]	Ixodes scapularis	35								1.05193	0.146848	1.07192	0.981351	1.12758	1.14999	0.656476	1.88877	0.608855	2.17207	1.03844	0.794849	1.34169	0.773977	1.39327
39	49.56	50.88	38.82	24.79	21.93	gi|242002832	pentatricopeptide repeat-containing protein, putative [Ixodes scapularis]	Ixodes scapularis	29								0.981893	0.970005	2.70387	0.363143	2.65491	0.552276	0.0626035	1.87332	0.294811	1.03459	0.578396	0.0186013	1.56403	0.369812	0.904629
40	47.23	47.7	48.21	36.95	31.13	gi|241690484	Cniwi protein, putative [Ixodes scapularis]	Ixodes scapularis	27								1.09602	0.373053	1.23221	0.889476	1.35052	1	1	2.35136	0.425285	2.35136	1.49764	0.189178	1.85444	0.807595	2.77727
41	45.77	47.03	53.05	35.03	31.1	gi|241840826	protein-glutamine gamma-glutamyltransferase, putative [Ixodes scapularis]	Ixodes scapularis	29								1.01891	0.743162	1.12423	0.906322	1.14549	1.38312	0.488224	2.59658	0.53267	3.59138	1.21634	0.227794	1.38735	0.87674	1.68749
42	45.21	52.43	69.66	58.16	51.72	gi|241161702	protein disulfide isomerase 1, putative [Ixodes scapularis]	Ixodes scapularis	51								1.01052	0.811223	1.09391	0.923762	1.10542	1.43187	0.608706	4.19373	0.341432	6.00487	1.15989	0.640592	1.91517	0.605631	2.22137
43	44.86	47.94	53.84	38.11	30.69	gi|242001596	DnaJ domain and thioredoxin-containing protein, putative [Ixodes scapularis]	Ixodes scapularis	29								1.00567	0.95608	1.2316	0.816553	1.23858	1.47283	0.183844	1.78946	0.82306	2.63557	1.25693	0.0776292	1.2913	0.973381	1.62307
44	43.53	44.38	52.4	40.33	39.37	gi|241157982	NADH-ubiquinone reductase, putative [Ixodes scapularis]	Ixodes scapularis	27								1.01367	0.97175	2.19958	0.460848	2.22965	1.00076	0.998028	1.86124	0.537684	1.86266	0.979972	0.869906	1.28893	0.760297	1.26312
45	42.79	44.26	58.4	42.78	35.99	gi|241613489	heat shock protein 70 (HSP70)-interacting protein, putative [Ixodes scapularis]	Ixodes scapularis	33								1.09653	0.747411	1.79486	0.610926	1.96812	0.979145	0.96646	2.78917	0.351052	2.73101	0.899814	0.735017	1.89184	0.475628	1.70231
46	42.42	43.16	45.63	32.94	29.74	gi|241831489	apoptosis-promoting RNA-binding protein TIA-1/TIAR, putative [Ixodes scapularis]	Ixodes scapularis	28								0.852621	0.616043	1.93204	0.441306	1.6473	0.596983	1.2959e-05	1.19706	0.498707	0.714626	0.622528	4.78565e-05	1.20345	0.517287	0.749181
47	41.93	42.68	82.65	66.18	62.35	gi|241243545	malate dehydrogenase, putative [Ixodes scapularis]	Ixodes scapularis	61								1.02547	0.864627	1.36215	0.752832	1.39685	1.20489	0.46647	1.70155	0.708111	2.05018	1.21453	0.262081	1.42676	0.851246	1.73284
48	41.53	42.34	48.48	37.84	35.64	gi|241268822	conserved hypothetical protein [Ixodes scapularis]	Ixodes scapularis	23								1.09054	0.781357	1.89882	0.574324	2.07073	0.912593	0.682528	1.58202	0.576854	1.44374	0.918957	0.518956	1.30732	0.70293	1.20137
49	40.89	41.39	42.16	31.57	28	gi|241325955	conserved hypothetical protein [Ixodes scapularis]	Ixodes scapularis	20								1.07211	0.863475	2.30735	0.464649	2.47373	1.32932	0.659924	3.79204	0.350556	5.04086	1.27189	0.142346	1.3894	0.915424	1.76716
50	39.98	41.2	42.72	35.36	30.98	gi|241848583	glycerol-3-phosphate dehydrogenase, putative [Ixodes scapularis]	Ixodes scapularis	22								1.10047	0.445767	1.29436	0.850206	1.4244	1.3888	0.673973	5.02074	0.276613	6.97283	1.17504	0.508749	1.65313	0.710798	1.94251
51	39.43	41.04	44.04	33.63	25.76	gi|241586679	Embryonic protein DC-8, putative [Ixodes scapularis]	Ixodes scapularis	23								0.937577	0.0838963	1.07676	0.87074	1.00954	1.2524	0.637928	2.67767	0.46772	3.35351	1.07385	0.169706	1.11012	0.967321	1.1921
52	38.78	39.56	47.42	36.36	31.91	gi|241601186	aldehyde dehydrogenase, putative [Ixodes scapularis]	Ixodes scapularis	35								1.13744	0.539619	1.53955	0.738813	1.75115	1.44728	0.174158	1.72985	0.83665	2.50356	1.10704	0.648941	1.58427	0.698767	1.75385
53	38.59	40.03	32.86	24.46	23.23	gi|241564310	E1-E2 ATPase, putative [Ixodes scapularis]	Ixodes scapularis	24								1.05386	0.537136	1.1895	0.885969	1.25356	1.11246	0.783907	2.21718	0.501748	2.46653	1.08712	0.639844	1.44069	0.754581	1.5662
54	38.38	38.53	53.8	45.91	45.91	gi|241157069	calumenin, putative [Ixodes scapularis]	Ixodes scapularis	36								0.999769	0.996445	1.1131	0.898188	1.11284	2.21144	0.191899	3.41305	0.647936	7.54777	1.99653	1.52953e-05	1.28613	1.55236	2.56779
55	37.33	38.12	77.78	67.17	67.17	gi|241171270	cyclophilin B precursor, putative [Ixodes scapularis]	Ixodes scapularis	29								0.984881	0.816816	1.14936	0.856894	1.13198	2.01293	0.055515	2.0515	0.981199	4.12954	1.62863	0.014243	1.45139	1.12212	2.36377
56	37.26	37.91	54.06	37.31	34.37	gi|240977914	lamin, putative [Ixodes scapularis]	Ixodes scapularis	20								0.960422	0.351929	1.09413	0.877796	1.05082	0.98678	0.986644	5.34101	0.184755	5.2704	0.943264	0.30128	1.12382	0.83934	1.06005
57	37.2	37.9	74.8	67.32	59.84	gi|241680571	electron transfer flavoprotein, beta subunit, putative [Ixodes scapularis]	Ixodes scapularis	36								1.10683	0.729855	1.83345	0.603689	2.02932	1.34612	0.332554	1.86945	0.720065	2.51651	1.04603	0.842669	1.59691	0.655032	1.67041
58	37.09	41.69	28.19	9.771	7.36	gi|241604714	conserved hypothetical protein [Ixodes scapularis]	Ixodes scapularis	16								0.93671	0.39505	1.17128	0.799729	1.09715	0.867591	0.655079	1.93306	0.448818	1.67711	0.789613	0.0570158	1.27649	0.618581	1.00793
59	36.94	38.41	58.77	50.32	43.97	gi|241855779	tyrosine aminotransferase, putative [Ixodes scapularis]	Ixodes scapularis	25								0.997767	0.98539	1.28673	0.775431	1.28385	1.42197	0.517395	3.05568	0.465354	4.3451	1.4401	0.143934	1.65007	0.872749	2.37627
60	36.89	37.74	55.19	46.92	42.31	gi|241835830	aldehyde dehydrogenase, putative [Ixodes scapularis]	Ixodes scapularis	40								0.944605	0.868304	2.0378	0.463542	1.92491	0.895792	0.800003	2.45771	0.364483	2.20159	0.916464	0.80343	2.06579	0.443638	1.89323
61	36.86	38.09	68.62	54.84	43.7	gi|241833931	electron transfer flavoprotein, alpha subunit, putative [Ixodes scapularis]	Ixodes scapularis	30								1.11397	0.703054	1.79928	0.619117	2.00434	1.10524	0.831158	2.65139	0.416852	2.93041	1.42399	0.492288	2.89411	0.492031	4.1212
62	36.83	39.81	30.34	14.29	12.01	gi|240952142	DNA topoisomerase II, putative [Ixodes scapularis]	Ixodes scapularis	17								0.951421	0.899719	2.26171	0.420665	2.15184	0.845208	0.725749	2.68766	0.314477	2.27163	0.760201	0.438317	2.0644	0.368243	1.56936
63	36.75	37.81	52.14	41.52	35.5	gi|241997374	protein hu-li tai shao, putative [Ixodes scapularis]	Ixodes scapularis	25								0.825847	0.624177	2.23477	0.369544	1.84558	1.19197	0.825813	5.19258	0.229553	6.18943	0.922586	0.874032	2.85619	0.323013	2.63508
64	36.26	36.26	52.83	45.28	39.62	gi|241177238	ribophorin II, putative [Ixodes scapularis]	Ixodes scapularis	24								1.09158	0.0456512	1.08953	1.00188	1.18931	1.26425	0.624727	2.68316	0.471181	3.39219	1.04836	0.715637	1.30647	0.802441	1.36965
65	36.17	36.8	61.48	48.36	44.67	gi|242002066	secreted protein, putative [Ixodes scapularis]	Ixodes scapularis	26								1.01735	0.796678	1.14776	0.886382	1.16768	2.17515	0.274174	4.2394	0.513081	9.22133	1.64011	0.174305	2.0828	0.787451	3.41602
66	35.99	36.5	46.74	34.28	32.86	gi|241627626	RNA-binding protein musashi, putative [Ixodes scapularis]	Ixodes scapularis	33								0.752051	0.0241467	1.27591	0.589425	0.959546	1.49695	0.172858	1.81363	0.825389	2.71492	1.3015	0.504109	2.24344	0.580136	2.91984
67	35.95	37.04	55.84	49.89	44.8	gi|241651541	citrate synthase, putative [Ixodes scapularis]	Ixodes scapularis	35								0.989425	0.860496	1.13451	0.872118	1.12251	1.09445	0.864738	3.02	0.362399	3.30523	1.06146	0.690584	1.36605	0.777024	1.45001
68	35.89	36.57	32.47	28.35	23.93	gi|241836190	hypothetical protein IscW_ISCW023296 [Ixodes scapularis]	Ixodes scapularis	57								0.964976	0.525088	1.12449	0.858147	1.0851	0.901036	0.619924	1.55385	0.579875	1.40007	0.854917	0.181671	1.27026	0.673025	1.08597
69	35.87	36.35	87.6	81.4	73.64	gi|241065293	prohibitin, putative [Ixodes scapularis]	Ixodes scapularis	33								1.09087	0.794821	1.99413	0.547039	2.17533	1.11974	0.860606	3.78052	0.296187	4.23321	1.18207	0.290196	1.37956	0.856843	1.63074
70	35.84	37.47	49.18	38.03	36.23	gi|241651548	conserved hypothetical protein [Ixodes scapularis]	Ixodes scapularis	35								0.753157	0.0336427	1.29542	0.581402	0.97565	0.769322	0.126419	1.41098	0.54524	1.0855	0.894559	0.492837	1.39853	0.639641	1.25107
71	35.63	36.84	68.09	60.99	55.67	gi|241061134	voltage-dependent anion-selective channel, putative [Ixodes scapularis]	Ixodes scapularis	47								1.29491	0.553179	2.49024	0.519997	3.22464	1.06212	0.891271	2.53112	0.419625	2.68836	1.13356	0.776654	2.53383	0.447368	2.87224
72	35.58	36.46	44.2	33.48	29.28	gi|241147055	oligopeptidase, putative [Ixodes scapularis]	Ixodes scapularis	21								0.956227	0.664939	1.24098	0.770544	1.18665	1.01917	0.960258	2.22261	0.458547	2.26522	1.00482	0.965168	1.25932	0.797907	1.26538
73	35.56	38.11	44.18	36.18	32.36	gi|88606723	chaperonin GroEL [Anaplasma phagocytophilum HZ]	Anaplasma phagocytophilum HZ	18								1.00203	0.995888	2.26817	0.441777	2.27276	0.561324	0.00367689	1.43635	0.390799	0.806257	0.565431	0.00704589	1.48114	0.381753	0.837483
74	35.25	35.51	58.31	49.08	41.69	gi|241614859	failed axon connections, putative [Ixodes scapularis]	Ixodes scapularis	38								0.895714	0.424752	1.32654	0.675226	1.1882	0.776074	0.0266913	1.24719	0.622259	0.96791	0.635108	0.0210409	1.45895	0.43532	0.926588
75	35.15	35.77	61.84	48.16	35.31	gi|240974259	prolyl 4-hydroxylase alpha subunit, putative [Ixodes scapularis]	Ixodes scapularis	24								1.10051	0.581298	1.42708	0.771161	1.57052	1.74502	0.541514	6.462	0.270044	11.2763	1.0781	0.908111	3.81472	0.282615	4.11264
76	35.13	35.3	57.2	47.81	44.68	gi|241043304	processing peptidase beta subunit, putative [Ixodes scapularis]	Ixodes scapularis	38								1.22866	0.778285	4.48982	0.273654	5.51645	0.812499	0.555542	2.05639	0.395109	1.67082	0.808822	0.510288	1.93267	0.418499	1.56319
77	35.06	36.4	59.95	52.76	45.32	gi|241567444	ribosomal protein L4, putative [Ixodes scapularis]	Ixodes scapularis	29								0.829591	0.250306	1.39155	0.596161	1.15442	0.63957	0.0184026	1.4366	0.445196	0.918806	0.602271	0.00461264	1.39025	0.433209	0.83731
78	34.69	35.76	79.33	69.33	60.33	gi|241696184	prohibitin, putative [Ixodes scapularis]	Ixodes scapularis	36								1.04619	0.695695	1.27168	0.822679	1.33042	1.21901	0.767032	4.02779	0.30265	4.90991	1.13338	0.558247	1.55878	0.727093	1.76669
79	34.67	36.46	61.04	49.78	43.07	gi|241647495	translation elongation factor EF-1 alpha/Tu, putative [Ixodes scapularis]	Ixodes scapularis	44								1.10513	0.607015	1.48675	0.743317	1.64305	0.955707	0.856157	1.66749	0.57314	1.59364	0.990447	0.947824	1.35014	0.733588	1.33724
80	34.64	36.78	41.93	29.04	26.24	gi|1346343	Keratin, type II cytoskeletal 1 (Cytokeratin-1) (CK-1) (Keratin-1) (K1) (67 kDa cytokeratin) (Hair alpha protein) cRAP	HUMAN	28								1.39032	0.739319	8.02403	0.17327	11.156	0.813198	0.0405414	1.2172	0.668092	0.989821	0.758631	0.0326773	1.28401	0.590828	0.974092
81	34.63	36.73	30.16	19.03	16.94	gi|241999584	ABC transporter, putative [Ixodes scapularis]	Ixodes scapularis	19								1.05324	0.652918	1.27119	0.828545	1.33887	1.05032	0.907463	2.41404	0.435088	2.53551	0.938779	0.86751	2.20352	0.426037	2.06862
82	34.43	37.07	47.14	37	30.14	gi|241582688	heat shock protein, putative [Ixodes scapularis]	Ixodes scapularis	23								1.03567	0.821284	1.3888	0.745732	1.43834	0.959819	0.946751	3.67287	0.261326	3.52529	0.889946	0.520038	1.46359	0.608056	1.30252
83	34.28	35.91	37.42	22.64	18.05	gi|241696172	vinculin, putative [Ixodes scapularis]	Ixodes scapularis	19								1.20403	0.123079	1.27399	0.945083	1.53392	1.02695	0.964326	3.47722	0.295338	3.57095	1.17912	0.192825	1.29371	0.911431	1.52544
84	33.8	34.75	67	54.59	42.43	gi|241603390	transmembrane protein, putative [Ixodes scapularis]	Ixodes scapularis	23								1.06324	0.880069	2.32052	0.458189	2.46726	0.967598	0.941252	2.52449	0.383285	2.44269	1.07079	0.857459	2.20046	0.48662	2.35623
85	33.74	40.38	21.44	8.49	5.695	gi|241697345	cytoplasmic dynein heavy chain, putative [Ixodes scapularis]	Ixodes scapularis	14								0.905726	0.032565	1.09385	0.828016	0.990729	0.739883	0.0109607	1.24861	0.592568	0.923821	0.717692	0.0117508	1.28064	0.560417	0.919105
86	33.58	34.41	55.46	44.82	40.34	gi|241114449	enoyl-CoA hydratase, putative [Ixodes scapularis]	Ixodes scapularis	29								1.00439	0.993674	3.1703	0.316812	3.18421	0.962156	0.941165	2.97697	0.3232	2.86431	1.12487	0.594113	1.58215	0.710979	1.77971
87	33.55	34.5	44.81	33.88	27.32	gi|241020874	glutamate dehydrogenase, putative [Ixodes scapularis]	Ixodes scapularis	29								1.00892	0.922213	1.20891	0.834567	1.21969	1.15012	0.700707	2.13331	0.539122	2.45356	1.15666	0.301142	1.33476	0.866568	1.54386
88	33.05	34.54	36.44	22.5	20.14	gi|242002678	coatomer, alpha chain, putative [Ixodes scapularis]	Ixodes scapularis	20								1.15105	0.733738	2.37507	0.484639	2.73383	1.30834	0.564159	2.64107	0.495382	3.45541	1.2495	0.618774	2.54513	0.490935	3.18013
89	32.95	34.13	49.08	37.5	31.25	gi|241678427	chaperonin complex component, TCP-1 theta subunit, putative [Ixodes scapularis]	Ixodes scapularis	17								0.984109	0.844421	1.18644	0.829465	1.16759	0.778111	0.333511	1.7075	0.455703	1.32862	0.738721	0.152571	1.53452	0.481401	1.13358
90	32.89	33.32	86.7	73.82	73.82	gi|241711506	flotillin-1, putative [Ixodes scapularis]	Ixodes scapularis	33								0.94509	0.550546	1.21611	0.777144	1.14933	1.39666	0.511741	2.86289	0.487852	3.99849	1.17554	0.287712	1.36469	0.861401	1.60425
91	32.86	33.76	51.16	42.79	36.28	gi|242002890	acetyl-CoA acetyltransferase, putative [Ixodes scapularis]	Ixodes scapularis	26								1.11198	0.777412	2.20339	0.50467	2.45013	1.0617	0.927835	4.02549	0.263743	4.27385	1.03105	0.932565	2.14136	0.481496	2.20786
92	32.52	33.85	55.27	52.71	39.6	gi|241749547	alpha-2-macroglobulin receptor-associated protein, putative [Ixodes scapularis]	Ixodes scapularis	17								0.974783	0.532511	1.08858	0.895464	1.06113	1.13239	0.854597	4.11733	0.275029	4.6624	1.08558	0.850616	2.48298	0.437207	2.69546
93	32.31	33.49	25.83	13.35	10.02	gi|241647497	Niemann-Pick type C1 domain-containing protein, putative [Ixodes scapularis]	Ixodes scapularis	21								1.09628	0.711015	1.66567	0.658161	1.82604	0.871612	0.671534	1.94652	0.447781	1.69661	0.882481	0.479693	1.4363	0.614414	1.26751
94	31.89	33.01	32.15	21.85	19.91	gi|241705179	coatomer gamma subunit, putative [Ixodes scapularis]	Ixodes scapularis	18								0.989566	0.946195	1.38744	0.713229	1.37297	0.893085	0.851045	3.55353	0.251324	3.1736	0.956845	0.926577	2.7416	0.349009	2.62329
95	31.78	32.48	41.07	33.39	26.79	gi|241237978	calnexin, putative [Ixodes scapularis]	Ixodes scapularis	20								1.0334	0.773619	1.26496	0.816941	1.30721	1.89622	0.227718	2.92285	0.648758	5.54237	1.37218	0.164706	1.58031	0.868298	2.16846
96	31.72	33.65	61.52	49.17	47.27	gi|241999360	short-chain dehydrogenase, putative [Ixodes scapularis]	Ixodes scapularis	24								1.15574	0.617426	1.83071	0.631305	2.11583	1.93148	0.235376	3.11035	0.620985	6.00758	1.53018	0.294421	2.30332	0.664338	3.52451
97	31.66	32.8	48.95	36.29	29.82	gi|241781537	elongation factor, putative [Ixodes scapularis]	Ixodes scapularis	20								1.00309	0.993704	2.2665	0.442571	2.2735	0.816448	0.741948	3.62683	0.225113	2.96112	0.822716	0.00157308	1.11406	0.738488	0.916551
98	31.22	32.15	60.5	54.55	47.34	gi|241556143	60S acidic ribosomal protein P0, putative [Ixodes scapularis]	Ixodes scapularis	37								0.841966	0.169486	1.28913	0.653125	1.08541	0.751752	0.14431	1.48405	0.506555	1.11564	0.93745	0.729577	1.47816	0.6342	1.3857
99	31.18	33.28	51.61	43.35	40.93	gi|240981134	mannose-binding endoplasmic reticulum-golgi intermediate compartment lectin [Ixodes scapularis]	Ixodes scapularis	24								1.0548	0.728721	1.3777	0.765621	1.45319	1.30236	0.176128	1.48541	0.876765	1.93454	1.17382	0.0296373	1.15292	1.01813	1.35332
100	30.91	31.96	55.44	47.28	37.66	gi|241841429	acetyl-CoA hydrolase, putative [Ixodes scapularis]	Ixodes scapularis	34								1.20877	0.72539	3.05403	0.395794	3.69162	1.43948	0.514149	3.15814	0.455799	4.54606	1.61778	0.144517	1.93972	0.83403	3.13805
101	30.72	32.11	44.5	31.47	27.75	gi|241613491	extended synaptotagmin-2, putative [Ixodes scapularis]	Ixodes scapularis	20								0.997701	0.994472	1.99276	0.500663	1.98818	1.15696	0.787924	3.07043	0.376806	3.55236	1.22403	0.373088	1.59195	0.768884	1.9486
102	30.51	31.24	45.94	32.49	29.41	gi|241826628	Der_and-312 phosphate carrier protein, putative [Ixodes scapularis]	Ixodes scapularis	27								1.20889	0.817066	5.52995	0.218608	6.68511	0.864938	0.751378	2.59694	0.333061	2.24619	0.893192	0.776914	2.29553	0.389101	2.05035
103	30.25	30.66	51.26	39.36	35.47	gi|240977291	membrane protein, putative [Ixodes scapularis]	Ixodes scapularis	34								1.04845	0.805543	1.50191	0.698078	1.57468	1.45188	0.603344	4.53739	0.31998	6.58773	1.23838	0.7006	3.23736	0.382529	4.00909
104	30.17	30.33	39.14	27.8	24.67	gi|241063671	succinate dehydrogenase, putative [Ixodes scapularis]	Ixodes scapularis	21								1.01638	0.895314	1.29898	0.782445	1.32026	1.24043	0.752695	4.2463	0.29212	5.26723	1.18495	0.379648	1.49637	0.791885	1.77313
105	30.06	30.7	42.27	35.41	30.26	gi|241245621	carbon-nitrogen hydrolase, putative [Ixodes scapularis]	Ixodes scapularis	33								0.949979	0.827058	1.63536	0.580899	1.55356	0.810748	0.408557	1.69186	0.479206	1.37167	0.8495	0.52523	1.70635	0.497846	1.44954
106	29.93	30.58	19.1	10.3	9.954	gi|241794668	mannose-6-phosphate/insulin receptor type II, putative [Ixodes scapularis]	Ixodes scapularis	18								1.13894	0.753816	2.40441	0.473689	2.73849	1.15744	0.808636	3.58853	0.32254	4.15351	1.04956	0.810434	1.5324	0.684913	1.60836
107	29.61	30.77	55.38	40.77	35.38	gi|241859209	ribosomal protein L3, putative [Ixodes scapularis]	Ixodes scapularis	20								1.01088	0.898423	1.19136	0.848513	1.20432	0.829313	0.0482622	1.20391	0.688851	0.998416	0.825106	0.0383356	1.19815	0.688649	0.988601
108	29.54	31.5	35.71	18.45	16.61	gi|241701693	vesicle coat complex COPI, beta' subunit, putative [Ixodes scapularis]	Ixodes scapularis	16								0.992354	0.875163	1.10688	0.896534	1.09841	1.02121	0.95539	2.18132	0.468159	2.22758	1.00182	0.988696	1.30657	0.76676	1.30895
109	29.51	30.12	61.14	48.19	38.86	gi|241635880	enoyl-CoA hydratase, putative [Ixodes scapularis]	Ixodes scapularis	18								1.13994	0.560195	1.59755	0.713558	1.82111	1.56171	0.369497	2.79196	0.559361	4.36024	1.31398	0.211732	1.56217	0.841126	2.05266
110	29.26	29.97	53.86	43	37.92	gi|241779560	glycine C-acetyltransferase/2-amino-3-ketobutyrate-CoA ligase, putative [Ixodes scapularis]	Ixodes scapularis	26								1.05773	0.806249	1.61148	0.656372	1.70451	1.38686	0.604852	3.71923	0.372889	5.15806	1.21009	0.68468	2.65787	0.455285	3.21627
111	28.75	28.93	56.48	46.4	46.11	gi|241166989	hydroxysteroid (17-beta) dehydrogenase, putative [Ixodes scapularis]	Ixodes scapularis	16								1.17979	0.0263268	1.15355	1.02275	1.36094	1.58678	0.585156	5.88523	0.269621	9.33858	1.51149	0.00224173	1.26818	1.19186	1.91684
112	28.7	29.1	47.51	35.91	35.91	gi|241250514	isocitrate dehydrogenase, putative [Ixodes scapularis]	Ixodes scapularis	26								1.03958	0.597854	1.16678	0.890979	1.21296	1.61401	0.608607	7.102	0.227261	11.4627	1.33983	0.0224793	1.27724	1.04901	1.71128
113	28.49	28.94	46.96	38.79	37.62	gi|241608398	4-aminobutyrate aminotransferase, putative [Ixodes scapularis]	Ixodes scapularis	17								1.09113	0.287497	1.18434	0.921297	1.29226	1.59877	0.110088	1.80397	0.886251	2.88413	1.40547	0.000865605	1.18914	1.18192	1.67129
114	28.33	28.65	49.26	45.1	38.48	gi|241151595	methylmalonate semialdehyde dehydrogenase, putative [Ixodes scapularis]	Ixodes scapularis	32								1.04956	0.708099	1.3101	0.801129	1.37502	1.50688	0.392445	2.69747	0.558626	4.06475	1.19623	0.472175	1.67815	0.712825	2.00745
115	28.3	29.09	45.52	30.78	20.34	gi|241691407	radixin, moesin, putative [Ixodes scapularis]	Ixodes scapularis	14								1.02826	0.951471	2.59105	0.396852	2.66427	0.941078	0.895862	2.6233	0.358738	2.46873	0.949224	0.886179	2.13123	0.445388	2.02302
116	28.19	30.2	41.82	26.41	21.98	gi|241626040	methylmalonyl coenzyme A mutase, putative [Ixodes scapularis]	Ixodes scapularis	17								1.03477	0.632034	1.16153	0.890866	1.20191	1.46147	0.592491	4.41904	0.330722	6.45831	1.34302	0.494785	2.46554	0.544715	3.31126
117	28.12	29.35	47.45	34.31	28.43	gi|241003835	chaperonin complex component, TCP-1 gamma subunit, putative [Ixodes scapularis]	Ixodes scapularis	18								1.08256	0.853786	2.45458	0.441037	2.65724	0.719691	0.410109	2.28057	0.315576	1.6413	0.822005	0.440867	1.69172	0.485899	1.3906
118	28.1	28.43	80	73.75	53.75	gi|241710443	40S ribosomal protein S4, putative [Ixodes scapularis]	Ixodes scapularis	14								0.843199	0.159379	1.2776	0.659987	1.07727	0.640445	0.351977	2.67877	0.239082	1.7156	0.752967	0.10617	1.42093	0.529912	1.06991
119	27.82	28.33	34.12	30.36	28.64	gi|241671161	acetylcholinesterase, putative [Ixodes scapularis]	Ixodes scapularis	25								1.11236	0.318697	1.24835	0.891062	1.38862	1.02709	0.899732	1.56726	0.65534	1.60971	1.18821	0.53656	1.79815	0.660797	2.13657
120	27.81	28.13	47.48	42.18	38.46	gi|241999434	3 hydroxysteroid dehydrogenase, putative [Ixodes scapularis]	Ixodes scapularis	18								1.14222	0.575982	1.64984	0.692321	1.88449	1.4294	0.453598	2.71516	0.526453	3.88106	1.15794	0.516531	1.60802	0.720105	1.862
121	27.73	29.66	63.33	48.15	46.3	gi|241570586	40S ribosomal protein S3A, putative [Ixodes scapularis]	Ixodes scapularis	22								0.854229	0.69848	2.35054	0.363418	2.0079	0.679435	0.420317	2.71421	0.250325	1.84413	0.859469	0.423574	1.483	0.579549	1.27459
122	27.57	27.97	69.42	47.08	43.3	gi|241841263	thioredoxin peroxidase, putative [Ixodes scapularis]	Ixodes scapularis	33								1.08083	0.484738	1.27289	0.849115	1.37577	0.958518	0.899298	2.08809	0.459039	2.00147	0.835354	0.486559	1.7522	0.476746	1.46371
123	27.51	28.68	49.06	36.8	25.99	gi|241643384	fumarase, putative [Ixodes scapularis]	Ixodes scapularis	16								0.908459	0.801252	2.21488	0.410161	2.01213	0.959373	0.92933	2.65366	0.361528	2.54585	0.91753	0.83151	2.32497	0.394642	2.13323
124	27.51	28.13	55.97	45.91	38.78	gi|242001646	NADH:ubiquinone oxidoreductase, NDUFV1/51kDa subunit, putative [Ixodes scapularis]	Ixodes scapularis	14								0.997452	0.995548	2.60416	0.383023	2.59752	0.94023	0.884835	2.43865	0.385554	2.29289	0.887311	0.479976	1.42151	0.624202	1.26132
125	27.48	29.49	22.49	9.317	6.78	gi|241061228	dicer-1, putative [Ixodes scapularis]	Ixodes scapularis	11								0.818362	0.531397	1.94785	0.420135	1.59405	0.888464	0.749194	2.16822	0.409767	1.92638	1.01564	0.96405	2.05738	0.493655	2.08955
126	27.42	28	53.61	43.64	39.52	gi|241726685	kinectin, putative [Ixodes scapularis]	Ixodes scapularis	19								0.946889	0.672038	1.3091	0.723314	1.23957	1.20785	0.483439	1.75071	0.68992	2.1146	1.00649	0.968145	1.40427	0.716735	1.41339
127	26.79	27.1	45.79	38.44	33.48	gi|241834468	abhydrolase domain-containing protein, putative [Ixodes scapularis]	Ixodes scapularis	23								1.13126	0.734772	2.14135	0.528291	2.42242	1.32761	0.564155	2.78436	0.47681	3.69656	1.29482	0.358023	1.78718	0.724509	2.31408
128	26.73	27.27	57.37	45.82	38.25	gi|241260155	ribosomal protein, putative [Ixodes scapularis]	Ixodes scapularis	25								0.858365	0.00194441	1.0926	0.785615	0.937852	0.768467	0.429492	1.98293	0.387542	1.52381	0.819078	0.531069	1.92806	0.42482	1.57923
129	26.69	27.54	56.33	41.44	34.74	gi|241626031	GOT2 aspartate aminotransferase, putative [Ixodes scapularis]	Ixodes scapularis	28								1.07812	0.697178	1.49554	0.720893	1.61238	1.76289	0.286828	2.97677	0.592214	5.24771	1.5056	0.102939	1.65128	0.91178	2.48617
130	26.65	28.96	37.29	21.49	19.09	gi|242001682	conserved hypothetical protein [Ixodes scapularis]	Ixodes scapularis	13								0.983878	0.759233	1.11735	0.880542	1.09934	1.29107	0.618847	2.92033	0.442098	3.77036	1.23691	0.0299017	1.20791	1.02401	1.49407
131	26.59	27.48	79.9	77.94	69.61	gi|241752313	RAB-9 and, putative [Ixodes scapularis]	Ixodes scapularis	23								1.07647	0.842614	2.18446	0.492783	2.3515	1.09185	0.739616	1.74363	0.626196	1.90378	1.11597	0.665717	1.70455	0.654703	1.90222
132	26.57	26.96	83.48	80	80	gi|241172907	FKBP-type peptidyl-prolyl cis-trans isomerase, putative [Ixodes scapularis]	Ixodes scapularis	24								1.08444	0.867567	2.82039	0.3845	3.05855	1.42258	0.601225	4.1821	0.34016	5.94939	1.28198	0.576479	2.56704	0.499399	3.29088
133	26.49	26.96	62.12	49.24	44.7	gi|241680591	ATP synthase B chain, putative [Ixodes scapularis]	Ixodes scapularis	21								1.01015	0.919554	1.23301	0.819252	1.24552	0.924705	0.533528	1.2992	0.71175	1.20138	0.903515	0.383932	1.27261	0.709972	1.14982
134	26.47	28.93	42.34	22.76	18.82	gi|241111504	signal recognition particle protein, putative [Ixodes scapularis]	Ixodes scapularis	13								0.893325	0.794209	2.49698	0.357762	2.23061	0.798583	0.762434	4.82451	0.165526	3.85277	0.880984	0.501938	1.48633	0.592726	1.30943
135	26.39	27.16	47.76	38.59	34.12	gi|241693179	succinyl-CoA synthetase, beta subunit, putative [Ixodes scapularis]	Ixodes scapularis	17								1.09368	0.511295	1.33164	0.821303	1.45639	1.50544	0.511591	3.70378	0.406461	5.57582	1.33409	0.585651	3.04586	0.438003	4.06346
136	26.26	27.34	59.34	47.25	29.95	gi|241703753	flavonol reductase/cinnamoyl-CoA reductase, putative [Ixodes scapularis]	Ixodes scapularis	16								0.98477	0.963392	2.04134	0.482415	2.01025	0.585723	0.00529327	1.40925	0.415628	0.825429	0.623037	0.185452	2.08327	0.299067	1.29795
137	26.22	26.45	76.12	71.64	66.17	gi|241616200	cyclophilin A, putative [Ixodes scapularis]	Ixodes scapularis	34								1.43287	0.609647	4.41475	0.324564	6.32576	2.29202	0.326439	5.79405	0.395581	13.2801	1.37391	0.565378	3.20009	0.429334	4.39664
138	25.95	27.35	58.54	44.72	39.3	gi|241176342	zinc-binding dehydrogenase, putative [Ixodes scapularis]	Ixodes scapularis	13								1.21405	0.690521	2.79826	0.433859	3.39724	1.26918	0.754912	5.02712	0.252466	6.38031	1.43222	0.505713	3.10699	0.460966	4.44989
139	25.72	26.36	71.82	54.55	45	gi|241111167	60S ribosomal protein L10, putative [Ixodes scapularis]	Ixodes scapularis	19								0.944598	0.920698	3.28769	0.287313	3.10555	1.05664	0.936258	4.18796	0.252304	4.42516	0.989085	0.976578	2.17503	0.454745	2.15129
140	25.59	26.76	69.81	63.31	51.95	gi|241594856	conserved hypothetical protein [Ixodes scapularis]	Ixodes scapularis	30								1.03209	0.79824	1.30127	0.793144	1.34302	1.14418	0.681278	2.00833	0.569717	2.29789	1.21716	0.552369	2.01464	0.604158	2.45214
141	25.4	25.7	45.55	39.19	31.81	gi|242004222	pyruvate dehydrogenase, putative [Ixodes scapularis]	Ixodes scapularis	15								1.08363	0.85654	2.56185	0.422987	2.77609	1.53615	0.418967	3.03702	0.505808	4.6653	1.33115	0.529917	2.60485	0.511029	3.46744
142	25.39	25.9	77.42	74.84	69.03	gi|241998682	RAS-related protein, putative [Ixodes scapularis]	Ixodes scapularis	19								1.18534	0.557788	1.89859	0.624327	2.25049	1.43222	0.737938	10.9243	0.131104	15.6459	1.38489	0.369612	2.20307	0.628617	3.051
143	25.26	25.88	47.31	35.69	32.86	gi|240960488	ribosomal protein L6, putative [Ixodes scapularis]	Ixodes scapularis	17								0.84888	0.348979	1.43941	0.589743	1.22188	0.683934	0.418326	2.66897	0.256254	1.8254	0.749732	0.176107	1.54475	0.485342	1.15815
144	25.24	25.99	34.84	28.96	27.6	gi|241333917	dolichyl-di-phosphooligosaccharide protein glycotransferase, putative [Ixodes scapularis]	Ixodes scapularis	22								1.0691	0.571367	1.28669	0.830893	1.3756	1.32045	0.245969	1.64746	0.801509	2.1754	1.1559	0.103605	1.19685	0.965788	1.38344
145	24.93	26.79	49.57	26.34	23.22	gi|241152244	acetylcholine regulator unc-18, putative [Ixodes scapularis]	Ixodes scapularis	19								1.04936	0.891874	2.08377	0.503587	2.18662	1.20974	0.811892	5.24058	0.230841	6.33974	0.99217	0.987088	2.73327	0.362997	2.71187
146	24.85	25.39	42.72	39.26	36.3	gi|242001588	glutamine synthetase, putative [Ixodes scapularis]	Ixodes scapularis	22								1.02274	0.928897	1.70552	0.599667	1.7443	3.0993	0.00181749	1.87029	1.65712	5.79659	2.43953	0.00578913	1.7939	1.35991	4.37627
147	24.68	25.48	43.21	32.1	29.63	gi|241671173	dihydrolipoamide succinyltransferase, putative [Ixodes scapularis]	Ixodes scapularis	21								1.05089	0.645666	1.26002	0.83403	1.32414	1.27885	0.684822	3.66478	0.348957	4.68671	1.09413	0.892452	4.18316	0.261557	4.57694
148	24.63	25.87	20.74	10.3	8.026	gi|240978646	conserved hypothetical protein [Ixodes scapularis]	Ixodes scapularis	13								1.00541	0.989085	2.30684	0.435839	2.31932	0.999298	0.998622	2.35053	0.425137	2.34888	0.886421	0.769106	2.384	0.371821	2.11323
149	24.6	25.3	54.14	39.35	35.34	gi|241997912	dihydrolipoamide transacylase, putative [Ixodes scapularis]	Ixodes scapularis	26								1.13709	0.773198	2.56766	0.442849	2.91965	1.10702	0.895381	5.14329	0.215235	5.69371	1.05955	0.677581	1.34147	0.789841	1.42134
150	24.3	24.74	60.95	46.15	42.6	gi|240974267	acyl-CoA synthetase, putative [Ixodes scapularis]	Ixodes scapularis	16								1.26624	0.241906	1.51565	0.835442	1.91918	1.53069	0.64505	7.02856	0.217781	10.7585	1.3136	0.222112	1.58322	0.829704	2.07972
151	24.29	24.9	70.9	47.54	45.08	gi|241248528	cytochrome b5 domain-containing protein, putative [Ixodes scapularis]	Ixodes scapularis	24								1.01283	0.938925	1.41518	0.715691	1.43333	1.22243	0.814425	5.95536	0.205265	7.28	1.02943	0.947171	2.49355	0.412838	2.56694
152	24.26	25.08	55.16	35.05	33.15	gi|241631855	ATPase, putative [Ixodes scapularis]	Ixodes scapularis	15								1.07833	0.859642	2.4433	0.441343	2.63468	1.12379	0.543781	1.49235	0.753036	1.67709	1.10562	0.55363	1.4235	0.776689	1.57384
153	24.25	25.08	33.55	27.11	24.46	gi|241180904	sodium/calcium exchanger, putative [Ixodes scapularis]	Ixodes scapularis	15								1.07855	0.637646	1.41462	0.762427	1.52574	1.27455	0.727596	4.52076	0.281933	5.76195	1.33287	0.252232	1.69358	0.787012	2.25732
154	24.04	24.39	56.82	51.89	46.21	gi|241735349	VAMP-associated protein involved in inositol metabolism, putative [Ixodes scapularis]	Ixodes scapularis	20								0.953054	0.923274	2.90161	0.328457	2.76539	1.08941	0.90555	4.72274	0.230673	5.14501	0.984595	0.965331	2.15638	0.456595	2.12317
155	24.03	24.33	65.85	49.19	42.28	gi|241681383	ADP/ATP translocase, putative [Ixodes scapularis]	Ixodes scapularis	17								0.972197	0.951475	2.87879	0.33771	2.79875	0.467167	0.249109	4.18728	0.111568	1.95616	0.534549	0.0204895	1.64366	0.325219	0.878618
156	23.97	24.85	50.96	40.76	35.03	gi|241844834	ATP synthase gamma subunit, putative [Ixodes scapularis]	Ixodes scapularis	22								1.11747	0.665112	1.71393	0.651993	1.91527	1.56817	0.579269	5.47457	0.286446	8.58505	1.55526	0.170012	1.92483	0.807997	2.99361
157	23.9	25.84	53.55	36.49	29.62	gi|241997698	GTP-specific succinyl-CoA synthetase, beta subunit, putative [Ixodes scapularis]	Ixodes scapularis	13								1.30003	0.268159	1.64639	0.789628	2.14036	0.910202	0.89563	4.74888	0.191666	4.32244	1.18202	0.413242	1.54716	0.763994	1.82878
158	23.86	24.38	43.29	27.01	21.29	gi|88607117	hypothetical protein APH_0406 [Anaplasma phagocytophilum HZ]	Anaplasma phagocytophilum HZ	16								1.06042	0.959793	12.9367	0.0819697	13.7183	0.238417	0.000230723	1.73363	0.137524	0.413328	0.259408	0.0191242	2.91942	0.088856	0.757319
159	23.83	26.61	33.44	17.51	14.24	gi|241653607	conserved hypothetical protein [Ixodes scapularis]	Ixodes scapularis	14								1.03153	0.936304	2.27699	0.453021	2.34878	1.29634	0.644906	3.2815	0.395044	4.25393	1.22426	0.0458749	1.21896	1.00435	1.49232
160	23.83	25.43	39.17	26.53	21.78	gi|240972667	heat shock protein, putative [Ixodes scapularis]	Ixodes scapularis	12								1.02382	0.96251	2.84366	0.360035	2.91138	0.997339	0.994797	2.34735	0.424878	2.34111	0.961739	0.805093	1.39048	0.691658	1.33728
161	23.83	24.41	71.71	57.07	48.29	gi|242004232	ribosomal protein L13A, putative [Ixodes scapularis]	Ixodes scapularis	17								1.06165	0.861207	2.07447	0.511767	2.20235	0.749685	0.765048	7.79397	0.0961878	5.84302	0.792349	0.608126	2.62022	0.302397	2.07613
162	23.79	24.69	77.95	68.5	48.43	gi|241186220	40S ribosomal protein, putative [Ixodes scapularis]	Ixodes scapularis	18								0.877745	0.661543	1.86305	0.471134	1.63528	0.741835	0.384237	2.03396	0.364725	1.50886	0.863317	0.597982	1.78849	0.482707	1.54403
163	23.74	24.96	48.24	33.4	32.03	gi|241556246	chaperonin complex component, TCP-1 delta subunit, putative [Ixodes scapularis]	Ixodes scapularis	15								1.23548	0.0275377	1.2012	1.02854	1.48406	0.716205	0.0310062	1.34607	0.532073	0.964059	0.761878	0.0875018	1.37599	0.553694	1.04834
164	23.73	24.29	61.81	50.25	41.21	gi|241671010	60S ribosomal protein L23, putative [Ixodes scapularis]	Ixodes scapularis	16								0.763351	0.27755	1.6775	0.455053	1.28052	0.623334	0.0488336	1.59979	0.389634	0.997203	0.732475	0.0339024	1.32763	0.551716	0.972456
165	23.61	23.91	46.78	32.7	30.79	gi|242000004	apoptosis inducing factor, putative [Ixodes scapularis]	Ixodes scapularis	15								1.12307	0.202334	1.20528	0.931794	1.35361	1.32077	0.619244	3.25608	0.405633	4.30054	1.40644	0.00791961	1.26504	1.11177	1.77919
166	23.6	26.14	69.96	60.52	49.36	gi|241785831	thioredoxin-dependent peroxide reductase [Ixodes scapularis]	Ixodes scapularis	25								1.01392	0.980835	3.45118	0.29379	3.49924	1.62902	0.44807	3.91665	0.415922	6.3803	1.12938	0.748423	2.25752	0.500275	2.5496
167	23.5	23.97	51.24	40.3	35.57	gi|241999618	pyruvate decarboxylase (E-1) alpha subunit, putative [Ixodes scapularis]	Ixodes scapularis	15								1.07065	0.760749	1.62585	0.658517	1.74073	1.02379	0.980841	8.39619	0.121935	8.59593	0.958508	0.86288	1.70367	0.562613	1.63299
168	23.36	24.05	34.13	24.36	21.47	gi|240952198	alkyldihydroxyacetonephosphate synthase, putative [Ixodes scapularis]	Ixodes scapularis	16								1.02694	0.627071	1.1223	0.91503	1.15253	1.48707	0.64392	6.11845	0.243047	9.09856	1.3797	0.188103	1.64945	0.836458	2.27575
169	23.11	23.3	84.35	81.63	81.63	gi|242000982	actin depolymerizing factor, putative [Ixodes scapularis]	Ixodes scapularis	22								1.13143	0.658683	1.86043	0.608152	2.10494	0.883782	0.718421	2.14384	0.412243	1.89469	1.00528	0.984203	1.81251	0.554636	1.82208
170	22.94	23.89	26.65	19.9	17.98	gi|81175178	Keratin, type I cytoskeletal 9 (Cytokeratin-9) (CK-9) (Keratin-9) (K9) cRAP	HUMAN	16								1.75946	0.584511	9.09343	0.193487	15.9995	0.730759	0.0053529	1.22098	0.598501	0.892244	0.670995	0.00496927	1.28518	0.5221	0.862352
171	22.87	23.33	57.29	49.25	42.71	gi|241647358	ribosomal protein L18A, putative [Ixodes scapularis]	Ixodes scapularis	15								0.945677	0.884153	2.25221	0.419889	2.12986	0.915474	0.836661	2.47661	0.369648	2.26727	0.957296	0.797496	1.43323	0.667931	1.37202
172	22.75	24.45	35.02	17.32	14.16	gi|241157984	conserved hypothetical protein [Ixodes scapularis]	Ixodes scapularis	11								1.02632	0.951728	2.51772	0.407638	2.58399	1.1571	0.852124	5.38101	0.215034	6.22638	1.08811	0.856361	2.72636	0.399108	2.96657
173	22.59	22.83	60.74	53.72	51.24	gi|241722595	matricellular protein osteonectin/SPARC/BM-40, putative [Ixodes scapularis]	Ixodes scapularis	22								1.42081	0.123798	1.59021	0.89347	2.25938	2.3157	0.220825	4.12332	0.56161	9.54837	1.84786	0.177803	2.54629	0.725707	4.70518
174	22.51	29.84	53.16	41.27	37.72	gi|241244945	protein disulfide isomerase, putative [Ixodes scapularis]	Ixodes scapularis	22								1.09606	0.85997	3.09247	0.35443	3.38954	1.26945	0.745634	4.92251	0.257886	6.24888	1.31855	0.195823	1.55967	0.845403	2.05651
175	22.5	23.24	79.88	68.05	51.48	gi|240952274	40S ribosomal protein S27A, putative [Ixodes scapularis]	Ixodes scapularis	22								0.998936	0.998312	2.90902	0.343393	2.90592	1.09386	0.902691	4.73189	0.231168	5.17603	1.01641	0.981221	4.32969	0.234754	4.40075
176	22.46	23.05	35.43	26.09	23.26	gi|241177891	fascin, putative [Ixodes scapularis]	Ixodes scapularis	13								1.09075	0.746626	1.78074	0.612524	1.94233	1.08539	0.907236	4.53801	0.239177	4.92551	1.03681	0.889581	1.75063	0.592251	1.81507
177	22.21	23.97	47.78	33.99	29.56	gi|241742051	3-keto-acyl-CoA thiolase, putative [Ixodes scapularis]	Ixodes scapularis	16								0.963666	0.513727	1.12731	0.854834	1.08635	1.4677	0.550171	3.89588	0.376731	5.71797	1.20306	0.699592	2.77092	0.434175	3.33359
178	22.09	22.48	50.28	40.28	35.83	gi|241855153	protein kinase C substrate, 80 KD protein, heavy chain, putative [Ixodes scapularis]	Ixodes scapularis	15								1.02083	0.878856	1.3317	0.76656	1.35944	1.24307	0.731495	3.82081	0.325342	4.74954	1.13741	0.535538	1.54801	0.734753	1.76072
179	22.07	22.33	74.71	67.32	55.64	gi|242001686	short-chain alcohol dehydrogenase, putative [Ixodes scapularis]	Ixodes scapularis	15								0.882779	0.824177	3.34019	0.26429	2.94865	1.57377	0.542012	4.88462	0.322189	7.68728	1.19653	0.588871	2.0327	0.588641	2.43217
180	22.01	22.36	61.98	51.04	41.67	gi|241859223	40S ribosomal protein S9, putative [Ixodes scapularis]	Ixodes scapularis	15								0.937439	0.891487	2.74619	0.34136	2.57439	0.715113	0.0382407	1.36877	0.522448	0.978828	0.749229	0.152342	1.50926	0.496423	1.13078
181	21.97	22.25	88.29	83.78	69.37	gi|240988945	CDGSH iron sulfur domain-containing protein 3, putative [Ixodes scapularis]	Ixodes scapularis	17								0.985425	0.988521	9.78145	0.100744	9.63888	0.9155	0.861315	3.09084	0.296197	2.82967	0.999028	0.997495	2.01066	0.496867	2.0087
182	21.94	25.07	68.27	66.35	56.25	gi|241706062	peptidyl-prolyl cis-trans isomerase, putative [Ixodes scapularis]	Ixodes scapularis	22								1.04254	0.400567	1.10979	0.939408	1.157	1.72761	0.361816	3.51364	0.491687	6.0702	1.50344	0.286513	2.21791	0.677864	3.33448
183	21.6	23.01	38.47	20.21	19.46	gi|241654527	zinc finger protein, putative [Ixodes scapularis]	Ixodes scapularis	14								0.937485	0.68772	1.40713	0.666238	1.31917	1.29875	0.720604	4.73733	0.274151	6.15259	1.29203	0.508024	2.26661	0.570028	2.92853
184	21.48	22.33	44.39	36.34	31.46	gi|241111860	medium-chain acyl-CoA dehydrogenase, putative [Ixodes scapularis]	Ixodes scapularis	15								1.06614	0.395197	1.17425	0.907936	1.25192	1.15132	0.823858	3.95072	0.29142	4.54854	0.900511	0.842658	3.14584	0.286255	2.83286
185	21.47	21.9	37.38	27.29	21.92	gi|241851129	carnitine palmitoyltransferase II, putative [Ixodes scapularis]	Ixodes scapularis	12								1.05603	0.924747	3.3967	0.310899	3.58703	1.00163	0.996843	2.3969	0.417884	2.40081	0.909084	0.56849	1.42173	0.639422	1.29247
186	21.47	21.63	71.28	64.1	61.03	gi|241856245	RNA binding motif-containing protein, putative [Ixodes scapularis]	Ixodes scapularis	25								0.904879	0.825331	2.64683	0.341873	2.39506	1.24604	0.364655	1.66862	0.746747	2.07916	1.30332	0.25679	1.62818	0.800474	2.12204
187	21.27	21.57	60.99	49.33	47.09	gi|241758154	glutathione S-transferase, putative [Ixodes scapularis]	Ixodes scapularis	11								1.11622	0.597128	1.5547	0.717967	1.73538	0.816799	0.810142	6.02177	0.135641	4.91858	1.26584	0.467251	1.98214	0.638622	2.50908
188	21.22	24.32	43.97	32.56	28.33	gi|241678560	protein disulfide isomerase, putative [Ixodes scapularis]	Ixodes scapularis	17								1.03315	0.927994	2.17329	0.475383	2.24533	1.05975	0.703641	1.38697	0.764078	1.46984	0.911797	0.498595	1.337	0.681973	1.21907
189	21.14	21.41	48.18	39.77	33.18	gi|241997694	conserved hypothetical protein [Ixodes scapularis]	Ixodes scapularis	19								0.946415	0.902177	2.67894	0.35328	2.53538	0.867058	0.594903	1.79568	0.482859	1.55696	0.836047	0.561233	1.95708	0.42719	1.63621
190	21.1	21.27	78.95	71.35	67.84	gi|241699868	secreted salivary gland peptide, putative [Ixodes scapularis]	Ixodes scapularis	47								0.985751	0.764484	1.10944	0.888512	1.09363	1.36636	0.00165389	1.17718	1.1607	1.60845	1.25902	0.00599923	1.15928	1.08604	1.45956
191	20.79	21.17	42.2	38.23	36.39	gi|241781172	hydroxymethylglutaryl-CoA lyase, putative [Ixodes scapularis]	Ixodes scapularis	16								1.01243	0.983884	3.83778	0.263805	3.88548	0.885809	0.404618	1.36843	0.647317	1.21217	0.927894	0.743384	1.65102	0.562014	1.53197
192	20.75	21.24	47.79	31.47	31.47	gi|241087444	medium-chain acyl-CoA dehydrogenase, putative [Ixodes scapularis]	Ixodes scapularis	21								1.05848	0.860766	2.02093	0.52376	2.13911	1.29651	0.36437	1.83829	0.705284	2.38336	1.34544	0.464366	2.38452	0.564239	3.20821
193	20.71	22.35	22.29	9.665	6.894	gi|241747023	multidrug resistance protein, putative [Ixodes scapularis]	Ixodes scapularis	9								0.854932	0.370829	1.4385	0.59432	1.22982	0.87337	0.756801	2.50828	0.348195	2.19065	0.826208	0.144441	1.3033	0.633934	1.0768
194	20.65	20.95	92.08	81.19	75.25	gi|241998156	heat shock protein [Ixodes scapularis]	Ixodes scapularis	25								0.979708	0.786112	1.17465	0.834039	1.15082	1.32177	0.370504	1.92198	0.687713	2.54042	1.19271	0.186447	1.31524	0.906833	1.5687
195	20.6	21.84	24.95	16	12.93	gi|241748564	plasma membrane ca-ATPase B2, putative [Ixodes scapularis]	Ixodes scapularis	11								0.99749	0.987643	1.42263	0.701158	1.41906	1.00018	1	4.05809	0.246465	4.05881	0.904841	0.70703	1.77897	0.508631	1.60969
196	20.55	23.12	27.83	12.86	8.963	gi|241647564	high-density lipoprotein-binding protein, putative [Ixodes scapularis]	Ixodes scapularis	11								0.963234	0.950479	3.58892	0.268391	3.45698	0.661479	0.313678	2.34361	0.282249	1.55025	0.667937	0.0544738	1.51054	0.442184	1.00894
197	20.43	20.58	40.73	33.66	33.66	gi|241818170	tRNA synthetases class II, putative [Ixodes scapularis]	Ixodes scapularis	12								0.995026	0.994493	4.82478	0.206232	4.80078	0.994954	0.996601	13.2465	0.0751107	13.1797	0.965932	0.94445	2.94738	0.327725	2.84697
198	20.26	21.05	21.91	12.25	12.25	gi|240977916	sodium bicarbonate cotransporter, putative [Ixodes scapularis]	Ixodes scapularis	15								1.0416	0.951727	4.3182	0.241211	4.49782	0.764729	0.718979	5.02528	0.152176	3.84298	0.753371	0.418069	2.11073	0.356925	1.59016
199	20.25	20.82	46.68	34.64	32.68	gi|241118969	3-oxoacid CoA-transferase, putative [Ixodes scapularis]	Ixodes scapularis	17								1.47108	0.109272	1.63447	0.900037	2.40445	1.69412	0.0180142	1.51172	1.12066	2.56103	1.97486	0.0284644	1.80526	1.09395	3.56514
200	20.1	20.53	44.4	38.43	35.82	gi|241862153	reductase, putative [Ixodes scapularis]	Ixodes scapularis	18								1.51049	0.708841	11.2481	0.134288	16.9901	0.901215	0.946911	31.0732	0.029003	28.0036	1.72806	0.628059	11.7898	0.146572	20.3735
201	19.98	20.28	62.56	47.03	44.29	gi|241083163	glycoprotein 25l, putative [Ixodes scapularis]	Ixodes scapularis	15								1.22583	0.450484	1.77322	0.691302	2.17367	1.92168	0.378158	4.78559	0.401557	9.19639	1.4391	0.652666	5.65156	0.254637	8.13313
202	19.92	21.35	80.45	69.27	56.98	gi|242002184	arginine-rich protein, putative [Ixodes scapularis]	Ixodes scapularis	14								1.77715	0.025889	1.62954	1.09058	2.89595	2.19201	0.328365	5.5723	0.393376	12.2146	1.9291	0.014479	1.6358	1.1793	3.15562
203	19.91	20.31	51.5	42.11	36.09	gi|241326613	conserved hypothetical protein [Ixodes scapularis]	Ixodes scapularis	10								1.18977	0.326438	1.46042	0.814677	1.73755	1.0438	0.949692	4.45773	0.234155	4.65297	0.942622	0.772261	1.56535	0.602181	1.47553
204	19.82	20.05	24.75	16.7	14.29	gi|241378367	beta-glucocerebrosidase, putative [Ixodes scapularis]	Ixodes scapularis	12								1.0527	0.733321	1.39167	0.756425	1.46501	1.2345	0.830131	8.65048	0.142709	10.679	1.0714	0.497476	1.24691	0.859246	1.33595
205	19.77	20.22	59.71	45.15	39.81	gi|241007817	transmembrane protein Tmp21, putative [Ixodes scapularis]	Ixodes scapularis	20								1.04713	0.941518	3.9116	0.267699	4.09595	1.78756	0.571816	9.15212	0.195317	16.36	1.19191	0.765335	3.5792	0.333009	4.26607
206	19.75	21.43	42.47	22.18	18.62	gi|241997794	secreted NADH-ubiquinone oxireductase, putative [Ixodes scapularis]	Ixodes scapularis	11								1.04408	0.946009	3.85642	0.270739	4.02642	0.63463	0.468354	3.72407	0.170413	2.36341	0.637999	0.474367	3.73453	0.170838	2.38263
207	19.6	20.38	62.63	46.8	26.94	gi|241998814	60S ribosomal protein L5, putative [Ixodes scapularis]	Ixodes scapularis	11								1.00002	1	1.339	0.746836	1.33902	1.28225	0.66972	3.37965	0.379401	4.33354	1.40603	0.233292	1.7944	0.783566	2.52299
208	19.6	20.13	69.33	52.67	41.33	gi|241618566	ribosomal protein S19, putative [Ixodes scapularis]	Ixodes scapularis	11								0.723415	0.000655425	1.15481	0.626439	0.835404	0.688692	0.550042	3.89095	0.176998	2.67967	0.785717	0.0153938	1.20071	0.654375	0.943422
209	19.53	20	36.19	26.91	26.22	gi|241573363	ATP-dependent RNA helicase, putative [Ixodes scapularis]	Ixodes scapularis	10								0.775807	0.537729	2.68336	0.289118	2.08177	0.79383	0.655251	3.49539	0.227108	2.77474	0.702773	0.443322	2.97419	0.23629	2.09018
210	19.46	20.12	9.399	5.918	5.135	gi|241576133	LIN-12 protein, putative [Ixodes scapularis]	Ixodes scapularis	11								1.03942	0.506481	1.13474	0.915997	1.17947	0.890862	0.899606	7.49667	0.118834	6.6785	0.939458	0.655054	1.35768	0.691957	1.27549
211	19.36	19.69	86.84	78.29	78.29	gi|241859205	nucleoside diphosphate kinase, putative [Ixodes scapularis]	Ixodes scapularis	14								1.1849	0.667632	2.40561	0.492557	2.85041	0.801419	0.153928	1.38283	0.579549	1.10823	0.918713	0.696042	1.62036	0.566982	1.48864
212	19.35	19.6	67.96	52.43	52.43	gi|241568987	histone H4, putative [Ixodes scapularis]	Ixodes scapularis	27								1.3298	0.0466793	1.32253	1.0055	1.7587	1.2574	0.612458	2.77861	0.452529	3.49384	1.38264	0.103897	1.50692	0.917523	2.08353
213	19.26	19.85	57.93	46.21	42.07	gi|241692201	enoyl-CoA hydratase, putative [Ixodes scapularis]	Ixodes scapularis	21								1.09483	0.878983	3.59517	0.304528	3.9361	1.0727	0.912161	3.92936	0.272997	4.21504	1.19889	0.756023	3.50189	0.342356	4.1984
214	19.18	20.98	29.15	13.47	11.96	gi|241148656	AP-2 complex subunit alpha-1, putative [Ixodes scapularis]	Ixodes scapularis	10								0.959612	0.949955	4.47672	0.214356	4.29592	1.00514	0.99578	9.21367	0.109093	9.26107	0.914615	0.15611	1.14208	0.800834	1.04456
215	19.15	20.06	30.18	19.75	14.4	gi|240953831	lipase maturation factor, putative [Ixodes scapularis]	Ixodes scapularis	10								1.02506	0.957499	2.6941	0.380482	2.7616	1.20187	0.127067	1.27686	0.941269	1.53462	1.08729	0.337308	1.20016	0.905955	1.30491
216	19.1	20.04	34.41	21.91	16.18	gi|241855541	paraplegin, putative [Ixodes scapularis]	Ixodes scapularis	12								0.974931	0.920736	1.74075	0.560064	1.69711	0.883225	0.768829	2.49942	0.353372	2.20755	0.84033	0.498122	1.73562	0.484168	1.45849
217	19.04	19.43	44.3	38.59	35.91	gi|241714777	aldehyde dehydrogenase, putative [Ixodes scapularis]	Ixodes scapularis	11								0.994981	0.974092	1.41384	0.703742	1.40675	1.11301	0.481598	1.39732	0.796532	1.55524	1.09174	0.447254	1.28821	0.847483	1.40639
218	19.02	20.33	27.89	17.34	13.15	gi|241678425	threonyl-tRNA synthetase, putative [Ixodes scapularis]	Ixodes scapularis	9								0.920254	0.89109	3.73705	0.246251	3.43903	0.868969	0.805759	3.45292	0.251662	3.00048	0.785205	0.667147	3.37353	0.232755	2.64891
219	19.02	20.04	52.88	39.9	32.21	gi|241851549	ribosomal protein L19, putative [Ixodes scapularis]	Ixodes scapularis	14								0.975726	0.894532	1.48983	0.654925	1.45366	0.729109	0.169469	1.60466	0.454371	1.16997	0.836584	0.206251	1.3396	0.624504	1.12069
220	18.94	19.77	49.65	34.62	27.97	gi|241253049	succinate dehydrogenase, putative [Ixodes scapularis]	Ixodes scapularis	11								1.11503	0.845551	3.41578	0.326435	3.8087	1.12065	0.841891	3.50749	0.319501	3.93066	1.14256	0.825254	3.76648	0.303349	4.30343
221	18.92	19.22	54.23	43.28	37.31	gi|242001836	ribosomal protein L17, putative [Ixodes scapularis]	Ixodes scapularis	14								0.922797	0.927028	6.72618	0.137195	6.2069	0.582433	0.472896	5.02582	0.115888	2.9272	0.590626	0.37201	3.50887	0.168323	2.07243
222	18.91	22.38	26.36	8.988	6.192	gi|241999440	glutamyl-tRNA synthetase, cytoplasmic, putative [Ixodes scapularis]	Ixodes scapularis	9								1.0191	0.969488	2.89798	0.351658	2.95332	0.882685	0.815564	3.1569	0.279605	2.78655	0.825678	0.716085	3.09464	0.266809	2.55518
223	18.91	19.84	37.92	25.4	22.54	gi|241709930	GPI transamidase component PIG-S, putative [Ixodes scapularis]	Ixodes scapularis	13								1.09292	0.181879	1.14903	0.951164	1.2558	1.14306	0.829646	3.9175	0.291783	4.47794	1.12579	0.449053	1.40306	0.802383	1.57956
224	18.89	19.92	26.15	14.25	12.91	gi|241047155	U5 snRNP-specific protein, putative [Ixodes scapularis]	Ixodes scapularis	10								0.983035	0.97846	4.12204	0.238483	4.05211	0.946565	0.953481	8.19804	0.115462	7.75998	0.954536	0.654881	1.26005	0.757538	1.20276
225	18.86	19.37	67.32	56.86	51.63	gi|241691753	F1F0-ATP synthase, subunit OSCP/ATP5, putative [Ixodes scapularis]	Ixodes scapularis	13								0.986148	0.962361	1.936	0.509374	1.90919	1.02389	0.976816	6.14701	0.166567	6.29386	1.08388	0.629662	1.4485	0.748277	1.57001
226	18.79	19.42	90.91	75.76	71.21	gi|241781846	fatty acid-binding protein FABP, putative [Ixodes scapularis]	Ixodes scapularis	12								1.43598	0.34949	2.27365	0.631576	3.26493	1.23132	0.577438	2.23686	0.550466	2.75428	1.23068	0.599578	2.34662	0.524447	2.88793
227	18.77	19.95	33.57	19.16	14.55	gi|241172953	propionyl-coenzyme A carboxylase, alpha polypeptide, putative [Ixodes scapularis]	Ixodes scapularis	9								1.04601	0.749137	1.34924	0.775258	1.41132	1.25485	0.648362	2.87951	0.435787	3.61336	1.19273	0.299892	1.4254	0.83677	1.70011
228	18.72	19.23	48.7	32.25	25.97	gi|241256858	NADH:ubiquinone oxidoreductase, NDUFS2/49 kDa subunit, putative [Ixodes scapularis]	Ixodes scapularis	9								1.03178	0.958529	3.6967	0.279109	3.81419	0.990255	0.986837	3.63242	0.272616	3.59703	0.798125	0.260968	1.52447	0.523542	1.21672
229	18.71	19.02	38.69	23.78	22.38	gi|241566026	AHPC/TSA protein, putative [Ixodes scapularis]	Ixodes scapularis	11								0.989585	0.846431	1.12615	0.878734	1.11442	1.21616	0.845816	9.13204	0.133176	11.1061	1.06766	0.641007	1.3593	0.78545	1.45127
230	18.65	18.97	50.89	42.35	33.81	gi|241053655	branched-chain amino acid aminotransferase, putative [Ixodes scapularis]	Ixodes scapularis	11								0.946294	0.574086	1.23575	0.765765	1.16938	1.13451	0.855641	4.50915	0.251601	5.11565	1.03134	0.874131	1.52653	0.675611	1.57436
231	18.62	19.18	22.92	10.89	9.147	gi|241641015	cell adhesion molecule, putative [Ixodes scapularis]	Ixodes scapularis	13								1.04222	0.959599	6.79518	0.153376	7.08208	0.811581	0.754853	4.77214	0.170066	3.87298	0.9766	0.931619	1.91091	0.511066	1.86619
232	18.47	19.52	34.75	21.44	17.56	gi|241710574	chaperonin subunit, putative [Ixodes scapularis]	Ixodes scapularis	9								1.03155	0.919001	1.95794	0.526855	2.01972	0.801384	0.446284	1.87547	0.427297	1.50297	0.807383	0.504694	2.00676	0.402332	1.62022
233	18.45	19.3	41.47	20.74	19.06	gi|241567448	aspartate/glutamate carrier protein, putative [Ixodes scapularis]	Ixodes scapularis	11								1.23992	0.845667	10.5469	0.117563	13.0773	0.555256	0.00653381	1.47755	0.375794	0.820421	0.545851	0.00958467	1.53522	0.355552	0.838002
234	18.43	21.05	42.89	29.16	22.41	gi|241834608	mitochondrial import inner membrane translocase, subunit TIM44, putative [Ixodes scapularis]	Ixodes scapularis	12								1.01778	0.895712	1.34399	0.757279	1.36789	0.768058	0.386133	1.92584	0.398816	1.47916	0.769395	0.217696	1.56424	0.491864	1.20352
235	18.42	19.5	42.41	25.11	18.78	gi|241068917	conserved hypothetical protein [Ixodes scapularis]	Ixodes scapularis	8								1.04905	0.835268	1.65872	0.63245	1.74009	1.14002	0.893469	8.60137	0.13254	9.80577	0.844851	0.83529	5.94032	0.142223	5.01869
236	18.4	20.06	30.03	16.39	12.53	gi|241301825	long chain fatty acid CoA ligase, putative [Ixodes scapularis]	Ixodes scapularis	10								0.97125	0.964867	4.39371	0.221055	4.26739	0.752742	0.114929	1.44822	0.519771	1.09014	0.770412	0.28152	1.68349	0.457627	1.29698
237	18.36	18.83	47.38	35.26	31.4	gi|241650804	citrate lyase beta chain, putative [Ixodes scapularis]	Ixodes scapularis	15								0.969516	0.655685	1.16195	0.834384	1.12653	1.68863	0.595948	8.42735	0.200375	14.2307	1.37531	0.523267	2.92535	0.470135	4.02327
238	18.17	20.46	45.59	27.58	22.89	gi|241837585	chaperonin complex component, TCP-1 eta subunit, putative [Ixodes scapularis]	Ixodes scapularis	11								0.950446	0.953693	6.69732	0.141914	6.36544	0.905258	0.870835	3.77858	0.239576	3.42059	0.801853	0.399624	1.74934	0.458374	1.40271
239	18.16	18.74	40	30	28.82	gi|241655455	THO complex subunit, putative [Ixodes scapularis]	Ixodes scapularis	13								0.914812	0.694778	1.67342	0.546673	1.53086	1.05563	0.901654	2.71664	0.388581	2.86778	0.933567	0.772775	1.71882	0.543145	1.60463
240	18.16	18.7	41.18	25.05	19.83	gi|241613918	fumarylacetoacetase, putative [Ixodes scapularis]	Ixodes scapularis	10								1.13208	0.817034	3.20136	0.353624	3.62419	1.01192	0.977014	2.44402	0.414039	2.47315	0.893458	0.788514	2.48666	0.3593	2.22173
241	18.12	18.45	50.89	46.88	46.88	gi|240980638	manganese superoxide dismutase, putative [Ixodes scapularis]	Ixodes scapularis	16								1.07626	0.811656	2.01858	0.533178	2.17251	1.88905	0.057559	1.94056	0.973458	3.66581	1.29878	0.434906	2.10972	0.615615	2.74006
242	18.07	19.05	66.14	54.5	43.39	gi|241044078	60S ribosomal protein L9, putative [Ixodes scapularis]	Ixodes scapularis	13								0.84362	0.289267	1.40293	0.601327	1.18354	1.01464	0.929058	1.42558	0.711737	1.44644	0.946232	0.542831	1.21587	0.778234	1.15049
243	18.07	18.63	35.76	24.36	24.36	gi|241638824	aldehyde dehydrogenase, putative [Ixodes scapularis]	Ixodes scapularis	12								1.16514	0.359713	1.4308	0.814329	1.66708	1.1245	0.53205	1.50448	0.74743	1.69179	1.06014	0.762143	1.52718	0.694183	1.61903
244	18.05	19.46	33.33	14.93	13.43	gi|241685237	protein 4.1G, putative [Ixodes scapularis]	Ixodes scapularis	12								0.961979	0.942309	3.24884	0.296099	3.12532	0.933752	0.899994	3.3184	0.281386	3.09857	1.02325	0.883563	1.41211	0.724624	1.44495
245	18	18.94	46.91	32.36	25.82	gi|241710586	RNA-binding protein musashi, putative [Ixodes scapularis]	Ixodes scapularis	14								0.647546	0.0029288	1.28597	0.503545	0.832728	2.16934	0.105644	2.62974	0.824924	5.70479	2.07383	0.0404167	1.99633	1.03882	4.14005
246	17.88	18.53	57.3	45.62	41.97	gi|241571325	conserved hypothetical protein [Ixodes scapularis]	Ixodes scapularis	14								0.99775	0.982828	1.25539	0.794774	1.25256	1.17528	0.261327	1.3529	0.868714	1.59004	1.02704	0.854134	1.37033	0.74948	1.40738
247	17.86	19.04	32.77	17.05	13.18	gi|241747892	translation initiation factor 2C, putative [Ixodes scapularis]	Ixodes scapularis	9								0.854752	0.865621	7.34574	0.11636	6.27879	0.664822	0.35092	2.53341	0.262422	1.68426	0.702755	0.536229	3.3737	0.208304	2.37088
248	17.85	18.63	33.26	21.03	16.52	gi|241594106	intermediate in Toll signal transduction pathway, putative [Ixodes scapularis]	Ixodes scapularis	8								0.95953	0.935222	3.05915	0.313659	2.93534	0.64739	0.385619	2.94058	0.220157	1.9037	0.724154	0.0416069	1.35998	0.532474	0.984836
249	17.66	20.16	21.59	7.342	5.326	gi|241812099	laminin beta 1 chain, putative [Ixodes scapularis]	Ixodes scapularis	9								1.2282	0.339383	1.58543	0.774678	1.94723	1.58301	0.526007	4.8313	0.327657	7.64799	1.45259	0.0874392	1.55345	0.935073	2.25652
250	17.62	18.2	39.54	32.38	30.66	gi|241999152	transcription factor NFAT, subunit NF45, putative [Ixodes scapularis]	Ixodes scapularis	11								0.747482	0.000393041	1.12779	0.662785	0.843003	1.03377	0.670321	1.18618	0.871513	1.22623	1.09411	0.35514	1.2321	0.888007	1.34806
251	17.61	18.47	48.68	40.53	38.13	gi|240978517	acetyl-CoA acetyltransferase, putative [Ixodes scapularis]	Ixodes scapularis	23								0.916368	0.931757	10.9513	0.0836767	10.0354	1.01097	0.991124	10.0014	0.101083	10.1111	0.982376	0.985685	10.242	0.0959165	10.0615
252	17.56	18.69	38.88	20.37	15.62	gi|241647945	hexosaminidase domain-containing protein, putative [Ixodes scapularis]	Ixodes scapularis	10								0.997965	0.97853	1.18117	0.844896	1.17877	1.27709	0.841571	14.7175	0.0867737	18.7955	1.18421	0.279939	1.3947	0.849078	1.65162
253	17.48	18.16	57.35	40	31.76	gi|242000002	glycerol-3-phosphate dehydrogenase, putative [Ixodes scapularis]	Ixodes scapularis	8								1.07271	0.569558	1.30464	0.822222	1.3995	1.21859	0.294557	1.48913	0.818325	1.81464	1.22188	0.288355	1.48909	0.820555	1.81949
254	17.48	18.07	56.89	41.92	38.02	gi|241999408	glyceraldehyde 3-phosphate dehydrogenase, putative [Ixodes scapularis]	Ixodes scapularis	10								1.0235	0.974485	4.84732	0.211149	4.96125	1.07657	0.942302	9.15974	0.117533	9.86109	1.04121	0.885166	1.83552	0.567257	1.91117
255	17.46	18.27	29.25	17.58	16.25	gi|242001904	SMDR1, putative [Ixodes scapularis]	Ixodes scapularis	11								1.10271	0.2719	1.21396	0.908354	1.33864	1.21775	0.385648	1.65465	0.735957	2.01496	1.0989	0.641311	1.58127	0.694947	1.73766
256	17.38	17.5	49.84	43	35.18	gi|241630493	galectin, putative [Ixodes scapularis]	Ixodes scapularis	15								1.23029	0.790799	5.4447	0.225961	6.69855	0.943751	0.851156	1.95392	0.483005	1.84401	0.953688	0.954198	6.01285	0.158608	5.73439
257	17.35	17.45	50.8	39.62	39.62	gi|241999382	glycerol-3-phosphate acyltransferase, putative [Ixodes scapularis]	Ixodes scapularis	16								0.945832	0.90952	2.93814	0.321915	2.77898	1.18227	0.717413	2.75662	0.428884	3.25908	1.09097	0.762794	1.88325	0.5793	2.05457
258	17.33	17.53	52	41.45	34.18	gi|240987609	medium-chain acyl-CoA dehydrogenase, putative [Ixodes scapularis]	Ixodes scapularis	12								1.03334	0.972857	8.33705	0.123946	8.61503	1.03662	0.976977	15.5105	0.0668335	16.0785	1.13122	0.862044	4.7573	0.237786	5.38153
259	17.22	17.82	38.55	24.45	21.15	gi|241598764	limbic system-associated membrane protein, putative [Ixodes scapularis]	Ixodes scapularis	16								0.927121	0.677418	1.49824	0.618805	1.38905	0.692945	0.00372533	1.23277	0.562103	0.854243	0.565426	0.000548401	1.26795	0.445937	0.716932
260	17.19	17.44	47.87	39.36	33.33	gi|88607879	major surface protein 4 [Anaplasma phagocytophilum HZ]	Anaplasma phagocytophilum HZ	17								1.03986	0.963829	7.14796	0.145476	7.43285	0.211326	0.00242421	2.21569	0.0953771	0.468234	0.195573	0.00614874	2.71225	0.0721072	0.530442
261	17.17	17.44	42.6	35.21	35.21	gi|242002612	secreted protein, putative [Ixodes scapularis]	Ixodes scapularis	11								1.02634	0.742357	1.18939	0.862908	1.22072	1.32266	0.209808	1.59737	0.828024	2.11277	1.28379	0.111112	1.37697	0.932331	1.76775
262	17.12	17.67	32.42	24	22.74	gi|241248931	sphingosine phosphate lyase, putative [Ixodes scapularis]	Ixodes scapularis	11								1.10493	0.664909	1.65547	0.667442	1.82919	1.07525	0.762229	1.69243	0.635327	1.81977	1.04246	0.852445	1.63464	0.637732	1.70405
263	16.94	17.61	56.63	37.54	35.6	gi|241121413	regulator of chromosome condensation, putative [Ixodes scapularis]	Ixodes scapularis	9								1.04789	0.876321	1.95685	0.535499	2.05057	1.68862	0.629943	11.1567	0.151355	18.8395	1.8585	0.0816072	2.04974	0.906701	3.80943
264	16.87	17.48	31.19	21.46	19.03	gi|241687910	bone morphogenic protein receptor, type II, putative [Ixodes scapularis]	Ixodes scapularis	12								1.109	0.876236	4.40908	0.251527	4.88967	1.13838	0.892971	8.60136	0.132349	9.79164	1.05652	0.92705	3.82624	0.276125	4.04249
265	16.87	17	35.21	23.7	19.64	gi|241676667	phenylalanyl-tRNA synthetase, putative [Ixodes scapularis]	Ixodes scapularis	10								1.02424	0.840954	1.30524	0.784712	1.33687	1.2776	0.62696	3.05862	0.417704	3.90768	1.2283	0.41089	1.7273	0.71111	2.12165
266	16.77	17.73	76.1	56.1	53.66	gi|241783202	isochorismatase domain-containing protein 2, putative [Ixodes scapularis]	Ixodes scapularis	17								1.12614	0.625449	1.69143	0.665793	1.90479	2.22732	0.176286	3.40792	0.653572	7.59051	1.32985	0.465133	2.30793	0.576211	3.0692
267	16.7	19.22	25.1	10.08	8.9	gi|241998714	leucyl-tRNA synthetase, putative [Ixodes scapularis]	Ixodes scapularis	9								0.878857	0.887694	7.71016	0.113987	6.77612	0.575021	0.00221165	1.33424	0.430971	0.767219	0.526385	0.00151725	1.36894	0.384521	0.720588
268	16.7	17.42	39.44	22.97	22.97	gi|88607259	P44-18ES, P44 outer membrane protein expression locus with P44-18 [Anaplasma phagocytophilum HZ]	Anaplasma phagocytophilum HZ	9								0.978853	0.728628	1.15023	0.851007	1.1259	1.72962	0.652372	15.7152	0.11006	27.1813	1.82735	0.0735802	1.97009	0.927546	3.60003
269	16.69	16.91	73.68	72.18	63.91	gi|240952128	ATP synthase D chain, putative [Ixodes scapularis]	Ixodes scapularis	17								1.04405	0.586736	1.1919	0.875954	1.24441	0.965386	0.881584	1.69591	0.569245	1.6372	1.01211	0.951857	1.5616	0.648125	1.58052
270	16.61	16.89	59.43	47.64	41.98	gi|241999568	RAS-related protein, putative [Ixodes scapularis]	Ixodes scapularis	13								1.01747	0.885998	1.3171	0.772504	1.34011	1.47115	0.122284	1.68127	0.875026	2.47341	1.28422	0.2219	1.55469	0.826029	1.99656
271	16.58	17.23	34.38	19.12	15.38	gi|241104748	fasciclin, putative [Ixodes scapularis]	Ixodes scapularis	11								1.06162	0.940288	5.66535	0.187388	6.01443	0.984242	0.978549	3.60971	0.272665	3.55283	1.00794	0.988632	3.33761	0.301994	3.36411
272	16.49	17.71	51.08	47.62	45.45	gi|136429	Trypsin precursor cRAP	PIG	58								1.09963	0.674348	1.7907	0.614078	1.9691	1.01753	0.954028	2.19521	0.463522	2.23368	0.880053	0.525337	1.66594	0.528262	1.46611
273	16.45	16.65	52.49	47.96	45.25	gi|241833067	GTP-binding nuclear protein RAN1, putative [Ixodes scapularis]	Ixodes scapularis	10								1.01705	0.944368	1.70386	0.596908	1.73291	0.814341	0.796722	5.7591	0.141401	4.68987	0.887658	0.635127	1.73139	0.512686	1.53688
274	16.43	17.03	51.69	44.92	44.92	gi|241680464	ribosomal protein, putative [Ixodes scapularis]	Ixodes scapularis	16								0.802382	0.130824	1.35206	0.593453	1.08487	0.690886	0.469341	3.07324	0.224807	2.12326	0.927525	0.768514	1.76784	0.524666	1.63971
275	16.37	16.76	36.79	32.39	30.19	gi|241820152	enoyl-CoA isomerase, putative [Ixodes scapularis]	Ixodes scapularis	13								0.842313	0.0227296	1.14978	0.732589	0.968471	1.36677	0.719939	7.23733	0.188851	9.8918	1.29678	0.115532	1.40802	0.920991	1.82589
276	16.3	17.33	62.02	52.88	48.08	gi|241781189	ribosomal protein S8, putative [Ixodes scapularis]	Ixodes scapularis	27								0.819752	0.613242	2.36015	0.34733	1.93474	0.594834	0.187484	2.27901	0.261006	1.35563	0.740514	0.321868	1.91222	0.387253	1.41603
277	16.26	17.72	38.53	24.08	23.17	gi|241998288	conserved hypothetical protein [Ixodes scapularis]	Ixodes scapularis	10								1.05009	0.933575	3.57555	0.293687	3.75466	1.09373	0.645268	1.52291	0.718188	1.66566	1.0838	0.507723	1.29824	0.834826	1.40704
278	16.24	17.1	33.77	20.38	19.43	gi|241608598	mitochondrial processing peptidase alpha subunit, putative [Ixodes scapularis]	Ixodes scapularis	12								0.942251	0.900753	2.78955	0.337779	2.62846	0.687836	0.505342	3.30717	0.207983	2.27479	0.646483	0.416047	3.11443	0.207577	2.01342
279	16.16	17.66	41.71	22.51	16.59	gi|241595409	chaperonin complex component, TCP-1 delta subunit, putative [Ixodes scapularis]	Ixodes scapularis	9								0.998921	0.997069	2.04934	0.487435	2.04713	0.697712	0.020028	1.3167	0.529896	0.918675	0.677948	0.00365064	1.21468	0.558127	0.823492
280	16.12	16.8	32.84	20.6	15.37	gi|241044154	proline and glutamine-rich splicing factor (SFPQ), putative [Ixodes scapularis]	Ixodes scapularis	10								0.706196	0.000829806	1.15874	0.609451	0.818297	1.59253	0.0132374	1.39673	1.14018	2.22434	1.40159	0.0399718	1.37327	1.02063	1.92476
281	16.07	17.2	39.87	26.14	20.26	gi|241333874	conserved hypothetical protein [Ixodes scapularis]	Ixodes scapularis	9								1.00499	0.91896	1.11354	0.902519	1.11909	0.676613	0.000603433	1.1872	0.569923	0.803275	0.666959	2.36417e-05	1.1224	0.594225	0.748595
282	16.07	16.49	45.82	31.44	28.76	gi|240981140	conserved hypothetical protein [Ixodes scapularis]	Ixodes scapularis	8								1.30711	0.313151	1.76299	0.741416	2.30441	1.60555	0.623445	8.22232	0.195268	13.2014	1.26323	0.478978	2.04554	0.617555	2.584
283	16.04	16.76	38.3	24.54	23.62	gi|241711528	seryl-tRNA synthetase, putative [Ixodes scapularis]	Ixodes scapularis	9								1.36757	0.63085	4.15227	0.329355	5.67853	0.819209	0.760608	4.20441	0.194845	3.44429	0.899913	0.865321	3.92302	0.229393	3.53038
284	15.99	16.76	28.03	17.25	15.92	gi|241631831	conserved hypothetical protein [Ixodes scapularis]	Ixodes scapularis	10								0.89673	0.310818	1.26615	0.708234	1.13539	1.17541	0.668641	2.35332	0.499469	2.76612	1.01839	0.958946	2.24302	0.454026	2.28426
285	15.98	16.58	34.23	22.61	15.15	gi|242002796	ATP-dependent RNA helicase, putative [Ixodes scapularis]	Ixodes scapularis	8								1.02099	0.814325	1.21447	0.840691	1.23996	0.775328	0.0241125	1.23693	0.626818	0.959025	0.794776	0.100445	1.32826	0.59836	1.05567
286	15.95	17.77	29.75	14.64	10.04	gi|242003695	myosin IA, putative [Ixodes scapularis]	Ixodes scapularis	9								1.06562	0.593738	1.3019	0.818508	1.38733	1.21685	0.819717	6.83206	0.178109	8.31362	1.18183	0.288088	1.40292	0.842405	1.65801
287	15.91	16.68	40.72	20.58	15.44	gi|241595277	RNA-binding protein, putative [Ixodes scapularis]	Ixodes scapularis	9								0.714369	0.0497021	1.39911	0.510589	0.99948	0.995287	0.993437	3.44908	0.288566	3.43283	1.31638	0.111392	1.41843	0.928055	1.86718
288	15.91	16.39	58.6	39.07	39.07	gi|241151857	RAS-related protein, putative [Ixodes scapularis]	Ixodes scapularis	11								1.08111	0.619858	1.42689	0.757673	1.54263	1.45111	0.205985	1.88081	0.771536	2.72925	1.23125	0.345364	1.62628	0.757095	2.00235
289	15.89	15.94	64.93	61.19	58.96	gi|241701683	cytochrome B5, putative [Ixodes scapularis]	Ixodes scapularis	26								1.15492	0.910863	20.4645	0.0564356	23.6349	1.141	0.857335	5.58454	0.204313	6.37194	0.999128	0.999084	5.45407	0.183189	5.44932
290	15.84	16.55	27.4	18.4	17.22	gi|241091905	conserved hypothetical protein [Ixodes scapularis]	Ixodes scapularis	8								1.00952	0.967147	1.67215	0.603726	1.68807	1.0112	0.992169	12.6542	0.0799102	12.796	1.18722	0.323663	1.45687	0.814914	1.72962
291	15.82	16.12	39.02	35.61	30.68	gi|241614344	thiol-disulfide isomerase, putative [Ixodes scapularis]	Ixodes scapularis	20								1.02747	0.76424	1.22818	0.836584	1.26192	1.19934	0.398338	1.61282	0.743628	1.93431	1.14849	0.462785	1.52439	0.753413	1.75075
292	15.8	17.46	54.84	36.45	30.65	gi|241835878	3-hydroxyacyl-CoA dehydrogenase, putative [Ixodes scapularis]	Ixodes scapularis	11								1.02767	0.648818	1.14004	0.901429	1.17159	1.01862	0.982189	6.16462	0.165237	6.27943	1.06547	0.258255	1.12621	0.946065	1.19994
293	15.76	16.2	43.42	30.59	25.66	gi|241172925	Na+/K+ ATPase, beta subunit, putative [Ixodes scapularis]	Ixodes scapularis	9								1.10892	0.883367	4.82673	0.229746	5.35248	1.33938	0.819561	17.4337	0.0768268	23.3504	1.07315	0.689299	1.48083	0.724693	1.58914
294	15.71	18.46	13.55	4.982	3.698	gi|241851131	type 3 inositol 1,4,5-trisphosphate receptor, putative [Ixodes scapularis]	Ixodes scapularis	7								1.23329	0.0973251	1.29593	0.951664	1.59827	1.45346	0.729956	11.7202	0.124013	17.0348	1.2748	0.0902561	1.33954	0.951669	1.70765
295	15.7	15.94	41.87	29.75	17.08	gi|241834563	quinone oxidoreductase, putative [Ixodes scapularis]	Ixodes scapularis	9								0.964297	0.919419	2.20433	0.437457	2.12563	0.743449	0.737194	6.94018	0.107122	5.15967	0.827944	0.547139	1.97927	0.418307	1.63873
296	15.67	15.94	57.37	49.47	46.32	gi|241256088	conserved hypothetical protein [Ixodes scapularis]	Ixodes scapularis	9								1.00539	0.961482	1.31268	0.765905	1.31975	0.76879	0.0369947	1.27061	0.605055	0.976833	0.703969	0.0331799	1.36278	0.516569	0.959353
297	15.65	16.19	39.01	29.12	28.3	gi|241690479	fructose 1,6-bisphosphate aldolase, putative [Ixodes scapularis]	Ixodes scapularis	11								0.906178	0.186824	1.18018	0.767832	1.06945	1.19352	0.566909	2.10101	0.56807	2.5076	1.04538	0.588015	1.21803	0.858251	1.27331
298	15.6	15.78	63.68	49.78	37.67	gi|241293317	reticulon/nogo, putative [Ixodes scapularis]	Ixodes scapularis	18								0.903853	0.6407	1.60565	0.562921	1.45127	1.01402	0.983694	4.47617	0.226536	4.53891	0.874754	0.590475	1.72027	0.508499	1.50481
299	15.56	15.79	74.44	59.44	45.56	gi|241263225	heat shock protein 20.6, putative [Ixodes scapularis]	Ixodes scapularis	11								0.995417	0.946214	1.15778	0.859763	1.15247	1.09871	0.860712	3.16924	0.34668	3.48208	1.02529	0.817516	1.26186	0.812523	1.29377
300	15.51	15.6	65.3	49.25	49.25	gi|241736746	NADH-ubiquinone oxidoreductase, NDUFS3/30 kDa subunit, putative [Ixodes scapularis]	Ixodes scapularis	13								1.07276	0.528443	1.27864	0.838985	1.37168	0.877756	0.835872	4.07451	0.215426	3.57642	0.832112	0.775762	4.21379	0.197474	3.50635
301	15.43	18.06	25.13	15.18	12.98	gi|147744568	Keratin, type I cytoskeletal 10 (Cytokeratin-10) (CK-10) (Keratin-10) (K10) cRAP	HUMAN	9								1.50262	0.595935	5.34316	0.281223	8.02874	0.780542	0.678235	3.69648	0.211158	2.88526	0.743738	0.0704938	1.38613	0.536557	1.03092
302	15.36	16.37	35.46	18.01	14.82	gi|241712899	NADP-dependent malic enzyme, putative [Ixodes scapularis]	Ixodes scapularis	9								1.12297	0.435448	1.37446	0.817032	1.54348	1.73707	0.627636	11.6899	0.148595	20.3062	1.51779	0.0468763	1.50717	1.00705	2.28757
303	15.31	15.65	33.23	28.14	26.35	gi|241751033	lectin, putative [Ixodes scapularis]	Ixodes scapularis	16								1.48569	0.121636	1.70179	0.873017	2.52832	1.35241	0.311224	1.92355	0.703083	2.60144	1.49786	0.100058	1.6561	0.904452	2.48061
304	15.22	15.86	34.81	27.04	25.56	gi|241558809	glycoprotein gC1qBP, putative [Ixodes scapularis]	Ixodes scapularis	14								1.00285	0.997158	5.89692	0.170064	5.91375	1.09611	0.901133	5.07576	0.21595	5.56359	0.769004	0.72003	4.98442	0.154282	3.83304
305	15.2	22.98	33.8	18.29	15.35	gi|547754	Keratin, type II cytoskeletal 2 epidermal (Cytokeratin-2e) (K2e) (CK 2e) (keratin-2) cRAP	HUMAN	13								1.03056	0.970074	6.01164	0.171428	6.19538	0.893826	0.879275	5.20989	0.171563	4.65673	0.676956	0.0275322	1.39732	0.484466	0.945926
306	15.12	19.63	29.71	10.16	7.525	gi|241674439	mysoin heavy chain, putative [Ixodes scapularis]	Ixodes scapularis	8								0.826021	0.53325	1.96791	0.419746	1.62553	0.944453	0.885497	2.42654	0.389218	2.29175	0.943008	0.900609	2.85673	0.330101	2.69392
307	15.11	15.86	33.15	13.01	11.37	gi|241632349	structure-specific recognition protein, putative [Ixodes scapularis]	Ixodes scapularis	7								1.12214	0.679592	1.84194	0.609215	2.06691	1.05886	0.951267	7.83478	0.135148	8.29592	1.09197	0.883376	3.73882	0.292063	4.08267
308	15.04	16.07	38.31	27.23	25.78	gi|241044082	3-phosphoglycerate kinase, putative [Ixodes scapularis]	Ixodes scapularis	9								1.01972	0.981213	6.63835	0.153611	6.76927	1.00062	0.995243	1.27417	0.78531	1.27495	0.98817	0.987517	5.67585	0.174101	5.60871
309	15.04	15.58	65.9	49.77	43.78	gi|240999693	60S ribosomal protein L10A, putative [Ixodes scapularis]	Ixodes scapularis	14								0.801897	0.556635	2.33022	0.344129	1.8686	0.694501	0.459627	3.01015	0.23072	2.09055	0.7412	0.557463	3.15832	0.234682	2.34094
310	15.01	15.33	71.82	56.36	56.36	gi|241111424	ATPase inhibitor, putative [Ixodes scapularis]	Ixodes scapularis	18								0.991646	0.920973	1.2195	0.813161	1.20931	1.25624	0.656836	3.30283	0.380352	4.14913	0.982528	0.904547	1.41177	0.695956	1.3871
311	15	15.58	37.86	31.28	25.93	gi|241573888	B-cell receptor-associated protein, putative [Ixodes scapularis]	Ixodes scapularis	12								1.08222	0.750143	1.73801	0.622675	1.88091	1.38829	0.297816	1.9727	0.703752	2.73868	1.26548	0.421191	1.89729	0.666993	2.40099
312	14.96	15.56	40.59	27.87	22.74	gi|241568973	conserved hypothetical protein [Ixodes scapularis]	Ixodes scapularis	9								0.996342	0.97498	1.31558	0.757341	1.31077	2.06542	0.00236583	1.42252	1.45195	2.9381	2.04073	0.00169375	1.38315	1.47542	2.82265
313	14.95	15.24	62.8	46.34	46.34	gi|241998758	60S ribosomal protein L27, putative [Ixodes scapularis]	Ixodes scapularis	13								0.845227	0.863033	9.22613	0.0916123	7.79818	0.509824	0.022482	1.72715	0.295181	0.880544	0.538168	0.00851624	1.49907	0.359002	0.80675
314	14.93	14.93	46.73	42.52	37.85	gi|242001068	steroid membrane receptor Hpr6.6/25-Dx, putative [Ixodes scapularis]	Ixodes scapularis	12								0.989504	0.85841	1.14118	0.86709	1.1292	1.43677	0.618358	5.01654	0.286406	7.2076	1.12555	0.87981	5.73727	0.196182	6.45756
315	14.9	14.96	53.43	42.16	42.16	gi|241010575	cargo transport protein EMP24, putative [Ixodes scapularis]	Ixodes scapularis	14								1.07086	0.443821	1.22083	0.877156	1.30734	1.78702	0.468079	5.98807	0.29843	10.7008	1.31584	0.137321	1.47246	0.893632	1.93752
316	14.85	15.76	79.49	61.54	50.64	gi|241828736	ribosomal protein S15Aa, putative [Ixodes scapularis]	Ixodes scapularis	11								0.878949	0.835113	3.84027	0.228877	3.3754	0.744297	0.74397	7.09549	0.104897	5.28115	0.790922	0.471698	2.01108	0.393283	1.59061
317	14.81	16.35	29.49	14.21	10.32	gi|241717123	mannosyl-oligosaccharide glucosidase, putative [Ixodes scapularis]	Ixodes scapularis	9								1.02661	0.676532	1.15792	0.886598	1.18873	1.25441	0.00919033	1.15809	1.08318	1.45272	1.15266	0.0642191	1.166	0.988563	1.344
318	14.79	15.63	35.5	19.68	17.85	gi|241164356	hypothetical protein IscW_ISCW002084 [Ixodes scapularis]	Ixodes scapularis	17								0.927064	0.225893	1.14085	0.812611	1.05764	1.31906	0.307239	1.78378	0.739477	2.35292	1.02615	0.910438	1.65659	0.619436	1.69992
319	14.73	16.5	43.77	19.81	17.36	gi|241606355	conserved hypothetical protein [Ixodes scapularis]	Ixodes scapularis	10								1.07551	0.908658	4.03656	0.266442	4.34136	1.36779	0.631422	4.1654	0.32837	5.6974	1.18547	0.417264	1.57252	0.75387	1.86418
320	14.73	15.61	60	52.94	40.59	gi|241700167	reductase, putative [Ixodes scapularis]	Ixodes scapularis	10								0.970578	0.969818	6.0574	0.16023	5.87918	1.12141	0.805291	2.96917	0.377684	3.32964	1.00012	1	6.0888	0.164256	6.08955
321	14.71	14.99	53.85	39.49	36.92	gi|241752336	RNA-binding protein precursor, putative [Ixodes scapularis]	Ixodes scapularis	9								0.653512	0.00922071	1.31739	0.496065	0.860931	0.874712	0.706834	2.2939	0.381322	2.0065	1.1201	0.668372	1.85233	0.604696	2.07479
322	14.66	15.07	17.09	13.79	11.54	gi|241571724	EGF-like domain-containing protein, putative [Ixodes scapularis]	Ixodes scapularis	7								1.63026	0.517337	5.06572	0.321822	8.25843	0.978723	0.982178	8.10644	0.120734	7.93396	1.18962	0.730858	2.98472	0.398568	3.55067
323	14.65	15.01	44.79	42.71	36.46	gi|241623531	RAS protein, putative [Ixodes scapularis]	Ixodes scapularis	11								1.08169	0.680462	1.63513	0.661533	1.7687	1.42328	0.278086	2.18427	0.651604	3.10882	1.32237	0.361778	2.12568	0.622095	2.81094
324	14.57	15.23	65.87	39.68	30.16	gi|241253043	adenylate kinase, putative [Ixodes scapularis]	Ixodes scapularis	11								0.95323	0.56093	1.19224	0.79953	1.13648	1.57356	0.360346	2.84449	0.553194	4.47597	1.57774	0.00487897	1.33095	1.18542	2.0999
325	14.53	14.63	32.38	21.33	20.38	gi|241716070	cuticular protein, putative [Ixodes scapularis]	Ixodes scapularis	9								1.01252	0.895927	1.25002	0.810004	1.26567	1.62163	0.619045	9.55865	0.169651	15.5006	1.20171	0.847278	9.35588	0.128444	11.243
326	14.51	15.37	40.61	33.11	27.3	gi|241825609	protein required for fusion of vesicles in vesicular transport, alpha-SNAP, putative [Ixodes scapularis]	Ixodes scapularis	8								1.02621	0.891274	1.5161	0.676874	1.55583	0.960357	0.964372	7.33291	0.130965	7.04221	1.02674	0.909022	1.66181	0.617845	1.70625
327	14.5	15.25	50.81	47.58	37.9	gi|241632447	cytochrome C oxidase polypeptide Vb [Ixodes scapularis]	Ixodes scapularis	15								1.06123	0.716386	1.44987	0.731945	1.53865	0.857967	0.55762	1.80128	0.47631	1.54544	0.919332	0.717641	1.69591	0.542089	1.5591
328	14.42	15.6	26.5	16.25	11.71	gi|241555424	DNAJ domain containing protein [Ixodes scapularis]	Ixodes scapularis	7								1.04683	0.595471	1.20696	0.867327	1.26349	1.48024	0.545309	4.10259	0.360806	6.07283	1.23918	0.0827929	1.28222	0.96643	1.58891
329	14.35	14.47	35.09	29.12	26.32	gi|241633659	procollagen-lysine, 2-oxoglutarate 5-dioxygenase, putative [Ixodes scapularis]	Ixodes scapularis	16								1.25268	0.333645	1.71851	0.728933	2.15274	2.58379	0.52863	36.8376	0.07014	95.1804	2.25874	0.192991	4.02761	0.560815	9.09734
330	14.22	15.74	33.44	22.45	9.713	gi|241730222	conserved hypothetical protein [Ixodes scapularis]	Ixodes scapularis	6								1.18533	0.471666	1.66847	0.710429	1.9777	1.08622	0.920402	6.17476	0.175914	6.70717	1.21614	0.508693	1.90256	0.639212	2.31377
331	14.21	15.05	27.43	16.28	13.27	gi|241172343	integrin alpha-ps, putative [Ixodes scapularis]	Ixodes scapularis	7								1.13133	0.257483	1.2597	0.898095	1.42513	1.18462	0.226009	1.34294	0.882108	1.59087	1.0333	0.825419	1.38579	0.745641	1.43193
332	14.2	14.3	39.91	35.32	35.32	gi|241558626	vAMP-7, putative [Ixodes scapularis]	Ixodes scapularis	9								1.07538	0.50281	1.28343	0.837895	1.38018	0.912128	0.938128	16.1329	0.0565382	14.7153	1.06079	0.775864	1.62397	0.653212	1.72269
333	14.19	15.83	23.99	12.05	8.955	gi|241709928	AP-2 complex subunit beta-1, putative [Ixodes scapularis]	Ixodes scapularis	7								0.845223	0.406123	1.54031	0.548736	1.30191	0.896662	0.87133	4.3165	0.207729	3.87044	1.02518	0.883361	1.44496	0.709484	1.48134
334	14.19	14.77	24.33	12.1	9.677	gi|241732384	oligosaccharyl transferase, putative [Ixodes scapularis]	Ixodes scapularis	8								1.02149	0.712868	1.13718	0.898262	1.16162	1.07333	0.607546	1.35707	0.790917	1.45659	0.986721	0.932821	1.42533	0.692274	1.4064
335	14.13	14.57	41.09	27.23	25.25	gi|241174246	acetyl-CoA acetyltransferase, putative [Ixodes scapularis]	Ixodes scapularis	13								1.05299	0.716277	1.39314	0.755841	1.46696	1.20009	0.838239	8.11341	0.147914	9.73679	1.12276	0.604926	1.68062	0.668059	1.88693
336	14.1	14.23	40.77	35.62	22.32	gi|241683539	guanine nucleotide-binding protein, putative [Ixodes scapularis]	Ixodes scapularis	9								0.806973	0.292646	1.57622	0.511966	1.27197	0.659065	0.126695	1.77821	0.370633	1.17196	0.613779	0.0756971	1.74546	0.351642	1.07133
337	14.08	14.57	31.86	18.35	15.19	gi|241720809	TraB domain-containing protein, putative [Ixodes scapularis]	Ixodes scapularis	9								1.04136	0.904894	2.16767	0.480403	2.25732	0.755466	0.40172	2.10224	0.359363	1.58817	0.754632	0.417876	2.16737	0.348179	1.63556
338	14.07	14.17	61.96	50.31	50.31	gi|241107593	heat shock protein, putative [Ixodes scapularis]	Ixodes scapularis	12								1.46259	0.478179	3.58189	0.40833	5.23884	3.19558	0.381588	22.5222	0.141886	71.9715	1.35692	0.572398	3.66896	0.369839	4.9785
339	14.06	14.2	68.72	42.46	42.46	gi|241993528	actin regulatory protein, putative [Ixodes scapularis]	Ixodes scapularis	11								1.38067	0.319009	2.06793	0.667657	2.85512	1.33542	0.393895	2.16144	0.617836	2.88642	1.52097	0.225267	2.13673	0.711823	3.24991
340	14.05	14.34	51.4	42.99	42.99	gi|240989780	synaptobrevin 1-2, putative [Ixodes scapularis]	Ixodes scapularis	9								1.09484	0.907325	6.20935	0.176321	6.79824	1.5523	0.722891	18.0822	0.085847	28.0689	1.29273	0.107305	1.39378	0.927502	1.80178
341	14.04	14.78	31.65	17.91	13.57	gi|241681420	ku P70 DNA helicase, putative [Ixodes scapularis]	Ixodes scapularis	7								0.905447	0.471408	1.36153	0.665023	1.23279	1.66674	0.642825	12.1066	0.137673	20.1786	1.13875	0.742165	2.45387	0.464061	2.79434
342	14.03	14.44	30.67	26.07	24.85	gi|242046662	conserved hypothetical protein [Ixodes scapularis]	Ixodes scapularis	8								1.01446	0.829915	1.16092	0.873845	1.17771	0.862737	0.82966	4.62587	0.186503	3.99091	0.925885	0.68526	1.52561	0.606896	1.41254
343	14.03	14.38	75	60.26	48.08	gi|241813650	40S ribosomal protein S10, putative [Ixodes scapularis]	Ixodes scapularis	13								0.810481	0.136512	1.33531	0.606961	1.08224	0.751832	0.105498	1.4292	0.52605	1.07452	0.804779	0.166063	1.38252	0.582111	1.11262
344	14.02	14.27	46.22	39.5	36.97	gi|241152812	integrin beta subunit, putative [Ixodes scapularis]	Ixodes scapularis	11								0.978703	0.957306	2.50347	0.390938	2.45016	1.11209	0.896366	6.42647	0.173049	7.14684	0.861668	0.649262	2.0987	0.410572	1.80839
345	13.99	14.4	27.66	16.37	10.8	gi|241027834	activated met oncogene, putative [Ixodes scapularis]	Ixodes scapularis	6								0.970007	0.596976	1.13604	0.853846	1.10197	0.955432	0.944975	4.37697	0.218286	4.18189	0.902924	0.374012	1.28418	0.703115	1.15951
346	13.98	14.35	66.06	52.73	49.09	gi|241998774	ribosomal protein L12, putative [Ixodes scapularis]	Ixodes scapularis	11								0.727538	0.065594	1.412	0.515253	1.02728	0.717961	0.130877	1.58102	0.454112	1.13511	0.815838	0.578008	2.28254	0.357425	1.86218
347	13.94	13.98	36.75	30.13	30.13	gi|241155971	bat5 hla-B-associated transcript, putative [Ixodes scapularis]	Ixodes scapularis	7								0.928662	0.588563	1.37304	0.676356	1.27509	1.14956	0.816354	4.07766	0.281916	4.68751	0.863704	0.296774	1.36865	0.631064	1.18211
348	13.92	14.69	34.35	27.23	21.12	gi|241713065	conserved hypothetical protein [Ixodes scapularis]	Ixodes scapularis	10								0.979765	0.896109	1.41096	0.694394	1.38241	0.930686	0.781005	1.76333	0.527799	1.64111	0.888506	0.512563	1.48028	0.600228	1.31524
349	13.8	14.45	41	30.09	26.55	gi|241618564	ribosomal protein L37, putative [Ixodes scapularis]	Ixodes scapularis	7								1.01547	0.937694	1.56544	0.64868	1.58967	0.711866	0.177275	1.70885	0.416575	1.21647	0.646091	0.0958503	1.71105	0.3776	1.10549
350	13.75	14.21	34.7	23.77	22.13	gi|241600523	branched chain alpha-keto acid dehydrogenase, putative [Ixodes scapularis]	Ixodes scapularis	10								1.31777	0.25618	1.68261	0.783168	2.21729	1.3222	0.753621	7.26162	0.182081	9.60133	1.67016	0.0769664	1.79127	0.932394	2.99171
351	13.73	14.25	41.77	38.4	36.71	gi|241786067	guanine nucleotide-binding protein, putative [Ixodes scapularis]	Ixodes scapularis	11								0.661056	0.176752	1.96787	0.335925	1.30087	0.54322	0.110481	2.24777	0.24167	1.22103	0.617469	0.250095	2.59353	0.238081	1.60143
352	13.73	14	52.39	27.13	23.67	gi|241717125	actin, putative [Ixodes scapularis]	Ixodes scapularis	8								0.952844	0.960035	8.33655	0.114297	7.94343	0.852679	0.831486	5.32049	0.160263	4.53667	0.840463	0.792997	4.28129	0.196311	3.59827
353	13.64	14.14	41.67	27.53	26.01	gi|242004182	branched chain alpha-keto acid dehydrogenase, putative [Ixodes scapularis]	Ixodes scapularis	11								1.3083	0.241972	1.65971	0.788273	2.17139	1.3507	0.170374	1.60372	0.842228	2.16613	1.34596	0.222734	1.70679	0.788595	2.29728
354	13.51	13.76	30.33	21.92	19.82	gi|241598231	translocation protein SEC62, putative [Ixodes scapularis]	Ixodes scapularis	11								1.01595	0.954612	1.86128	0.545831	1.89097	1.36615	0.15886	1.58893	0.859792	2.1707	1.19291	0.207582	1.34539	0.886665	1.60494
355	13.47	13.75	53.38	45.27	29.05	gi|241681373	ribosomal protein L27A, putative [Ixodes scapularis]	Ixodes scapularis	7								0.949668	0.886653	2.21812	0.428141	2.10648	0.654988	0.352663	2.65543	0.24666	1.73927	0.729334	0.310204	1.94239	0.375483	1.41665
356	13.4	14.39	39.72	23.09	20.55	gi|241647356	acyl-CoA dehydrogenase, putative [Ixodes scapularis]	Ixodes scapularis	9								1.13695	0.816244	3.36462	0.337914	3.82541	0.760478	0.642053	3.62505	0.209784	2.75677	0.807584	0.706184	3.46283	0.233215	2.79653
357	13.36	14.24	37.18	26.92	21.79	gi|241735550	60S ribosomal protein L3, putative [Ixodes scapularis]	Ixodes scapularis	7								1.0691	0.929384	5.39167	0.198287	5.76424	0.753903	0.694228	4.94331	0.15251	3.72677	0.812748	0.762734	4.62056	0.175898	3.75535
358	13.29	13.93	48.02	30.7	21.28	gi|241998626	leucine rich domain-containing protein, putative [Ixodes scapularis]	Ixodes scapularis	7								1.23814	0.770173	4.88095	0.253667	6.04328	1.24843	0.792977	6.25842	0.19948	7.81318	1.28241	0.511343	2.25648	0.568321	2.89373
359	13.29	13.51	48.01	27.22	27.22	gi|241152158	THO complex subunit, putative [Ixodes scapularis]	Ixodes scapularis	10								0.794203	0.0940725	1.32506	0.599372	1.05237	1.50072	0.724824	13.7298	0.109304	20.6045	1.52236	0.612305	6.51605	0.233633	9.91977
360	13.26	13.44	42.86	35.48	35.48	gi|241554587	succinyl-CoA synthetase, alpha subunit, putative [Ixodes scapularis]	Ixodes scapularis	10								1.26883	0.49383	2.29283	0.553391	2.90923	1.68367	0.732106	40.4262	0.041648	68.0644	1.89806	0.12622	2.45633	0.772723	4.66228
361	13.18	14.88	24.43	9.378	8.07	gi|241730211	alpha catenin, putative [Ixodes scapularis]	Ixodes scapularis	9								0.943892	0.309407	1.13054	0.834907	1.0671	0.918491	0.890687	3.98266	0.230622	3.65804	0.924669	0.761035	1.77514	0.5209	1.64142
362	13.17	13.48	47.54	36.07	31.15	gi|241812006	G-protein, putative [Ixodes scapularis]	Ixodes scapularis	8								1.15083	0.597461	1.80259	0.638434	2.07448	1.3525	0.815768	18.023	0.0750428	24.3761	1.07044	0.942389	8.20636	0.13044	8.78438
363	13.14	13.21	39.85	25.38	22.08	gi|241646417	Misexpression suppressor of KSR, putative [Ixodes scapularis]	Ixodes scapularis	9								0.914311	0.543522	1.37847	0.66328	1.26035	1.26033	0.815392	8.81876	0.142915	11.1145	1.34075	0.121019	1.47313	0.910134	1.9751
364	13.1	14.5	28.08	11.08	9.852	gi|240973248	translation initiation factor 2C, putative [Ixodes scapularis]	Ixodes scapularis	7								0.985194	0.903977	1.32583	0.743079	1.3062	1.10365	0.394573	1.29325	0.853389	1.42729	1.32069	0.0221133	1.25199	1.05487	1.65349
365	13.06	13.34	40.65	28.46	21.95	gi|241115635	aspartate beta-hydroxylase domain-containing protein, putative [Ixodes scapularis]	Ixodes scapularis	6								1.06716	0.516517	1.27068	0.839834	1.35602	1.48734	0.610188	6.54212	0.227349	9.73039	1.42601	0.0771035	1.50824	0.945481	2.15076
366	13.05	13.48	46.64	30.2	30.2	gi|241754608	NADH-cytochrome B5 reductase, putative [Ixodes scapularis]	Ixodes scapularis	11								1.0237	0.744534	1.17751	0.869378	1.20542	1.15157	0.901913	13.6262	0.0845118	15.6916	1.05756	0.606141	1.27794	0.827553	1.3515
367	13.04	13.66	66.67	48.1	45.99	gi|241705676	sulfide:quinone oxidoreductase/flavo-binding protein, putative [Ixodes scapularis]	Ixodes scapularis	11								1.2977	0.607839	3.24842	0.399486	4.21547	1.39661	0.694384	7.25823	0.192417	10.1369	1.16619	0.597296	1.96343	0.593955	2.28972
368	13.02	14.52	20.51	10.39	5.898	gi|242001442	carbamoyl-phosphate synthase large chain, putative [Ixodes scapularis]	Ixodes scapularis	9								0.788288	0.0657897	1.29585	0.608318	1.0215	0.753622	0.152046	1.52496	0.494191	1.14924	0.700587	0.00538325	1.22741	0.570786	0.859905
369	13	13.67	31.22	20.74	18.56	gi|241587680	conserved hypothetical protein [Ixodes scapularis]	Ixodes scapularis	7								1.01214	0.869568	1.18799	0.851974	1.20241	0.892455	0.24061	1.23839	0.720659	1.10521	0.857835	0.0940157	1.20777	0.710263	1.03607
370	13	13.56	35.11	16.22	16.22	gi|241169615	1-acyl-glycerol-3-phosphate acyltransferase, putative [Ixodes scapularis]	Ixodes scapularis	7								1.38079	0.708056	7.07154	0.19526	9.7643	1.06677	0.943674	8.06548	0.132264	8.60404	1.00401	0.992556	2.66375	0.376916	2.67444
371	12.97	13.2	39.29	26.1	11.54	gi|241781520	29 kDa ribonucleoprotein B, putative [Ixodes scapularis]	Ixodes scapularis	7								0.851951	0.786263	3.60229	0.236502	3.06898	1.20628	0.87182	12.4799	0.0966577	15.0542	1.23299	0.798821	5.94595	0.207366	7.33129
372	12.9	13.59	27.76	16.9	10.52	gi|241998236	lysyl-tRNA synthetase, putative [Ixodes scapularis]	Ixodes scapularis	8								0.973004	0.632387	1.13532	0.857031	1.10467	0.975682	0.833813	1.29938	0.750881	1.26778	1.0119	0.918039	1.29286	0.782686	1.30824
373	12.88	13.34	46.89	32.54	32.54	gi|241735553	40S ribosomal protein S5, putative [Ixodes scapularis]	Ixodes scapularis	8								0.803198	0.86554	23.6034	0.0340289	18.9582	0.672723	0.773792	28.7625	0.0233889	19.3492	0.76252	0.632643	3.93707	0.193677	3.00209
374	12.85	13.88	28.65	16.74	13.05	gi|241737095	acyl-coenzyme A oxidase, putative [Ixodes scapularis]	Ixodes scapularis	7								1.10195	0.457672	1.33227	0.827117	1.46809	1.11382	0.904393	7.42704	0.149969	8.27242	0.969799	0.927331	2.11992	0.45747	2.05589
375	12.81	13.73	38.9	16.23	16.23	gi|241998228	alanyl-tRNA synthetase, putative [Ixodes scapularis]	Ixodes scapularis	7								1.04941	0.966375	14.6697	0.071536	15.3946	0.853912	0.891023	14.9353	0.0571741	12.7534	0.867717	0.528875	1.68141	0.516065	1.45899
376	12.8	13.15	21.33	12.61	11.47	gi|241170702	ABC transporter, putative [Ixodes scapularis]	Ixodes scapularis	9								1.07137	0.254179	1.13815	0.941324	1.21938	0.923706	0.676278	1.52563	0.605458	1.40923	0.860159	0.39514	1.47196	0.584361	1.26612
377	12.79	12.92	45.91	35.85	28.93	gi|241848462	sideroflexin 1,2,3, putative [Ixodes scapularis]	Ixodes scapularis	12								0.91161	0.936249	15.1108	0.0603283	13.7752	0.930129	0.95114	16.0309	0.058021	14.9108	0.955881	0.936665	3.79106	0.252141	3.6238
378	12.74	13.14	42.19	34.9	28.13	gi|242002088	grpe protein, putative [Ixodes scapularis]	Ixodes scapularis	7								1.05945	0.856797	2.18467	0.484946	2.31453	0.843108	0.502506	1.83587	0.459242	1.54783	0.823376	0.50669	2.0117	0.409294	1.65639
379	12.74	13.01	19.83	11.95	11.11	gi|241621631	hypothetical protein IscW_ISCW020576 [Ixodes scapularis]	Ixodes scapularis	17								1.35772	0.63229	4.415	0.307524	5.99433	0.837107	0.828004	6.80173	0.123073	5.69378	0.870007	0.819016	4.15952	0.20916	3.61881
380	12.68	13.39	30.58	18.2	17.23	gi|241562848	U3 snoRNP-associated protein, putative [Ixodes scapularis]	Ixodes scapularis	8								0.8531	0.887826	13.0496	0.0653738	11.1326	0.71259	0.768511	13.7213	0.0519333	9.77764	0.671441	0.626032	6.35203	0.105705	4.26501
381	12.67	12.8	39.01	29.58	24.61	gi|241096191	acyl-CoA thioesterase, putative [Ixodes scapularis]	Ixodes scapularis	7								1.06991	0.721102	1.52399	0.702044	1.63053	1.82932	0.68451	27.2318	0.0671758	49.8155	1.05354	0.945701	5.53744	0.190258	5.83391
382	12.64	13.01	48.19	34.14	27.31	gi|241092079	conserved hypothetical protein [Ixodes scapularis]	Ixodes scapularis	11								1.10828	0.884482	5.6354	0.196664	6.24558	0.790594	0.649478	3.49262	0.226361	2.76124	0.711932	0.536825	3.73636	0.190542	2.66003
383	12.64	12.75	36.84	28.77	28.77	gi|241997958	holocytochrome C synthase/heme-lyase, putative [Ixodes scapularis]	Ixodes scapularis	10								1.001	0.995918	1.61466	0.619947	1.61628	0.570632	0.0290088	1.60911	0.354626	0.918211	0.58093	0.0532579	1.7409	0.333696	1.01134
384	12.62	13.03	49.15	47.46	38.98	gi|241655121	60S ribosomal protein L7a, putative [Ixodes scapularis]	Ixodes scapularis	8								0.728499	0.657721	5.27902	0.137999	3.84576	0.61487	0.224122	2.40634	0.255521	1.47958	0.748047	0.446849	2.39378	0.312496	1.79066
385	12.6	13.43	36.39	27.22	24.07	gi|241157756	quinone oxidoreductase, putative [Ixodes scapularis]	Ixodes scapularis	8								1.38015	0.129845	1.55286	0.888783	2.14318	1.26205	0.859392	18.7964	0.0671435	23.722	1.07862	0.915419	4.91443	0.219479	5.30079
386	12.6	12.8	50.24	44.5	40.67	gi|240952134	COX4 neighbor protein, putative [Ixodes scapularis]	Ixodes scapularis	7								1.10871	0.851386	3.838	0.288877	4.25522	1.08555	0.890327	4.28385	0.253405	4.65033	0.914833	0.878927	4.16934	0.219419	3.81425
387	12.58	12.76	58.12	42.93	30.37	gi|241622669	Erlin-2, putative [Ixodes scapularis]	Ixodes scapularis	7								0.965025	0.8524	1.56597	0.616245	1.5112	0.821689	0.824427	7.95336	0.103313	6.53519	0.982783	0.940046	1.71932	0.57161	1.68972
388	12.55	15.15	36.44	21.46	18.42	gi|242002440	DEAD box ATP-dependent RNA helicase, putative [Ixodes scapularis]	Ixodes scapularis	8								1.06174	0.780767	1.65465	0.641671	1.75681	1.02738	0.906987	1.72023	0.597234	1.76734	1.10152	0.721574	1.88392	0.584695	2.07517
389	12.54	13.13	28.62	20.55	15.78	gi|241721845	flavin-containing monooxygenase, putative [Ixodes scapularis]	Ixodes scapularis	8								1.04723	0.476577	1.16679	0.897527	1.22189	0.594557	0.17584	2.3354	0.254585	1.38853	0.575873	0.150891	2.30988	0.249309	1.3302
390	12.54	13.06	44.02	21.28	19.24	gi|242002766	conserved hypothetical protein [Ixodes scapularis]	Ixodes scapularis	7								1.01145	0.988379	5.9604	0.169696	6.02867	0.65037	0.574657	5.63369	0.115443	3.66398	0.650332	0.0524053	1.54686	0.42042	1.00598
391	12.53	13.15	28.42	13.33	11.4	gi|241562201	E1-E2 ATPase, putative [Ixodes scapularis]	Ixodes scapularis	6								1.09058	0.225459	1.17502	0.928139	1.28145	1.30741	0.873308	60.7496	0.0215214	79.4249	1.39734	0.753159	13.313	0.104961	18.6027
392	12.52	12.82	31.37	20.19	20.19	gi|241642135	mitochondrial import inner membrane translocase subunit TIM50, putative [Ixodes scapularis]	Ixodes scapularis	10								1.09336	0.639665	1.52667	0.716175	1.66921	1.21404	0.863958	12.526	0.0969215	15.207	1.08347	0.9056	4.52802	0.23928	4.90595
393	12.51	12.79	61.7	47.52	39.01	gi|241152242	ribosomal protein L28, putative [Ixodes scapularis]	Ixodes scapularis	10								1.0181	0.989425	27.444	0.0370973	27.9408	0.54957	0.232623	3.10677	0.176895	1.70739	0.886641	0.8337	4.04926	0.218964	3.59024
394	12.5	13.19	44.31	26.15	16.22	gi|241177320	dehydrogenase kinase, putative [Ixodes scapularis]	Ixodes scapularis	7								1.05817	0.812036	1.69977	0.622537	1.79865	1.08674	0.799353	2.07487	0.523761	2.25483	1.05397	0.835735	1.76097	0.598519	1.85601
395	12.5	13.02	22.62	12.57	12.57	gi|242000268	conserved hypothetical protein [Ixodes scapularis]	Ixodes scapularis	6								1.02283	0.775398	1.22784	0.833027	1.25587	1.05273	0.880464	2.43586	0.432182	2.5643	1.07339	0.706181	1.6248	0.660629	1.74404
396	12.46	12.85	41.32	31.25	25.69	gi|241048282	phosphoenolpyruvate carboxykinase, putative [Ixodes scapularis]	Ixodes scapularis	8								0.909524	0.923352	11.1354	0.0816789	10.1279	0.754431	0.836914	28.2571	0.0266988	21.318	0.775856	0.80523	12.2996	0.0630798	9.54272
397	12.44	12.97	42.11	36.09	26.69	gi|241120674	cytochrome C oxidase assembly protein, putative [Ixodes scapularis]	Ixodes scapularis	7								0.97024	0.640652	1.15446	0.840425	1.12011	1.16221	0.861217	6.82126	0.170381	7.92775	1.16943	0.220154	1.31174	0.891511	1.53399
398	12.41	14.8	65.14	43.12	40.83	gi|241828734	RAS-related protein, putative [Ixodes scapularis]	Ixodes scapularis	8								1.43138	0.694787	8.42378	0.169921	12.0576	1.3378	0.833019	25.3831	0.0527042	33.9574	1.29247	0.785017	9.03038	0.143125	11.6715
399	12.41	14.15	21.61	11.64	9.719	gi|241829974	vacuolar proton ATPase, putative [Ixodes scapularis]	Ixodes scapularis	7								1.15581	0.860012	6.85373	0.168639	7.92159	1.12129	0.926851	18.6555	0.0601048	20.9182	1.08491	0.598232	1.4313	0.757988	1.55283
400	12.4	13.33	45.66	36.53	32.88	gi|241861621	transaldolase, putative [Ixodes scapularis]	Ixodes scapularis	6								0.950726	0.947387	6.03295	0.157589	5.73568	0.692518	0.120384	1.64363	0.421334	1.13824	0.655214	0.0871614	1.65958	0.394808	1.08738
401	12.39	12.81	47.95	28.49	23.29	gi|241164490	isocitrate dehydrogenase, putative [Ixodes scapularis]	Ixodes scapularis	6								1.16246	0.146629	1.24106	0.936669	1.44268	2.32234	0.246575	4.73128	0.490847	10.9876	1.83041	0.294603	3.4661	0.52809	6.34439
402	12.38	12.58	77.42	68.55	46.77	gi|241568982	histone H2B, putative [Ixodes scapularis]	Ixodes scapularis	19								1.14258	0.0619916	1.15204	0.991793	1.3163	1.21344	0.845477	8.86005	0.136956	10.7511	1.14671	0.837746	4.34497	0.263916	4.98241
403	12.31	12.84	62.5	52.5	40	gi|242046462	coiled-coil tumor protein D52, putative [Ixodes scapularis]	Ixodes scapularis	7								1.08045	0.240747	1.15656	0.934192	1.2496	0.861038	0.216474	1.30353	0.660541	1.12239	0.793142	0.0983405	1.33648	0.593455	1.06002
404	12.26	13.06	37.59	21.58	17.87	gi|240995609	seryl-tRNA synthetase, putative [Ixodes scapularis]	Ixodes scapularis	6								0.959841	0.739082	1.37528	0.697926	1.32005	1.24632	0.417333	1.96701	0.633611	2.45152	1.17166	0.434031	1.65908	0.706212	1.94389
405	12.26	12.96	28.49	26.78	18.52	gi|241630773	dihydrolipoamide acetyltransferase, putative [Ixodes scapularis]	Ixodes scapularis	9								1.15721	0.409732	1.49672	0.773164	1.73202	1.34992	0.475321	2.6232	0.514605	3.5411	1.40649	0.363395	2.33676	0.601897	3.28663
406	12.22	12.91	20.39	7.692	6.172	gi|241120844	nuclear pore complex protein nup155, putative [Ixodes scapularis]	Ixodes scapularis	6								1.09836	0.209631	1.18246	0.928877	1.29876	1.4748	0.57431	5.27635	0.279511	7.78155	1.2993	0.172107	1.52599	0.851442	1.98272
407	12.21	12.88	28.35	12.46	10.28	gi|242002240	glycogen synthase, putative [Ixodes scapularis]	Ixodes scapularis	6								1.14511	0.559468	1.68716	0.678717	1.93198	2.53742	0.414661	12.6787	0.200132	32.1712	1.94936	0.0194909	1.68774	1.15501	3.29001
408	12.19	12.27	46.25	43.75	35	gi|242002228	conserved hypothetical protein [Ixodes scapularis]	Ixodes scapularis	17								1.17651	0.445042	1.627	0.723116	1.91418	0.966133	0.871034	1.64482	0.587378	1.58912	0.915754	0.651416	1.57325	0.58208	1.44071
409	12.18	12.29	52.94	35.95	31.37	gi|241628411	cytochrome C oxidase subunit Va [Ixodes scapularis]	Ixodes scapularis	11								0.923082	0.91956	6.09897	0.15135	5.62984	0.700361	0.742068	11.7014	0.0598526	8.19523	0.652862	0.634203	7.59657	0.0859416	4.95951
410	12.14	12.74	34.98	18.72	13.99	gi|241631338	conserved hypothetical protein [Ixodes scapularis]	Ixodes scapularis	10								0.908222	0.904368	6.55209	0.138616	5.95075	1.34234	0.871951	72.4675	0.0185234	97.2762	1.18961	0.792959	4.70298	0.252949	5.59473
411	12.14	12.64	33.53	20.81	20.52	gi|241148995	torsin, putative [Ixodes scapularis]	Ixodes scapularis	8								0.97232	0.763712	1.25523	0.774613	1.22049	1.15952	0.123059	1.22795	0.944272	1.42384	1.06011	0.621489	1.33031	0.79689	1.41027
412	12.11	13.2	38.97	26.92	13.33	gi|241744197	glutaryl-CoA dehydrogenase, putative [Ixodes scapularis]	Ixodes scapularis	9								1.26713	0.3363	1.70531	0.74305	2.16084	1.14282	0.888409	8.37516	0.136454	9.57133	1.26712	0.155964	1.41709	0.894173	1.79562
413	12.1	14.41	61.06	47.12	47.12	gi|241723781	RAS-related protein, putative [Ixodes scapularis]	Ixodes scapularis	13								1.05907	0.585131	1.30826	0.809526	1.38554	1.361	0.808841	27.415	0.0496445	37.3118	1.31547	0.063913	1.34926	0.974961	1.77491
414	12.1	12.91	24.34	10.64	9.475	gi|241557118	cytochrome P450, putative [Ixodes scapularis]	Ixodes scapularis	6								1.03955	0.58142	1.19691	0.868526	1.24425	1.32035	0.142091	1.52617	0.865137	2.01507	1.18526	0.364029	1.58581	0.747417	1.87961
415	12.08	12.59	51.28	40	34.36	gi|241163035	crp1/csrp1/crip1, putative [Ixodes scapularis]	Ixodes scapularis	7								1.1879	0.796112	4.42071	0.268713	5.25137	1.34906	0.779207	10.8159	0.12473	14.5914	1.40574	0.0415694	1.38257	1.01676	1.94353
416	12.06	12.35	46.49	28.95	28.95	gi|241698608	glutathione S-transferase kappa, putative [Ixodes scapularis]	Ixodes scapularis	9								1.15887	0.854104	6.21965	0.186324	7.20777	1.27375	0.826466	12.3583	0.103068	15.7414	1.37167	0.380923	2.22419	0.616707	3.05085
417	12.04	13.38	26.44	10.85	6.667	gi|241835645	4SNc-Tudor domain protein, putative [Ixodes scapularis]	Ixodes scapularis	5								1.1415	0.869297	6.5916	0.173175	7.52431	1.29026	0.823458	14.522	0.0888487	18.7372	1.24444	0.108725	1.32871	0.936577	1.6535
418	12	12.13	62.96	61.11	61.11	gi|241123151	DNA-bridging protein BAF, putative [Ixodes scapularis]	Ixodes scapularis	15								0.918775	0.970893	16488810496	5.57211e-11	1.51495e+10	2.38444	0.563538	728271	3.27411e-06	1.73652e+06	1.32152	0.817366	163878	8.06408e-06	216569
419	11.98	12.43	42.64	27.55	24.53	gi|241794678	Ku70-binding protein, putative [Ixodes scapularis]	Ixodes scapularis	6								0.947072	0.95442	10.2477	0.0924178	9.70534	0.586146	0.633428	14.9766	0.0391374	8.77849	0.557428	0.0688316	1.91594	0.290943	1.068
420	11.91	12.83	41.48	21.43	16.21	gi|241840590	perixosomal biogenesis factor, putative [Ixodes scapularis]	Ixodes scapularis	6								1.08066	0.763286	1.87205	0.577261	2.02305	1.03106	0.980954	22.9811	0.0448657	23.6949	0.919422	0.560634	1.41443	0.65003	1.30046
421	11.82	12.1	35.44	22.82	19.52	gi|241585897	neural cell adhesion molecule, putative [Ixodes scapularis]	Ixodes scapularis	6								0.964336	0.579272	1.17067	0.823751	1.12891	1.24685	0.880403	35.9761	0.0346579	44.8569	1.13143	0.45806	1.48441	0.762209	1.67951
422	11.81	12.11	39.14	31.91	29.28	gi|241689156	chromatin regulatory protein sir2, putative [Ixodes scapularis]	Ixodes scapularis	9								0.935834	0.328602	1.17065	0.799413	1.09554	1.28854	0.229991	1.61112	0.799782	2.07599	1.41492	0.102143	1.56285	0.905347	2.21131
423	11.78	12.76	29.85	13.43	12.5	gi|88607654	hypothetical protein APH_0405 [Anaplasma phagocytophilum HZ]	Anaplasma phagocytophilum HZ	7								1.03972	0.983288	94.5283	0.010999	98.2825	0.364963	0.0030326	1.62131	0.225103	0.591719	0.356838	0.00794455	1.85998	0.19185	0.663712
424	11.76	13.33	34.58	16.46	13.75	gi|241749903	acyl-CoA reductase, putative [Ixodes scapularis]	Ixodes scapularis	6								1.18171	0.156384	1.30472	0.905716	1.5418	1.45664	0.79815	45.624	0.031927	66.4578	1.35165	0.193517	1.70885	0.790971	2.30977
425	11.72	13.53	40	37.89	34.21	gi|241780190	hypothetical protein IscW_ISCW023909 [Ixodes scapularis]	Ixodes scapularis	7								0.958134	0.916278	2.7039	0.354352	2.5907	2.08955	0.315728	5.47373	0.381741	11.4376	1.73065	0.317649	3.56385	0.485611	6.16776
426	11.72	12.08	66.38	38.43	19.21	gi|241851071	ubiquinol cytochrome C reductase, subunit RIP1, putative [Ixodes scapularis]	Ixodes scapularis	6								0.947797	0.927683	3.74375	0.253168	3.54831	0.765221	0.292654	1.72949	0.442454	1.32344	0.74332	0.0778313	1.40258	0.529967	1.04256
427	11.67	12.05	34.5	27.48	19.81	gi|241146779	NIPSNAP1 protein, putative [Ixodes scapularis]	Ixodes scapularis	7								1.42593	0.33335	2.34484	0.608113	3.34356	2.38269	0.198646	4.51342	0.527913	10.7541	1.87456	0.0401885	1.79846	1.04232	3.37133
428	11.61	11.64	19	15.03	13.36	gi|241860072	sugar transporter, putative [Ixodes scapularis]	Ixodes scapularis	7								0.931777	0.394011	1.21516	0.766793	1.13226	1.44775	0.228434	2.00048	0.723701	2.89618	1.45712	0.0807717	1.55785	0.935343	2.26998
429	11.6	12.32	19.54	10.02	10.02	gi|242001078	KH domain RNA binding protein, putative [Ixodes scapularis]	Ixodes scapularis	6								1.24135	0.487689	2.04564	0.606828	2.53937	1.46046	0.738923	14.2202	0.102703	20.768	0.829841	0.882639	19.3609	0.0428618	16.0664
430	11.6	11.69	37.29	32.2	32.2	gi|240991851	cytochrome P450, putative [Ixodes scapularis]	Ixodes scapularis	7								1.02123	0.83761	1.2842	0.795221	1.31146	0.886492	0.908278	12.8904	0.0687716	11.4272	0.743991	0.733843	8.28455	0.0898047	6.16363
431	11.56	12.14	33.59	25	19.95	gi|241690867	gamma-butyrobetaine,2-oxoglutarate dioxygenase, putative [Ixodes scapularis]	Ixodes scapularis	8								1.00887	0.936515	1.29732	0.777662	1.30883	1.68533	0.427544	4.4875	0.375561	7.56293	2.70664	0.037102	2.49196	1.08615	6.74484
432	11.54	11.89	48.34	43.05	39.07	gi|240978971	60S ribosomal protein L14, putative [Ixodes scapularis]	Ixodes scapularis	11								0.940244	0.937211	5.9581	0.157809	5.60206	0.57047	0.000653981	1.25648	0.454023	0.716783	0.646295	0.534976	4.86644	0.132806	3.14515
433	11.53	12.93	44.13	28.57	16.58	gi|242002234	FK506 binding protein (FKBP), putative [Ixodes scapularis]	Ixodes scapularis	7								0.901387	0.399665	1.32351	0.681059	1.19299	0.790797	0.813361	10.2581	0.0770898	8.1121	0.718099	0.290476	2.01199	0.35691	1.44481
434	11.53	11.93	41.6	26.34	26.34	gi|241999240	hypothetical protein IscW_ISCW004252 [Ixodes scapularis]	Ixodes scapularis	8								0.955693	0.708752	1.32717	0.720101	1.26836	1.0654	0.866553	2.42041	0.440174	2.57871	0.949032	0.784802	1.56555	0.606195	1.48576
435	11.49	12.08	33.71	19.42	14.96	gi|241155729	tyrosine kinase, putative [Ixodes scapularis]	Ixodes scapularis	5								1.08909	0.302442	1.2218	0.891384	1.33065	1.1134	0.697173	2.0396	0.545889	2.27088	1.1793	0.223474	1.37449	0.857989	1.62093
436	11.48	12.66	54.65	38.37	33.14	gi|240952152	histone H1, putative [Ixodes scapularis]	Ixodes scapularis	6								0.829136	0.845129	9.46874	0.0875657	7.85087	0.663663	0.276649	2.37156	0.279843	1.57391	0.875957	0.879167	7.7138	0.113557	6.75696
437	11.48	11.79	40.93	28.83	25.98	gi|241647500	pyrroline-5-carboxylate reductase, putative [Ixodes scapularis]	Ixodes scapularis	9								0.934032	0.825647	2.1295	0.438616	1.98902	1.4492	0.814794	47.6178	0.030434	69.0076	1.32613	0.487282	2.63319	0.50362	3.49194
438	11.45	11.6	54.55	45.45	45.45	gi|241170634	reticulocalbin, putative [Ixodes scapularis]	Ixodes scapularis	7								0.936742	0.728261	1.55141	0.603799	1.45327	1.10745	0.912471	8.83306	0.125376	9.78218	1.0056	0.986071	2.11855	0.474665	2.13041
439	11.44	12.97	24.74	9.539	6.289	gi|241998128	conserved hypothetical protein [Ixodes scapularis]	Ixodes scapularis	6								1.14331	0.648707	2.03624	0.561479	2.32805	1.16289	0.889595	14.2497	0.081608	16.5709	1.21953	0.545618	2.19799	0.554838	2.68052
440	11.43	12.31	16.44	6.119	5.571	gi|241600828	ATP-dependent RNA helicase, putative [Ixodes scapularis]	Ixodes scapularis	6								0.703655	0.640972	5.76715	0.122011	4.05808	1.06325	0.942006	7.23272	0.147005	7.69018	1.23556	0.816068	8.41232	0.146875	10.394
441	11.43	11.95	45.27	38.81	38.81	gi|241747547	aldehyde dehydrogenase, putative [Ixodes scapularis]	Ixodes scapularis	13								0.999774	1	4.47067	0.22363	4.46966	1.09102	0.90755	5.34466	0.204134	5.83116	1.08034	0.91542	5.08245	0.212563	5.49077
442	11.42	11.78	37.42	22.52	22.52	gi|241570160	solute carrier protein, putative [Ixodes scapularis]	Ixodes scapularis	7								1.02164	0.782365	1.2078	0.845866	1.23394	1.31542	0.0606905	1.33936	0.982127	1.76182	1.33414	0.0516451	1.33823	0.996939	1.78538
443	11.39	11.63	51.49	44.78	35.82	gi|241604781	high mobility group protein C, putative [Ixodes scapularis]	Ixodes scapularis	8								1.13005	0.0835582	1.15336	0.979791	1.30336	1.50115	0.742242	15.6594	0.0958626	23.507	1.51749	0.164129	1.87364	0.809916	2.84323
444	11.39	11.48	71.43	52.38	45.58	gi|241998722	translation initiation inhibitor UK114/IBM1, putative [Ixodes scapularis]	Ixodes scapularis	9								0.978784	0.929892	1.7439	0.561263	1.7069	1.37765	0.767055	11.7066	0.117681	16.1277	1.16933	0.287851	1.37941	0.847703	1.61297
445	11.37	11.81	48.66	37.43	27.81	gi|241093831	ribosomal protein L11, putative [Ixodes scapularis]	Ixodes scapularis	9								0.940057	0.89742	2.98507	0.31492	2.80613	0.916115	0.891519	4.32816	0.211664	3.96509	0.822662	0.73927	3.79253	0.216916	3.11997
446	11.37	11.56	62.86	41.9	31.43	gi|241754615	60S ribosomal protein L44, putative [Ixodes scapularis]	Ixodes scapularis	6								0.764679	0.167522	1.50321	0.508696	1.14948	0.692708	0.147584	1.69576	0.408493	1.17467	0.735395	0.353855	2.05472	0.357905	1.51103
447	11.36	11.75	40.58	34.3	27.54	gi|242000462	isocitrate dehydrogenase, putative [Ixodes scapularis]	Ixodes scapularis	6								0.832013	0.117615	1.27945	0.650288	1.06452	1.18377	0.780037	4.10924	0.288076	4.86442	0.841008	0.737711	3.34598	0.251349	2.81399
448	11.34	12.6	27.05	8.977	7.159	gi|241591925	lysine-ketoglutarate reductase, putative [Ixodes scapularis]	Ixodes scapularis	5								1.12387	0.857672	4.28012	0.26258	4.81032	1.40871	0.620514	4.63921	0.303652	6.5353	1.1545	0.653189	2.03386	0.56764	2.34809
449	11.34	11.63	42.02	23.11	15.13	gi|241121677	Cdc42 protein, putative [Ixodes scapularis]	Ixodes scapularis	5								1.67854	0.205695	2.44278	0.687144	4.10032	1.80267	0.231853	2.95706	0.609614	5.3306	1.52904	0.331429	2.67396	0.571825	4.08858
450	11.33	11.72	31.82	14.35	12.92	gi|241326700	cell division protein, putative [Ixodes scapularis]	Ixodes scapularis	7								0.98537	0.899364	1.32957	0.741122	1.31011	1.0303	0.885558	1.65986	0.620713	1.71015	1.02289	0.923061	1.77374	0.576686	1.81435
451	11.32	11.91	67.02	48.4	43.09	gi|241672696	ribosomal protein L18, putative [Ixodes scapularis]	Ixodes scapularis	9								0.960912	0.913483	2.30993	0.415991	2.21964	0.862727	0.803041	3.84963	0.224107	3.32118	1.0288	0.890534	1.60076	0.642694	1.64686
452	11.32	11.75	57.97	43.96	38.16	gi|241779902	reductase, putative [Ixodes scapularis]	Ixodes scapularis	9								1.21893	0.592638	2.57677	0.473046	3.14091	2.30453	0.14289	3.57324	0.644943	8.23466	2.30585	0.113846	3.15708	0.730372	7.27975
453	11.3	11.63	55.28	41.46	36.59	gi|241167595	ribosomal protein L35, putative [Ixodes scapularis]	Ixodes scapularis	7								0.849968	0.0630139	1.19022	0.714124	1.01165	0.443589	0.00110462	1.43571	0.308969	0.636865	0.594581	0.000209126	1.19163	0.498963	0.708523
454	11.29	11.54	49.33	41.33	41.33	gi|241685802	salivary selenoprotein precursor, putative [Ixodes scapularis]	Ixodes scapularis	6								1.1819	0.378198	1.59775	0.739727	1.88837	1.73818	0.661364	25.7846	0.0674117	44.8184	1.47698	0.128354	1.76128	0.838582	2.60138
455	11.28	11.64	54.48	37.24	37.24	gi|241640786	16 kDa thioredoxion, putative [Ixodes scapularis]	Ixodes scapularis	12								1.1418	0.448528	1.47798	0.772539	1.68755	1.03482	0.978995	19.4167	0.053295	20.0928	1.6057	0.33283	2.93489	0.547107	4.71256
456	11.25	11.83	57.96	37.17	26.11	gi|242000206	40S ribosomal protein S6, putative [Ixodes scapularis]	Ixodes scapularis	7								0.927877	0.836347	2.21732	0.418469	2.0574	0.741174	0.179273	1.59234	0.465461	1.1802	0.881869	0.396143	1.37597	0.640906	1.21343
457	11.18	11.3	39.2	27.47	27.47	gi|242000858	stearoyl-CoA desaturase, putative [Ixodes scapularis]	Ixodes scapularis	8								0.985057	0.834985	1.19291	0.825758	1.17509	1.41162	0.533177	3.76213	0.375219	5.31071	1.32978	0.0235984	1.25599	1.05875	1.67019
458	11.16	11.83	30.52	16.67	15.8	gi|240951574	translation elongation factor, putative [Ixodes scapularis]	Ixodes scapularis	6								1.13765	0.745453	2.5299	0.44968	2.87813	1.24416	0.854539	16.3342	0.0761694	20.3224	1.13889	0.766013	2.77838	0.409911	3.16426
459	11.16	11.73	22.4	9.762	9.762	gi|241785176	armadillo, putative [Ixodes scapularis]	Ixodes scapularis	6								1.04723	0.743758	1.39075	0.752994	1.45644	0.857871	0.430771	1.55925	0.55018	1.33764	0.833575	0.840487	8.32564	0.100121	6.94005
460	11.16	11.38	41.33	18.67	18.67	gi|241714779	carnitine-acylcarnitine carrier protein, putative [Ixodes scapularis]	Ixodes scapularis	8								1.06794	0.939829	7.7198	0.138338	8.2443	0.756682	0.733221	6.75573	0.112006	5.11194	0.746824	0.727884	7.09228	0.105301	5.29669
461	11.15	11.63	30.32	16.74	15.38	gi|241708913	UBX domain-containing protein, putative [Ixodes scapularis]	Ixodes scapularis	11								0.948129	0.423385	1.17017	0.810247	1.10947	1.19508	0.867376	13.5559	0.0881594	16.2004	1.1419	0.156648	1.22729	0.930425	1.40143
462	11.14	12.31	51.61	32.26	26.1	gi|241797117	vesicle coat complex COPI, epsilon subunit, putative [Ixodes scapularis]	Ixodes scapularis	8								0.9138	0.648434	1.66282	0.549548	1.51949	0.891494	0.681548	2.0583	0.433121	1.83496	0.800872	0.376346	1.85882	0.43085	1.48868
463	11.14	11.24	34.07	25.24	20.82	gi|241237967	carnitine-acylcarnitine carrier protein, putative [Ixodes scapularis]	Ixodes scapularis	6								0.980562	0.814725	1.27672	0.768034	1.2519	1.13291	0.427641	1.54334	0.734063	1.74847	1.17127	0.419653	1.7146	0.683115	2.00827
464	11.12	11.37	57.61	53.26	53.26	gi|241779163	ribosomal protein L37A, putative [Ixodes scapularis]	Ixodes scapularis	8								0.687329	0.701282	10.7208	0.0641115	7.36874	1.49427	0.554089	5.10038	0.292972	7.62132	0.85064	0.882905	14.6392	0.0581068	12.4527
464	0.01	9.08	62.5	43.06	43.06	gi|241164066	ribosomal protein L37A, putative [Ixodes scapularis]	Ixodes scapularis	6
465	11.11	11.19	47.06	44.85	26.47	gi|241112266	Core histone H2A/H2B/H3/H4 [Ixodes scapularis]	Ixodes scapularis	5								0.736808	0.241998	1.75983	0.418682	1.29665	0.981944	0.931024	1.61657	0.607424	1.58738	0.83094	0.281069	1.45501	0.571088	1.20903
466	11.1	12.26	17.39	6.957	6.57	gi|241063678	Ran-binding protein, putative [Ixodes scapularis]	Ixodes scapularis	6								0.927991	0.710964	1.63184	0.568676	1.51434	0.696747	0.691616	9.11133	0.0764703	6.34829	1.02118	0.982549	10.4256	0.0979488	10.6465
467	11.1	11.76	64.93	39.55	29.1	gi|241564915	ribosomal protein S25, putative [Ixodes scapularis]	Ixodes scapularis	8								0.721075	0.00761416	1.22511	0.588577	0.8834	0.650714	0.0158036	1.37126	0.474536	0.8923	0.846186	0.463358	1.68523	0.50212	1.42601
468	11.08	11.71	25.48	12.3	9.078	gi|241999660	double-stranded RNA-specific editase B2, putative [Ixodes scapularis]	Ixodes scapularis	6								0.755041	0.0774488	1.38146	0.546554	1.04306	1.20637	0.12106	1.28956	0.935489	1.55568	1.76747	0.0610784	1.83287	0.96432	3.23954
469	11.07	13.09	35.98	15.74	12.29	gi|242004214	ubiquitin-activating enzyme E1, putative [Ixodes scapularis]	Ixodes scapularis	8								1.43523	0.656887	6.08814	0.235742	8.73787	0.947268	0.933597	4.27588	0.221538	4.05041	1.10573	0.871607	4.01019	0.27573	4.43419
470	11.05	11.05	33.48	31.7	31.7	gi|241701888	2-hydroxyphytanoyl-CoA lyase, putative [Ixodes scapularis]	Ixodes scapularis	7								0.955008	0.630329	1.27842	0.747024	1.2209	1.19604	0.911387	66.2706	0.0180478	79.2622	1.20713	0.555871	2.25716	0.534803	2.72469
471	11.02	11.52	37.7	21.73	18.32	gi|241168079	quinone oxidoreductase, putative [Ixodes scapularis]	Ixodes scapularis	7								1.20063	0.36113	1.57253	0.763503	1.88804	1.4216	0.427462	2.75006	0.516933	3.90948	1.35766	0.245948	1.78953	0.758667	2.42957
472	11.02	11.22	62.35	55.29	55.29	gi|241998326	ATP synthase E chain [Ixodes scapularis]	Ixodes scapularis	11								0.899317	0.573707	1.61846	0.555664	1.4555	0.949475	0.820023	1.80852	0.525002	1.71714	0.899232	0.715395	2.12368	0.423431	1.90968
473	10.95	11.42	57.89	44.21	37.37	gi|241691757	calponin, putative [Ixodes scapularis]	Ixodes scapularis	8								2.06597	0.311131	6.68352	0.309114	13.808	0.853045	0.84133	10.1623	0.0839417	8.66895	1.02544	0.971524	7.86838	0.130324	8.06854
474	10.92	11.69	43.39	26.15	22.99	gi|241645478	26S proteasome regulatory complex, ATPase RPT6, putative [Ixodes scapularis]	Ixodes scapularis	6								0.973648	0.775845	1.31369	0.741156	1.27907	0.855614	0.501317	1.91723	0.446277	1.6404	0.85794	0.523686	1.96873	0.435783	1.68905
475	10.88	12.56	42.2	23.39	22.04	gi|241998756	dynactin subunit, putative [Ixodes scapularis]	Ixodes scapularis	6								1.29922	0.559853	3.57472	0.363448	4.64435	0.973024	0.946195	3.27867	0.296774	3.19023	1.02787	0.949306	3.54945	0.289585	3.64835
476	10.87	11.12	45.96	26.32	19.3	gi|241560364	COPII vesicle protein, putative [Ixodes scapularis]	Ixodes scapularis	9								1.06153	0.49521	1.20927	0.877826	1.28368	1.10706	0.932504	14.0358	0.0788738	15.5385	0.988459	0.933938	1.36077	0.726398	1.34506
477	10.86	11.74	26.28	15.02	13.83	gi|241123249	HyFMR1 protein, putative [Ixodes scapularis]	Ixodes scapularis	9								0.793843	0.43108	2.24695	0.353297	1.78373	1.40422	0.345767	2.63259	0.5334	3.69674	1.35329	0.345377	2.36743	0.571628	3.20382
478	10.84	11.29	29.17	19.58	12.71	gi|241717142	vacuolar H+-ATPase V1 sector, subunit B, putative [Ixodes scapularis]	Ixodes scapularis	5								0.942927	0.955226	12.9372	0.0728849	12.1989	0.777391	0.601581	3.19777	0.243104	2.48592	0.747777	0.78474	13.3649	0.0559509	9.99395
479	10.82	11.19	53.25	40.24	26.63	gi|241012133	dihydrolipoamide dehydrogenase, putative [Ixodes scapularis]	Ixodes scapularis	6								1.11545	0.412989	1.35528	0.823044	1.51174	1.53603	0.680698	11.3593	0.135223	17.4482	1.23173	0.79714	6.67154	0.184625	8.21755
480	10.79	12.22	30.65	15.08	9.883	gi|241149342	protein phosphatase 2A regulatory subunit A, putative [Ixodes scapularis]	Ixodes scapularis	6								0.876975	0.736111	2.4235	0.361863	2.12535	0.824032	0.600723	2.30547	0.357424	1.89978	0.8491	0.69012	2.53645	0.334759	2.1537
481	10.76	11.75	19.68	8.821	6.685	gi|241679731	sarm1, putative [Ixodes scapularis]	Ixodes scapularis	5								1.27052	0.218979	1.57829	0.805	2.00525	1.61406	0.0925953	1.82933	0.882325	2.95265	1.41436	0.132729	1.66683	0.848532	2.35749
482	10.75	11.26	50.51	25.25	25.25	gi|241009437	40S ribosomal protein S7, putative [Ixodes scapularis]	Ixodes scapularis	7								0.95148	0.61908	1.33166	0.714508	1.26705	1.05077	0.620772	1.33198	0.788882	1.39961	1.14055	0.230334	1.32153	0.863054	1.50728
483	10.74	11.33	14.42	4.986	4.986	gi|241251047	dihydrodipicolinate synthase, putative [Ixodes scapularis]	Ixodes scapularis	6								0.843319	0.857752	10.1948	0.0827203	8.59748	1.14107	0.923244	28.4745	0.0400734	32.4913	1.0294	0.976251	10.8134	0.0951967	11.1313
484	10.74	11.21	35.47	20.27	18.93	gi|241564923	dihydroorotate dehydrogenase, putative [Ixodes scapularis]	Ixodes scapularis	7								1.12005	0.35643	1.33245	0.840596	1.49241	0.618842	0.00533364	1.30015	0.475978	0.804586	0.617221	0.0131444	1.39077	0.443798	0.858411
485	10.74	10.95	28.71	22.12	14.82	gi|241586870	Plexin domain-containing protein, putative [Ixodes scapularis]	Ixodes scapularis	9								1.13128	0.22836	1.24733	0.906963	1.41108	1.78682	0.69125	27.5391	0.0648829	49.2075	1.5796	0.166173	2.01303	0.784687	3.17977
486	10.71	11.06	47.95	31.56	27.05	gi|241830528	NADH-ubiquinone dehydrogenase, putative [Ixodes scapularis]	Ixodes scapularis	8								1.32902	0.176051	1.57442	0.844132	2.09244	0.872187	0.548489	1.69294	0.51519	1.47656	1.15412	0.539796	1.71541	0.672794	1.97979
487	10.67	11.62	21.64	11.61	8.222	gi|241671835	26S proteasome regulatory subunit rpn1, putative [Ixodes scapularis]	Ixodes scapularis	6								1.03458	0.961844	5.06067	0.204435	5.23565	0.865148	0.846513	5.50411	0.157182	4.76187	0.855008	0.144306	1.25286	0.682446	1.07121
488	10.66	11.01	39.92	25.19	25.19	gi|241690490	multifunctional chaperone, putative [Ixodes scapularis]	Ixodes scapularis	8								0.938441	0.799852	1.79786	0.521976	1.68719	0.976724	0.938132	2.03831	0.479182	1.99087	0.79249	0.432103	1.96594	0.40311	1.55799
489	10.65	11.16	37.8	25.43	21.31	gi|241814086	conserved hypothetical protein [Ixodes scapularis]	Ixodes scapularis	5								1.53674	0.771265	36.562	0.0420311	56.1862	1.03937	0.978791	34.9199	0.0297643	36.2946	1.54635	0.265278	2.44416	0.632673	3.77953
490	10.65	10.82	61.62	56.57	50.51	gi|241751474	CDGSH iron sulfur domain-containing protein, putative [Ixodes scapularis]	Ixodes scapularis	13								1.2738	0.775743	6.90978	0.184348	8.8017	1.35515	0.75285	8.97573	0.15098	12.1635	1.51048	0.551521	4.75655	0.317557	7.18465
491	10.62	11.33	29.51	17.8	11.95	gi|241671163	conserved hypothetical protein [Ixodes scapularis]	Ixodes scapularis	5								1.10303	0.884408	4.65609	0.236901	5.1358	1.71144	0.758306	53.0474	0.0322624	90.7871	1.64024	8.81255e-05	1.15664	1.41811	1.89717
492	10.61	11.54	44.3	28.69	19.41	gi|241723609	histone, putative [Ixodes scapularis]	Ixodes scapularis	7								0.695788	0.040996	1.40616	0.494815	0.978387	0.478787	0.00430365	1.46657	0.326468	0.702173	0.63035	0.0653252	1.65576	0.380702	1.04371
493	10.6	11.65	28.44	17.43	16.21	gi|241997986	serine palmitoyltransferase I, putative [Ixodes scapularis]	Ixodes scapularis	9								1.12551	0.612557	1.75634	0.640827	1.97677	1.06695	0.78964	1.80749	0.590292	1.9285	1.01151	0.962933	1.82664	0.553756	1.84767
494	10.57	12.84	28.67	11.86	5.932	gi|241695288	thimet oligopeptidase, putative [Ixodes scapularis]	Ixodes scapularis	5								0.899924	0.347059	1.27559	0.705499	1.14793	0.691433	0.0121982	1.30222	0.530966	0.900396	0.662877	0.00340892	1.25975	0.526197	0.835058
495	10.57	11.27	20.58	9.736	8.901	gi|242046656	ATP-dependent RNA and DNA helicase, putative [Ixodes scapularis]	Ixodes scapularis	6								1.09244	0.322906	1.22249	0.893615	1.3355	1.02681	0.975621	7.62917	0.13459	7.83368	1.01018	0.906878	1.22523	0.824483	1.2377
496	10.57	11.05	28.64	20.2	18.67	gi|241092083	aminomethyl transferase, putative [Ixodes scapularis]	Ixodes scapularis	6								1.00596	0.932941	1.18856	0.846371	1.19565	1.29967	0.237227	1.65209	0.786681	2.14716	1.2923	0.0888866	1.36724	0.945187	1.76689
497	10.52	11.21	40.32	37.1	37.1	gi|241568985	histone 2A [Ixodes scapularis]	Ixodes scapularis	9								0.856361					0.76847					0.757984
498	10.51	10.55	37.04	31.02	28.24	gi|242000684	fumarylacetoacetate hydrolase, putative [Ixodes scapularis]	Ixodes scapularis	8								1.21387	0.670768	3.23772	0.374914	3.93016	1.64873	0.503428	6.61913	0.249085	10.9131	1.75276	0.41278	5.50615	0.318328	9.65097
499	10.49	10.97	17.59	9.348	8.487	gi|241682274	cation chloride cotransporter, putative [Ixodes scapularis]	Ixodes scapularis	6								1.05858	0.670565	1.38295	0.765453	1.46397	1.00401	0.955401	1.19148	0.842665	1.19626	1.04429	0.533034	1.18114	0.884131	1.23345
500	10.48	11.94	27.69	16.34	12.86	gi|241157762	peroxisomal acyl-CoA oxidase, putative [Ixodes scapularis]	Ixodes scapularis	6								1.03786	0.966478	7.96722	0.130266	8.26883	1.05559	0.952034	8.2575	0.127835	8.71657	0.946641	0.40559	1.16188	0.814751	1.09988
501	10.47	10.66	52.08	45.31	40.63	gi|241176351	vesicle coat complex COPII, GTPase subunit SAR1, putative [Ixodes scapularis]	Ixodes scapularis	6								0.980756	0.763911	1.16331	0.843077	1.14092	1.33627	0.221761	1.68264	0.794154	2.24846	1.06036	0.805941	1.74815	0.606562	1.85367
502	10.43	11.19	33.08	23.16	17.81	gi|241273686	glutamate/leucine/phenylalanine/valine dehydrogenase, putative [Ixodes scapularis]	Ixodes scapularis	5								1.03109	0.930876	2.51022	0.410754	2.58825	1.66249	0.411863	4.67304	0.355761	7.76886	1.55299	0.335597	3.057	0.508012	4.7475
503	10.43	11.05	37.07	22.41	18.53	gi|241616919	heat shock protein 70 (HSP70)-interacting protein, putative [Ixodes scapularis]	Ixodes scapularis	5								1.14345	0.895776	12.196	0.0937565	13.9456	1.24258	0.837268	13.2114	0.0940541	16.4162	1.06046	0.807166	1.79758	0.589937	1.90625
504	10.38	10.87	15.8	7.901	6.42	gi|241695294	vitellogenin receptor, putative [Ixodes scapularis]	Ixodes scapularis	7								1.22972	0.243163	1.47841	0.831785	1.81802	1.36138	0.838341	34.5808	0.0393683	47.0778	1.27324	0.199065	1.50618	0.845342	1.91773
505	10.37	10.56	40	29.26	27.04	gi|241688874	conserved hypothetical protein [Ixodes scapularis]	Ixodes scapularis	6								1.12672	0.523806	1.56489	0.720002	1.76319	1.252	0.20019	1.47948	0.846239	1.85231	1.07674	0.642998	1.47067	0.732143	1.58354
506	10.34	10.83	28.64	12.68	12.68	gi|242001050	septin, putative [Ixodes scapularis]	Ixodes scapularis	5								1.01235	0.960345	1.82896	0.553509	1.85155	1.31643	0.595725	3.48471	0.377774	4.58738	1.13164	0.589534	1.7366	0.651638	1.96521
507	10.29	10.37	39.45	29.69	20.31	gi|241595279	conserved hypothetical protein [Ixodes scapularis]	Ixodes scapularis	7								0.80582	0.0360445	1.21699	0.662142	0.980674	0.865451	0.869082	7.81207	0.110784	6.76096	0.848187	0.829674	6.0083	0.141169	5.09616
508	10.28	10.39	30.57	27.07	27.07	gi|241812381	GDP-fucose protein O-fucosyltransferase, putative [Ixodes scapularis]	Ixodes scapularis	6								0.901381	0.663573	1.84913	0.487463	1.66677	1.44796	0.42115	3.15028	0.459629	4.56148	1.06717	0.810023	2.0194	0.528458	2.15503
509	10.2	10.36	37.67	22.26	15.07	gi|241171663	aldose reductase, putative [Ixodes scapularis]	Ixodes scapularis	5								1.08354	0.505879	1.33373	0.812408	1.44515	1.13247	0.906859	13.4534	0.0841777	15.2356	1.22083	0.0816657	1.26605	0.964283	1.54563
510	10.19	12.14	35.23	13.71	10.76	gi|241263211	CNDP dipeptidase, putative [Ixodes scapularis]	Ixodes scapularis	5								1.07143	0.354972	1.18351	0.905304	1.26805	0.725703	0.03512	1.3358	0.543272	0.969395	0.701317	0.0307559	1.36201	0.514913	0.955201
511	10.19	11.39	31.04	15.43	12.45	gi|241613920	pyruvate kinase, putative [Ixodes scapularis]	Ixodes scapularis	6								1.18173	0.0987522	1.24148	0.951875	1.46709	1.19007	0.896974	33.2058	0.0358393	39.5174	1.25371	0.193153	1.4943	0.838997	1.87342
512	10.19	10.36	40.65	27.24	21.14	gi|241616526	protein involved in membrane traffic, putative [Ixodes scapularis]	Ixodes scapularis	7								0.894428	0.589348	1.80265	0.496173	1.61234	1.15027	0.810802	5.50217	0.209059	6.32901	1.0649	0.479125	1.28169	0.830854	1.36487
513	10.19	10.27	49.02	43.14	43.14	gi|241840029	signal peptidase complex I, putative [Ixodes scapularis]	Ixodes scapularis	5								1.0223	0.852171	1.33503	0.765746	1.3648	1.19209	0.223676	1.38453	0.861008	1.65049	1.0148	0.861985	1.22926	0.825535	1.24746
514	10.18	10.53	33.84	28.05	28.05	gi|241999226	dehydrogenase, putative [Ixodes scapularis]	Ixodes scapularis	8								1.01995	0.853422	1.32097	0.772123	1.34733	1.14292	0.429881	1.5261	0.748913	1.74421	1.10705	0.587389	1.61471	0.685605	1.78757
515	10.17	10.37	16.58	8.832	8.56	gi|241013972	protein transport protein Sec24A, putative [Ixodes scapularis]	Ixodes scapularis	5								0.916289	0.312208	1.22145	0.750166	1.1192	1.7273	0.0163804	1.48555	1.16273	2.566	1.58915	0.023117	1.44528	1.09955	2.29676
516	10.16	11.02	23.31	8.211	7.625	gi|241029418	fatty acid coenzyme A ligase, putative [Ixodes scapularis]	Ixodes scapularis	7								1.29629	0.182546	1.53925	0.842159	1.99531	1.22945	0.848875	14.1086	0.0871424	17.3458	1.01071	0.991189	10.5698	0.095622	10.683
517	10.12	10.48	31.32	23.13	21.71	gi|240995037	carnitine-acylcarnitine carrier protein, putative [Ixodes scapularis]	Ixodes scapularis	5								1.07814	0.674725	1.58743	0.679173	1.71147	1.18066	0.893712	25.5196	0.0462649	30.13	1.17279	0.884629	17.4975	0.0670261	20.5209
518	10.09	10.2	62.31	59.23	49.23	gi|241829136	profilin, putative [Ixodes scapularis]	Ixodes scapularis	12								0.932894	0.31915	1.17527	0.793769	1.0964	0.96361	0.955265	5.03427	0.19141	4.85108	0.968036	0.703558	1.23024	0.786865	1.19092
519	10.08	11.38	28.95	14.86	12.57	gi|241573370	signal recognition particle 68 kDa protein, putative [Ixodes scapularis]	Ixodes scapularis	6								1.10426	0.584727	1.54771	0.713477	1.70907	0.892704	0.791051	2.84062	0.314264	2.53583	0.819027	0.386415	1.71793	0.476753	1.40703
520	10.05	10.41	29.95	18.41	18.41	gi|241244482	secretory carrier-associated membrane protein, putative [Ixodes scapularis]	Ixodes scapularis	10								1.00174	0.980137	1.18688	0.844017	1.18895	1.03004	0.673481	1.18551	0.868859	1.22112	0.903989	0.185331	1.18417	0.763394	1.07048
521	10.04	10.54	31.49	20.19	16.59	gi|241338844	medium-chain acyl-CoA dehydrogenase, putative [Ixodes scapularis]	Ixodes scapularis	7								1.35872	0.33733	2.05341	0.661692	2.79001	1.5486	0.241173	2.27724	0.680032	3.52653	1.46438	0.244447	2.06139	0.710384	3.01865
522	10.03	11.78	18.52	6.439	4.531	gi|241592481	cation-transporting ATPase 13a1, putative [Ixodes scapularis]	Ixodes scapularis	5								0.844643	0.208622	1.32936	0.635377	1.12283	1.05901	0.798747	1.65135	0.641301	1.7488	1.11638	0.881676	5.21765	0.213962	5.82488
523	10.02	10.2	54.61	42.76	34.21	gi|241680870	hypothetical protein IscW_ISCW011195 [Ixodes scapularis]	Ixodes scapularis	6								0.97323	0.778163	1.26443	0.7697	1.23058	0.678166	0.135354	1.75283	0.386898	1.18871	0.745697	0.190758	1.64661	0.452869	1.22787
524	10	10.78	29.62	15.64	14.69	gi|241047288	translation initiation factor 4F, helicase subunit, putative [Ixodes scapularis]	Ixodes scapularis	8								1.1341	0.902006	10.9977	0.103122	12.4725	1.00644	0.982818	2.01348	0.499853	2.02644	1.0221	0.940578	1.99017	0.513573	2.03415
525	9.99	10.45	42.18	22.28	17.24	gi|241780886	acetolactate synthase, putative [Ixodes scapularis]	Ixodes scapularis	6								0.952214	0.534968	1.22199	0.779229	1.1636	1.00764	0.948949	1.36359	0.73896	1.37401	0.977108	0.876158	1.4727	0.663482	1.43899
526	9.98	10.01	58.9	46.58	46.58	gi|240964201	NADH dehydrogenase [Ixodes scapularis]	Ixodes scapularis	6								1.03912	0.89124	1.98564	0.52332	2.06332	0.684246	0.0255153	1.36365	0.501776	0.93307	0.640973	0.00532807	1.27532	0.502597	0.817448
527	9.95	10.43	45.12	32.11	23.58	gi|241690288	proteasome subunit alpha type, putative [Ixodes scapularis]	Ixodes scapularis	5								1.10098	0.828164	2.94912	0.373326	3.24693	0.941465	0.899249	3.2042	0.293822	3.01665	1.14348	0.810815	3.91947	0.291743	4.48182
528	9.93	10.42	73.24	53.52	47.89	gi|241152170	ribosomal protein L38, putative [Ixodes scapularis]	Ixodes scapularis	7								0.915903	0.670228	1.61667	0.566535	1.48072	1.14095	0.560906	1.68932	0.675388	1.92743	1.14036	0.0664105	1.15434	0.987892	1.31636
529	9.91	10.69	39.25	24.61	15.52	gi|241999182	aminotransferase, putative [Ixodes scapularis]	Ixodes scapularis	5								1.09129	0.904795	5.11368	0.213407	5.58053	1.08798	0.912591	5.56409	0.195536	6.05361	1.05551	0.945824	5.91055	0.17858	6.23862
530	9.91	10.41	26.91	16.89	13.98	gi|241999206	uridine 5'-monophosphate synthase, putative [Ixodes scapularis]	Ixodes scapularis	5								1.04706	0.509649	1.18131	0.886361	1.2369	0.806608	0.0214644	1.18225	0.682267	0.95361	0.77419	0.0110344	1.1821	0.654925	0.915174
531	9.89	10.33	29.16	20.55	14.48	gi|1351933	Alpha-amylase 1 precursor (1,4-alpha-D-glucan glucanohydrolase 1) (Salivary alpha-amylase) cRAP	HUMAN	5								0.986367	0.927949	1.78279	0.55327	1.75849	0.645301	0.0417456	1.48836	0.433566	0.96044	0.729247	0.175718	1.93457	0.376956	1.41078
532	9.85	10.12	40.55	20.27	17.81	gi|241600204	phosphatidylinositol-4-phosphate 5-kinase type II, putative [Ixodes scapularis]	Ixodes scapularis	6								1.60237	0.713759	27.7393	0.0577651	44.4486	1.09349	0.958104	84.6411	0.0129191	92.554	0.963235	0.937907	3.50493	0.274823	3.37607
533	9.83	9.98	43.32	33.69	33.69	gi|241255455	oxoglutarate/malate carrier protein, putative [Ixodes scapularis]	Ixodes scapularis	9								1.11936	0.313311	1.31205	0.853135	1.46865	1.19173	0.891111	28.194	0.042269	33.5998	1.3513	0.125426	1.54101	0.876897	2.08236
534	9.73	10.84	22.06	8.314	7.39	gi|241573687	programmed cell death 6-interacting protein, putative [Ixodes scapularis]	Ixodes scapularis	8								1.06297	0.9719	92.1633	0.0115336	97.967	0.977629	0.950502	2.58781	0.377782	2.52992	1.10073	0.761641	2.27135	0.484613	2.50015
535	9.73	10.07	34.59	17.54	14.54	gi|241814081	protein arginine N-methyltransferase PRMT1, putative [Ixodes scapularis]	Ixodes scapularis	6								1.0037	0.997667	17.5651	0.0571417	17.63	1.05645	0.849128	1.93069	0.547185	2.03967	1.03204	0.904328	1.81944	0.567229	1.87774
536	9.71	9.71	37.1	34.84	34.84	gi|241748775	propionyl-CoA carboxylase, putative [Ixodes scapularis]	Ixodes scapularis	8								1.02559	0.786619	1.31218	0.781588	1.34576	0.831439	0.136474	1.33721	0.621771	1.11181	0.785175	0.243429	1.70139	0.46149	1.33589
537	9.66	10.53	14.43	3.821	3.821	gi|241735363	Gb2-cadherin, putative [Ixodes scapularis]	Ixodes scapularis	6								0.939822	0.955757	18.5151	0.0507597	17.4009	0.685231	0.26609	2.25344	0.304082	1.54412	0.852194	0.790607	4.77864	0.178334	4.07233
538	9.66	9.86	55.96	32.11	32.11	gi|241556285	F1F0 ATP-synthase subunit Cf6, putative [Ixodes scapularis]	Ixodes scapularis	5								0.987114	0.930845	1.44117	0.68494	1.4226	0.802199	0.239248	1.52846	0.524841	1.22613	0.695252	0.162299	1.76904	0.39301	1.22993
539	9.6	11.35	17.53	7.64	6.067	gi|241153701	MCM2 protein, putative [Ixodes scapularis]	Ixodes scapularis	5								1.24594	0.453687	2.08816	0.596667	2.60172	1.10494	0.933151	22.2633	0.0496308	24.5997	1.61396	0.19673	2.36052	0.683728	3.80979
540	9.6	10.23	12.41	5.992	4.81	gi|241114451	Contactin-5, putative [Ixodes scapularis]	Ixodes scapularis	5								0.881761	0.913705	14.1399	0.0623595	12.4681	0.518557	0.593137	16.0374	0.0323342	8.31631	0.641221	0.56146	5.60894	0.114321	3.59657
541	9.6	9.99	20.53	12.93	11.98	gi|241695265	integral membrane protein GPR177-B, putative [Ixodes scapularis]	Ixodes scapularis	7								1.00439	0.996582	12.3058	0.0816192	12.3598	0.778508	0.863327	34.9009	0.0223062	27.1706	0.692068	0.0594701	1.47643	0.468745	1.02179
542	9.6	9.86	30.11	15.58	11.58	gi|241686236	60 kD ribonucleoprotein ssa/ro, putative [Ixodes scapularis]	Ixodes scapularis	5								0.871543	0.870665	7.24346	0.120321	6.31298	0.94989	0.970194	25.273	0.0375852	24.0066	0.939511	0.937077	6.39162	0.146991	6.00499
543	9.57	10.77	43.17	24.23	13.66	gi|241862486	glutathione S-transferase, putative [Ixodes scapularis]	Ixodes scapularis	5								1.03984	0.810161	1.48683	0.699369	1.54607	1.50931	0.101007	1.69432	0.890805	2.55727	1.53754	0.312653	2.67871	0.573986	4.11863
544	9.55	10.67	36	29	29	gi|241783857	RAS, putative [Ixodes scapularis]	Ixodes scapularis	8								1.1013	0.538761	1.49028	0.738986	1.64125	1.3596	0.638589	5.36964	0.253202	7.30058	1.06167	0.714799	1.52711	0.695215	1.62128
545	9.5	11.49	39.57	26.99	19.94	gi|241632345	cell division protein, putative [Ixodes scapularis]	Ixodes scapularis	5								1.00096	0.989578	1.21206	0.825838	1.21323	0.965525	0.64305	1.21484	0.794775	1.17296	0.962946	0.634781	1.22654	0.785092	1.18109
546	9.49	9.7	32.83	18.05	18.05	gi|241639809	carbon-nitrogen hydrolase, putative [Ixodes scapularis]	Ixodes scapularis	6								1.25723	0.423195	2.04021	0.616226	2.56501	1.82139	0.751838	136.144	0.0133785	247.971	1.86951	0.560875	15.5198	0.12046	29.0144
547	9.47	10.61	22.94	12.71	8.388	gi|241672283	coatomer beta subunit, putative [Ixodes scapularis]	Ixodes scapularis	5								1.16626	0.147313	1.25959	0.925906	1.469	1.3262	0.776246	11.2393	0.117997	14.9055	1.03365	0.966535	6.88516	0.150127	7.11681
548	9.46	10.32	67.97	41.41	34.38	gi|241122570	ribosomal protein L31, putative [Ixodes scapularis]	Ixodes scapularis	13								0.752551	0.749758	8.02775	0.0937437	6.04129	0.831787	0.903791	32.3189	0.0257369	26.8824	0.926971	0.949274	15.1812	0.0610606	14.0725
549	9.46	9.48	28.67	26	26	gi|241997536	40S ribosomal protein S18, putative [Ixodes scapularis]	Ixodes scapularis	6								0.983295	0.970215	3.75292	0.262008	3.69023	0.666251	0.0336565	1.41447	0.471024	0.942393	0.673581	0.0530474	1.49903	0.449344	1.00972
550	9.44	9.85	69.85	52.21	36.03	gi|241745622	ribosomal protein L22, putative [Ixodes scapularis]	Ixodes scapularis	8								0.824917	0.599534	2.33961	0.352588	1.92998	0.687174	0.418825	2.88008	0.238595	1.97912	0.864457	0.698845	2.40591	0.359306	2.07981
551	9.44	9.58	34.18	14.23	14.23	gi|241622516	pp-GalNAc-transferase, putative [Ixodes scapularis]	Ixodes scapularis	5								1.29279	0.4135	2.0972	0.616437	2.71125	1.27975	0.870082	39.8111	0.0321455	50.9481	1.44485	0.234122	2.01271	0.717865	2.90806
552	9.4	9.45	35.96	29.78	29.78	gi|241260134	hypothetical protein IscW_ISCW004021 [Ixodes scapularis]	Ixodes scapularis	6								1.29378	0.631674	3.97434	0.325534	5.14194	1.02093	0.979926	8.57066	0.119119	8.75007	0.807579	0.690807	4.00168	0.20181	3.23167
553	9.39	10.44	29.91	21.37	10.54	gi|242046568	fasciclin domain-containing protein, putative [Ixodes scapularis]	Ixodes scapularis	6								1.01376	0.856833	1.21798	0.83233	1.23473	1.5555	0.784366	66.1061	0.0235304	102.828	1.69461	0.0016788	1.21514	1.39458	2.05918
554	9.38	11.86	30.42	20.48	20.48	gi|241044157	proline and glutamine-rich splicing factor (SFPQ), putative [Ixodes scapularis]	Ixodes scapularis	8								0.841232	0.798204	5.79231	0.145233	4.87268	0.466814	0.537115	23.0252	0.020274	10.7485	0.618875	0.161282	2.17322	0.284773	1.34495
555	9.37	9.96	64.6	45.34	22.98	gi|241122582	ribosomal protein L21, putative [Ixodes scapularis]	Ixodes scapularis	7								0.878861	0.0777316	1.16031	0.757436	1.01975	0.775251	0.150713	1.45977	0.531076	1.13169	0.689724	0.0914899	1.57274	0.438549	1.08476
556	9.36	9.55	50.41	42.15	42.15	gi|241739709	ribosomal protein S20, putative [Ixodes scapularis]	Ixodes scapularis	6								1.46351	0.437394	3.41005	0.429175	4.99063	1.00721	0.987517	3.31635	0.303712	3.34027	1.44125	0.503017	3.97564	0.362521	5.72989
557	9.32	12.11	24.62	5.584	4.188	gi|241576726	ras GTP-ase activating protein with iq motif, putative [Ixodes scapularis]	Ixodes scapularis	6								0.975649	0.977055	7.47861	0.130459	7.2965	0.704411	0.0115416	1.27	0.554656	0.8946	0.665736	0.0108078	1.31437	0.506507	0.875023
558	9.31	9.88	52.82	41.55	33.1	gi|241688817	40S ribosomal protein S23, putative [Ixodes scapularis]	Ixodes scapularis	12								0.867504	0.0971685	1.19643	0.725074	1.03791	0.741327	0.319122	2.00541	0.369664	1.48666	0.911884	0.731545	1.9224	0.474347	1.75301
559	9.3	9.4	41.9	41.9	41.9	gi|241603702	conserved hypothetical protein [Ixodes scapularis]	Ixodes scapularis	7								0.918338	0.304104	1.22233	0.751301	1.12251	1.21859	0.879481	29.8675	0.0407999	36.3962	1.0248	0.983946	23.9613	0.0427689	24.5554
560	9.27	10.25	30.77	17.09	12.25	gi|241261328	acyl-CoA synthetase, putative [Ixodes scapularis]	Ixodes scapularis	5								0.963308	0.966277	8.69631	0.110772	8.37722	1.17743	0.843453	7.53182	0.156328	8.86821	1.1966	0.817342	6.65638	0.179767	7.96499
561	9.25	9.74	23.67	11.28	9.956	gi|242001970	gamma-glutamyltransferase, putative [Ixodes scapularis]	Ixodes scapularis	5								0.944189	0.57871	1.25296	0.753564	1.18304	0.807957	0.372039	1.67108	0.483495	1.35016	0.864837	0.68697	2.20143	0.392853	1.90388
562	9.24	9.32	36.31	30.17	30.17	gi|241121681	signal peptidase, putative [Ixodes scapularis]	Ixodes scapularis	5								1.0108	0.876915	1.198	0.843741	1.21093	1.19512	0.107223	1.27002	0.941024	1.51783	1.14489	0.243067	1.31591	0.870035	1.50657
563	9.23	13.27	45.29	34.61	25.7	gi|88607578	elongation factor Tu [Anaplasma phagocytophilum HZ]	Anaplasma phagocytophilum HZ	8								1.59353	0.65793	12.7707	0.12478	20.3505	0.525238	0.0969796	2.2521	0.233221	1.18289	0.475596	0.0814772	2.40587	0.197681	1.14422
563	0	13.27	45.29	34.61	25.7	gi|88607530	elongation factor Tu [Anaplasma phagocytophilum HZ]	Anaplasma phagocytophilum HZ	8
564	9.23	9.32	33.19	15.32	15.32	gi|241696180	ATP-dependent Clp protease, proteolytic subunit, putative [Ixodes scapularis]	Ixodes scapularis	8								0.994888	0.973457	4.76278	0.208888	4.73844	1.51592	0.642095	4404.12	0.000344205	6676.3	1.1122	0.654094	9.36645	0.118743	10.4174
565	9.22	10.01	33.93	20.92	10.2	gi|241755424	kynurenine aminotransferase, putative [Ixodes scapularis]	Ixodes scapularis	5								0.956778	0.849105	1.69773	0.563564	1.62435	1.00944	0.993768	15.6235	0.0646108	15.771	1.11927	0.722901	2.05815	0.543824	2.30363
566	9.22	9.7	36.8	20.77	17.21	gi|240978634	39S ribosomal protein L44, putative [Ixodes scapularis]	Ixodes scapularis	5								0.988607	0.945265	1.45211	0.680808	1.43556	0.695938	0.133117	1.64876	0.422098	1.14743	0.730955	0.176705	1.62867	0.448805	1.19048
567	9.21	9.27	50.95	22.38	22.38	gi|241679736	NADH:ubiquinone oxidoreductase, NDUFS8/23 kDa subunit, putative [Ixodes scapularis]	Ixodes scapularis	6								1.03932	0.762353	1.36407	0.761928	1.4177	1.08901	0.951356	30.5294	0.0356708	33.2467	0.776851	0.507685	2.48534	0.312573	1.93074
568	9.2	9.36	62.34	46.75	35.71	gi|241626013	60S ribosomal protein L24, putative [Ixodes scapularis]	Ixodes scapularis	13								0.889736	0.891738	7.48908	0.118804	6.6633	0.762807	0.499442	2.51446	0.303369	1.91804	0.884223	0.741109	2.38706	0.370423	2.1107
569	9.19	10.08	24.88	16.1	11.71	gi|241999932	conserved hypothetical protein [Ixodes scapularis]	Ixodes scapularis	5								1.01663	0.832538	1.20964	0.840438	1.22975	1.21568	0.854853	13.5599	0.0896526	16.4845	1.092	0.65031	1.59942	0.682742	1.74656
570	9.19	9.39	35.29	25.77	17.09	gi|241675324	molecular chaperone, putative [Ixodes scapularis]	Ixodes scapularis	6								1.00863	0.886441	1.14704	0.87933	1.15694	0.919927	0.465421	1.29138	0.71236	1.18797	0.811732	0.0912125	1.28668	0.630875	1.04444
571	9.19	9.36	48.48	33.33	29.09	gi|241140715	phosphoenolpyruvate carboxykinase, putative [Ixodes scapularis]	Ixodes scapularis	6								1.48321	0.776527	36.7369	0.0403738	54.4885	1.7681	0.803857	388.474	0.00455139	686.859	2.19576	0.528372	23.7177	0.0925789	52.0782
572	9.17	9.55	28.7	15.25	11.66	gi|241723089	ribosomal protein L38, putative [Ixodes scapularis]	Ixodes scapularis	5								1.01513	0.984	5.52358	0.183781	5.60714	0.702828	0.0974077	1.54666	0.454418	1.08703	0.736371	0.0128308	1.24389	0.591993	0.915961
573	9.11	10.72	20.4	6.061	5.051	gi|241150485	heat domain-containing protein, putative [Ixodes scapularis]	Ixodes scapularis	5								1.00277	0.998241	21.8387	0.045917	21.8991	0.83695	0.871282	14.6367	0.0571815	12.2502	1.07357	0.945528	12.6941	0.0845724	13.628
574	9.07	10.77	22.73	10.73	7.576	gi|241061119	tRNA synthetases class I, putative [Ixodes scapularis]	Ixodes scapularis	6								0.911969	0.231292	1.19889	0.760678	1.09335	0.720984	0.00876895	1.20918	0.596257	0.871802	0.800206	0.027289	1.19962	0.66705	0.959943
575	9.07	9.22	38.08	28.87	28.87	gi|241556278	glyoxylase, putative [Ixodes scapularis]	Ixodes scapularis	6								0.994611	0.943972	1.20688	0.824118	1.20038	1.90165	0.614869	21.8088	0.0871963	41.4728	1.56507	0.697823	16.4336	0.0952362	25.7197
576	9.05	9.18	49.59	42.15	42.15	gi|241257331	conserved hypothetical protein [Ixodes scapularis]	Ixodes scapularis	7								1.23336	0.0594107	1.2499	0.986761	1.54157	1.98465	0.264118	4.33228	0.458107	8.59805	2.06411	0.00465281	1.42239	1.45116	2.93598
577	9.03	9.54	25.82	13.2	9.613	gi|241153529	conserved hypothetical protein [Ixodes scapularis]	Ixodes scapularis	5								1.00229	0.976459	1.25529	0.798456	1.25816	1.77401	0.0777354	1.9962	0.888695	3.54129	1.59217	0.15085	2.16274	0.73618	3.44344
578	9.02	9.76	23.17	12	9.167	gi|241116710	conserved hypothetical protein [Ixodes scapularis]	Ixodes scapularis	6								0.995679	0.962244	1.30749	0.761518	1.30184	1.13477	0.940779	146.445	0.00774882	166.182	0.588094	0.737047	98.0529	0.00599772	57.6644
579	9.01	9.8	42.47	15.89	12.88	gi|240995613	serine/threonine specific phosphatase, putative [Ixodes scapularis]	Ixodes scapularis	6								0.828051	0.428455	1.75636	0.471459	1.45435	1.00765	0.994725	16.7174	0.0602753	16.8453	1.52383	0.647906	9.30975	0.163682	14.1865
580	9.01	9.47	37.27	26.36	26.36	gi|241301865	elongation factor 1-beta [Ixodes scapularis]	Ixodes scapularis	5								1.15365	0.158543	1.25765	0.917302	1.45089	1.55272	0.751173	36.4422	0.0426077	56.5843	1.44668	0.0755288	1.53681	0.941357	2.22327
581	8.96	8.96	44	37.71	30.29	gi|241858112	NADH dehydrogenase, putative [Ixodes scapularis]	Ixodes scapularis	6								1.13798	0.885016	8.13621	0.139866	9.25885	1.07081	0.955548	17.8281	0.0600629	19.0904	1.87412	0.114796	2.30183	0.814188	4.31389
582	8.92	9.08	25.36	17.94	15.55	gi|241997726	fad oxidoreductase, putative [Ixodes scapularis]	Ixodes scapularis	5								0.894179	0.67704	1.9984	0.447447	1.78693	0.908877	0.774525	2.37597	0.382529	2.15946	0.76957	0.205691	1.61882	0.475388	1.2458
583	8.92	8.92	50.29	36.42	32.37	gi|241862476	ribosomal protein, putative [Ixodes scapularis]	Ixodes scapularis	6								0.80469	0.369642	1.81714	0.442834	1.46223	0.829646	0.88242	26.8409	0.0309098	22.2684	0.908527	0.797524	2.64131	0.343968	2.3997
584	8.91	9.01	36.45	27.59	27.09	gi|241564933	signal peptidase complex, subunit SPC25, putative [Ixodes scapularis]	Ixodes scapularis	8								1.04587	0.772108	1.43644	0.728099	1.50232	1.38249	0.760658	12.0104	0.115108	16.6043	1.08092	0.728468	1.68768	0.640477	1.82425
585	8.88	9.25	22.69	11.87	10.55	gi|241708920	small GTPase involved in nuclear protein import, putative [Ixodes scapularis]	Ixodes scapularis	6								1.14025	0.942428	205.439	0.00555031	234.252	1.06839	0.707927	1.66657	0.641071	1.78055	1.02718	0.905231	1.93355	0.531239	1.98609
586	8.85	9.72	33.57	16.9	12.14	gi|241254617	dihydrolipoamide transacylase, putative [Ixodes scapularis]	Ixodes scapularis	4								1.0946	0.92708	11.1917	0.0978048	12.2505	1.12821	0.906605	12.3476	0.0913703	13.9307	0.954783	0.670831	1.30179	0.73344	1.24292
587	8.84	8.94	17.67	9.167	8.167	gi|241730143	hypothetical protein IscW_ISCW011299 [Ixodes scapularis]	Ixodes scapularis	5								1.01454	0.959244	1.94039	0.522853	1.96859	0.88171	0.446505	1.45972	0.604026	1.28705	0.760501	0.242716	1.67712	0.453458	1.27545
588	8.8	12.73	19.26	7.766	5.745	gi|241998218	AP-2 complex subunit alpha-1, putative [Ixodes scapularis]	Ixodes scapularis	5								0.91263	0.951702	51.2968	0.0177912	46.815	0.850655	0.937351	214.33	0.0039689	182.321	0.836665	0.128446	1.29552	0.645813	1.08392
589	8.76	9.36	25.96	13.36	6.912	gi|241998518	staufen, putative [Ixodes scapularis]	Ixodes scapularis	4								0.885154	0.216065	1.24804	0.709237	1.1047	0.898999	0.379533	1.32857	0.676666	1.19438	0.920291	0.478092	1.3214	0.696454	1.21607
590	8.75	8.91	35.32	20.26	12.73	gi|241628401	alpha-methylacyl-CoA racemase, putative [Ixodes scapularis]	Ixodes scapularis	4								1.02336	0.919825	1.7133	0.597305	1.75333	0.818813	0.717482	3.63063	0.225529	2.97281	0.9839	0.962201	2.23437	0.440347	2.1984
591	8.75	8.84	28.88	17.69	14.8	gi|241247309	glutamate carrier protein, putative [Ixodes scapularis]	Ixodes scapularis	4								1.00054	0.999634	27.0828	0.0369436	27.0973	0.730242	0.796497	23.723	0.030782	17.3236	0.727263	0.801526	26.8822	0.0270537	19.5504
592	8.74	10.68	36.51	16.91	10.2	gi|241111177	spermatogenesis-associated protein, putative [Ixodes scapularis]	Ixodes scapularis	7								1.42632	0.144675	1.72433	0.827171	2.45944	1.47442	0.14023	1.79862	0.819753	2.65193	1.42098	0.104415	1.59343	0.891777	2.26424
593	8.74	8.93	34.41	18.28	13.26	gi|242001650	20S proteasome, regulatory subunit beta, putative [Ixodes scapularis]	Ixodes scapularis	4								0.841802	0.187894	1.35175	0.622752	1.1379	0.418375	0.681058	236.881	0.00176618	99.1054	0.958029	0.969247	18.2086	0.052614	17.4444
594	8.73	9.1	46.75	28.14	20.35	gi|241835828	heat shock protein 70 (HSP70)-interacting protein, putative [Ixodes scapularis]	Ixodes scapularis	4								1.17829	0.343899	1.47815	0.797138	1.74168	1.42946	0.0932986	1.55059	0.921878	2.2165	1.33609	0.21787	1.67386	0.798207	2.23642
595	8.71	8.9	53.8	33.33	29.24	gi|241566254	28S ribosomal protein S18A, putative [Ixodes scapularis]	Ixodes scapularis	4								1.02647	0.941291	2.52293	0.406858	2.58972	0.688651	0.317843	2.47982	0.277702	1.70773	0.631781	0.260287	2.64569	0.238796	1.6715
596	8.7	8.92	54.29	34.86	31.43	gi|240976227	RAS-related protein, putative [Ixodes scapularis]	Ixodes scapularis	8								0.951632	0.705658	1.37526	0.691967	1.30874	1.09053	0.440841	1.30506	0.835615	1.4232	1.03874	0.779054	1.391	0.74676	1.44489
597	8.69	8.81	40	30.21	25.53	gi|241744868	WD-repeat protein, putative [Ixodes scapularis]	Ixodes scapularis	6								0.904739	0.127859	1.14881	0.787546	1.03937	0.8632	0.464414	1.58539	0.544472	1.36851	0.841347	0.437178	1.66193	0.506247	1.39826
598	8.67	8.78	39.41	24.63	24.63	gi|242001734	conserved hypothetical protein [Ixodes scapularis]	Ixodes scapularis	6								1.08813	0.909319	6.91137	0.15744	7.52044	0.999157	0.999031	6.44356	0.155063	6.43813	1.01461	0.983311	6.10407	0.166218	6.19324
599	8.67	8.7	53.14	41.71	41.71	gi|241616954	conserved hypothetical protein [Ixodes scapularis]	Ixodes scapularis	6								1.231	0.093216	1.30068	0.946427	1.60113	1.1747	0.0891036	1.22137	0.961786	1.43474	1.1188	0.188714	1.21766	0.918814	1.36232
600	8.64	8.69	46.76	35.97	34.53	gi|241999162	conserved hypothetical protein [Ixodes scapularis]	Ixodes scapularis	6								2.13822	0.624594	53.8179	0.0397306	115.074	1.68149	0.275098	3.13289	0.536722	5.26793	1.58171	0.342534	3.2642	0.484563	5.16303
601	8.62	8.7	63.06	61.26	46.85	gi|241112863	pterin-4-alpha-carbinolamine dehydratase, putative [Ixodes scapularis]	Ixodes scapularis	11								1.00899	0.969234	1.83247	0.550619	1.84895	1.45851	0.316848	2.5011	0.583149	3.64788	0.976266	0.945884	2.51714	0.387847	2.4574
602	8.6	8.7	44.51	41.62	27.75	gi|241745907	signal sequence receptor delta, putative [Ixodes scapularis]	Ixodes scapularis	11								1.08222	0.425652	1.31449	0.823302	1.42257	1.40142	0.604042	6.41904	0.218323	8.99578	1.343	0.154434	1.64094	0.818435	2.20378
603	8.59	8.96	32.03	15.69	12.75	gi|241574488	tropomyosin invertebrate, putative [Ixodes scapularis]	Ixodes scapularis	5								0.944676	0.479735	1.22499	0.77117	1.15722	1.51345	0.485925	4.48207	0.337667	6.78339	1.20289	0.189991	1.38434	0.868921	1.66521
604	8.58	9.26	55.78	37.69	27.14	gi|241333951	enolase, putative [Ixodes scapularis]	Ixodes scapularis	4								1.08245	0.600634	4.00835	0.270048	4.33882	0.968719	0.967808	2918.62	0.00033191	2827.32	1.19063	0.356966	4.02366	0.295909	4.7907
605	8.57	9.64	23.11	11.34	8.683	gi|242002752	translation elongation factor G, putative [Ixodes scapularis]	Ixodes scapularis	5								1.00864	0.911335	1.22303	0.824702	1.23359	1.21916	0.909964	96.3957	0.0126474	117.521	1.14935	0.129816	1.22515	0.938124	1.40813
606	8.52	10.12	28.42	9.044	3.445	gi|241720802	isoleucyl-tRNA synthetase, putative [Ixodes scapularis]	Ixodes scapularis	4								0.986342	0.985048	5.60016	0.176127	5.52367	0.434957	0.0268376	2.01188	0.216194	0.875083	0.369316	0.0218001	2.20925	0.167168	0.815912
607	8.52	9.4	32.71	13.72	11.09	gi|241831485	serine palmitoyltransferase, putative [Ixodes scapularis]	Ixodes scapularis	5								1.26991	0.335362	2.26438	0.560819	2.87555	0.895901	0.600105	2.15245	0.416225	1.92838	0.870464	0.290016	1.51995	0.572692	1.32306
608	8.5	9.09	20.23	8.021	6.15	gi|241598902	nonsense-mediated mRNA decay protein, putative [Ixodes scapularis]	Ixodes scapularis	5								0.754536	0.0762211	1.40031	0.538835	1.05659	0.662443	0.146745	1.96039	0.337914	1.29865	0.682903	0.144674	1.85669	0.367807	1.26794
609	8.5	8.78	29.01	21.16	18.77	gi|241339179	splicing factor hnRNP-F, putative [Ixodes scapularis]	Ixodes scapularis	6								1.1577	0.931968	152.202	0.00760636	176.204	1.66525	0.83188	1110.29	0.00149983	1848.92	0.823922	0.925533	432.592	0.00190461	356.422
610	8.49	9.17	25.74	8.204	7.496	gi|241783364	high affinity nerve growth factor receptor, putative [Ixodes scapularis]	Ixodes scapularis	5								1.0334	0.864359	1.59971	0.645996	1.65315	0.81153	0.268557	1.5396	0.527106	1.24943	0.723669	0.193747	1.74039	0.415807	1.25947
611	8.46	8.76	18.61	10.61	7.13	gi|241255103	FERM domain-containing protein, putative [Ixodes scapularis]	Ixodes scapularis	4								0.818174	0.410298	1.7419	0.469703	1.42518	0.978043	0.980989	8.91256	0.109738	8.71687	0.958877	0.911595	2.42879	0.394796	2.32891
612	8.44	9.02	25.18	17.18	13.88	gi|241033218	S-adenosylhomocysteine hydrolase, putative [Ixodes scapularis]	Ixodes scapularis	5								0.844178	0.319973	1.57353	0.536486	1.32834	0.770192	0.0570375	1.31743	0.584616	1.01468	0.747013	0.13191	1.57028	0.47572	1.17302
613	8.44	8.92	46.64	24.03	16.61	gi|241635878	hypothetical protein IscW_ISCW010015 [Ixodes scapularis]	Ixodes scapularis	4								0.96173	0.655291	1.23557	0.778369	1.18829	1.38053	0.320907	2.12285	0.650321	2.93066	1.31937	0.113535	1.45053	0.909573	1.91378
614	8.44	8.69	40.48	33.93	30.95	gi|241252456	ATP synthase H+ transporting, F1 complex, delta subunit precursor, putative [Ixodes scapularis]	Ixodes scapularis	12								1.00556	0.964557	3.53927	0.284115	3.55894	0.89146	0.45346	3.52758	0.252711	3.1447	0.948031	0.685489	3.52204	0.269171	3.339
615	8.43	8.63	46.02	30.11	25.57	gi|241747545	conserved hypothetical protein [Ixodes scapularis]	Ixodes scapularis	4								0.911215	0.648088	1.68864	0.539616	1.53871	1.42935	0.751016	18.4903	0.0773023	26.4291	1.06826	0.734573	1.65563	0.645231	1.76865
616	8.42	9.69	18.79	5.683	4.033	gi|241121659	copper-transporting ATPase 1, putative [Ixodes scapularis]	Ixodes scapularis	4								0.879533	0.211267	1.29407	0.679664	1.13818	0.685066	0.0779066	1.57861	0.433968	1.08145	0.631131	0.0710614	1.70503	0.370158	1.0761
617	8.42	8.85	38.24	31.03	29.15	gi|241758148	enoyl-CoA hydratase, putative [Ixodes scapularis]	Ixodes scapularis	7								1.08109	0.842905	2.78377	0.388354	3.0095	1.06318	0.891432	3.22137	0.330041	3.42491	1.51108	0.771414	39.8941	0.0378772	60.2832
618	8.41	9.68	35.05	26.63	14.13	gi|240980141	E1b-55kD-associated protein, putative [Ixodes scapularis]	Ixodes scapularis	5								1.35634	0.321651	1.99491	0.679898	2.70577	0.937888	0.797419	1.79452	0.522639	1.68306	1.32269	0.243878	1.69837	0.778799	2.24642
619	8.4	8.68	43.03	28.28	24.18	gi|241640725	cargo transport protein EMP24, putative [Ixodes scapularis]	Ixodes scapularis	6								1.0637	0.974414	282.645	0.00376339	300.65	1.22958	0.902636	140.586	0.00874613	172.862	1.21918	0.902913	116.299	0.0104832	141.789
620	8.39	9.02	42.59	23.57	20.53	gi|241614866	ribosome recycling factor, putative [Ixodes scapularis]	Ixodes scapularis	5								1.14651	0.173945	1.27771	0.89732	1.46491	1.30452	0.878778	163.775	0.00796532	213.649	1.44223	0.107756	1.67018	0.86352	2.40879
621	8.36	8.52	25.69	20.49	16.21	gi|241675811	integrin alpha-ps, putative [Ixodes scapularis]	Ixodes scapularis	4								0.984559	0.907899	1.48267	0.664045	1.45977	1.2731	0.622297	4.07144	0.312692	5.18336	1.23717	0.583866	3.02458	0.409039	3.74193
622	8.35	8.97	26.56	12.5	9.961	gi|241997960	polypyrimidine tract binding protein, putative [Ixodes scapularis]	Ixodes scapularis	5								0.868077	0.910959	27.0669	0.0320715	23.4961	0.892143	0.929977	29.5844	0.0301558	26.3936	0.600178	0.688826	26.8406	0.0223608	16.1091
623	8.35	8.79	50.32	32.26	29.68	gi|240977173	leucine aminopeptidase, putative [Ixodes scapularis]	Ixodes scapularis	7								0.961034	0.666447	1.30417	0.736892	1.25335	0.760137	0.414943	2.52122	0.301495	1.91648	0.628871	0.0157205	1.34644	0.467063	0.846735
624	8.35	8.44	61.26	45.05	45.05	gi|242002136	cytochrome C oxidase, subunit VIa/COX13, putative [Ixodes scapularis]	Ixodes scapularis	6								1.08284	0.941908	14.4568	0.074902	15.6544	0.782931	0.315711	1.80904	0.432788	1.41635	0.835721	0.862763	12.6255	0.0661933	10.5514
625	8.3	8.71	29.09	21.36	18.64	gi|241121699	coiled-coil domain-containing protein, putative [Ixodes scapularis]	Ixodes scapularis	6								1.12006	0.159009	1.19976	0.933569	1.34381	1.33308	0.868715	92.7553	0.014372	123.65	0.992737	0.99477	18.1476	0.0547034	18.0158
626	8.29	8.56	26.67	15.09	11.23	gi|241174236	steroid reductase, putative [Ixodes scapularis]	Ixodes scapularis	6								1.11909	0.114731	1.16103	0.963879	1.2993	1.24555	0.866833	21.5479	0.0578039	26.839	1.06462	0.363756	1.16876	0.910898	1.24429
627	8.28	8.65	34.1	25.43	25.43	gi|241009958	hypothetical protein IscW_ISCW024033 [Ixodes scapularis]	Ixodes scapularis	6								1.11262	0.692773	2.18181	0.509954	2.42754	1.07607	0.799181	2.31545	0.464733	2.49158	1.10732	0.708359	2.1997	0.503394	2.43577
628	8.28	8.53	50.28	37.57	37.57	gi|241020870	ribosomal protein L1, putative [Ixodes scapularis]	Ixodes scapularis	5								0.984416	0.936166	1.77639	0.554166	1.74871	0.78414	0.251756	1.72713	0.454015	1.35431	0.741335	0.163531	1.67943	0.441421	1.24502
629	8.27	10.68	21.08	5.711	4.361	gi|241644606	poly [ADP-ribose] polymerase, putative [Ixodes scapularis]	ADP-ribose	5								1.03907	0.973387	20.0366	0.0518586	20.8194	1.52814	0.806095	89.0395	0.0171625	136.065	1.07544	0.616136	1.45059	0.741376	1.56002
630	8.27	9.85	25.65	11.25	9.779	gi|241698270	muscle myosin heavy chain, putative [Ixodes scapularis]	Ixodes scapularis	6								1.05015	0.959663	10.6621	0.0984938	11.1969	1.15851	0.885436	12.1263	0.0955369	14.0484	0.884847	0.46512	1.48878	0.594345	1.31734
631	8.26	11.12	32.83	26.42	22.26	gi|241671177	dihydrolipoamide acetyltransferase, putative [Ixodes scapularis]	Ixodes scapularis	9								0.954348	0.625168	1.3153	0.725574	1.25525	1.40376	0.838894	130.486	0.010758	183.171	1.64985	0.777029	171.336	0.00962932	282.678
632	8.25	8.25	66.67	60.49	56.79	gi|241701254	RNA binding motif-containing protein, putative [Ixodes scapularis]	Ixodes scapularis	10								1.17695	0.608444	2.25888	0.521032	2.65859	2.70124	0.0292302	2.29224	1.17843	6.1919	2.19947	0.0670556	2.40285	0.915361	5.28499
633	8.24	11.02	29.64	28.21	22.5	gi|241247311	ATPase, putative [Ixodes scapularis]	Ixodes scapularis	5								0.947862	0.585	1.28481	0.737746	1.21782	0.999929	1	2.86539	0.348968	2.86519	0.970182	0.947247	3.29863	0.294117	3.20027
634	8.22	9.5	32.16	19.88	14.33	gi|241710913	malonyl-CoA decarboxylase, putative [Ixodes scapularis]	Ixodes scapularis	4								1.07095	0.645233	1.46639	0.730327	1.57043	1.16762	0.557003	1.95853	0.596173	2.28681	1.2058	0.249723	1.47131	0.819542	1.77409
635	8.22	8.53	27.86	20.53	9.384	gi|241555426	phytanoyl-CoA alpha-hydroxylase, putative [Ixodes scapularis]	Ixodes scapularis	4								1.00233	0.993303	1.92071	0.521855	1.9252	1.88539	0.103093	2.2427	0.840676	4.22837	1.58036	0.015085	1.3945	1.13328	2.20381
636	8.22	8.23	37.61	33.76	33.76	gi|241713068	ca(2+)/calmodulin-dependent protein kinase phosphatase, putative [Ixodes scapularis]	Ixodes scapularis	7								0.82738	0.847202	41.6396	0.01987	34.4518	0.936719	0.953603	72.4147	0.0129355	67.8323	0.972201	0.841905	1.70876	0.568952	1.66126
637	8.2	9.17	25.03	9.82	6.086	gi|241582682	polyribonucleotide nucleotidyltransferase, putative [Ixodes scapularis]	Ixodes scapularis	5								0.96046	0.961757	6.82191	0.14079	6.55218	0.632822	0.561349	5.90034	0.107252	3.73386	0.606465	0.533211	6.07945	0.0997565	3.68697
638	8.2	8.22	45.22	36.52	26.09	gi|242004226	brain protein, putative [Ixodes scapularis]	Ixodes scapularis	4								0.953936	0.774356	1.53236	0.622527	1.46177	1.21574	0.4562	1.93106	0.629571	2.34766	1.48325	0.453068	3.7364	0.396973	5.542
639	8.18	8.33	31.06	16.38	13.99	gi|241726388	serine/threonine protein phosphatase PP1, putative [Ixodes scapularis]	Ixodes scapularis	4								1.46532	0.358693	2.78353	0.526427	4.07877	2.88074	0.217801	7.4656	0.385869	21.5065	1.90928	0.162282	2.85587	0.668545	5.45266
640	8.17	8.57	43.46	35.08	28.8	gi|241740497	signal sequence receptor beta [Ixodes scapularis]	Ixodes scapularis	5								1.08893	0.571843	1.4366	0.757989	1.56435	1.10306	0.302812	1.24561	0.885558	1.37399	0.947077	0.46288	1.19236	0.794287	1.12926
641	8.16	8.63	64.29	40.87	30.56	gi|241858242	20-hydroxysteroid dehydrogenase, putative [Ixodes scapularis]	Ixodes scapularis	6								1.21857	0.544042	2.12203	0.574248	2.58585	1.37981	0.763221	12.1661	0.113414	16.7869	0.805852	0.865388	19.7949	0.0407101	15.9517
642	8.15	8.81	28.64	10.39	8.375	gi|241060952	acyl-CoA synthetase, putative [Ixodes scapularis]	Ixodes scapularis	4								0.856009	0.357089	1.57727	0.542714	1.35016	1.10268	0.622162	1.76494	0.624771	1.94616	1.22367	0.351832	1.79341	0.682315	2.19453
643	8.15	8.66	20.86	8.939	7.821	gi|241157994	guanylate-binding protein, putative [Ixodes scapularis]	Ixodes scapularis	4								0.986773	0.86613	1.22838	0.803314	1.21213	0.775366	0.845142	29.6655	0.026137	23.0016	0.766713	0.0229592	1.22802	0.624349	0.941539
644	8.15	8.44	36.31	19.75	17.83	gi|241150481	heterotrimeric G protein alpha subunit B, putative [Ixodes scapularis]	Ixodes scapularis	6								1.06495	0.951641	12.6549	0.0841536	13.4769	0.498855	0.610584	26.9516	0.0185093	13.4449	0.582559	0.587725	11.0174	0.0528761	6.4183
645	8.14	8.28	29.93	19.41	17.43	gi|241845100	conserved hypothetical protein [Ixodes scapularis]	Ixodes scapularis	6								1.00197	0.991894	1.65956	0.603757	1.66284	1.25127	0.878242	45.2385	0.0276595	56.6059	0.923491	0.94485	20.1133	0.0459143	18.5745
646	8.14	8.14	76.83	65.85	65.85	gi|242004032	GTP binding protein Rab-1A [Ixodes scapularis]	Ixodes scapularis	15								1.07931	0.505884	1.50471	0.717287	1.62405	1.56939	0.0352232	1.45342	1.07979	2.28098	1.53028	0.0414033	1.46896	1.04174	2.24793
647	8.11	9.39	33.1	25.27	21	gi|241652230	carrier protein, putative [Ixodes scapularis]	Ixodes scapularis	6								0.930987	0.762644	1.84774	0.503853	1.72022	0.937016	0.961278	32.9803	0.0284114	30.9031	0.847915	0.5455	2.00215	0.423503	1.69765
648	8.11	8.17	38.6	20.61	20.61	gi|241648035	secreted protein, putative [Ixodes scapularis]	Ixodes scapularis	4								1.04497	0.606749	1.27664	0.818529	1.33404	1.01372	0.870051	1.27588	0.794527	1.29339	0.900078	0.262052	1.27523	0.705815	1.14781
649	8.1	11.67	14.59	3.199	2.036	gi|241694473	conserved hypothetical protein [Ixodes scapularis]	Ixodes scapularis	5								1.3619	0.457105	3.17211	0.429337	4.32012	1.81967	0.278736	4.23735	0.429437	7.71059	1.44448	0.840272	206.148	0.00700702	297.778
650	8.1	9.17	18.8	7.851	6.612	gi|241710578	transmembrane protein, putative [Ixodes scapularis]	Ixodes scapularis	4								1.14226	0.279144	1.37872	0.828494	1.57487	1.3166	0.0344172	1.26734	1.03887	1.66857	1.26347	0.0588056	1.28413	0.983906	1.62246
651	8.1	8.38	47.86	21.37	17.95	gi|242046488	pur-alpha, putative [Ixodes scapularis]	Ixodes scapularis	5								0.824258	0.802215	5.79413	0.142257	4.77586	1.00046	0.999503	5.25104	0.190525	5.25343	1.0922	0.897025	4.73159	0.230831	5.16783
652	8.06	9.2	10.19	3.331	2.498	gi|240973890	disco-interacting protein, putative [Ixodes scapularis]	Ixodes scapularis	4								1.00979	0.950522	1.58447	0.637307	1.59998	0.915922	0.648326	1.73913	0.526654	1.59291	0.806746	0.159078	1.44259	0.559234	1.16381
653	8.05	8.16	31.97	22.45	22.45	gi|241042411	nonmuscle myosin essential light chain [Ixodes scapularis]	Ixodes scapularis	6								0.916165	0.739927	2.14941	0.42624	1.96921	1.43057	0.476731	4.07514	0.351048	5.82976	1.0705	0.839733	2.67427	0.400296	2.86279
654	8.04	8.1	54.21	41.12	41.12	gi|240952200	ATP synthase F chain [Ixodes scapularis]	Ixodes scapularis	8								1.07924	0.361944	1.2286	0.878431	1.32595	0.984815	0.946209	1.80691	0.545026	1.77948	1.09936	0.704918	1.90848	0.576041	2.09812
655	8.03	8.4	57.81	39.84	36.72	gi|242000866	protein GTLF3B, putative [Ixodes scapularis]	Ixodes scapularis	4								1.00195	0.999268	2676.37	0.00037437	2681.59	0.509631	0.723747	1255.57	0.000405895	639.878	0.491502	0.719436	1625.56	0.000302357	798.968
656	8.01	10.43	20.26	3.914	2.528	gi|241581367	fatty acid synthase, putative [Ixodes scapularis]	Ixodes scapularis	5								0.821143	0.381402	1.66623	0.492816	1.36821	0.644657	0.122515	1.81839	0.354521	1.17224	0.636114	0.183662	2.08917	0.304482	1.32895
657	8.01	8.37	18	9.329	8.347	gi|241155239	glycosylphosphatidylinositol anchor attachment 1 protein, putative [Ixodes scapularis]	Ixodes scapularis	4								1.25939	0.102722	1.37135	0.91836	1.72707	1.36977	0.128103	1.61552	0.847884	2.2129	1.33276	0.0313629	1.26955	1.04979	1.69201
658	8.01	8.1	35.09	24.91	21.13	gi|241713546	transmembrane protein 53A, putative [Ixodes scapularis]	Ixodes scapularis	5								1.13383	0.826532	5.32553	0.212904	6.03824	1.60893	0.440919	5.5188	0.291537	8.87936	1.44617	0.566514	6.22306	0.232388	8.99959
659	8	11.39	33.18	23.04	23.04	gi|241643394	RAS-related protein, putative [Ixodes scapularis]	Ixodes scapularis	6								1.02085	0.842567	1.35444	0.753702	1.38268	1.21207	0.475424	2.1216	0.571302	2.57153	1.11443	0.671003	2.08539	0.534398	2.32402
660	8	8.69	25.29	11.69	10.73	gi|241842777	methionyl-tRNA synthetase, putative [Ixodes scapularis]	Ixodes scapularis	4								1.08286	0.37098	1.27295	0.850672	1.37844	0.822705	0.0832928	1.27466	0.645432	1.04867	0.828524	0.217302	1.46873	0.56411	1.21687
661	8	8.26	29.15	20.12	16.33	gi|241566024	arsenite-translocating ATPase, putative [Ixodes scapularis]	Ixodes scapularis	5								0.822785	0.590192	2.52496	0.32586	2.0775	0.624796	0.187318	2.27461	0.274683	1.42116	0.570928	0.0896656	2.00952	0.284111	1.14729
662	8	8.19	32.05	21.24	21.24	gi|241254620	metaxin, putative [Ixodes scapularis]	Ixodes scapularis	4								0.973991	0.867647	1.58785	0.613402	1.54655	0.913062	0.490797	1.44723	0.630901	1.32142	0.895268	0.513412	1.61008	0.556039	1.44145
663	8	8.16	49.18	40.16	40.16	gi|241171148	40S ribosomal protein S12, putative [Ixodes scapularis]	Ixodes scapularis	5								1.35166	0.608413	5.37314	0.251559	7.26266	1.31321	0.631592	5.10204	0.257388	6.70003	1.52528	0.268137	2.69307	0.566372	4.10769
664	8	8.02	21.61	17.74	17.74	gi|241998656	hypothetical protein IscW_ISCW003982 [Ixodes scapularis]	Ixodes scapularis	4								1.13452	0.476176	1.86728	0.607581	2.11847	0.774245	0.764495	24.848	0.0311592	19.2385	0.967278	0.930527	4.27826	0.226091	4.13827
665	8	8	36.81	24.31	24.31	gi|241093874	conserved hypothetical protein [Ixodes scapularis]	Ixodes scapularis	5								1.24446	0.737885	6.65569	0.186976	8.28273	1.95476	0.430471	10.4532	0.187001	20.4336	1.34927	0.316657	2.2147	0.609232	2.98823
666	7.99	8.14	45.1	30.88	17.65	gi|241566019	ribosomal protein L15, putative [Ixodes scapularis]	Ixodes scapularis	7								1.21033	0.852532	10.3877	0.116515	12.5725	1.0518	0.967287	16.6125	0.0633138	17.473	1.11727	0.875542	5.02484	0.22235	5.61412
667	7.98	8.21	28.02	18.88	15.63	gi|241998314	longipain, putative [Ixodes scapularis]	Ixodes scapularis	7								1.45881	0.208688	2.01406	0.724312	2.93812	2.41389	0.328989	9.04886	0.266761	21.8429	2.04032	0.0616342	2.15694	0.945935	4.40084
668	7.93	8.88	20.69	9.668	7.1	gi|241993492	cytochrome P450, putative [Ixodes scapularis]	Ixodes scapularis	5								0.964109	0.666947	1.27714	0.754897	1.2313	1.01124	0.919544	1.38278	0.731307	1.39833	0.874808	0.554272	1.89865	0.460753	1.66095
669	7.93	8.08	30.04	19.28	17.04	gi|241849002	alternative splicing factor ASF/SF2, putative [Ixodes scapularis]	Ixodes scapularis	4								0.948099	0.677284	1.39122	0.681489	1.31901	1.24437	0.854748	22.4015	0.0555485	27.8758	0.954189	0.916674	3.21769	0.296545	3.07028
670	7.91	8.2	38.99	23.47	20.94	gi|241849230	ixoderin precursor, putative [Ixodes scapularis]	Ixodes scapularis	6								1.12666	0.184437	1.22958	0.9163	1.38532	1.19376	0.319148	1.54114	0.774592	1.83974	1.13173	0.168214	1.22685	0.922467	1.38845
671	7.9	8.28	35.75	27.05	24.64	gi|241122588	DNA-binding protein, putative [Ixodes scapularis]	Ixodes scapularis	8								1.00361	0.958793	1.19933	0.836806	1.20365	1.88515	0.634316	30.6873	0.0614311	57.8502	1.5943	0.787307	88.9712	0.0179192	141.846
672	7.89	8.17	23.01	15.93	11.5	gi|241603782	soluble epoxide hydrolase, putative [Ixodes scapularis]	Ixodes scapularis	4								1.0568	0.763864	1.99719	0.529145	2.11063	1.70816	0.477977	14.3218	0.11927	24.464	2.08324	0.292395	9.29946	0.224017	19.373
673	7.87	8.21	64.23	46.34	40.65	gi|241606926	NADH-ubiquinone oxidoreductase, putative [Ixodes scapularis]	Ixodes scapularis	6								1.06705	0.565161	1.50516	0.708924	1.60608	0.872394	0.315033	1.55552	0.560836	1.35703	0.948987	0.705954	1.67842	0.565406	1.5928
674	7.87	8.15	31.33	23.18	21.46	gi|241617520	ribosomal protein S7, putative [Ixodes scapularis]	Ixodes scapularis	4								1.03327	0.941141	3.17748	0.325184	3.28319	0.48645	0.096599	2.52183	0.192895	1.22675	0.436273	0.0776258	2.65255	0.164473	1.15724
675	7.86	7.98	45.14	25	25	gi|241859243	NADH:ubiquinone oxidoreductase, NDUFB9/B22 subunit, putative [Ixodes scapularis]	Ixodes scapularis	4								1.4787	0.517941	5.4947	0.269114	8.12503	0.804529	0.584467	3.10489	0.259117	2.49797	0.78081	0.559892	3.33413	0.234187	2.60332
676	7.84	7.93	43.9	37.8	32.32	gi|241567460	glycosyltransferase, putative [Ixodes scapularis]	Ixodes scapularis	4								1.05263	0.581955	1.26879	0.829636	1.33557	1.11903	0.483622	1.49905	0.746495	1.67749	0.983163	0.932349	1.6849	0.583515	1.65653
677	7.84	7.9	52.63	50	50	gi|241095555	cytochrome C oxidase subunit VIc [Ixodes scapularis]	Ixodes scapularis	10								0.91964	0.473056	1.38499	0.664006	1.27369	0.743654	0.0558416	1.36336	0.545455	1.01387	0.750965	0.0715185	1.39509	0.538291	1.04767
678	7.81	8	31.44	23.2	23.2	gi|241047279	secreted salivary gland peptide, putative [Ixodes scapularis]	Ixodes scapularis	5								0.985308	0.958171	2.28665	0.430896	2.25305	1.78119	0.381921	6.0316	0.295311	10.7434	1.6395	0.137521	2.18434	0.750569	3.58123
679	7.78	8.14	46.49	25.88	19.74	gi|241177517	vacuolar assembly/sorting protein DID4, putative [Ixodes scapularis]	Ixodes scapularis	4								1.09877	0.939423	25.3556	0.0433345	27.8601	1.07855	0.74122	1.80939	0.596084	1.95152	1.3189	0.306429	1.92693	0.684459	2.54143
680	7.78	7.83	17.84	15.49	15.49	gi|241171283	integrin beta-3, putative [Ixodes scapularis]	Ixodes scapularis	4								1.23296	0.588538	2.69069	0.45823	3.31751	1.33169	0.832482	33.879	0.0393071	45.1162	1.09229	0.823828	2.80442	0.389491	3.06325
681	7.76	8.04	36.03	20.65	20.65	gi|241742417	dihydroxypolyprenylbenzoate methyltransferase, putative [Ixodes scapularis]	Ixodes scapularis	4								1.04078	0.686606	1.44558	0.719975	1.50453	1.02146	0.864814	1.60562	0.636178	1.64008	1.05173	0.615919	1.44613	0.727271	1.52093
682	7.75	8.38	23.08	10.53	8.704	gi|241605856	tRNA synthetase, putative [Ixodes scapularis]	Ixodes scapularis	4								1.11342	0.510027	1.51114	0.73681	1.68254	1.14199	0.135387	1.21832	0.937346	1.3913	1.02988	0.764562	1.29032	0.798157	1.32886
683	7.75	8.02	23.4	18.09	15.96	gi|241997978	tetraspanin, putative [Ixodes scapularis]	Ixodes scapularis	8								0.987846	0.992558	30.6148	0.0322669	30.2427	0.99161	0.989746	5.53293	0.17922	5.4865	0.868367	0.79218	4.01924	0.216053	3.49017
684	7.73	8.77	19.59	4.371	3.542	gi|241623176	leucine rich domain-containing protein, putative [Ixodes scapularis]	Ixodes scapularis	4								0.979903	0.899133	1.47916	0.662475	1.44943	0.786227	0.33641	1.7891	0.439454	1.40664	0.815126	0.428704	1.84145	0.442654	1.50102
685	7.71	7.96	22.49	15.13	8.793	gi|241649963	ATP-citrate synthase, putative [Ixodes scapularis]	Ixodes scapularis	3								1.04993	0.5664	1.22655	0.856006	1.28779	0.730923	0.0799759	1.44452	0.505997	1.05583	0.694279	0.07157	1.5091	0.46006	1.04774
686	7.7	7.83	57.03	47.66	42.97	gi|241724892	granulocyte macrophage csf signaling molecule, putative [Ixodes scapularis]	Ixodes scapularis	4								1.12168	0.363851	1.40794	0.796678	1.57926	0.885096	0.26668	1.33021	0.665381	1.17736	0.879336	0.329035	1.42178	0.618473	1.25023
687	7.69	7.94	48	36.67	36.67	gi|241859419	secreted protein, putative [Ixodes scapularis]	Ixodes scapularis	9								0.984511	0.865736	1.30987	0.751611	1.28958	1.57646	0.0858329	1.77485	0.888218	2.79798	1.74554	0.203493	2.98499	0.584771	5.21041
688	7.67	7.79	26.16	16.03	16.03	gi|241119250	peroxisomal biogenesis factor, putative [Ixodes scapularis]	Ixodes scapularis	4								1.03834	0.759233	1.42862	0.726815	1.4834	0.805244	0.544805	2.75201	0.292603	2.21604	0.641828	0.433836	4.78479	0.134139	3.07101
689	7.66	8.35	22.74	12.07	11.07	gi|241594863	thioredoxin reductase, putative [Ixodes scapularis]	Ixodes scapularis	4								1.91581	0.270173	4.63549	0.413292	8.88074	1.41051	0.828713	103.532	0.0136239	146.033	2.07848	0.247345	5.07753	0.409349	10.5535
690	7.65	8.28	15.8	7.418	6.593	gi|240988942	Semaphorin-5A, putative [Ixodes scapularis]	Ixodes scapularis	5								0.955376	0.837931	1.72418	0.554104	1.64724	0.873563	0.463105	1.549	0.563953	1.35315	0.768875	0.301558	1.79818	0.427585	1.38257
691	7.62	8.27	26.93	12.58	11.26	gi|241853693	eukaryotic translation initiation factor, putative [Ixodes scapularis]	Ixodes scapularis	5								1.08263	0.347154	1.25502	0.862643	1.35872	0.764135	0.0324102	1.25403	0.609344	0.958249	0.729414	0.0349103	1.31428	0.554994	0.958651
692	7.59	8.29	31.58	17.54	14.33	gi|241837587	hypothetical protein IscW_ISCW023398 [Ixodes scapularis]	Ixodes scapularis	4								0.936512	0.477427	1.26184	0.742179	1.18173	0.881711	0.600506	1.85049	0.476474	1.6316	0.820815	0.303575	1.5916	0.515716	1.30641
693	7.59	7.76	50.31	26.38	26.38	gi|241121415	hypothetical protein IscW_ISCW002506 [Ixodes scapularis]	Ixodes scapularis	4								0.944094	0.516899	1.25224	0.753926	1.18223	1.51144	0.187048	2.05689	0.734821	3.10887	1.15299	0.604644	2.02235	0.570125	2.33176
694	7.57	7.93	31.25	19.12	16.91	gi|241999606	hemomucin, putative [Ixodes scapularis]	Ixodes scapularis	5								0.939114	0.971998	106.641	0.00880631	100.148	0.633026	0.79282	91.9303	0.00688593	58.1942	0.620138	0.715767	29.7501	0.0208449	18.4492
695	7.57	7.77	24.28	17.75	13.77	gi|241690486	conserved hypothetical protein [Ixodes scapularis]	Ixodes scapularis	4								1.11908	0.381371	1.35185	0.827819	1.51283	1.02793	0.979554	13.8749	0.0740859	14.2625	0.780284	0.143017	1.44391	0.540396	1.12666
695	0	7.77	27.13	19.84	15.38	gi|241156266	conserved hypothetical protein [Ixodes scapularis]	Ixodes scapularis	4
696	7.55	7.7	46.5	40.13	31.21	gi|240978632	ribosomal protein S17, putative [Ixodes scapularis]	Ixodes scapularis	7								1.11956	0.714277	2.1152	0.529291	2.3681	0.943246	0.853358	2.16385	0.435912	2.04104	0.869276	0.693392	2.36785	0.367117	2.05831
697	7.53	7.81	16.94	7.216	7.216	gi|241119242	Semaphorin-2A, putative [Ixodes scapularis]	Ixodes scapularis	4								0.901871	0.952421	159.642	0.00564934	143.976	0.793181	0.894731	168.169	0.00471656	133.389	0.67961	0.827304	175.341	0.00387593	119.164
698	7.53	7.77	51.64	35.25	30.33	gi|241567286	F1F0-type ATP synthase subunit G, putative [Ixodes scapularis]	Ixodes scapularis	7								1.12318	0.149926	1.19878	0.936936	1.34645	0.985522	0.86942	1.25993	0.782207	1.24168	0.996606	0.959569	1.1912	0.836642	1.18716
699	7.51	7.86	21.59	10.04	8.712	gi|242000630	suppressor of actin, putative [Ixodes scapularis]	Ixodes scapularis	5								1.168	0.71298	3.39312	0.344228	3.96318	1.24583	0.483914	2.40616	0.517768	2.99767	1.41155	0.350966	2.70568	0.521699	3.81921
700	7.45	7.87	38.24	29.78	14.73	gi|241998238	39S ribosomal protein L39, putative [Ixodes scapularis]	Ixodes scapularis	5								1.11781	0.288739	1.27295	0.878125	1.42292	0.700024	0.206291	1.88064	0.372227	1.31649	0.731016	0.318565	2.06986	0.353172	1.5131
701	7.45	7.45	38.38	38.38	31.31	gi|241602464	signal peptidase 12kDa subunit, putative [Ixodes scapularis]	Ixodes scapularis	9								1.24554	0.0412793	1.22808	1.01421	1.52962	1.66369	0.209203	2.57317	0.646553	4.28097	1.39226	0.81126	36.6654	0.037972	51.0477
702	7.42	7.44	39.74	39.74	39.74	gi|241262189	conserved hypothetical protein [Ixodes scapularis]	Ixodes scapularis	4								2.38679	0.367225	25.5121	0.0935553	60.8922	1.50634	0.612049	19.3259	0.077944	29.1112	1.54415	0.555573	14.3629	0.10751	22.1784
703	7.41	8.19	21.41	7.765	6.941	gi|242000380	phopholipase D, putative [Ixodes scapularis]	Ixodes scapularis	5								1.0226	0.743029	1.16763	0.875795	1.19402	1.1816	0.885475	14.0429	0.0841421	16.5932	0.771372	0.720304	5.18937	0.148645	4.00293
704	7.41	7.59	52.75	48.35	48.35	gi|241174884	mitochondrial import inner membrane translocase subunit Tim9, putative [Ixodes scapularis]	Ixodes scapularis	6								1.07652	0.49436	1.4664	0.734128	1.57861	1.13585	0.584207	2.33443	0.486565	2.65157	1.16335	0.592861	2.80893	0.414163	3.26778
705	7.39	7.77	18.37	10.2	10.2	gi|241096207	karyopherin (importin) alpha, putative [Ixodes scapularis]	Ixodes scapularis	4								0.754179	0.440006	2.74857	0.27439	2.07292	0.508302	0.605254	42.1444	0.012061	21.4221	1.08997	0.952479	69.1782	0.015756	75.4024
706	7.38	7.44	30.71	23.23	20.08	gi|241697523	medium-chain acyl-CoA dehydrogenase, putative [Ixodes scapularis]	Ixodes scapularis	6								1.10737	0.251695	1.23551	0.896282	1.36817	2.11623	0.0219933	1.77169	1.19447	3.7493	2.11322	0.00199595	1.33563	1.58219	2.82247
707	7.37	7.54	20.87	14.64	12.77	gi|241151431	secreted salivary gland peptide, putative [Ixodes scapularis]	Ixodes scapularis	3								1.09023	0.507655	1.44261	0.755734	1.57277	1.08074	0.423458	1.30639	0.827269	1.41187	1.01292	0.913952	1.416	0.715339	1.43429
708	7.3	7.53	42.28	32.89	32.89	gi|241029422	40S ribosomal protein S15, putative [Ixodes scapularis]	Ixodes scapularis	12								4.47393	0.532169	1407529984	3.17857e-09	6.29719e+09	0.720404	0.870573	600068672	1.20054e-09	4.32292e+08	0.825845	0.923947	625858624	1.31954e-09	5.16862e+08
709	7.28	7.5	31.69	24.3	22.18	gi|241057274	fasciclin II, putative [Ixodes scapularis]	Ixodes scapularis	7								2.45672	0.194605	5.57502	0.440666	13.6962	1.5789	0.105214	1.88234	0.838796	2.97202	1.73452	0.0453064	1.69729	1.02194	2.94399
710	7.28	7.43	33.74	18.24	13.68	gi|241390516	mucin, putative [Ixodes scapularis]	Ixodes scapularis	4								1.14266	0.874409	7.23191	0.158003	8.26363	1.47618	0.784842	28.1545	0.0524313	41.5612	1.15423	0.17808	1.25878	0.916947	1.45292
711	7.26	7.7	21.14	9.769	9.059	gi|241626024	hypothetical protein IscW_ISCW020513 [Ixodes scapularis]	Ixodes scapularis	4								1.05515	0.849407	2.28406	0.46196	2.41002	1.07712	0.964921	141.337	0.00762092	152.236	1.09616	0.345291	1.29884	0.843949	1.42373
712	7.24	7.78	36.96	23.91	21.74	gi|240987954	cytochrome P450, putative [Ixodes scapularis]	Ixodes scapularis	5								1.09256	0.828229	3.28948	0.332137	3.59396	1.43152	0.842711	196.423	0.00728793	281.184	1.47713	0.442472	4.08162	0.361897	6.02907
713	7.21	7.23	29.35	27.17	20.11	gi|241569633	acid phosphatase, prostate, putative [Ixodes scapularis]	Ixodes scapularis	4								1.00883	0.992505	9.8684	0.102228	9.95552	0.76667	0.0200346	1.2252	0.62575	0.939325	0.6948	0.0130756	1.28221	0.541878	0.890878
714	7.21	7.21	42.4	41.6	32	gi|241048562	NADH ubiquinone oxidoreductase subunit, putative [Ixodes scapularis]	Ixodes scapularis	4								1.0631	0.623142	1.42864	0.744139	1.51879	0.862447	0.532509	1.95322	0.441553	1.68454	0.844585	0.4859	1.97013	0.428694	1.66395
715	7.19	7.49	36.21	20.6	14.62	gi|241333856	peroxisomal membrane protein PEX14, putative [Ixodes scapularis]	Ixodes scapularis	5								0.753567	0.36564	2.33193	0.323152	1.75726	0.907361	0.804371	3.13898	0.289062	2.84819	0.740298	0.443503	2.96511	0.24967	2.19507
716	7.19	7.39	37.87	27.22	22.49	gi|241804967	ferritin, putative [Ixodes scapularis]	Ixodes scapularis	6								1.12631	0.954532	452.228	0.00249058	509.35	0.321295	0.0745345	3.83439	0.083793	1.23197	0.266086	0.0894805	5.47679	0.0485843	1.4573
717	7.18	8.8	21.4	9.943	4.83	gi|242002812	integrin alpha-ps, putative [Ixodes scapularis]	Ixodes scapularis	4								1.01095	0.992424	19.9774	0.0506047	20.1962	0.665321	0.789747	52.8883	0.0125797	35.1877	0.762164	0.172478	1.57537	0.483801	1.20069
718	7.18	7.61	39.1	16.92	12.41	gi|241671166	elongation factor 1 beta/delta chain, putative [Ixodes scapularis]	Ixodes scapularis	4								1.06165	0.492981	1.24653	0.851685	1.32339	1.10901	0.869107	5.13122	0.216131	5.69059	0.977458	0.787856	1.24606	0.784437	1.21797
719	7.17	7.33	36.56	19.38	19.38	gi|241748782	Canopy3, putative [Ixodes scapularis]	Ixodes scapularis	4								1.39121	0.593191	9.54403	0.145767	13.2778	1.90568	0.824678	60942.5	3.12701e-05	116137	2.57702	0.247457	12.4352	0.207237	32.0457
720	7.16	7.46	25.8	19.08	14.49	gi|242002124	microtubule-binding protein, putative [Ixodes scapularis]	Ixodes scapularis	4								1.13967	0.952151	592.997	0.00192188	675.821	1.08893	0.969977	761.535	0.00142992	829.26	1.01411	0.977407	4.26528	0.23776	4.32547
721	7.15	9.26	31.71	14.18	8.537	gi|241684490	myosin IB, putative [Ixodes scapularis]	Ixodes scapularis	4								1.11428	0.794652	2.75481	0.404486	3.06963	1.09076	0.808975	2.40222	0.454066	2.62025	1.06091	0.837601	2.02202	0.524678	2.14517
722	7.15	7.81	27.71	10.02	5.008	gi|240952302	cortactin, putative [Ixodes scapularis]	Ixodes scapularis	3								1.03937	0.602568	1.20909	0.859623	1.25669	0.916628	0.350192	1.25692	0.729262	1.15213	0.889309	0.444127	1.46808	0.605762	1.30558
723	7.15	7.6	20	10.78	10.78	gi|241604899	protein transport protein sec23, putative [Ixodes scapularis]	Ixodes scapularis	5								1.36924	0.394653	2.7424	0.499285	3.75501	1.88035	0.723093	174.562	0.0107718	328.238	2.31823	0.173043	4.49377	0.515877	10.4176
724	7.12	7.41	26.68	12.97	11.22	gi|241855557	protein phosphatase 2C, putative [Ixodes scapularis]	Ixodes scapularis	4								1.0284	0.886281	1.77331	0.579929	1.82367	1.14611	0.592793	2.06956	0.553793	2.37193	1.12466	0.633925	2.02926	0.554218	2.28222
725	7.1	8.76	40.17	23.85	21.76	gi|241022874	cellular nucleic acid binding protein, putative [Ixodes scapularis]	Ixodes scapularis	5								1.0531	0.645258	1.38109	0.762517	1.45442	0.625573	0.00923623	1.282	0.487965	0.801987	0.608548	0.0157801	1.37571	0.442351	0.837186
726	7.08	8.49	23.54	5.026	4.101	gi|241647550	eukaryotic translation initiation factor 4 gamma, putative [Ixodes scapularis]	Ixodes scapularis	4								1.11538	0.972779	198895	5.60788e-06	221842	0.598865	0.832997	9998.46	5.98957e-05	5987.73	0.462878	0.756864	11503.3	4.02389e-05	5324.61
727	7.08	7.84	21.28	13.71	6.383	gi|241587669	protein transport protein SEC61 alpha subunit, putative [Ixodes scapularis]	Ixodes scapularis	5								1.08168	0.527544	1.34645	0.803352	1.45643	1.1621	0.741066	3.02112	0.384659	3.51084	1.19287	0.515896	1.91353	0.623384	2.28259
728	7.07	7.3	23	12.11	12.11	gi|241594922	aspartyl-tRNA synthetase, putative [Ixodes scapularis]	Ixodes scapularis	5								0.994573	0.9979	2585.44	0.000384683	2571.41	0.694619	0.85244	1688.31	0.000411427	1172.73	0.866505	0.336355	1.63464	0.530088	1.41643
729	7.06	7.38	27.32	7.348	7.348	gi|241695321	65-kDa macrophage protein, putative [Ixodes scapularis]	Ixodes scapularis	5								1.2427	0.43911	2.17498	0.571363	2.70286	0.921279	0.684529	1.79026	0.514606	1.64933	0.963046	0.879713	2.07063	0.465097	1.99411
730	7.05	7.3	60.87	33.04	27.83	gi|241645050	cytochrome C, putative [Ixodes scapularis]	Ixodes scapularis	4								1.30709	0.0395679	1.28021	1.021	1.67335	2.29101	0.159724	3.79822	0.603179	8.70176	1.55795	0.210552	2.28467	0.681916	3.55941
731	7.05	7.28	44.94	41.77	34.18	gi|241743152	microsomal glutathione S-transferase, putative [Ixodes scapularis]	Ixodes scapularis	4								1.13882	0.390231	1.67215	0.681052	1.90428	2.10596	0.0190438	1.56625	1.34458	3.29846	1.51688	0.354138	4.47527	0.338947	6.78844
732	7.03	7.49	33	11.59	10.08	gi|241626482	GTP-binding protein, putative [Ixodes scapularis]	Ixodes scapularis	4								1.03335	0.95079	3.66947	0.281607	3.79183	0.848801	0.74821	3.4638	0.245049	2.94008	0.992251	0.98774	3.45021	0.287591	3.42348
733	7.01	7.83	18.78	5.378	4.102	gi|241171669	Ran-binding protein, putative [Ixodes scapularis]	Ixodes scapularis	3								1.282	0.403259	2.25754	0.567877	2.89417	0.91051	0.675897	1.90889	0.476985	1.73806	0.960942	0.838127	1.76731	0.54373	1.69829
734	7.01	7.83	35.09	11.93	11.93	gi|241615742	hypothetical protein IscW_ISCW007723 [Ixodes scapularis]	Ixodes scapularis	5								1.09673	0.796363	2.53282	0.433006	2.77782	0.868418	0.933418	81.807	0.0106154	71.0426	0.859559	0.891446	17.99	0.0477799	15.4634
735	7	7.15	37.91	23.63	15.38	gi|241998278	RAS family protein, putative [Ixodes scapularis]	Ixodes scapularis	3								0.94501	0.639747	1.41469	0.668	1.33689	0.836958	0.904312	76.2747	0.0109729	63.8388	0.841395	0.291823	1.53833	0.546954	1.29434
736	6.97	10.25	16.72	2.96	1.393	gi|241685600	pre-mRNA splicing factor Prp8, putative [Ixodes scapularis]	Ixodes scapularis	4								0.872853	0.881276	9.2517	0.0943452	8.07537	0.945842	0.970496	39.7439	0.0237984	37.5914	0.650559	0.658457	10.5292	0.0617862	6.84986
737	6.97	7.1	32.74	19.05	19.05	gi|241623191	hypothetical protein IscW_ISCW010245 [Ixodes scapularis]	Ixodes scapularis	4								1.1856	0.810705	14.6888	0.0807148	17.415	1.23128	0.940501	40976.7	3.00483e-05	50453.9	1.37037	0.726566	29.1508	0.0470096	39.9473
738	6.94	7.19	24.86	13.97	10.89	gi|241633305	f-actin capping protein beta subunit, putative [Ixodes scapularis]	Ixodes scapularis	5								1.91849	0.713352	169.512	0.0113177	325.208	1.43974	0.831133	146.757	0.00981039	211.291	1.33096	0.868587	156.437	0.00850798	208.212
739	6.92	7.01	27.15	21.19	21.19	gi|241836194	40S ribosomal protein S14, putative [Ixodes scapularis]	Ixodes scapularis	7								0.897974	0.291418	1.30749	0.686792	1.17409	0.636521	0.129061	1.99617	0.318871	1.2706	0.615676	0.122224	2.05915	0.298996	1.26777
740	6.91	7.4	33.42	20.05	20.05	gi|241852984	glycyl-tRNA synthetase, putative [Ixodes scapularis]	Ixodes scapularis	6								1.00519	0.979923	1.71038	0.587698	1.71926	1.13327	0.381593	1.42414	0.795756	1.61392	1.11419	0.620531	1.7511	0.636277	1.95106
741	6.89	7.42	81.82	69.09	52.73	gi|241735337	conserved hypothetical protein [Ixodes scapularis]	Ixodes scapularis	10								1.19491	0.108013	1.27068	0.940374	1.51835	1.09223	0.943667	25.9617	0.0420708	28.3561	1.08683	0.389212	1.27065	0.85533	1.38098
742	6.85	7.63	32.08	18.06	13.48	gi|241999190	GTP-binding protein, putative [Ixodes scapularis]	Ixodes scapularis	5								1.07019	0.950273	24.2277	0.044172	25.9281	1.12243	0.923796	34.3537	0.0326728	38.5596	0.859311	0.251366	1.40549	0.611398	1.20775
743	6.84	7.43	24.62	9.898	9.898	gi|241695278	metalloendopeptidase OMA1, putative [Ixodes scapularis]	Ixodes scapularis	5								1.01055	0.936991	1.65843	0.609342	1.67593	0.927982	0.509769	1.49831	0.619353	1.3904	1.05568	0.652932	1.56122	0.676185	1.64815
744	6.84	7.13	22.37	10.74	9.172	gi|241844242	Tnf receptor-associated factor, putative [Ixodes scapularis]	Ixodes scapularis	6								0.845639	0.678962	2.84221	0.297529	2.40348	1.02732	0.984528	37.6019	0.027321	38.6292	1.24355	0.853038	21.3936	0.0581271	26.6039
745	6.83	40.81	44.01	37.22	30.44	gi|241116704	alpha tubulin, putative [Ixodes scapularis]	Ixodes scapularis	71								0.881643	0.338926	1.545	0.570641	1.36214	1.35042	0.231986	2.14305	0.63014	2.89403	1.41323	0.364647	3.59347	0.393279	5.07842
746	6.83	7.08	24.25	10.16	10.16	gi|240994919	phosphatidylinositol 4-kinase type-II, putative [Ixodes scapularis]	Ixodes scapularis	5								1.073	0.951167	20.1112	0.0533532	21.5793	0.674568	0.160849	1.88886	0.35713	1.27417	0.650821	0.050551	1.53897	0.422894	1.00159
747	6.81	7.15	79.38	61.86	50.52	gi|241617515	NADH dehydrogenase, putative [Ixodes scapularis]	Ixodes scapularis	5								1.47706	0.415264	3.29559	0.448194	4.86779	1.53083	0.61487	8.75723	0.174808	13.4059	1.6086	0.624369	12.0775	0.13319	19.4279
748	6.81	7.05	37.7	19.9	19.9	gi|241653602	Ca2+ sensor, putative [Ixodes scapularis]	Ixodes scapularis	5								1.14081	0.660767	2.37256	0.480835	2.70663	1.17893	0.91775	106.507	0.011069	125.565	1.29456	0.436279	2.50139	0.517535	3.23819
749	6.79	6.88	38.55	30.72	21.08	gi|241093907	sorting nexin, putative [Ixodes scapularis]	Ixodes scapularis	4								0.997997	0.998879	64.2037	0.0155442	64.0751	1.02851	0.984705	73.5928	0.0139757	75.6907	0.934522	0.412003	1.25448	0.74495	1.17234
750	6.74	7.29	33.57	10.56	7.512	gi|241999556	cytochrome oxidase biogenesis protein, putative [Ixodes scapularis]	Ixodes scapularis	4								0.894499	0.92697	23.8605	0.0374886	21.3432	0.648812	0.177755	2.08612	0.311014	1.3535	0.565154	0.0680678	1.89319	0.29852	1.06994
751	6.74	6.97	34.99	16.91	11.37	gi|241086517	secreted inorganic pyrophosphatase, putative [Ixodes scapularis]	Ixodes scapularis	5								1.159	0.899177	17.2285	0.067272	19.9678	0.637622	0.75598	33.9202	0.0187977	21.6283	0.425283	0.543428	29.1846	0.0145722	12.4117
752	6.69	7.05	21	8.304	6.524	gi|240978981	NAD dehydrogenase, putative [Ixodes scapularis]	Ixodes scapularis	5								1.16164	0.119031	1.22754	0.946315	1.42596	1.23653	0.898937	59.5006	0.0207818	73.5744	1.1111	0.908866	9.48696	0.117119	10.541
753	6.69	6.95	21.34	6.679	5.195	gi|241593530	copine, putative [Ixodes scapularis]	Ixodes scapularis	3								0.903696	0.966034	8654.55	0.000104419	7821.08	0.610062	0.829624	5982.75	0.00010197	3649.84	0.521021	0.778202	6130.56	8.49875e-05	3194.15
754	6.68	6.79	50.3	38.18	38.18	gi|242000906	conserved hypothetical protein [Ixodes scapularis]	Ixodes scapularis	7								1.11614	0.655641	10.2191	0.109221	11.406	1.0376	0.921178	43.3114	0.0239567	44.9399	1.01822	0.961532	44.341	0.0229634	45.1488
755	6.67	7.45	32.13	18.62	13.21	gi|241999542	conserved hypothetical protein [Ixodes scapularis]	Ixodes scapularis	4								1.0545	0.956661	10.8983	0.0967583	11.4923	0.85199	0.356131	1.49965	0.568125	1.27769	0.75549	0.0341253	1.28314	0.588784	0.969395
756	6.67	6.95	25.64	14.29	12.82	gi|242046660	caveolin, putative [Ixodes scapularis]	Ixodes scapularis	6								0.803078	0.208801	1.67493	0.47947	1.3451	0.539212	0.083119	2.2663	0.237926	1.22201	0.502641	0.0679244	2.25572	0.222829	1.13382
757	6.67	6.82	56.29	26.49	22.52	gi|241273682	ADP-ribosylation factor, putative [Ixodes scapularis]	Ixodes scapularis	5								0.997552	0.974097	1.2177	0.819211	1.21472	1.19157	0.890935	27.9701	0.0426018	33.3284	1.27264	0.0205953	1.19751	1.06274	1.524
758	6.66	7.62	22.02	8.44	6.239	gi|241644565	GPI transamidase component PIG-T, putative [Ixodes scapularis]	Ixodes scapularis	3								1.03689	0.632547	1.21482	0.853535	1.25964	1.38526	0.805945	31.4101	0.0441022	43.5111	1.2116	0.117803	1.30749	0.926663	1.58415
759	6.63	8.02	25.85	8.747	4.83	gi|241247302	carnitine palmitoyltransferase I, putative [Ixodes scapularis]	Ixodes scapularis	3								0.940396	0.957336	20.0234	0.046965	18.8299	1.63367	0.714767	32.2091	0.0507209	52.6191	1.14397	0.688781	2.37881	0.480898	2.72128
760	6.63	6.84	42.99	27.1	27.1	gi|242003954	secreted salivary gland peptide, putative [Ixodes scapularis]	Ixodes scapularis	5								0.979809	0.837204	1.33624	0.733259	1.30926	0.835916	0.428321	1.8669	0.447757	1.56057	0.763004	0.309054	2.02283	0.377197	1.54342
761	6.59	7.06	31.9	13.57	9.276	gi|241999604	adipocyte plasma membrane-associated protein, putative [Ixodes scapularis]	Ixodes scapularis	3								1.14975	0.214308	1.30041	0.884146	1.49514	0.728142	0.844743	67.7768	0.0107432	49.3511	0.586422	0.690794	31.9103	0.0183772	18.7129
762	6.59	6.89	26.92	19.23	13.08	gi|241709316	gamma-soluble NSF attachment protein, putative [Ixodes scapularis]	Ixodes scapularis	3								1.09256	0.527644	1.485	0.73573	1.62245	1.81978	0.816822	1879.73	0.00096811	3420.69	1.91223	0.624198	44.3057	0.0431599	84.7227
763	6.58	7.3	26.8	12.98	9.669	gi|241628884	guanine nucleotide-binding protein G, putative [Ixodes scapularis]	Ixodes scapularis	3								0.900214	0.257003	1.27069	0.708444	1.14389	0.840423	0.583578	2.46783	0.340551	2.07403	0.69946	0.311503	2.55148	0.274139	1.78466
764	6.58	6.79	21.63	7.979	6.56	gi|240977266	conserved hypothetical protein [Ixodes scapularis]	Ixodes scapularis	3								0.873286	0.647133	2.14088	0.407909	1.8696	0.967021	0.982611	55.4158	0.0174503	53.5882	0.96616	0.926553	2.64829	0.364825	2.55867
765	6.55	8.35	27.76	14.5	9.091	gi|241177236	nucleosome assembly protein NAP-1, putative [Ixodes scapularis]	Ixodes scapularis	4								1.5772	0.230439	2.44726	0.644476	3.85983	1.08901	0.807697	2.4853	0.438179	2.70652	1.0759	0.831474	2.44552	0.439948	2.63115
766	6.55	6.77	35.26	26.32	22.63	gi|241688814	ribosomal protein L17, putative [Ixodes scapularis]	Ixodes scapularis	3								1.2683	0.101651	1.42423	0.890519	1.80636	0.847945	0.212828	1.48171	0.572276	1.25641	0.943242	0.551107	1.42464	0.66209	1.34378
767	6.54	6.57	23.45	17.93	17.93	gi|241630764	elongation factor 1 gamma, putative [Ixodes scapularis]	Ixodes scapularis	4								0.978121	0.991093	333.34	0.0029343	326.047	0.442462	0.647396	167.805	0.00263676	74.2475	0.401869	0.612532	172.227	0.00233337	69.2127
768	6.53	6.83	67.24	24.71	18.39	gi|241998332	glyoxalase, putative [Ixodes scapularis]	Ixodes scapularis	5								0.996348	0.966963	1.25921	0.79125	1.25461	1.35669	0.880096	194.135	0.0069884	263.382	1.30236	0.0493373	1.30069	1.00128	1.69397
769	6.52	8.28	20.58	6.573	3.879	gi|241613284	26S proteasome regulatory subunit rpn2, putative [Ixodes scapularis]	Ixodes scapularis	3								1.08351	0.536291	1.59404	0.679727	1.72715	1.08127	0.797418	3.15587	0.342623	3.41235	0.992124	0.979939	3.31663	0.299136	3.29051
770	6.51	7.08	26.37	6.962	5.696	gi|241997528	prenyl protease, putative [Ixodes scapularis]	Ixodes scapularis	4								0.901644	0.513767	1.76147	0.51187	1.58822	0.906172	0.630096	2.12327	0.426782	1.92404	0.833913	0.469644	2.41906	0.344726	2.01729
771	6.51	6.67	11.86	5.932	4.915	gi|241691946	endosomal membrane protein EMP70, putative [Ixodes scapularis]	Ixodes scapularis	4								1.00163	0.985424	1.29946	0.770807	1.30158	1.40221	0.854689	220.106	0.00637059	308.635	1.25196	0.319028	1.82205	0.687117	2.28114
772	6.5	7.43	24.43	7.942	6.619	gi|241701273	2-oxoglutarate dehydrogenase, putative [Ixodes scapularis]	Ixodes scapularis	4								1.01287	0.941101	1.52697	0.663319	1.54663	0.821682	0.270404	1.50323	0.546612	1.23517	0.82797	0.25531	1.45921	0.567408	1.20819
773	6.49	7.08	29.6	12.78	6.726	gi|241273677	GDI-1 GDP dissociation inhibitor, putative [Ixodes scapularis]	Ixodes scapularis	3								1.61857	0.362377	3.67428	0.440514	5.9471	1.37309	0.454199	2.89499	0.474299	3.97509	1.20774	0.674665	3.1871	0.378946	3.84919
774	6.48	6.5	52.75	41.76	40.66	gi|88606926	DNA-binding protein HU [Anaplasma phagocytophilum HZ]	Anaplasma phagocytophilum HZ	4								0.997257	0.972005	1.25786	0.792819	1.25441	0.619569	0.142436	2.16067	0.286748	1.33869	0.586039	0.0868989	1.96855	0.297701	1.15365
775	6.47	8.06	41.12	12.13	8.989	gi|241123591	histidyl-tRNA synthetase, putative [Ixodes scapularis]	Ixodes scapularis	3								1.31468	0.246374	1.75031	0.751117	2.3011	1.26978	0.850924	27.3321	0.0464574	34.7057	1.10453	0.628321	1.69429	0.651915	1.8714
776	6.47	7	24.76	10.7	6.55	gi|241829145	DNA replication licensing factor, putative [Ixodes scapularis]	Ixodes scapularis	3								1.07282	0.363175	1.20962	0.886906	1.2977	0.985683	0.990564	24.0573	0.0409724	23.7129	1.09787	0.487192	1.40365	0.782158	1.54103
777	6.46	7.03	47.9	32.77	19.33	gi|241832252	60S ribosomal protein L7A, putative [Ixodes scapularis]	Ixodes scapularis	7								0.991615	0.979952	2.27007	0.436822	2.25103	0.903229	0.755278	2.21365	0.408027	1.99943	1.13464	0.719223	2.34806	0.483227	2.66421
778	6.44	6.55	56.35	27.07	19.34	gi|241709503	ADP-ribosylation factor [Ixodes scapularis]	Ixodes scapularis	5								0.952406	0.781678	5.67082	0.167949	5.40092	1.03312	0.956407	418.436	0.002469	432.295	1.02033	0.903022	5.29045	0.192863	5.39802
779	6.43	17.68	35.68	23.79	20.39	gi|241998642	NADP-dependent isocitrate dehydrogenase, putative [Ixodes scapularis]	Ixodes scapularis	12								0.992884	0.979167	15.9869	0.062106	15.8732	1.1957	0.321835	3.51485	0.340185	4.20269	1.18965	0.570135	15.7262	0.0756473	18.7086
780	6.42	7.87	50.6	23.49	20.48	gi|241859195	60S ribosomal protein L13, putative [Ixodes scapularis]	Ixodes scapularis	7								0.871163	0.922931	65.0996	0.013382	56.7124	0.591072	0.673193	36.3505	0.0162603	21.4858	0.724093	0.804205	44.495	0.0162736	32.2185
781	6.42	6.7	39.14	26.32	26.32	gi|241998364	MACRO domain-containing protein, putative [Ixodes scapularis]	Ixodes scapularis	7								1.12281	0.324655	1.33188	0.843027	1.49545	0.896348	0.925073	20.7874	0.0431198	18.6327	1.01618	0.924198	1.55246	0.654559	1.57758
782	6.41	6.71	10.89	2.338	1.71	gi|241186228	sdk-P1, putative [Ixodes scapularis]	Ixodes scapularis	3								1.01031	0.874601	1.17208	0.861983	1.18416	1.40029	0.808236	29.4527	0.0475435	41.2422	1.72173	0.512403	7.25719	0.237245	12.4949
783	6.41	6.55	35.04	20.51	15.38	gi|241645811	40S ribosomal protein S11, putative [Ixodes scapularis]	Ixodes scapularis	4								0.917311	0.402964	1.29226	0.70985	1.18541	0.563106	0.028219	1.60642	0.350534	0.904585	0.69577	0.0382291	1.39199	0.499839	0.968504
784	6.4	7.23	20.84	9.946	5.313	gi|241756722	ABC transporter, putative [Ixodes scapularis]	Ixodes scapularis	3								0.875632	0.448265	1.49281	0.586566	1.30715	0.966213	0.849882	1.53055	0.631283	1.47884	0.974838	0.880224	1.48679	0.655666	1.44938
785	6.39	6.53	38.03	28.21	23.08	gi|241571336	hypothetical protein IscW_ISCW009045 [Ixodes scapularis]	Ixodes scapularis	4								1.11164	0.933	26.6636	0.0416912	29.6403	1.11075	0.935396	29.3586	0.0378338	32.6099	0.896676	0.931701	27.6268	0.0324568	24.7723
786	6.38	6.94	35.93	13.93	12.26	gi|241640741	molecular chaperone, putative [Ixodes scapularis]	Ixodes scapularis	4								1.44505	0.743566	15.4424	0.0935767	22.3151	1.26418	0.83554	15.7372	0.0803308	19.8946	1.27169	0.838038	17.6374	0.0721017	22.4292
787	6.34	6.8	19.95	11.01	8.257	gi|241626500	mitogen-activated protein kinase, putative [Ixodes scapularis]	Ixodes scapularis	4								0.84788	0.867059	11.1113	0.0763078	9.42105	0.606026	0.117094	1.97517	0.306821	1.19701	0.554444	0.0651061	1.90355	0.291268	1.05541
788	6.33	7.09	30.96	12.61	9.174	gi|241745620	clathrin-adaptor protein, putative [Ixodes scapularis]	Ixodes scapularis	3								0.958229	0.901873	3.73086	0.256839	3.57502	1.17241	0.664741	3.89643	0.300894	4.56823	1.01566	0.972844	5.69812	0.178244	5.78734
789	6.32	7.47	28.12	8.261	5.362	gi|88606747	elongation factor G [Anaplasma phagocytophilum HZ]	Anaplasma phagocytophilum HZ	4								1.11799	0.154656	1.18664	0.942148	1.32664	1.02341	0.938944	2.09337	0.488881	2.14237	1.05715	0.956097	11.8157	0.0894702	12.491
790	6.31	6.69	20.33	11.99	8.943	gi|241671138	D-lactate dehydrogenase, putative [Ixodes scapularis]	Ixodes scapularis	3								1.04244	0.837227	1.63855	0.636197	1.70809	1.09865	0.946674	31.1986	0.0352147	34.2764	1.15942	0.510001	1.7098	0.678101	1.98237
791	6.28	6.99	25	10.62	6.72	gi|241692162	dipeptidyl peptidase III, putative [Ixodes scapularis]	Ixodes scapularis	5								1.02169	0.870555	1.40909	0.725067	1.43965	1.57621	0.759935	47.495	0.0331867	74.862	1.24577	0.369011	1.82784	0.681554	2.27708
792	6.25	6.57	59.85	31.06	26.52	gi|241714786	isocitrate dehydrogenase, putative [Ixodes scapularis]	Ixodes scapularis	3								1.01087	0.941005	1.74512	0.579259	1.76409	1.32863	0.135844	1.65445	0.803065	2.19816	1.2176	0.34933	2.01198	0.605175	2.44979
793	6.21	6.58	37.09	11.28	9.978	gi|241999132	glycine/serine hydroxymethyltransferase, putative [Ixodes scapularis]	Ixodes scapularis	4								1.03542	0.644996	1.21443	0.852602	1.25745	1.17758	0.440226	1.69905	0.69308	2.00076	1.12461	0.487031	1.53153	0.734305	1.72237
794	6.19	21.71	40.62	22.02	19.41	gi|241853747	heat shock protein, putative [Ixodes scapularis]	Ixodes scapularis	26								0.929535	0.519984	1.50129	0.619156	1.3955	1.33834	0.407471	3.33849	0.400882	4.46804	1.37321	0.41194	3.77066	0.364183	5.17791
795	6.17	6.57	28.42	17.47	15.75	gi|241556150	tetratricopeptide repeat protein, putative [Ixodes scapularis]	Ixodes scapularis	5								1.00798	0.996525	209.19	0.00481851	210.861	1.27679	0.0804221	1.34868	0.946699	1.72198	1.08599	0.633087	1.64155	0.661564	1.7827
796	6.16	8.58	28.04	15.22	10.87	gi|241148960	ATP-dependent RNA helicase, putative [Ixodes scapularis]	Ixodes scapularis	4								0.75645	0.0901903	1.43305	0.52786	1.08403	0.387339	0.00929721	1.65445	0.234119	0.640833	0.413059	0.0155391	1.7588	0.234852	0.726489
797	6.16	8.15	24.18	7.509	3.571	gi|241861590	alpha-macroglobulin, putative [Ixodes scapularis]	Ixodes scapularis	3								0.840013	0.876935	15.652	0.053668	13.1479	1.08496	0.945457	18.4519	0.0587994	20.0195	1.08099	0.598071	1.42753	0.75724	1.54314
798	6.16	6.39	31.94	21.47	19.37	gi|241253290	Cdc42 protein, putative [Ixodes scapularis]	Ixodes scapularis	3								1.20157	0.664997	3.39084	0.354356	4.07433	0.798984	0.787629	11.3061	0.0706687	9.03336	0.881156	0.850318	7.09105	0.124263	6.24832
799	6.16	6.23	93.18	54.55	54.55	gi|241679051	60S ribosomal protein L7/L12, putative [Ixodes scapularis]	Ixodes scapularis	6								1.34845	0.609267	5.32453	0.253252	7.17985	0.850423	0.739376	4.10727	0.207053	3.49292	0.87122	0.769525	3.92806	0.221794	3.42221
800	6.15	6.6	25.58	7.638	6.572	gi|241158000	metastasis-associated protein, putative [Ixodes scapularis]	Ixodes scapularis	3								0.881403	0.955196	5242.57	0.000168124	4620.81	0.562895	0.166331	3.18453	0.176759	1.79256	0.518739	0.274581	6.65197	0.0779828	3.45063
801	6.15	6.39	19.92	11.11	11.11	gi|241744078	39S ribosomal protein L47, putative [Ixodes scapularis]	Ixodes scapularis	4								1.03603	0.967206	12.4725	0.0830651	12.9219	0.737812	0.839076	79.2297	0.00931232	58.4567	0.461136	0.594686	63.4889	0.00726324	29.277
802	6.14	6.98	22.21	6.11	5.17	gi|241701829	translation initiation factor 2C, putative [Ixodes scapularis]	Ixodes scapularis	3								1.73565	0.448781	387.776	0.00447592	673.045	1.86476	0.479187	1662.49	0.00112167	3100.15	2.18678	0.351408	455.991	0.00479565	997.151
803	6.14	6.55	40.27	18.09	13.31	gi|241105601	ribosomal protein L15, putative [Ixodes scapularis]	Ixodes scapularis	4								1.11818	0.218299	1.21995	0.916582	1.36412	0.799408	0.791847	7.2814	0.109788	5.82081	1.00605	0.99445	7.64985	0.131513	7.69617
804	6.14	6.41	26.2	17.38	15.24	gi|241116718	trans-golgi network integral membrane protein TGN38, putative [Ixodes scapularis]	Ixodes scapularis	4								0.901215	0.623959	2.18108	0.413196	1.96562	1.26009	0.541447	3.90875	0.322377	4.92538	1.12307	0.752204	3.97794	0.282326	4.46752
805	6.13	6.39	25.86	17.24	14.08	gi|240978640	M0V-34 protein, putative [Ixodes scapularis]	Ixodes scapularis	3								0.888628	0.334589	1.38761	0.6404	1.23307	0.806808	0.279408	1.67979	0.480302	1.35527	0.740257	0.0499596	1.35069	0.548058	0.999858
806	6.13	6.37	29.15	14.8	12.11	gi|241812104	syntaxin, putative [Ixodes scapularis]	Ixodes scapularis	4								0.966428	0.764612	1.34413	0.718997	1.29901	0.982135	0.87992	1.36462	0.719711	1.34024	0.819471	0.147375	1.36096	0.602127	1.11527
807	6.13	6.19	45.71	37.14	30	gi|241106593	NADH:ubiquinone oxidoreductase, putative [Ixodes scapularis]	Ixodes scapularis	5								0.930952	0.590775	1.62481	0.57296	1.51262	0.679551	0.218784	2.55818	0.265638	1.73841	0.631701	0.215563	3.01928	0.209222	1.90728
808	6.12	7.24	18.72	3.932	3.077	gi|241133862	tip120, putative [Ixodes scapularis]	Ixodes scapularis	3								0.933927	0.55155	1.51368	0.61699	1.41367	0.803453	0.155793	1.52619	0.526444	1.22622	0.762681	0.106963	1.5149	0.503452	1.15539
809	6.12	6.66	20.87	10.75	6.231	gi|241651014	conserved hypothetical protein [Ixodes scapularis]	Ixodes scapularis	3								0.849972	0.381307	1.87395	0.453573	1.5928	0.872084	0.600321	2.59897	0.335549	2.26652	0.870668	0.739135	4.75616	0.183061	4.14103
810	6.12	6.32	25.37	15.81	13.97	gi|241604631	surfeit 4 protein, putative [Ixodes scapularis]	Ixodes scapularis	5								0.989552	0.94845	1.85721	0.532815	1.83781	1.27082	0.813281	46.3732	0.0274042	58.9321	0.821082	0.799208	18.6601	0.0440019	15.3215
811	6.11	6.69	27.92	22.08	11.67	gi|241557125	golgi SNAP receptor complex member, putative [Ixodes scapularis]	Ixodes scapularis	5								0.929373	0.378175	1.22797	0.756837	1.14124	1.23712	0.255272	1.56086	0.792594	1.93097	1.18212	0.21722	1.37355	0.860629	1.62371
812	6.11	6.33	25.19	10.91	9.61	gi|241570205	hypothetical protein IscW_ISCW007077 [Ixodes scapularis]	Ixodes scapularis	5								0.871028	0.438273	1.85668	0.469133	1.61722	1.31208	0.913657	13848.3	9.47467e-05	18170.2	1.39724	0.234673	2.35359	0.593662	3.28852
813	6.1	6.49	39.27	16.23	16.23	gi|241122817	calponin, putative [Ixodes scapularis]	Ixodes scapularis	3								1.04033	0.979808	97.4538	0.0106751	101.384	1.02073	0.810968	1.2841	0.794893	1.31072	1.10368	0.289131	1.2768	0.864411	1.40918
814	6.09	6.32	16.7	6.171	6.171	gi|242000104	ribosome biogenesis protein - Nop58p/Nop5p, putative [Ixodes scapularis]	Ixodes scapularis	3								1.04604	0.709605	1.57038	0.666109	1.64268	1.07272	0.727426	2.12532	0.504733	2.27987	1.09164	0.589916	1.80999	0.603118	1.97585
815	6.08	6.49	28.09	12.36	10.67	gi|241111420	conserved hypothetical protein [Ixodes scapularis]	Ixodes scapularis	4								0.99285	0.949987	1.34779	0.736651	1.33815	1.61392	0.701491	25.1671	0.0641281	40.6178	1.48789	0.104428	1.69371	0.878478	2.52005
816	6.08	6.23	30.14	17.7	17.7	gi|241999406	spermidine synthase, putative [Ixodes scapularis]	Ixodes scapularis	3								0.990859	0.921199	1.424	0.69583	1.41098	0.787798	0.907038	2375.14	0.000331686	1871.13	0.474846	0.690888	1066.26	0.000445338	506.309
817	6.07	6.4	19.49	7.627	7.627	gi|241044066	phosphoribosylamidoimidazole-succinocarboxamide synthase, putative [Ixodes scapularis]	Ixodes scapularis	3								0.985526	0.983805	15.4716	0.0636989	15.2477	0.825636	0.815733	22.4126	0.0368379	18.5047	0.751748	0.0791409	1.44429	0.520498	1.08574
818	6.07	6.32	28.8	15.21	13.59	gi|241999814	reticulocalbin, putative [Ixodes scapularis]	Ixodes scapularis	4								0.919942	0.435496	1.44955	0.63464	1.3335	2.00607	0.201981	4.95113	0.405174	9.93232	1.70551	0.265244	4.48003	0.380691	7.64072
819	6.07	6.28	34.51	23.89	20.35	gi|241670317	hypothetical protein IscW_ISCW021101 [Ixodes scapularis]	Ixodes scapularis	4								1.29868	0.832887	20.5488	0.0631996	26.6863	0.919078	0.945986	21.0378	0.0436869	19.3354	0.734527	0.649617	5.17008	0.142073	3.79756
820	6.07	6.26	38.61	28.48	28.48	gi|241695378	leucine zipper EF-Hand containing transmembrane protein, putative [Ixodes scapularis]	Ixodes scapularis	4								1.10746	0.543421	1.60846	0.688524	1.78131	1.11322	0.580064	1.73651	0.641071	1.93312	1.08553	0.677948	1.76806	0.613966	1.91927
821	6.07	6.23	74.39	65.85	51.22	gi|241743274	mitochondrial import inner membrane translocase subunit Tim8, putative [Ixodes scapularis]	Ixodes scapularis	6								0.899329	0.422837	1.36705	0.657861	1.22943	1.18576	0.889533	20.0427	0.0591617	23.7658	1.15026	0.574625	1.82176	0.631401	2.09551
822	6.06	6.23	15.95	10.63	10.63	gi|241819471	aladin/adracalin/aaas, putative [Ixodes scapularis]	Ixodes scapularis	3								1.02115	0.867521	1.61042	0.634089	1.64449	0.740082	0.694809	17.421	0.0424822	12.893	0.838488	0.251685	1.60821	0.521379	1.34847
823	6.05	6.51	27.05	20.64	14.59	gi|242000106	conserved hypothetical protein [Ixodes scapularis]	Ixodes scapularis	3								0.956587	0.712036	1.41615	0.675483	1.35467	0.915236	0.768222	2.39611	0.381968	2.193	0.814389	0.593967	3.00039	0.271428	2.44348
824	6.05	6.48	58.17	44.44	20.26	gi|241716270	histidine triad (hit) protein, putative [Ixodes scapularis]	Ixodes scapularis	3								0.879869	0.943103	107.506	0.00818438	94.5911	1.50113	0.810944	82.5756	0.0181788	123.957	1.339	0.867002	93.6733	0.0142944	125.429
825	6.05	6.31	15.32	5.305	5.305	gi|241594101	eukaryotic translation initiation factor 3 subunit, putative [Ixodes scapularis]	Ixodes scapularis	3								0.87272	0.949547	3639.88	0.000239766	3176.6	1.12597	0.903082	40.7379	0.0276393	45.8695	0.804412	0.543194	3.63126	0.221524	2.92103
826	6.04	6.79	17.87	5.263	4.155	gi|241558628	DEAD-box protein, putative [Ixodes scapularis]	Ixodes scapularis	4								0.832923	0.501871	2.63338	0.316295	2.1934	0.959638	0.914081	4.27846	0.224295	4.10577	0.991946	0.984482	4.88147	0.203206	4.84216
827	6.04	6.41	37.12	14.02	14.02	gi|241169613	hypothetical protein IscW_ISCW003376 [Ixodes scapularis]	Ixodes scapularis	3								1.2776	0.7191	12.7657	0.10008	16.3094	0.697788	0.546168	8.58284	0.0813004	5.989	0.682217	0.54719	9.88564	0.0690109	6.74415
828	6.04	6.26	23.53	11.11	11.11	gi|241169176	oxodicarboxylate carrier protein, putative [Ixodes scapularis]	Ixodes scapularis	3								1.10105	0.371776	1.43728	0.766065	1.58252	0.907529	0.366859	1.43466	0.632573	1.302	0.915477	0.423541	1.46357	0.625509	1.33987
829	6.04	6.25	44.26	31.69	31.69	gi|240977175	leucine aminopeptidase, putative [Ixodes scapularis]	Ixodes scapularis	6								1.29761	0.889399	240.315	0.00539961	311.834	1.49229	0.641368	11.7959	0.126509	17.6028	1.05993	0.912117	4.68473	0.226253	4.96551
830	6.04	6.18	57.55	47.17	34.91	gi|241647514	single-stranded DNA-binding protein, ssb, putative [Ixodes scapularis]	Ixodes scapularis	4								1.1077	0.305053	1.30181	0.850893	1.44202	1.03389	0.903095	2.22831	0.463976	2.30382	1.22041	0.305903	1.67316	0.729404	2.04195
831	6.03	6.59	23.9	16.33	14.34	gi|241250512	ribosomal protein L24, putative [Ixodes scapularis]	Ixodes scapularis	3								1.00163	0.98402	1.26843	0.789661	1.27049	0.990002	0.979391	3.12774	0.316523	3.09646	0.899918	0.256976	1.27162	0.707693	1.14436
832	6.03	6.3	65.45	40	36.36	gi|241067915	carrier protein, putative [Ixodes scapularis]	Ixodes scapularis	5								1.13007	0.273991	1.42249	0.794429	1.60751	0.809807	0.330796	2.03957	0.397048	1.65166	0.910613	0.559153	1.78619	0.509806	1.62653
833	6.03	6.12	35.04	24.79	24.79	gi|241999784	hypothetical protein IscW_ISCW006391 [Ixodes scapularis]	Ixodes scapularis	4								0.98052	0.869809	1.57749	0.621568	1.54677	0.966806	0.737214	1.45809	0.663064	1.40969	0.99181	0.934115	1.46079	0.678956	1.44882
834	6.02	6.23	22	8.802	8.802	gi|241559394	brain acid soluble protein, putative [Ixodes scapularis]	Ixodes scapularis	3								0.854589	0.202552	1.43586	0.595178	1.22707	1.3952	0.494607	5.64128	0.24732	7.8707	1.35384	0.462365	4.2444	0.31897	5.74623
835	6.01	6.36	15.11	5.772	4.924	gi|241818165	cysteine-rich motor neuron, putative [Ixodes scapularis]	Ixodes scapularis	3								1.22762	0.924736	3893.31	0.000315315	4779.49	0.678219	0.845736	1932.97	0.00035087	1310.97	0.665597	0.8427	2382.8	0.000279333	1585.99
836	6	6.33	15.62	9.009	7.808	gi|241166995	zfpl1, putative [Ixodes scapularis]	Ixodes scapularis	3								1.24268	0.435605	2.62986	0.472528	3.26808	1.55987	0.254305	3.34924	0.465739	5.22439	1.61028	0.316738	4.70714	0.342093	7.5798
837	6	6.23	27.51	7.712	7.712	gi|241554871	26S proteasome regulatory complex, subunit RPN7/PSMD6, putative [Ixodes scapularis]	Ixodes scapularis	3								0.783614	0.506827	2.80718	0.279146	2.19975	0.604629	0.172828	2.45614	0.24617	1.48506	0.583589	0.221528	3.04598	0.191593	1.7776
838	6	6.22	16.79	5.725	5.725	gi|241647552	translocon-associated protein, gamma subunit, putative [Ixodes scapularis]	Ixodes scapularis	3								0.944547	0.584275	1.46193	0.646097	1.38086	1.89435	0.80356	16364.1	0.000115763	30999.3	1.40213	0.455427	4.87373	0.28769	6.83358
839	6	6.16	23.21	16.07	16.07	gi|241699222	transcription factor containing NAC and TS-N domains, putative [Ixodes scapularis]	Ixodes scapularis	3								1.04242	0.747163	3.51961	0.296173	3.6689	0.959123	0.746235	3.5224	0.272292	3.37842	0.940473	0.646659	3.51714	0.267397	3.30777
840	6	6.12	24.62	20.45	14.02	gi|240976665	EF hand domain-containing protein, putative [Ixodes scapularis]	Ixodes scapularis	4								0.917068	0.41798	1.44489	0.634697	1.32506	1.31694	0.14309	1.65516	0.795655	2.17975	1.18897	0.202124	1.48871	0.798662	1.77003
841	6	6.06	23.68	17.37	17.37	gi|241068940	conserved hypothetical protein [Ixodes scapularis]	Ixodes scapularis	4								1.23199	0.445807	2.5947	0.474812	3.19666	2.60505	0.167255	6.93705	0.375528	18.0714	2.531	0.172874	6.81998	0.371115	17.2613
842	6	6.01	20.11	9.77	9.77	gi|241784488	phosphatidylcholine-sterol acyltransferase, putative [Ixodes scapularis]	Ixodes scapularis	4								1.56668	0.46001	8.40835	0.186325	13.1732	1.7192	0.68368	140.403	0.0122448	241.38	1.38982	0.5506	7.32261	0.189799	10.1771
843	5.99	6.35	39.09	12.46	12.46	gi|241626046	28S ribosomal protein S9, putative [Ixodes scapularis]	Ixodes scapularis	4								1.01364	0.88798	1.44128	0.703288	1.46093	0.789399	0.228606	1.81047	0.43602	1.42918	0.756263	0.186191	1.8349	0.412155	1.38767
844	5.99	5.99	29.03	26.45	25.81	gi|241629523	translation initiation factor 5A [Ixodes scapularis]	Ixodes scapularis	5								1.51073	0.379846	35.1941	0.0429256	53.1688	1.45756	0.670006	4415.88	0.000330073	6436.41	1.65784	0.618163	12002.4	0.000138125	19898.1
845	5.98	6.31	23.89	13.57	7.67	gi|241159531	alternative splicing factor ASF/SF2, putative [Ixodes scapularis]	Ixodes scapularis	4								0.728192	0.104541	1.6157	0.450697	1.17654	0.857542	0.207745	1.43355	0.598194	1.22933	1.01556	0.869555	1.42909	0.710631	1.45133
846	5.97	7.9	18.96	8.148	7.407	gi|241756731	endosomal membrane protein EMP70, putative [Ixodes scapularis]	Ixodes scapularis	8								1.04659	0.977854	122.628	0.00853474	128.341	1.0911	0.966601	447.404	0.00243875	488.164	1.45299	0.118228	1.72866	0.840528	2.51173
847	5.97	6.58	15.87	4.239	3.478	gi|241736749	tudor domain-containing protein, putative [Ixodes scapularis]	Ixodes scapularis	3								0.93886	0.975925	2896.38	0.00032415	2719.29	0.592805	0.0242103	1.42846	0.414995	0.846801	0.524355	0.0160114	1.42732	0.367369	0.748423
848	5.97	6	37.86	32.52	32.52	gi|241623260	cop-coated vesicle membrane protein P24, putative [Ixodes scapularis]	Ixodes scapularis	5								1.17469	0.651497	2.78658	0.421554	3.27338	2.2709	0.353198	10.8191	0.209897	24.5692	1.70964	0.468932	7.87514	0.217094	13.4637
849	5.96	6.77	17.28	6.466	4.682	gi|241082082	synaptic ras GTPase activating protein, syngap, putative [Ixodes scapularis]	Ixodes scapularis	3								0.96066	0.962906	12.5459	0.0765716	12.0524	0.923531	0.9245	11.6909	0.0789955	10.7969	0.997139	0.981319	1.43139	0.696624	1.42729
850	5.93	6.08	27.8	17.84	17.84	gi|241562203	flagelliform silk protein, putative [Ixodes scapularis]	Ixodes scapularis	5								0.659259	0.0222818	1.35523	0.486455	0.893448	0.743266	0.709176	9.98819	0.0744145	7.42388	0.933614	0.766986	1.96195	0.475861	1.8317
851	5.87	6	21.52	12.58	12.58	gi|241556238	malate dehydrogenase, putative [Ixodes scapularis]	Ixodes scapularis	3								1.04692	0.974792	70.3343	0.0148849	73.6341	1.05893	0.969451	80.0248	0.0132325	84.7405	1.04305	0.846366	1.88781	0.552516	1.96908
852	5.85	8.07	18.4	11.6	11.6	gi|241117502	cell division protein, putative [Ixodes scapularis]	Ixodes scapularis	4								1.32733	0.29138	2.35821	0.562853	3.13012	1.44908	0.709002	40.8775	0.0354493	59.2346	1.43807	0.330542	3.40958	0.421773	4.9032
853	5.85	5.95	35.4	17.52	11.31	gi|241022870	DEAD box ATP-dependent RNA helicase, putative [Ixodes scapularis]	Ixodes scapularis	4								1.29441	0.493658	2.59109	0.499561	3.35394	0.794868	0.515181	2.44422	0.325203	1.94283	0.78714	0.533243	2.65287	0.296712	2.08818
854	5.83	6.09	49.44	34.83	34.83	gi|241676665	LYR motif-containing protein, putative [Ixodes scapularis]	Ixodes scapularis	4								1.07625	0.300749	1.17793	0.913686	1.26775	1.28987	0.485062	2.38316	0.541241	3.07396	1.16212	0.459192	1.61917	0.717724	1.88168
855	5.82	5.91	40.91	33.33	21.21	gi|241122586	NADH:ubiquinone oxidoreductase, NDUFC2/B14.5B subunit, putative [Ixodes scapularis]	Ixodes scapularis	3								1.07741	0.460912	1.32482	0.813248	1.42738	0.846215	0.255676	1.4611	0.579162	1.23641	0.855595	0.292112	1.47586	0.579726	1.26274
856	5.81	6.28	26.96	11.59	9.855	gi|240978014	secreted protein, putative [Ixodes scapularis]	Ixodes scapularis	3								0.666598	0.112837	1.90003	0.350836	1.26656	0.416675	0.0673416	2.80204	0.148704	1.16754	0.582115	0.180349	3.16026	0.184198	1.83964
857	5.81	5.87	50.82	32.79	32.79	gi|241690470	small nuclear ribonucleoprotein Sm D3, putative [Ixodes scapularis]	Ixodes scapularis	3								0.643259	0.425782	6.7804	0.0948704	4.36155	1.21015	0.759601	10.417	0.116171	12.6061	1.39846	0.750114	52.1443	0.026819	72.9216
858	5.8	5.96	27.63	23.68	23.68	gi|241811433	tryptophanyl-tRNA synthetase, putative [Ixodes scapularis]	Ixodes scapularis	3								0.914276	0.582614	4.39546	0.208005	4.01867	1.03645	0.810468	4.40354	0.235367	4.56403	0.973827	0.856339	4.33998	0.224385	4.22639
859	5.78	6.16	38.46	23.38	11.38	gi|241619707	glyoxylate/hydroxypyruvate reductase, putative [Ixodes scapularis]	Ixodes scapularis	3								1.02041	0.962581	3.07673	0.331656	3.13954	1.47819	0.629389	7.99885	0.184801	11.8238	1.3484	0.688226	6.83646	0.197236	9.21829
860	5.78	6.12	15.4	6.331	6.331	gi|241171166	protein tyrosine kinase 9/actin monomer-binding protein, putative [Ixodes scapularis]	Ixodes scapularis	3								1.6572	0.544037	20.085	0.0825093	33.2848	1.30054	0.645499	8.23965	0.157839	10.716	1.28543	0.64647	7.54948	0.170267	9.7043
861	5.77	6.08	22.69	9.499	9.499	gi|241830758	conserved hypothetical protein [Ixodes scapularis]	Ixodes scapularis	3								1.29381	0.0947665	1.4447	0.895558	1.86917	1.40235	0.147052	1.87697	0.747133	2.63217	1.51621	0.0831912	1.73602	0.873381	2.63218
862	5.77	5.88	20	8.545	7.455	gi|242000886	matrix metalloproteinase, putative [Ixodes scapularis]	Ixodes scapularis	5								1.11386	0.946443	43.2779	0.0257373	48.2053	0.761532	0.882942	76.6519	0.00993494	58.3728	0.716063	0.69288	7.18089	0.0997179	5.14197
863	5.77	5.79	34.96	20.33	15.45	gi|241714817	40S ribosomal protein S27, putative [Ixodes scapularis]	Ixodes scapularis	5								1.17344	0.701116	3.33543	0.351812	3.91395	0.553375	0.0622396	1.91191	0.289436	1.058	0.5171	0.114441	2.58819	0.199793	1.33835
864	5.76	5.86	22.06	13.88	11.39	gi|241594397	valacyclovir hydrolase, putative [Ixodes scapularis]	Ixodes scapularis	4								1.17358	0.75918	3.87114	0.30316	4.54308	1.58546	0.441429	4.47633	0.354187	7.09702	1.66117	0.338023	3.65362	0.454663	6.06927
865	5.73	6.7	15.9	4.366	2.554	gi|241174242	hypothetical protein IscW_ISCW002621 [Ixodes scapularis]	Ixodes scapularis	3								1.01063	0.975468	2.73915	0.368956	2.76826	1.22863	0.728188	5.56764	0.220674	6.84059	1.13236	0.823059	5.06271	0.223667	5.7328
866	5.73	5.79	28.17	21.83	21.83	gi|57013850	Hemoglobin subunit alpha (Hemoglobin alpha chain) (Alpha-globin) UPS	HUMAN	4								1.01302	0.995361	4834.76	0.000209528	4897.7	0.493377	0.0738172	2.39926	0.205637	1.18374	0.422672	0.0392894	2.13186	0.198265	0.901075
867	5.66	6.02	19.27	5.78	5.78	gi|241122332	vacuolar H+ ATPase, putative [Ixodes scapularis]	Ixodes scapularis	3								1.0412	0.640355	1.24868	0.833839	1.30012	1.33989	0.811218	24.1384	0.0555085	32.3428	1.12493	0.495373	1.54677	0.727277	1.74001
868	5.64	5.95	30.98	9.202	7.055	gi|241171146	translation initiation factor 2, alpha subunit, putative [Ixodes scapularis]	Ixodes scapularis	3								0.829971	0.153567	1.42865	0.580947	1.18574	0.716438	0.865874	1801.5	0.000397689	1290.66	0.780782	0.308762	2.19709	0.355371	1.71544
869	5.63	6.25	22.96	7.55	6.78	gi|241153667	methionyl-tRNA synthetase, putative [Ixodes scapularis]	Ixodes scapularis	3								0.887494	0.330371	1.49598	0.593254	1.32767	0.454006	0.0472903	2.15192	0.210978	0.976984	0.439549	0.0397767	2.06953	0.21239	0.909659
870	5.62	5.75	27.19	21.66	14.75	gi|241562206	polypeptide deformylase, putative [Ixodes scapularis]	Ixodes scapularis	3								0.866384	0.227927	1.32297	0.65488	1.1462	0.748321	0.191078	1.66865	0.448459	1.24869	0.797522	0.361135	1.8398	0.433484	1.46728
871	5.62	5.72	35.48	24.42	17.51	gi|241853629	La/SS-B, putative [Ixodes scapularis]	Ixodes scapularis	3								0.722417	0.870957	2003.49	0.000360579	1447.36	0.859555	0.95173	13746.7	6.2528e-05	11816.1	1.01978	0.930056	2.33963	0.435873	2.3859
872	5.62	5.72	52	28	28	gi|242001696	protein XAP-5, putative [Ixodes scapularis]	Ixodes scapularis	3								0.979463	0.844882	1.36315	0.718528	1.33516	0.749599	0.193787	1.7326	0.432645	1.29875	0.757482	0.298681	2.02351	0.37434	1.53277
873	5.61	5.96	29.07	16.27	10.93	gi|241999602	serpin 2 precursor, putative [Ixodes scapularis]	Ixodes scapularis	3								1.09428	0.309014	1.26445	0.865421	1.38366	0.843317	0.43505	1.82829	0.461259	1.54183	0.791337	0.323873	1.88208	0.420458	1.48936
874	5.6	8.31	26.79	3.975	2.067	gi|241997524	SMC protein, putative [Ixodes scapularis]	Ixodes scapularis	3								0.849708	0.193147	1.43737	0.591152	1.22135	0.876589	0.261612	1.442	0.607899	1.26404	0.893868	0.315717	1.43878	0.621266	1.28608
875	5.6	5.98	27.58	11.98	9.192	gi|241742621	hypothetical protein IscW_ISCW021605 [Ixodes scapularis]	Ixodes scapularis	3								0.976722	0.958051	5.51175	0.177207	5.38345	1.60389	0.42672	7.80292	0.20555	12.5151	1.25277	0.729822	11.5132	0.108811	14.4233
876	5.6	5.84	38.67	16.57	16.57	gi|242002248	conserved hypothetical protein [Ixodes scapularis]	Ixodes scapularis	3								1.00146	0.987943	1.44389	0.693584	1.44599	0.86855	0.47725	2.0123	0.43162	1.74779	0.802364	0.449837	2.76465	0.290222	2.21826
877	5.6	5.68	51.88	20.3	20.3	gi|241837589	conserved hypothetical protein [Ixodes scapularis]	Ixodes scapularis	3								1.06612	0.647245	1.49491	0.713169	1.59375	1.11203	0.961505	631.552	0.00176079	702.304	0.963179	0.82276	1.63013	0.590861	1.57011
878	5.59	6.16	20.09	5.538	5.538	gi|241686120	alpha 1,2 mannosidase precursor, putative [Ixodes scapularis]	Ixodes scapularis	3								1.10829	0.638686	7.76165	0.14279	8.60216	1.00171	0.993903	9.67137	0.103575	9.68792	0.986729	0.916655	3.63002	0.271824	3.58185
879	5.59	5.95	29.41	13.97	11.76	gi|241172913	secreted salivary gland peptide, putative [Ixodes scapularis]	Ixodes scapularis	4								1.14205	0.515465	2.07434	0.550562	2.369	1.13688	0.652659	2.86854	0.396326	3.26118	0.927874	0.792559	2.92746	0.316955	2.71631
880	5.59	5.6	45.9	28.69	22.13	gi|241671135	alternative splicing factor SRp20/9G8, putative [Ixodes scapularis]	Ixodes scapularis	3								1.20991	0.626616	3.07255	0.393781	3.71752	1.04602	0.982881	467.282	0.00223852	488.786	1.59566	0.791092	170.226	0.00937377	271.624
881	5.57	5.84	28.81	18.22	18.22	gi|241112451	chloride channel, putative [Ixodes scapularis]	Ixodes scapularis	3								0.992286	0.936533	1.44844	0.685073	1.43727	0.957531	0.776003	1.77626	0.539071	1.70082	0.902564	0.50768	1.73581	0.519967	1.56668
882	5.57	5.75	26.37	16.12	12.82	gi|241779179	tar RNA-binding protein, putative [Ixodes scapularis]	Ixodes scapularis	4								0.970544	0.988266	2328.51	0.00041681	2259.92	0.919088	0.963763	1187.84	0.000773749	1091.73	0.947388	0.979185	2694.08	0.000351656	2552.34
883	5.56	6.37	16.28	6.234	4.198	gi|242000578	ubiquitin protein ligase, putative [Ixodes scapularis]	Ixodes scapularis	4								0.90046	0.958681	2240.39	0.00040192	2017.38	1.04921	0.982186	3656.48	0.000286946	3836.43	0.878898	0.523415	2.06373	0.425878	1.81381
884	5.56	6.28	46.56	20.24	14.98	gi|241653322	triosephosphate isomerase, putative [Ixodes scapularis]	Ixodes scapularis	3								1.03472	0.855659	2.03807	0.507698	2.10884	1.06545	0.561439	1.48483	0.717558	1.58202	1.04014	0.824416	1.95684	0.531539	2.03538
885	5.56	5.67	37.37	19.19	19.19	gi|241680574	dual specificity phosphatase, putative [Ixodes scapularis]	Ixodes scapularis	3								0.939546	0.649729	3.63908	0.258182	3.41908	0.760082	0.227599	3.67703	0.206711	2.79484	0.779876	0.248008	3.65802	0.213197	2.8528
886	5.56	5.65	43.48	21.74	21.74	gi|241681847	26S protease regulatory subunit 6B, putative [Ixodes scapularis]	Ixodes scapularis	3								1.05465	0.639783	1.52091	0.693438	1.60403	0.959715	0.987732	26864.5	3.57242e-05	25782.3	0.817372	0.591466	3.93882	0.207517	3.21948
887	5.55	5.9	25.25	15.41	13.77	gi|241681428	carrier protein, putative [Ixodes scapularis]	Ixodes scapularis	4								1.09041	0.870824	7.55137	0.144399	8.23412	1.07617	0.902395	9.75156	0.110359	10.4943	1.08333	0.903328	12.2715	0.08828	13.294
888	5.53	5.62	26.43	13.06	10.51	gi|241646282	ribosomal protein S28, putative [Ixodes scapularis]	Ixodes scapularis	3								0.965578	0.738519	1.48204	0.651521	1.43102	0.619101	0.287164	4.20124	0.147362	2.60099	0.622978	0.259141	3.6893	0.168861	2.29835
889	5.52	6.33	34.1	15.33	11.49	gi|241747703	DNA polymerase delta processivity factor, putative [Ixodes scapularis]	Ixodes scapularis	4								1.19589	0.908103	93.47	0.0127944	111.78	0.310567	0.571027	353.327	0.00087898	109.732	0.855004	0.919315	92.6814	0.00922519	79.243
890	5.5	5.87	30.09	13.07	9.119	gi|241751467	glutathione S-transferase, putative [Ixodes scapularis]	Ixodes scapularis	4								0.997119	0.988688	1.64471	0.60626	1.63997	0.735295	0.774837	13.7084	0.0536384	10.0797	0.848302	0.683141	2.65683	0.319291	2.25379
891	5.45	5.58	24.26	13.86	13.86	gi|241744863	guanine nucleotide exchange factor (GBF1), putative [Ixodes scapularis]	Ixodes scapularis	4								1.05322	0.599992	1.43542	0.733732	1.51181	0.940077	0.537092	1.43337	0.655849	1.34748	0.90533	0.357537	1.43469	0.631029	1.29887
892	5.44	5.69	25.41	12.71	12.71	gi|241636351	erythrocyte membrane protein band 4.9, putative [Ixodes scapularis]	Ixodes scapularis	4								0.893789	0.212017	1.23377	0.724439	1.10273	1.87229	0.671493	45.1936	0.0414283	84.6155	1.54051	0.0440122	1.51179	1.019	2.32892
893	5.42	5.62	27.33	9.317	8.385	gi|241835874	procollagen-lysine, 2-oxoglutarate 5-dioxygenase, putative [Ixodes scapularis]	Ixodes scapularis	4								1.04974	0.670832	1.38975	0.755347	1.45888	1.30207	0.69516	7.00044	0.185999	9.11508	1.06166	0.836108	2.32685	0.456266	2.47033
894	5.39	5.49	21.21	9.596	9.596	gi|241745615	golgi proteininvolved in ER retention, putative [Ixodes scapularis]	Ixodes scapularis	3								0.980513	0.865232	1.40355	0.698594	1.3762	1.21666	0.164425	1.40595	0.865364	1.71056	1.13995	0.240783	1.33078	0.856602	1.51703
895	5.38	5.54	25.83	19.87	19.87	gi|241593536	ribosomal protein, putative [Ixodes scapularis]	Ixodes scapularis	7								0.809727	0.625715	3.45544	0.234334	2.79797	0.61635	0.364185	4.23381	0.145578	2.6095	0.621762	0.416591	4.99632	0.124444	3.10652
896	5.36	5.5	23.48	10.29	6.332	gi|241997984	protein tyrosine phosphatase, putative [Ixodes scapularis]	Ixodes scapularis	2								1.21539	0.311905	1.8699	0.649976	2.27265	0.969797	0.867989	2.01512	0.481261	1.95425	0.899696	0.707788	2.86495	0.314035	2.57759
897	5.34	5.43	27.87	16.39	16.39	gi|242002798	peptidyl-prolyl cis-trans isomerase H (PPIH), putative [Ixodes scapularis]	Ixodes scapularis	3								1.30826	0.305781	2.33414	0.560489	3.05366	1.30955	0.359834	2.67703	0.489179	3.50569	1.26688	0.419463	2.74422	0.461652	3.47659
898	5.3	5.42	29.18	11.59	8.798	gi|241646767	peptidase, putative [Ixodes scapularis]	Ixodes scapularis	3								0.849091	0.401985	1.94858	0.435748	1.65452	0.856732	0.513073	2.32555	0.3684	1.99237	0.786585	0.504958	3.60373	0.21827	2.83464
899	5.29	11.77	48.42	31.22	31.22	gi|241744740	alkyl hydroperoxide reductase, thiol specific antioxidant, putative [Ixodes scapularis]	Ixodes scapularis	10								0.986611	0.908488	1.5625	0.631432	1.54158	0.74759	0.0938639	1.51161	0.494566	1.13006	0.996983	0.992928	3.66912	0.271723	3.65805
900	5.28	5.6	30.37	12.96	12.96	gi|241715954	agrin, putative [Ixodes scapularis]	Ixodes scapularis	3								0.943003	0.548648	1.42337	0.662513	1.34224	1.26365	0.198349	1.70053	0.743093	2.14887	1.18321	0.338027	1.78528	0.66276	2.11236
901	5.28	5.59	47.37	10.93	10.93	gi|242002036	carnitine acyltransferase, putative [Ixodes scapularis]	Ixodes scapularis	3								0.945099	0.972481	71.5923	0.0132011	67.6618	0.758862	0.838375	33.7799	0.0224649	25.6343	0.694166	0.786528	33.0968	0.0209738	22.9747
902	5.26	5.53	12.36	7.592	5.206	gi|242002850	ptm1, putative [Ixodes scapularis]	Ixodes scapularis	3								0.86338	0.930862	82.7559	0.0104328	71.4498	0.727962	0.833396	50.738	0.0143475	36.9354	0.604321	0.644504	16.5516	0.0365114	10.0025
903	5.25	5.63	23.32	8.808	8.808	gi|241779579	polyadenylate-binding protein-interacting protein, putative [Ixodes scapularis]	Ixodes scapularis	3								0.940697	0.633672	1.60397	0.586482	1.50885	0.553856	0.77098	2082.24	0.00026599	1153.26	0.762348	0.277523	2.20365	0.345947	1.67995
904	5.24	5.91	19.02	5.018	4.551	gi|241721971	topoisomerase I, putative [Ixodes scapularis]	Ixodes scapularis	3								0.926373	0.960383	91.1588	0.0101622	84.4471	1.10481	0.944763	67.7355	0.0163107	74.835	1.06939	0.961586	59.308	0.0180311	63.4235
905	5.24	5.68	22.26	10.97	10.97	gi|241082092	26S proteasome regulatory complex, subunit PSMD5, putative [Ixodes scapularis]	Ixodes scapularis	3								0.168703	0.522048	33503340544	5.03541e-12	5.65212e+09	1.34917	0.811839	267721	5.03946e-06	361201	1.26536	0.848848	232684	5.4381e-06	294428
906	5.24	5.37	29.91	19.23	11.97	gi|241830508	ribosomal protein L14, putative [Ixodes scapularis]	Ixodes scapularis	3								0.977421	0.988979	127.437	0.00766982	124.56	0.740086	0.199534	1.79317	0.412725	1.3271	0.656726	0.226427	2.41504	0.271932	1.58602
907	5.23	5.36	38.84	26.09	14.2	gi|241087424	tick legumain, putative [Ixodes scapularis]	Ixodes scapularis	3								0.9751	0.921353	1.79083	0.544496	1.74624	0.806065	0.776767	5.64124	0.142888	4.54721	0.801048	0.47488	2.00348	0.399828	1.60488
908	5.21	5.89	15.17	7.514	5.058	gi|241716113	transmembrane GTPase mfn, putative [Ixodes scapularis]	Ixodes scapularis	3								0.860371	0.576426	2.66077	0.323353	2.28925	1.12356	0.567368	2.09323	0.536759	2.35187	1.87834	0.279395	6.33132	0.296674	11.8924
909	5.2	7.83	26.87	15.25	11.11	gi|241061251	actin, putative [Ixodes scapularis]	Ixodes scapularis	4								0.978387	0.792432	1.27357	0.768225	1.24604	0.906258	0.286015	1.27365	0.711545	1.15425	0.82524	0.0847149	1.27211	0.648719	1.04979
910	5.2	5.54	36.65	10.87	10.87	gi|88607837	hypothetical protein APH_0177 [Anaplasma phagocytophilum HZ]	Anaplasma phagocytophilum HZ	3								1.06642	0.532865	1.44825	0.736349	1.54445	0.456038	0.15296	4.47795	0.101841	2.04211	0.453119	0.166975	4.9511	0.0915188	2.24344
911	5.2	5.26	26.42	19.51	19.51	gi|241735332	Edc4 protein, putative [Ixodes scapularis]	Ixodes scapularis	3								1.15049	0.516074	6.51097	0.1767	7.49079	1.09805	0.714126	11.7791	0.0932206	12.934	0.961907	0.882483	14.053	0.0684487	13.5176
912	5.19	5.42	30.54	17.57	17.57	gi|241678693	dihydropteridine reductase, putative [Ixodes scapularis]	Ixodes scapularis	8								0.887554	0.371927	1.56781	0.566113	1.39151	1.22001	0.570489	3.56864	0.341871	4.35379	1.25635	0.462373	2.97136	0.422821	3.73307
913	5.19	5.19	25.58	14.88	14.88	gi|241835057	tetraspanin, putative [Ixodes scapularis]	Ixodes scapularis	3								2.84317	0.718231	50331.5	5.64889e-05	143101	1.4579	0.874542	8697.76	0.000167617	12680.4	1.35753	0.464752	4.33946	0.312834	5.89096
914	5.18	5.48	20.14	11.51	11.51	gi|242000314	proteasome beta2 subunit, putative [Ixodes scapularis]	Ixodes scapularis	4								0.941301	0.692018	4.31825	0.217982	4.06477	0.950123	0.732389	4.28158	0.221909	4.06803	1.01752	0.947312	14.3129	0.0710915	14.5637
915	5.17	6.2	51.61	39.52	25.81	gi|241156597	stathmin, putative [Ixodes scapularis]	Ixodes scapularis	4								1.12628					1.04694					0.957313
916	5.16	5.44	20.63	7.483	7.483	gi|241150039	conserved hypothetical protein [Ixodes scapularis]	Ixodes scapularis	3								1.91964	0.12539	5.2251	0.367388	10.0303	1.42022	0.504671	92.1365	0.0154143	130.854	2.04396	0.24002	36.4774	0.0560336	74.5583
917	5.15	5.45	25.3	13.13	10.26	gi|241813413	conserved hypothetical protein [Ixodes scapularis]	Ixodes scapularis	4								0.769421	0.366406	2.04427	0.376379	1.57291	0.922994	0.729742	1.82261	0.506413	1.68226	0.811313	0.609164	2.85194	0.284478	2.31381
918	5.14	5.53	44.39	16.33	16.33	gi|241997380	secreted salivary gland peptide, putative [Ixodes scapularis]	Ixodes scapularis	3								2.1522	0.757123	11101.3	0.000193868	23892.3	1.69899	0.824719	8589.61	0.000197795	14593.6	1.22612	0.69047	6.72273	0.182384	8.24289
919	5.14	5.46	26.23	10.11	6.557	gi|241722212	molecular chaperone, putative [Ixodes scapularis]	Ixodes scapularis	2								1.07924	0.672492	1.59184	0.677979	1.71798	0.946532	0.82307	1.8947	0.499569	1.79339	0.885917	0.672607	2.09339	0.423198	1.85457
920	5.13	6.28	24.48	7.27	3.116	gi|241825627	muscle myosin heavy chain, putative [Ixodes scapularis]	Ixodes scapularis	2								0.958208	0.69156	1.36444	0.702273	1.30742	1.13091	0.227679	1.29546	0.872978	1.46505	1.02937	0.807966	1.41503	0.72745	1.45659
921	5.12	5.93	21.6	5.609	4.057	gi|88607778	polynucleotide phosphorylase/polyadenylase [Anaplasma phagocytophilum HZ]	Anaplasma phagocytophilum HZ	3								1.3515	0.794568	16.7701	0.0805898	22.6647	2.40978	0.649668	108.222	0.022267	260.79	2.15139	0.462722	11.9165	0.180538	25.6371
922	5.12	5.4	22.44	12.5	12.5	gi|241590948	spindle pole body protein, putative [Ixodes scapularis]	Ixodes scapularis	5								0.973066	0.99104	10613.7	9.16806e-05	10327.8	0.943572	0.697168	4.18961	0.225217	3.9532	0.919973	0.972022	8669.18	0.00010612	7975.41
923	5.12	5.17	24.92	12.13	12.13	gi|241394870	endothelin converting enzyme, putative [Ixodes scapularis]	Ixodes scapularis	3								0.855326	0.295978	1.6155	0.52945	1.38178	1.00346	0.986744	2.20807	0.45445	2.2157	0.847954	0.588274	3.03659	0.279245	2.57489
924	5.11	35.69	66.42	59.41	59.41	gi|242001338	alpha tubulin, putative [Ixodes scapularis]	Ixodes scapularis	104								2.23812	0.632268	6616541	3.38261e-07	1.48086e+07	7.23569	0.68753	2.71151e+20	2.66851e-20	1.96197e+21	0.408199	0.772625	17764999757824	2.29777e-14	7.25165e+12
925	5.1	5.23	32.2	23.41	23.41	gi|241744679	2-hydroxyphytanoyl-CoA lyase, putative [Ixodes scapularis]	Ixodes scapularis	5								1.686	0.306715	5.21814	0.323104	8.7978	2.00301	0.168936	4.11443	0.486827	8.24126	1.92321	0.247361	5.70212	0.337281	10.9664
926	5.09	5.62	22.54	10.36	8.031	gi|241570439	microtubule binding protein YTM1, putative [Ixodes scapularis]	Ixodes scapularis	3								0.904649	0.277718	1.2726	0.710864	1.15126	1.16555	0.926609	130.552	0.00892787	152.165	1.07564	0.4088	1.27408	0.844246	1.37045
927	5.09	5.45	46.07	25.84	25.84	gi|241363986	dynein light chain [Ixodes scapularis]	Ixodes scapularis	3								0.881757	0.631401	2.62643	0.335724	2.31587	0.990853	0.978346	3.63591	0.272518	3.60265	1.01485	0.980502	9.97313	0.101758	10.1212
928	5.08	5.44	28.72	11.49	11.49	gi|241653481	coatomer delta subunit, putative [Ixodes scapularis]	Ixodes scapularis	4								1.16973	0.365855	3.63281	0.321991	4.24942	1.29389	0.239524	3.64497	0.35498	4.71621	1.46235	0.166055	3.62879	0.402985	5.30654
929	5.08	5.16	30	21.18	17.65	gi|241122328	glycine cleavage system H protein, putative [Ixodes scapularis]	Ixodes scapularis	3								1.12556	0.734238	2.46419	0.456765	2.77358	1.43616	0.358781	2.63808	0.544395	3.78871	1.34459	0.0439307	1.32713	1.01316	1.78444
930	5.06	6.29	21.04	9.729	7.014	gi|88607440	P44-70 outer membrane protein [Anaplasma phagocytophilum HZ]	Anaplasma phagocytophilum HZ	3								1.04489	0.975513	1980220	5.27664e-07	2.06911e+06	0.1779	0.0364063	3.51098	0.0506697	0.624605	0.169359	0.0355508	3.5299	0.0479785	0.59782
931	5.06	5.65	30.8	12.11	10.73	gi|241812131	signal recognition particle receptor, alpha subunit, putative [Ixodes scapularis]	Ixodes scapularis	3								1.05772	0.972307	114.23	0.00925956	120.823	0.655235	0.784554	90.1269	0.00727014	59.0543	0.621434	0.767474	107.51	0.00578025	66.8103
932	5.06	5.23	20.32	10.05	10.05	gi|241718680	3-oxoacyl-(acyl-carrier-protein) synthase, putative [Ixodes scapularis]	Ixodes scapularis	3								0.901183	0.347327	1.44411	0.624039	1.30141	0.985436	0.882604	1.45881	0.675507	1.43756	0.956623	0.689083	1.51054	0.633299	1.44502
933	5.04	5.79	13.4	2.999	2.509	gi|241727050	ubiquitin ligase E3 alpha, putative [Ixodes scapularis]	Ixodes scapularis	3								0.932118	0.503412	1.45332	0.64137	1.35467	0.819763	0.426203	2.37052	0.345815	1.94327	0.818886	0.246889	1.70079	0.481473	1.39275
934	5.04	5.26	15.85	9.959	6.098	gi|241626029	glutaminase, putative [Ixodes scapularis]	Ixodes scapularis	2								0.848944	0.192445	1.43895	0.589977	1.22158	0.93282	0.893219	7.17254	0.130054	6.69069	0.856381	0.760703	6.78071	0.126297	5.80687
935	5.01	5.39	21.7	7.595	3.797	gi|241566044	peroxisomal membrane protein, putative [Ixodes scapularis]	Ixodes scapularis	2								0.927827	0.961412	93.5039	0.00992286	86.7554	1.03118	0.985083	123.206	0.00836955	127.047	0.95153	0.745139	1.5583	0.610619	1.48277
936	4.99	4.99	30.85	30.85	20.21	gi|241862607	Sec61 protein translocation complex beta-subunit, putative [Ixodes scapularis]	Ixodes scapularis	3								0.990844	0.924006	1.44371	0.68632	1.43049	1.58985	0.0322606	1.44381	1.10115	2.29544	1.40881	0.0559275	1.43943	0.978731	2.02789
937	4.97	5.01	29.81	19.88	19.88	gi|241859213	NADH-ubiquinone oxidoreductase, subunit NDUFB10/PDSW, putative [Ixodes scapularis]	Ixodes scapularis	3								1.05766	0.780044	1.7935	0.589721	1.89692	0.751924	0.595895	4.63784	0.162128	3.4873	0.89411	0.506345	1.60513	0.557031	1.43517
938	4.96	5.06	27.89	22.63	19.47	gi|241835856	NADH dehydrogenase, putative [Ixodes scapularis]	Ixodes scapularis	3								1.53632	0.415797	6.14147	0.250156	9.43528	1.39231	0.644454	14.1147	0.0986421	19.652	1.09883	0.822641	4.90938	0.223822	5.39455
939	4.95	5.36	22.63	11.58	7.105	gi|241694476	malonyl CoA-acyl carrier protein transacylase, putative [Ixodes scapularis]	Ixodes scapularis	2								0.999475	0.997326	1.58417	0.630914	1.58334	1.05715	0.813336	1.98644	0.532182	2.09996	0.846644	0.559527	2.24664	0.376849	1.9021
940	4.94	4.97	29.17	24.17	24.17	gi|241009440	RNA polymerase II transcription elongation factor, putative [Ixodes scapularis]	Ixodes scapularis	3								1.71915	0.498227	17.1505	0.100239	29.4842	0.880882	0.952132	3141.95	0.000280362	2767.69	1.36528	0.688794	18.0476	0.075649	24.64
941	4.93	6.27	15.94	3.049	2.7	gi|241260143	DNA repair protein xp-E, putative [Ixodes scapularis]	Ixodes scapularis	3								0.984215	0.882606	1.50611	0.65348	1.48234	1.14753	0.333124	1.59659	0.718739	1.83214	1.12107	0.416656	1.62281	0.69082	1.81928
942	4.91	5.14	17.33	7.171	7.171	gi|241618573	cytoplasmic dynein 1 intermediate chain, putative [Ixodes scapularis]	Ixodes scapularis	3								1.11622	0.948285	143.675	0.00776906	160.373	0.978568	0.991948	541.814	0.0018061	530.202	0.890279	0.94281	115.25	0.00772479	102.604
943	4.91	5.06	68.57	50	50	gi|241620352	G-protein gamma subunit, putative [Ixodes scapularis]	Ixodes scapularis	6								0.938977	0.672839	4.12574	0.22759	3.87397	1.09817	0.844157	117.122	0.00937634	128.62	1.04395	0.937124	248.476	0.00420141	259.397
944	4.9	5.81	47.97	26.83	26.83	gi|241696285	annexin V, putative [Ixodes scapularis]	Ixodes scapularis	3								0.982757	0.868453	1.35944	0.722911	1.336	0.625696	0.0990126	1.87959	0.332889	1.17605	0.621211	0.084948	1.81715	0.341861	1.12883
945	4.9	5.31	57.02	31.58	28.07	gi|241838540	transcriptional regulator DJ-1, putative [Ixodes scapularis]	Ixodes scapularis	3								1.377	0.817693	988656	1.3928e-06	1.36138e+06	1.01454	0.986193	4698.41	0.000215932	4766.72	1.55873	0.757159	1278183	1.21949e-06	1.99234e+06
946	4.89	5.38	28.87	11.34	9.966	gi|241837570	protein kinase, putative [Ixodes scapularis]	Ixodes scapularis	3								1.25083	0.939903	81695.6	1.53109e-05	102187	0.569643	0.814797	8824.92	6.45494e-05	5027.06	0.68534	0.151835	2.05038	0.33425	1.40521
947	4.87	5.13	33.58	8.642	7.654	gi|241681381	SN-RNP U1, putative [Ixodes scapularis]	Ixodes scapularis	3								0.54806	0.0256445	1.52587	0.35918	0.836267	1.00688	0.962425	1.74223	0.577927	1.75423	1.2341	0.137413	1.45551	0.847878	1.79624
948	4.87	5.04	35.37	28.05	28.05	gi|241555309	ubiquinol-cytochrome C reductase complex, putative [Ixodes scapularis]	Ixodes scapularis	3								0.94208	0.974063	216.873	0.00434393	204.311	0.629973	0.0577713	1.63309	0.385755	1.0288	0.526628	0.0260296	1.64228	0.320668	0.864872
949	4.86	5	55.83	25.83	25.83	gi|241753583	ribosomal protein S26, putative [Ixodes scapularis]	Ixodes scapularis	7								0.611238	0.243683	3.65316	0.167318	2.23295	0.708497	0.775847	95.4632	0.00742167	67.6354	0.561347	0.502534	21.4061	0.0262237	12.0163
950	4.86	4.98	18.62	8.023	8.023	gi|241849348	conserved hypothetical protein [Ixodes scapularis]	Ixodes scapularis	3								1.05785	0.930273	11.5686	0.0914419	12.2379	0.98305	0.975319	8.22192	0.119565	8.08256	0.982835	0.975502	8.5826	0.114515	8.43528
951	4.84	5.29	20.73	12.67	5.374	gi|241747863	cAMP-dependent protein kinase catalytic subunit, putative [Ixodes scapularis]	Ixodes scapularis	2								0.956491	0.607128	1.28054	0.746941	1.22483	0.754317	0.320304	2.12792	0.354485	1.60513	0.726343	0.119438	1.60119	0.453626	1.16301
952	4.84	4.84	27.98	23.81	23.81	gi|241047369	GDP-fucose protein O-fucosyltransferase, putative [Ixodes scapularis]	Ixodes scapularis	3								1.0263	0.790034	1.44461	0.710435	1.48261	1.37585	0.0658192	1.4489	0.949587	1.99347	1.15915	0.228235	1.44812	0.800454	1.67859
953	4.81	5.06	26.71	12.05	12.05	gi|241174109	syntaxin, putative [Ixodes scapularis]	Ixodes scapularis	3								0.946085	0.901181	3.69366	0.256138	3.49451	0.877942	0.888216	15.0278	0.0584212	13.1935	0.85613	0.876404	18.5634	0.0461191	15.8927
954	4.8	5.03	26.79	9.284	9.284	gi|241626772	NADPH:adrenodoxin oxidoreductase, putative [Ixodes scapularis]	Ixodes scapularis	3								1.07825	0.59385	3.63669	0.296491	3.92125	1.20583	0.90014	3390903	3.55608e-07	4.08886e+06	0.600678	0.684562	159973	3.75487e-06	96092.4
955	4.78	15.47	32.02	15.44	10.84	gi|113576	Serum albumin precursor UPS	HUMAN	6								0.905619	0.518721	1.47609	0.613526	1.33677	0.514393	0.0870377	2.26572	0.227033	1.16547	0.599325	0.19845	2.51674	0.238135	1.50835
956	4.78	5.36	17.3	6.751	5.907	gi|241676656	striatin, putative [Ixodes scapularis]	Ixodes scapularis	3								1.02857	0.98683	149.01	0.0069027	153.268	1.17388	0.930271	214.264	0.00547869	251.521	0.754249	0.580183	4.2699	0.176643	3.22057
957	4.77	5.03	19.62	9.434	8.491	gi|242002210	conserved hypothetical protein [Ixodes scapularis]	Ixodes scapularis	3								0.873424	0.444742	4.23867	0.206061	3.70216	1.15189	0.641047	17.1393	0.0672075	19.7425	1.09842	0.830346	78.9987	0.0139043	86.774
958	4.75	4.99	37.04	26.85	26.85	gi|241997554	conserved hypothetical protein [Ixodes scapularis]	Ixodes scapularis	3								0.81686	0.452655	2.56284	0.318733	2.09348	3.08502	0.43527	149.784	0.0205964	462.087	2.38588	0.345139	21.188	0.112605	50.5521
959	4.73	6.88	14.93	10.23	9.06	gi|241999522	ubiquilin 1,2, putative [Ixodes scapularis]	Ixodes scapularis	5								1.02218	0.798215	1.284	0.796089	1.31248	0.760513	0.85554	81.0052	0.00938845	61.6055	0.964519	0.842495	1.70062	0.567159	1.64028
960	4.73	4.95	14.8	7.1	5.136	gi|241594846	carboxypeptidase, putative [Ixodes scapularis]	Ixodes scapularis	3								1.06239	0.533524	1.25139	0.848967	1.32947	1.13556	0.461239	1.48481	0.764786	1.6861	1.03009	0.851792	1.45046	0.710176	1.4941
961	4.73	4.94	22.51	11.68	11.68	gi|241163662	scavenger receptor class B type I, putative [Ixodes scapularis]	Ixodes scapularis	5								0.901041	0.874308	6.86596	0.131233	6.18651	0.770893	0.596058	4.0586	0.189941	3.12874	0.7659	0.533022	3.34748	0.228799	2.56384
962	4.72	4.83	50	41.67	33.33	gi|242002648	60S acidic ribosomal protein P1, putative [Ixodes scapularis]	Ixodes scapularis	6								0.798068	0.163235	1.56692	0.509324	1.2505	0.791641	0.14001	1.52478	0.519184	1.20708	0.852305	0.204265	1.44787	0.58866	1.23403
963	4.68	5.55	14.24	2.78	1.763	gi|241625783	thioester-containing protein, putative [Ixodes scapularis]	Ixodes scapularis	2								0.87306	0.297033	1.51876	0.57485	1.32597	1.37607	0.0588315	1.41732	0.970899	1.95034	1.26124	0.103276	1.41701	0.890071	1.78718
964	4.67	5.24	13.51	5.263	4.035	gi|241744737	importin beta, nuclear transport factor, putative [Ixodes scapularis]	Ixodes scapularis	2								0.744079	0.23038	2.10899	0.352813	1.56925	0.713434	0.570746	8.68625	0.0821338	6.19707	0.606659	0.357859	6.14354	0.0987474	3.72704
965	4.66	4.73	25.34	21.23	15.75	gi|241114913	granulin, putative [Ixodes scapularis]	Ixodes scapularis	3								3.18699	0.154601	9.28331	0.343303	29.5858	3.17822	0.744465	603995	5.26199e-06	1.91963e+06	4.3165	0.0894389	7.539	0.572556	32.5421
966	4.65	4.92	12.24	6.048	3.938	gi|241560968	conserved hypothetical protein [Ixodes scapularis]	Ixodes scapularis	2								1.1384	0.271844	1.44956	0.785343	1.65019	1.00223	0.987037	1.68561	0.594576	1.68937	0.89666	0.438629	1.63112	0.54972	1.46256
967	4.64	5.48	23.35	10.16	7.143	gi|241743320	short-chain dehydrogenase, putative [Ixodes scapularis]	Ixodes scapularis	3								1	1	3.70496	0.269909	3.70496	0.781687	0.494317	21.6309	0.0361375	16.9086	0.743238	0.464387	29.0928	0.0255471	21.6229
968	4.64	4.74	23.28	14.81	14.81	gi|240952202	Rac3A protein, putative [Ixodes scapularis]	Ixodes scapularis	3								1.33653	0.56485	6.21015	0.215217	8.30005	1.24277	0.772149	16.8781	0.0736321	20.9756	1.71282	0.511651	18.651	0.0918351	31.9457
969	4.61	4.83	50	36.18	21.71	gi|241727055	39S ribosomal protein L23, putative [Ixodes scapularis]	Ixodes scapularis	3								1.25408	0.923334	7777.26	0.00016125	9753.34	0.953368	0.98327	5904.21	0.000161472	5628.89	1.00523	0.977763	2.04107	0.4925	2.05175
970	4.6	4.92	22.96	11.01	5.975	gi|241708437	UBX domain-containing protein, putative [Ixodes scapularis]	Ixodes scapularis	2								0.961663	0.703588	1.3459	0.714515	1.2943	0.942495	0.972067	142.307	0.00662297	134.124	0.938876	0.738108	1.7283	0.543236	1.62266
971	4.59	4.88	29.49	8.547	8.547	gi|241997928	conserved hypothetical protein [Ixodes scapularis]	Ixodes scapularis	3								1.02378	0.991907	6880.56	0.000148794	7044.21	0.83569	0.937503	6135.49	0.000136206	5127.37	0.765528	0.908828	7185.13	0.000106543	5500.41
972	4.57	6.21	14.53	2.18	1.245	gi|241598567	plexin A, putative [Ixodes scapularis]	Ixodes scapularis	3								0.965837	0.987364	4309.98	0.000224093	4162.73	1.04183	0.978252	308.712	0.00337477	321.627	0.91374	0.94721	179.863	0.00508021	164.348
973	4.57	5.64	15	4.871	4.011	gi|241311433	Exportin, putative [Ixodes scapularis]	Ixodes scapularis	5								0.932404	0.433257	1.27984	0.728534	1.19332	0.82518	0.770768	6.80574	0.121248	5.61597	0.743575	0.688456	8.44286	0.0880714	6.2779
974	4.56	5.49	26.85	10.14	6.301	gi|241747692	26S proteasome regulatory subunit, putative [Ixodes scapularis]	Ixodes scapularis	2								0.982356	0.83833	1.29016	0.76142	1.2674	0.844157	0.905624	65.5987	0.0128685	55.3756	0.973236	0.984851	65.9032	0.0147677	64.1394
975	4.55	5.3	23.81	7.54	4.563	gi|241714583	cytochrome P450, putative [Ixodes scapularis]	Ixodes scapularis	2								1.04094	0.686849	1.44805	0.718853	1.50733	1.2025	0.353093	1.93752	0.620641	2.32987	1.07661	0.70501	2.0699	0.520127	2.22847
976	4.54	4.84	20.49	8.78	6.098	gi|241155733	conserved hypothetical protein [Ixodes scapularis]	Ixodes scapularis	2								1.00901	0.923781	1.42899	0.706097	1.44187	1.19873	0.161931	1.43195	0.837135	1.71652	1.07171	0.49321	1.43112	0.748862	1.53375
977	4.54	4.82	33.12	8.202	5.994	gi|241167377	aldo-keto reductase, putative [Ixodes scapularis]	Ixodes scapularis	2								0.987558	0.86984	1.25034	0.789831	1.23478	0.841979	0.902561	61.1201	0.0137758	51.4619	0.877655	0.521548	1.77492	0.494475	1.55777
978	4.53	4.83	27.81	9.375	7.5	gi|241743784	conserved hypothetical protein [Ixodes scapularis]	Ixodes scapularis	2								1.465	0.86607	5415.41	0.000270524	7933.57	0.866494	0.960584	63155.1	1.37201e-05	54723.5	1.16929	0.707474	4.73805	0.246788	5.54018
979	4.53	4.69	22.73	12.59	8.392	gi|241170632	carbon-nitrogen hydrolase, putative [Ixodes scapularis]	Ixodes scapularis	3								1.01808	0.870718	1.37993	0.737779	1.40488	1.14038	0.935737	118.296	0.00964002	134.902	1.66754	0.364188	4.59445	0.362947	7.66145
980	4.52	4.64	18.91	10.58	10.58	gi|241813564	carbonic anhydrase, putative [Ixodes scapularis]	Ixodes scapularis	3								1.08861	0.886131	9.52506	0.114289	10.3691	1.44947	0.570351	10.7376	0.13499	15.5639	1.37497	0.549101	6.80689	0.201996	9.35925
981	4.51	7.65	29.57	20.87	17.83	gi|241725236	RAB-33, putative [Ixodes scapularis]	Ixodes scapularis	4								0.876152	0.425638	3.77002	0.2324	3.30311	0.827084	0.614869	32.7422	0.0252605	27.0805	0.811176	0.611667	44.903	0.0180651	36.4242
982	4.49	5.29	12.85	5.263	4.039	gi|241712136	hypothetical protein IscW_ISCW013255 [Ixodes scapularis]	Ixodes scapularis	3								1.02144	0.79074	1.26217	0.809278	1.28923	0.740862	0.836441	69.548	0.0106525	51.5254	0.947265	0.863031	2.50434	0.37825	2.37227
983	4.49	4.83	51.04	40.63	17.71	gi|241706066	ribosomal protein L36, putative [Ixodes scapularis]	Ixodes scapularis	3								2.21314	0.445529	37.6329	0.0588086	83.2869	0.789595	0.773116	21.8779	0.0360909	17.2747	0.817792	0.807999	22.8355	0.0358124	18.6747
984	4.48	4.96	31.99	10.19	7.109	gi|241676749	ankyrin repeat containing protein [Ixodes scapularis]	Ixodes scapularis	2								0.904778	0.601655	2.01592	0.448817	1.82396	0.909504	0.908514	23.1392	0.0393057	21.0452	0.870888	0.870361	24.9583	0.0348937	21.7359
985	4.45	4.94	28.07	11.43	7.9	gi|241678636	conserved hypothetical protein [Ixodes scapularis]	Ixodes scapularis	3								0.96349	0.739133	1.52012	0.633826	1.46462	1.22853	0.209065	1.62334	0.756791	1.99433	1.13164	0.371001	1.59211	0.710779	1.80169
986	4.44	5.1	45.19	16.67	7.037	gi|241729588	39S ribosomal protein L28, putative [Ixodes scapularis]	Ixodes scapularis	2								0.81026	0.854316	19.7489	0.0410282	16.0017	0.691066	0.00506907	1.20196	0.57495	0.830632	0.58975	0.633451	17.1875	0.0343127	10.1363
987	4.43	5.24	25.73	13.35	6.311	gi|241622326	molecular chaperone, putative [Ixodes scapularis]	Ixodes scapularis	2								1.03418	0.784824	1.5906	0.650181	1.64497	0.70843	0.0854296	1.5901	0.445526	1.12647	0.668892	0.185381	2.38967	0.27991	1.59843
988	4.43	4.49	63.16	52.63	43.42	gi|241566241	hypothetical protein IscW_ISCW019412 [Ixodes scapularis]	Ixodes scapularis	3								1.11074	0.906247	8070.96	0.000137622	8964.75	1.02993	0.982263	691443	1.48954e-06	712139	1.21625	0.358911	4.81948	0.252362	5.86171
989	4.42	5.52	27.37	9.177	4.272	gi|241845294	aspartyl-tRNA synthetase, putative [Ixodes scapularis]	Ixodes scapularis	2								0.992119	0.95346	3.94632	0.251404	3.91521	0.734645	0.214663	3.94959	0.186005	2.90155	0.702104	0.303789	10.2112	0.0687579	7.16935
990	4.41	4.62	21.13	12.2	7.44	gi|241092090	hypothetical protein IscW_ISCW001094 [Ixodes scapularis]	Ixodes scapularis	2								1.05272	0.7674	1.92265	0.547538	2.02402	1.63235	0.178561	2.81549	0.579776	4.59588	1.49092	0.278939	3.21468	0.463787	4.79284
991	4.4	5.14	19.13	9.862	7.692	gi|241631540	6-phosphogluconate dehydrogenase, putative [Ixodes scapularis]	Ixodes scapularis	4								1.04228	0.607391	1.22937	0.847817	1.28136	1.27756	0.0298014	1.22846	1.03997	1.56943	1.21352	0.164687	1.3721	0.884429	1.66508
992	4.4	4.83	28.04	13.08	7.477	gi|241175785	conserved hypothetical protein [Ixodes scapularis]	Ixodes scapularis	2								1.14183	0.284701	1.48328	0.769798	1.69366	1.02296	0.863756	1.65242	0.619068	1.69036	0.92423	0.970998	3877.18	0.000238377	3583.41
993	4.4	4.76	46.21	31.06	23.48	gi|241999778	tropomodulin, putative [Ixodes scapularis]	Ixodes scapularis	2								0.991882	0.918881	1.26414	0.784632	1.25388	1.37326	0.866095	244.61	0.00561407	335.913	1.01713	0.941926	1.9801	0.513677	2.01401
994	4.4	4.53	19.5	7.054	4.357	gi|241043295	glycosyltransferase, putative [Ixodes scapularis]	Ixodes scapularis	2								0.913062	0.39144	1.43453	0.636487	1.30982	1.95046	0.0931149	2.57149	0.758495	5.01558	1.77836	0.0717013	2.01705	0.881668	3.58704
995	4.39	5.02	35.53	10.03	6.877	gi|241148357	26S proteasome regulatory complex, subunit RPN5/PSMD12, putative [Ixodes scapularis]	Ixodes scapularis	2								1.11988	0.977796	8.04672e+17	1.39172e-18	9.01132e+17	0.792939	0.28636	4.15087	0.19103	3.29139	0.771949	0.264993	4.27982	0.180369	3.3038
996	4.38	4.38	60	55.29	38.82	gi|242000282	HSP90 co-chaperone, putative [Ixodes scapularis]	Ixodes scapularis	3								1.23813	0.929493	1178.27	0.0010508	1458.85	0.894192	0.959318	617.601	0.00144785	552.254	0.823874	0.932806	838.586	0.000982455	690.889
997	4.36	8.17	23.82	11.09	6.776	gi|241853668	adenylate cyclase-associated protein, putative [Ixodes scapularis]	Ixodes scapularis	5								0.892768	0.935857	62.1389	0.0143673	55.4756	0.957805	0.605988	1.26979	0.7543	1.21621	0.86395	0.158974	1.28332	0.673213	1.10873
998	4.36	4.96	22.29	4.11	3.362	gi|241613933	hypothetical protein IscW_ISCW020203 [Ixodes scapularis]	Ixodes scapularis	2								0.959232	0.767394	3.98462	0.240734	3.82217	1.31866	0.30053	6.01651	0.219173	7.93372	1.26864	0.251298	3.52374	0.360026	4.47034
999	4.36	4.68	26.62	8.565	6.944	gi|241735373	conserved hypothetical protein [Ixodes scapularis]	Ixodes scapularis	3								0.93974	0.978791	7436.23	0.000126373	6988.12	0.60763	0.0294806	1.4571	0.417014	0.885377	0.502507	0.0158772	1.45881	0.344463	0.733064
1000	4.36	4.68	19.44	6.746	5.556	gi|241617530	ribosomal protein S30, putative [Ixodes scapularis]	Ixodes scapularis	3								1.01005	0.92767	1.5213	0.663939	1.53659	0.601198	0.0347375	1.52056	0.395381	0.914156	0.634557	0.0434158	1.52448	0.416246	0.967367
1001	4.36	4.55	13.76	8.054	8.054	gi|241558695	abhydrolase domain-containing protein, putative [Ixodes scapularis]	Ixodes scapularis	4								1.11985	0.671547	12.6266	0.0886898	14.1399	0.991765	0.964015	6.40326	0.154884	6.35053	0.82367	0.517052	13.4703	0.0611472	11.0951
1002	4.35	4.66	31.29	18.37	12.24	gi|241999644	conserved hypothetical protein [Ixodes scapularis]	Ixodes scapularis	3								0.902003	0.366125	1.46654	0.615055	1.32282	1.24048	0.1833	1.58931	0.780515	1.97151	1.14498	0.270869	1.47205	0.777814	1.68547
1003	4.35	4.56	34.9	20.81	16.11	gi|241676642	ribosomal protein S10, putative [Ixodes scapularis]	Ixodes scapularis	2								0.969069	0.767733	1.49233	0.649365	1.44617	0.590789	0.10137	2.18535	0.270341	1.29108	0.667387	0.107471	1.86213	0.358399	1.24276
1004	4.34	5.02	18.1	6.81	5.914	gi|241613931	conserved hypothetical protein [Ixodes scapularis]	Ixodes scapularis	3								0.973784	0.780959	1.43342	0.679342	1.39584	0.92632	0.753799	2.50116	0.370357	2.31687	0.924864	0.77	2.73355	0.338338	2.52816
1005	4.33	8.67	31.33	6.428	0.9764	gi|241691395	SMC protein, putative [Ixodes scapularis]	Ixodes scapularis	1								0.970341	0.989174	326.983	0.00296756	317.285	0.912274	0.966019	276.767	0.00329618	252.487	0.566816	0.77639	178.874	0.00316881	101.388
1006	4.33	4.83	18.21	5.464	3.477	gi|241701250	amino acid transporter, putative [Ixodes scapularis]	Ixodes scapularis	2								0.0113827	0.000329715	1.41877	0.00802296	0.0161494	0.418272	0.631922	811.876	0.000515192	339.586	0.494847	0.215395	5.42741	0.0911756	2.68574
1007	4.33	4.66	16.72	7.491	6.446	gi|241569242	hypothetical protein IscW_ISCW007141 [Ixodes scapularis]	Ixodes scapularis	3								1.05962	0.722154	4.84342	0.218776	5.1322	0.769799	0.945744	7.91977e+16	9.71997e-18	6.09663e+16	0.849493	0.420435	5.0023	0.169821	4.24942
1008	4.33	4.58	23.48	16.52	11.74	gi|241616916	membrane protein, putative [Ixodes scapularis]	Ixodes scapularis	2								0.926628					0.768447					0.638376
1009	4.32	13.6	28.53	12.71	8.992	gi|88607549	chaperone protein DnaK [Anaplasma phagocytophilum HZ]	Anaplasma phagocytophilum HZ	11								0.980347	0.992684	3851.61	0.000254529	3775.92	0.517223	0.734088	1439.71	0.000359255	744.65	0.846417	0.551687	2.74994	0.307795	2.32759
1010	4.32	4.37	63.2	20.8	16.8	gi|241155098	hypothetical protein IscW_ISCW002719 [Ixodes scapularis]	Ixodes scapularis	2								0.929874	0.687109	1.95722	0.475098	1.81997	0.747621	0.441839	3.72691	0.200601	2.78632	1.81622	0.222439	4.34216	0.418275	7.88629
1011	4.31	5.39	13.96	7.33	6.283	gi|241739707	endosomal membrane protein EMP70, putative [Ixodes scapularis]	Ixodes scapularis	3								1.24793	0.877594	236.088	0.00528589	294.622	1.54045	0.780409	344.03	0.00447765	529.96	1.38977	0.83725	433.267	0.00320765	602.141
1012	4.31	4.92	24.51	8.881	8.881	gi|242000388	hypothetical protein IscW_ISCW005947 [Ixodes scapularis]	Ixodes scapularis	3								0.941931					0.532959					0.719674
1013	4.3	5.9	24.61	6.74	4.545	gi|240960465	eukaryotic translation initiation factor 3 subunit C, putative [Ixodes scapularis]	Ixodes scapularis	3								0.860109	0.723493	3.43453	0.25043	2.95407	0.800096	0.749287	7.58404	0.105497	6.06796	0.740127	0.420202	2.7947	0.264832	2.06844
1014	4.3	5.04	17.85	5.045	3.752	gi|241263031	hypothetical protein IscW_ISCW004702 [Ixodes scapularis]	Ixodes scapularis	3								0.836968	0.533609	12.3493	0.0677746	10.336	1.17194	0.624052	20.2341	0.0579192	23.7131	1.07324	0.821763	22.7259	0.0472254	24.3904
1015	4.3	4.51	43.7	24.37	24.37	gi|242000700	programmed cell death, putative [Ixodes scapularis]	Ixodes scapularis	3								1.15195	0.399043	3.67572	0.313395	4.23425	1.67284	0.909901	8.45623e+19	1.97823e-20	1.41459e+20	1.43736	0.359066	18.4675	0.077832	26.5444
1016	4.29	4.62	27.9	16.3	8.696	gi|240952192	hypothetical protein IscW_ISCW016250 [Ixodes scapularis]	Ixodes scapularis	2								0.909659					0.729946					1.34495
1017	4.29	4.29	35.64	31.68	24.75	gi|241640750	60S ribosomal protein L37, putative [Ixodes scapularis]	Ixodes scapularis	6								0.72391	0.268253	6.29657	0.114969	4.55815	0.455129	0.0795704	3.5137	0.12953	1.59919	0.561976	0.108145	3.51131	0.160047	1.97327
1018	4.28	4.52	35.9	18.8	13.68	gi|241122295	synaptobrevin, putative [Ixodes scapularis]	Ixodes scapularis	2								0.960764	0.802702	4.89465	0.196289	4.7026	0.0101275	0.0149324	3.9312	0.0025762	0.0398134	0.818843	0.805359	3119.52	0.00026249	2554.4
1019	4.28	4.44	54.32	45.68	25.93	gi|241853606	ribosomal protein L26B, putative [Ixodes scapularis]	Ixodes scapularis	4								0.79541	0.077272	1.31691	0.603998	1.04748	0.616761	0.0181921	1.3868	0.444738	0.855322	0.904454	0.606556	1.74599	0.518018	1.57917
1020	4.27	4.55	42.31	17.58	12.64	gi|241608396	NADH-ubiquinoe oxidoreductase subunit, putative [Ixodes scapularis]	Ixodes scapularis	3								1.0505	0.978095	192.523	0.00545652	202.246	0.738082	0.859777	152.159	0.00485073	112.306	0.831868	0.621839	2.91217	0.285652	2.42254
1021	4.26	4.69	14.01	3.312	2.42	gi|241789102	solute carrier, putative [Ixodes scapularis]	Ixodes scapularis	3								0.956098	0.750248	3.96967	0.240851	3.79539	0.834901	0.403818	5.40238	0.154543	4.51045	0.783183	0.364797	7.41571	0.105611	5.80786
1022	4.26	4.5	19.49	7.425	7.193	gi|241998324	1-acyl-sn-glycerol-3-phosphate acyltransferase zeta, putative [Ixodes scapularis]	Ixodes scapularis	2								1.14255	0.176143	1.27195	0.898264	1.45327	1.4952	0.0678349	1.57946	0.946649	2.36161	1.45088	0.101203	1.65872	0.8747	2.4066
1023	4.25	4.5	24.26	14.43	11.8	gi|241999180	17 beta-hydroxysteroid dehydrogenase, putative [Ixodes scapularis]	Ixodes scapularis	4								0.877271	0.785337	115.076	0.00762338	100.953	2.2077	0.44356	4535.35	0.000486776	10012.7	2.5548	0.404082	6477.99	0.000394382	16549.9
1024	4.25	4.47	25.07	10.83	9.117	gi|241592746	initiation factor 2 subunit, putative [Ixodes scapularis]	Ixodes scapularis	2								1.08471	0.632467	1.87025	0.579983	2.02869	1.04456	0.984125	4249.89	0.000245785	4439.25	1.89151	0.251918	5.58641	0.338592	10.5668
1025	4.24	4.45	32.67	16.34	13.37	gi|241566248	nicotinamide riboside kinase, putative [Ixodes scapularis]	Ixodes scapularis	2								0.73299	0.479923	40.6649	0.0180251	29.807	0.668482	0.406331	44.5338	0.0150107	29.77	0.730879	0.231205	4.54414	0.16084	3.32122
1026	4.23	4.66	30.48	15.24	13.33	gi|241746776	translation initiation factor 4F, cap-binding subunit, putative [Ixodes scapularis]	Ixodes scapularis	3								0.92359	0.977861	55358.4	1.66838e-05	51128.5	0.552761	0.821389	20673.2	2.67381e-05	11427.3	0.490844	0.0410099	1.89641	0.258828	0.930844
1027	4.23	4.39	55.45	37.27	31.82	gi|242000006	apoptosis inducing factor, putative [Ixodes scapularis]	Ixodes scapularis	2								1.03338	0.781746	1.56311	0.661102	1.61529	1.30344	0.311276	2.33693	0.55776	3.04605	1.21878	0.536092	3.15679	0.386081	3.84741
1028	4.22	4.62	15.94	4.25	3.054	gi|241114858	vesicle docking protein P115, putative [Ixodes scapularis]	Ixodes scapularis	2								0.88946	0.945594	152.951	0.00581533	136.044	1.29921	0.828972	34.348	0.0378248	44.6252	1.13485	0.923388	47.1331	0.0240776	53.4891
1029	4.21	6.31	17.16	2.622	1.788	gi|241565820	dock-9, putative [Ixodes scapularis]	Ixodes scapularis	3								0.930618	0.799313	16.4711	0.0565002	15.3283	0.669547	0.51546	210.783	0.00317647	141.129	0.606473	0.457692	260.129	0.00233143	157.761
1030	4.21	4.4	45.89	34.25	21.23	gi|241857995	hypothetical protein IscW_ISCW023597 [Ixodes scapularis]	Ixodes scapularis	4								0.976672	0.92872	2.16625	0.450858	2.11572	1.04291	0.898714	2.62821	0.396815	2.741	1.0337	0.913932	2.45449	0.421145	2.5372
1031	4.21	4.27	19	16.74	11.76	gi|240974878	thioredoxin H2 protein, putative [Ixodes scapularis]	Ixodes scapularis	2								1.13539	0.515381	2.00846	0.565305	2.28039	1.03992	0.881087	2.7032	0.384699	2.8111	0.994642	0.986909	3.48537	0.285376	3.4667
1031	0	2.08	22.43	17.76	7.477	gi|241999762	thioredoxin, putative [Ixodes scapularis]	Ixodes scapularis	1
1032	4.2	4.72	15.01	3.783	3.783	gi|241792027	conserved hypothetical protein [Ixodes scapularis]	Ixodes scapularis	3								1.10098					1.45912					1.50051
1033	4.2	4.7	23.66	6.839	4.991	gi|241007821	vacuolar ATP synthase subunit E, putative [Ixodes scapularis]	Ixodes scapularis	3								0.991925	0.915255	1.24996	0.793565	1.23987	1.04652	0.908591	3.18841	0.328226	3.33672	0.956103	0.904303	2.98349	0.320464	2.85253
1034	4.2	4.25	36.65	31.06	21.74	gi|241569638	prostatic acid phosphatase, putative [Ixodes scapularis]	Ixodes scapularis	2								1.19727	0.341307	3.89315	0.307531	4.66114	0.754906	0.218013	3.57361	0.211245	2.69774	0.913748	0.533034	3.56673	0.256186	3.2591
1035	4.19	5.87	28.73	13.43	10.82	gi|241574285	alternative splicing factor SRp55/B52/SRp75, putative [Ixodes scapularis]	Ixodes scapularis	3								0.888208	0.493252	1.62388	0.546968	1.44234	0.998508	0.990354	1.4364	0.695145	1.43426	1.11975	0.273865	1.30917	0.855314	1.46594
1036	4.19	4.55	15.2	4.762	3.297	gi|241114821	cytidine 5'-triphosphate synthase (CTPS), putative [Ixodes scapularis]	Ixodes scapularis	2								1.01695	0.86045	1.4375	0.707445	1.46186	0.819289	0.44197	2.46414	0.332485	2.01884	0.805702	0.432055	2.5925	0.310782	2.08878
1037	4.19	4.37	27.8	13.28	8.714	gi|241673538	glycosyltransferase, putative [Ixodes scapularis]	Ixodes scapularis	2								1.11398	0.948466	133.475	0.00834594	148.689	1.52999	0.927242	840700	1.81991e-06	1.28627e+06	1.36918	0.830102	71.8248	0.0190628	98.3411
1038	4.19	4.35	14.13	6.21	4.497	gi|241686129	williams-Beuren syndrome chromosomal region 16 protein, putative [Ixodes scapularis]	Ixodes scapularis	2								1.00094	0.995515	1.54352	0.648475	1.54497	1.23269	0.347594	1.72666	0.713916	2.12844	1.22447	0.475981	2.04522	0.598699	2.5043
1039	4.18	5.45	34.77	18.18	10.23	gi|241626002	vacuolar sorting protein, putative [Ixodes scapularis]	Ixodes scapularis	5								1.04361	0.966776	11.0876	0.0941248	11.5711	1.24526	0.848214	14.6718	0.0848742	18.2702	1.25771	0.560029	2.48346	0.506434	3.12346
1040	4.18	4.78	22.7	7.624	4.787	gi|241717500	cell cycle progression, putative [Ixodes scapularis]	Ixodes scapularis	2								0.878137	0.252063	1.42036	0.618249	1.24727	0.901604	0.438736	1.59159	0.566479	1.43499	0.881822	0.329462	1.52711	0.577446	1.34664
1041	4.18	4.76	21.23	6.164	4.966	gi|241623033	aminoimidazole-4-carboxamide ribonucleotidetransformylase/IMP cyclohydrolase, putative [Ixodes scapularis]	Ixodes scapularis	2								0.980564	0.886455	3.98829	0.245861	3.91077	1.24008	0.296403	3.94981	0.31396	4.89809	1.12416	0.475836	3.9681	0.2833	4.4608
1042	4.18	4.39	67.33	44.55	32.67	gi|241781373	hypothetical protein IscW_ISCW014417 [Ixodes scapularis]	Ixodes scapularis	9								1.0705	0.889583	3.31774	0.322661	3.55165	1.00347	0.995633	4.70023	0.213495	4.71656	0.930503	0.886608	3.43622	0.270793	3.19741
1043	4.18	4.27	27.92	22.73	17.53	gi|241607909	superoxide dismutase Cu-Zn [Ixodes scapularis]	Ixodes scapularis	3								1.21821	0.572567	3.56171	0.34203	4.3389	1.99471	0.119654	3.10188	0.643066	6.18736	1.78796	0.181722	3.46255	0.516372	6.1909
1044	4.17	4.35	17.56	7.365	5.949	gi|241842365	translation initiation factor 3, subunit E, putative [Ixodes scapularis]	Ixodes scapularis	2								0.980289	0.902338	5.13419	0.190934	5.03299	0.631762	0.174226	5.14501	0.122791	3.25042	0.59598	0.154623	5.10054	0.116846	3.03982
1045	4.16	4.31	35.29	17.65	13.73	gi|241723187	conserved hypothetical protein [Ixodes scapularis]	Ixodes scapularis	2								0.993215	0.997382	2718.71	0.000365326	2700.26	1.05962	0.982358	21726.9	4.87701e-05	23022.3	1.07256	0.5096	1.46051	0.734377	1.56649
1046	4.16	4.3	24.39	15.24	15.24	gi|241555874	hypothetical protein IscW_ISCW007503 [Ixodes scapularis]	Ixodes scapularis	3								1.86952	0.178803	9.90915	0.188666	18.5254	4.59066	0.296152	16640.6	0.000275872	76391.2	4.91198	0.264323	7443.98	0.00065986	36564.7
1047	4.16	4.23	35.16	35.16	27.47	gi|242001790	conserved hypothetical protein [Ixodes scapularis]	Ixodes scapularis	5								0.958542	0.74265	3.51689	0.272554	3.37108	1.05255	0.93043	376.815	0.00279329	396.619	1.07973	0.580548	3.52107	0.306648	3.8018
1048	4.15	5.36	23.07	7.738	4.167	gi|241650299	protein kinase C, putative [Ixodes scapularis]	Ixodes scapularis	3								1.0452	0.991195	4.32863e+17	2.41462e-18	4.52428e+17	0.404516	0.783008	120366601076736	3.3607e-15	4.86902e+13	0.380066	0.773334	226122092511232	1.6808e-15	85941206317807
1049	4.15	4.95	12.56	2.63	2.191	gi|241596155	multiple ankyrin repeats single kh domain protein, putative [Ixodes scapularis]	Ixodes scapularis	2								1.07603	0.97594	10557.1	0.000101925	11359.8	0.446086	0.702763	2670.23	0.000167059	1191.15	0.458773	0.726574	4190.1	0.00010949	1922.31
1050	4.14	4.59	14.09	2.16	2.16	gi|241742619	ubiquitin protein ligase, putative [Ixodes scapularis]	Ixodes scapularis	2								0.964961	0.722202	1.45541	0.663017	1.40441	0.873627	0.555421	2.28925	0.381621	1.99996	0.819758	0.375282	2.12943	0.384965	1.74562
1051	4.14	4.44	18.1	3.408	2.468	gi|240981310	hypothetical protein IscW_ISCW000698 [Ixodes scapularis]	Ixodes scapularis	2								0.943916	0.977417	2380.02	0.0003966	2246.54	0.57373	0.769537	1258.64	0.000455835	722.117	0.68618	0.294597	3.16278	0.216954	2.17024
1052	4.13	5.05	16.74	3.541	1.931	gi|241168969	GPI ethanolamine phosphate transferase, putative [Ixodes scapularis]	Ixodes scapularis	2								1.07535	0.985623	5.58614e+17	1.92502e-18	6.00703e+17	1.13979	0.975072	2.69225e+18	4.2336e-19	3.0686e+18	0.879321	0.418887	3.5358	0.24869	3.10911
1053	4.13	4.86	20.32	6.375	6.375	gi|241153869	Rho, putative [Ixodes scapularis]	Ixodes scapularis	2								1.36422	0.440842	4.05984	0.336027	5.5385	1.54515	0.401437	5.88179	0.262701	9.08824	1.5095	0.481459	7.89319	0.191241	11.9148
1054	4.13	4.75	22.18	3.364	2.909	gi|241829150	conserved hypothetical protein [Ixodes scapularis]	Ixodes scapularis	2								0.799785					0.859844					0.798423
1055	4.13	4.26	43.71	36.42	31.13	gi|242046658	ubiquitin protein ligase, putative [Ixodes scapularis]	Ixodes scapularis	3								0.814493	0.580463	3.86063	0.210974	3.14446	0.804025	0.681	7.18374	0.111923	5.77591	0.720608	0.635738	12.7931	0.0563279	9.2188
1056	4.12	5.43	20.75	6.46	3.602	gi|241794224	Myb transforming protein, putative [Ixodes scapularis]	Ixodes scapularis	2								0.983898	0.89779	3.57386	0.275304	3.51631	1.03907	0.76861	3.59758	0.288825	3.73814	1.22278	0.294766	3.58135	0.341429	4.3792
1057	4.12	4.79	17.84	4.108	3.466	gi|241698876	cap binding protein, putative [Ixodes scapularis]	Ixodes scapularis	2								1.52522	0.688188	23408.2	6.51574e-05	35702.5	1.9598	0.518692	8660.35	0.000226295	16972.5	2.42809	0.46086	21254.1	0.000114241	51606.7
1058	4.12	4.35	31.3	16.41	13.36	gi|241570292	hydroxyacylglutathione hydrolase, putative [Ixodes scapularis]	Ixodes scapularis	2								1.04007	0.760501	3.53854	0.293927	3.68032	1.07914	0.584459	3.54622	0.304309	3.82688	1.14375	0.407842	3.56909	0.32046	4.08215
1059	4.12	4.21	36.61	23.5	16.39	gi|241692165	39S ribosomal protein L49, putative [Ixodes scapularis]	Ixodes scapularis	2								1.59713	0.507743	12.4175	0.128619	19.8323	1.37182	0.560516	7.14226	0.192071	9.7979	1.44988	0.566339	10.4707	0.13847	15.1814
1060	4.11	4.44	21.9	10.46	5.229	gi|241690293	conserved hypothetical protein [Ixodes scapularis]	Ixodes scapularis	2								1.95193	0.392892	14.3469	0.136053	28.0041	1.96661	0.357501	11.638	0.168983	22.8874	1.92415	0.412033	15.481	0.124291	29.7878
1061	4.11	4.42	22.47	10.13	10.13	gi|240976635	selenophosphate synthase, putative [Ixodes scapularis]	Ixodes scapularis	3								0.956202	0.654255	1.44748	0.660598	1.38408	1.00484	0.979702	2.06196	0.487322	2.07194	0.975169	0.875598	1.84085	0.529738	1.79514
1062	4.11	4.3	16.98	8.302	5.66	gi|241685876	conserved hypothetical protein [Ixodes scapularis]	Ixodes scapularis	2								0.947952	0.587302	1.43183	0.662054	1.35731	1.24783	0.118598	1.43481	0.869681	1.79039	1.10659	0.348795	1.43211	0.772703	1.58476
1063	4.11	4.22	15.45	10.21	7.853	gi|241711526	glutathione-dependent formaldehyde dehydrogenase, putative [Ixodes scapularis]	Ixodes scapularis	2								0.848274	0.85279	28.9064	0.0293456	24.5205	1.52366	0.664276	36.4191	0.041837	55.4904	1.59129	0.649118	43.4756	0.036602	69.1823
1064	4.11	4.16	28.36	17.16	17.16	gi|241671147	growth hormone-inducible soluble protein, putative [Ixodes scapularis]	Ixodes scapularis	3								1.01414	0.911313	3.56992	0.28408	3.62041	0.963985	0.978494	975183	9.88517e-07	940062	1.02389	0.852804	3.57492	0.286408	3.66031
1065	4.1	4.58	14	8.259	3.232	gi|242002238	twinkle protein, putative [Ixodes scapularis]	Ixodes scapularis	2								1.17444	0.943517	5698.41	0.0002061	6692.44	0.901588	0.962709	4661.42	0.000193415	4202.68	0.918081	0.969589	5153.36	0.000178152	4731.2
1066	4.1	4.3	19.18	8.633	5.036	gi|241724890	conserved hypothetical protein [Ixodes scapularis]	Ixodes scapularis	2								1.04655	0.647109	1.44343	0.725039	1.51062	0.736147	0.0682609	1.438	0.511925	1.05858	0.693789	0.0495983	1.43912	0.482095	0.998443
1067	4.09	4.97	29.27	10.68	5.769	gi|241694270	vacuolar protein-sorting protein, putative [Ixodes scapularis]	Ixodes scapularis	2								1.09416	0.969203	7233.38	0.000151265	7914.48	0.874666	0.650117	2.97708	0.2938	2.60395	0.602533	0.38528	7.22713	0.0833711	4.35458
1068	4.09	4.86	22.91	5.959	5.214	gi|241743339	Kazrin-A, putative [Ixodes scapularis]	Ixodes scapularis	2								1.01648	0.901087	3.765	0.269981	3.82704	1.19678	0.335873	3.78079	0.316542	4.52477	1.18216	0.354653	3.76019	0.314389	4.44516
1069	4.08	4.52	18.97	7.835	6.392	gi|241652322	Queuine tRNA-ribosyltransferase, putative [Ixodes scapularis]	Ixodes scapularis	2								0.997589	0.98656	4.27383	0.233418	4.26352	0.883958	0.577188	7.40485	0.119376	6.54558	0.866622	0.390359	3.59619	0.240983	3.11654
1070	4.08	4.29	32.57	9.446	9.446	gi|242000622	conserved hypothetical protein [Ixodes scapularis]	Ixodes scapularis	2								1.10577	0.506367	3.68141	0.300366	4.07079	0.538052	0.183693	10.3561	0.0519551	5.57212	0.604473	0.145439	4.4247	0.136614	2.67461
1071	4.08	4.26	12.72	6.093	6.093	gi|241631833	LMBR1 domain-containing protein, putative [Ixodes scapularis]	Ixodes scapularis	2								1.00856	0.945262	3.51352	0.287052	3.5436	0.970113	0.865336	6.02161	0.161105	5.84164	0.940776	0.648054	3.51556	0.267604	3.30735
1072	4.08	4.18	19.35	8.756	8.756	gi|241626366	transmembrane protein 55B, putative [Ixodes scapularis]	Ixodes scapularis	3								1.10511	0.362543	1.4442	0.765205	1.59599	1.11272	0.584911	2.03861	0.545821	2.2684	1.16419	0.227012	1.46177	0.796425	1.70178
1073	4.07	6.03	22.12	10.59	6.134	gi|242046666	neurofilament medium polypeptide, putative [Ixodes scapularis]	Ixodes scapularis	5								0.778775	0.278984	4.43156	0.175734	3.45119	1.41451	0.555433	190.394	0.00742939	269.314	1.38139	0.589194	233.501	0.00591599	322.555
1074	4.07	5.15	15.92	3.404	2.484	gi|241999016	myosin xvIII, putative [Ixodes scapularis]	Ixodes scapularis	2								2.46678	0.544463	539455	4.57273e-06	1.33072e+06	2.5395	0.547362	935565	2.7144e-06	2.37586e+06	2.5825	0.514882	306236	8.43305e-06	790853
1075	4.07	4.53	34.45	12.71	11.37	gi|241833917	golgi protein, putative [Ixodes scapularis]	Ixodes scapularis	2								0.932231	0.670524	1.84388	0.505582	1.71892	1.27646	0.117242	1.4848	0.859686	1.89528	1.27594	0.165516	1.63165	0.78199	2.08188
1076	4.07	4.25	16.03	7.125	7.125	gi|241835651	tumor susceptibility protein, putative [Ixodes scapularis]	Ixodes scapularis	2								1.21061	0.523515	13.6643	0.0885963	16.5422	1.1405	0.528162	6.20397	0.183835	7.07564	1.11582	0.685842	13.3141	0.0838071	14.8562
1077	4.07	4.18	24	14	14	gi|241557128	conserved hypothetical protein [Ixodes scapularis]	Ixodes scapularis	4								2.18483	0.130005	3.84854	0.567705	8.40842	1.95023	0.25515	6.17534	0.315809	12.0433	1.87741	0.251831	5.47224	0.343079	10.2736
1078	4.07	4.13	16.84	6.463	5.102	gi|241999212	hypothetical protein IscW_ISCW004237 [Ixodes scapularis]	Ixodes scapularis	2								0.969872	0.826141	4.00566	0.242126	3.88497	0.888787	0.474207	3.98003	0.223312	3.5374	0.811748	0.302511	3.90967	0.207626	3.17366
1079	4.07	4.12	33.48	11.16	11.16	gi|241633064	integrin beta-3, putative [Ixodes scapularis]	Ixodes scapularis	2								0.977001	0.888521	5.31744	0.183735	5.19515	1.04686	0.947464	1136.01	0.000921523	1189.25	1.08979	0.902123	1153.34	0.000944906	1256.9
1080	4.06	5.17	17.73	4.597	2.439	gi|241647509	paramyosin, putative [Ixodes scapularis]	Ixodes scapularis	2								0.762755	0.231635	3.7075	0.205733	2.82792	0.397937	0.136022	12.6843	0.0313724	5.04757	0.358593	0.0962142	7.27558	0.0492873	2.60897
1081	4.06	4.66	16.72	8.511	5.775	gi|241708915	CDK inhibitor P21 binding protein, putative [Ixodes scapularis]	Ixodes scapularis	2								0.356529	0.655923	5235.99	6.8092e-05	1866.78	0.779356	0.849484	145.755	0.00534703	113.595	0.706021	0.802086	189.786	0.00372008	133.993
1082	4.06	4.26	58.33	48.61	33.33	gi|241813654	hypothetical protein IscW_ISCW023885 [Ixodes scapularis]	Ixodes scapularis	3								1.81404					1.28469					1.58567
1083	4.06	4.14	39.57	17.11	17.11	gi|241165010	hypothetical protein IscW_ISCW024127 [Ixodes scapularis]	Ixodes scapularis	3								1.79877	0.283978	5.7065	0.315215	10.2647	1.57735	0.567492	18.0069	0.0875969	28.403	1.56647	0.478552	9.34352	0.167653	14.6364
1084	4.06	4.13	31.36	16.57	16.57	gi|241559396	secretory protein, putative [Ixodes scapularis]	Ixodes scapularis	2								1.76765	0.456187	14.5089	0.121832	25.6467	2.69411	0.300619	21.7969	0.123601	58.7232	2.59465	0.344465	28.2742	0.0917673	73.3617
1085	4.06	4.1	11.11	3.858	3.858	gi|241853612	transmembrane protein, putative [Ixodes scapularis]	Ixodes scapularis	3								1.11701	0.310195	1.42388	0.784483	1.5905	0.764185	0.169626	1.73171	0.441288	1.32335	0.69645	0.0595714	1.48875	0.467808	1.03684
1086	4.05	6.67	20.09	5.607	4.517	gi|241240909	hypothetical protein IscW_ISCW005052 [Ixodes scapularis]	Ixodes scapularis	4								0.794855	0.297522	4.35851	0.182369	3.46438	1.21882	0.962852	4.91707e+18	2.47875e-19	5.99302e+18	1.37387	0.302	7.94351	0.172955	10.9134
1087	4.05	4.45	17.76	4.391	4.391	gi|241678429	Shk1 kinase-binding protein (Skb1), putative [Ixodes scapularis]	Ixodes scapularis	2								0.840665	0.338087	3.65197	0.230195	3.07009	0.76805	0.474214	22.0194	0.0348805	16.912	0.792708	0.578445	44.0827	0.0179823	34.9447
1088	4.05	4.3	30	18.75	18.75	gi|241742039	proteasome, subunit beta, putative [Ixodes scapularis]	Ixodes scapularis	2								0.861738	0.44369	4.86798	0.177022	4.19492	0.78868	0.638163	112.483	0.00701153	88.7134	0.818219	0.683807	110.307	0.00741763	90.2557
1089	4.05	4.25	39.19	29.05	23.65	gi|241833927	splicing factor, putative [Ixodes scapularis]	Ixodes scapularis	6								4.2202	0.0962329	16.2289	0.260042	68.4892	7.42406	0.0973123	50.6131	0.146683	375.754	11.37	0.0967235	113.222	0.100422	1287.33
1090	4.05	4.23	16.46	6.195	6.195	gi|241719497	kinesin light chain, putative [Ixodes scapularis]	Ixodes scapularis	3								1.44537					0.742032					0.766639
1091	4.05	4.18	22.91	8.37	8.37	gi|241009426	lysophospholipase, putative [Ixodes scapularis]	Ixodes scapularis	2								0.958222	0.681104	1.47097	0.65142	1.40952	1.30581	0.228846	1.95474	0.668025	2.55251	1.26421	0.255909	1.8974	0.666287	2.39872
1092	4.05	4.17	20.27	6.682	6.682	gi|241555307	dolichyl glycosyltransferase, putative [Ixodes scapularis]	Ixodes scapularis	2								1.18017	0.735794	118.786	0.00993534	140.188	1.40986	0.937549	1.81897e+19	7.75087e-20	2.5645e+19	3.62807	0.678962	7681892941824	4.72289e-13	27870468194946
1093	4.05	4.15	12.8	5.519	5.519	gi|242001818	hypothetical protein IscW_ISCW006085 [Ixodes scapularis]	Ixodes scapularis	2								1.22522	0.959703	4.83172e+17	2.5358e-18	5.91994e+17	1.02336					1.23653	0.954748	2.84297e+16	4.34942e-17	3.51541e+16
1094	4.05	4.05	28.3	18.87	18.87	gi|241590293	mitochondrial import inner membrane translocase subunit Tim8, putative [Ixodes scapularis]	Ixodes scapularis	2								2.26212					0.482066					0.570392
1095	4.04	6.32	15.03	5.973	5.973	gi|241646752	copine, putative [Ixodes scapularis]	Ixodes scapularis	3								1.21622	0.298177	3.51939	0.345575	4.28034	1.12408	0.495997	4.33863	0.259086	4.87696	0.984537	0.900785	3.52612	0.279212	3.4716
1095	0	4.17	15.11	7.554	7.554	gi|241646755	copine, putative [Ixodes scapularis]	Ixodes scapularis	2
1096	4.04	4.65	26.1	9.971	8.211	gi|241330100	methionine adenosyltransferase, putative [Ixodes scapularis]	Ixodes scapularis	2								2.031	0.784411	17405.7	0.000116686	35351	0.208265	0.450922	1431.34	0.000145504	298.097	0.213404	0.474778	2027.06	0.000105278	432.583
1097	4.04	4.26	49.66	13.1	13.1	gi|241650810	signal recognition particle receptor, alpha subunit, putative [Ixodes scapularis]	Ixodes scapularis	2								0.985689	0.994519	2991.57	0.000329489	2948.76	1.11639	0.391536	1.54795	0.721207	1.72813	1.00828	0.949692	1.64523	0.612846	1.65885
1098	4.04	4.2	21.43	7.5	7.5	gi|241680652	cargo transport protein EMP24, putative [Ixodes scapularis]	Ixodes scapularis	2								1.0519	0.980659	2858.65	0.000367969	3007	0.798078	0.582342	4.45029	0.179332	3.55168	0.834271	0.734453	7.40126	0.11272	6.17466
1099	4.04	4.04	33.33	26.09	26.09	gi|241674578	hypothetical protein IscW_ISCW013207 [Ixodes scapularis]	Ixodes scapularis	2								1.06346	0.986577	1137569	9.34852e-07	1.20976e+06	0.927199	0.977118	23124.8	4.00955e-05	21441.2	0.912474	0.971254	16172.8	5.64204e-05	14757.2
1100	4.03	4.55	15.43	2.778	2.778	gi|242001644	condensin complex subunit, putative [Ixodes scapularis]	Ixodes scapularis	2								0.924416	0.574709	3.54497	0.260768	3.27703	0.74835	0.210181	3.53332	0.211798	2.64416	0.739925	0.237452	4.47083	0.165501	3.30808
1101	4.03	4.48	29.04	9.191	7.721	gi|240981160	lim and sh3 domain protein 1, lasp-1, putative [Ixodes scapularis]	Ixodes scapularis	3								1.44975	0.434691	46.4328	0.0312226	67.3162	2.07939	0.877741	5.97088e+20	3.48255e-21	1.24158e+21	1.5618	0.388747	52.7032	0.0296339	82.3118
1102	4.03	4.45	21.79	5.837	5.837	gi|241565990	conserved hypothetical protein [Ixodes scapularis]	Ixodes scapularis	2								1.10836	0.733033	18.7727	0.0590412	20.807	0.912561	0.724428	12.378	0.0737243	11.2957	0.890793	0.700363	17.9549	0.0496128	15.9941
1103	4.03	4.42	28.14	10.27	7.985	gi|240952136	solute carrier protein, putative [Ixodes scapularis]	Ixodes scapularis	2								1.03659	0.87182	1.91823	0.540391	1.98843	1.0648	0.972996	229.74	0.00463481	244.628	1.40585	0.824133	87.5788	0.0160524	123.122
1104	4.03	4.32	21.32	6.306	6.306	gi|240957922	casein kinase, putative [Ixodes scapularis]	Ixodes scapularis	2								0.990986	0.946636	3.93252	0.251998	3.89708	0.992755	0.980291	19.7506	0.0502646	19.6075	0.935313	0.818663	18.209	0.0513653	17.0312
1105	4.03	4.08	31.44	13.4	9.278	gi|241020201	IFN-response element binding factor, putative [Ixodes scapularis]	Ixodes scapularis	2								0.862259	0.211039	1.42074	0.606909	1.22505	1.66383	0.832114	8919.84	0.000186531	14841.1	1.71399	0.0686826	1.89865	0.902741	3.25426
1106	4.02	9.23	33.67	25.63	25.63	gi|240974176	zinc finger protein, putative [Ixodes scapularis]	Ixodes scapularis	6								1.03582	0.74792	1.50851	0.686655	1.56255	1.08331	0.725611	2.34739	0.461497	2.54295	0.979737	0.911535	2.01643	0.485877	1.97557
1107	4.02	4.34	20.76	11.76	10.03	gi|241568978	conserved hypothetical protein [Ixodes scapularis]	Ixodes scapularis	2								1.13879	0.422265	3.63421	0.313354	4.13861	0.718179	0.428863	28.7156	0.0250101	20.6229	0.725865	0.214061	4.14893	0.174953	3.01156
1108	4.02	4.33	44.76	20.98	18.18	gi|240991848	cytochrome P450, putative [Ixodes scapularis]	Ixodes scapularis	2								1.05318	0.806911	2.22816	0.47267	2.34666	1.28085	0.50166	3.70719	0.345505	4.74837	1.20392	0.592671	3.5469	0.339429	4.2702
1109	4.02	4.23	19.18	11.87	9.589	gi|241250524	ribosomal protein S11, putative [Ixodes scapularis]	Ixodes scapularis	2								1.97942	0.492114	4738.06	0.00041777	9378.6	1.43886	0.699241	8490.3	0.000169471	12216.4	1.42975	0.695841	6455.76	0.000221468	9230.11
1110	4.02	4.22	16.9	4.374	4.374	gi|241718568	adenosine deaminase acting on RNA (adar)-1, putative [Ixodes scapularis]	Ixodes scapularis	2								0.95062	0.718231	3.88673	0.244581	3.6948	1.01223	0.927412	3.85249	0.262747	3.8996	0.918292	0.569598	3.85792	0.238027	3.5427
1111	4.02	4.22	25.74	11.39	8.911	gi|241693177	Cdc42 protein, putative [Ixodes scapularis]	Ixodes scapularis	2								1.11376	0.867754	11.671	0.0954293	12.9987	1.10227	0.970171	20497.8	5.37751e-05	22594.2	1.42122	0.862233	2185.26	0.00065037	3105.74
1112	4.02	4.22	75.86	50	43.1	gi|242000942	hypothetical protein IscW_ISCW005621 [Ixodes scapularis]	Ixodes scapularis	2								0.940978	0.679916	4.07801	0.230744	3.83732	0.675018	0.174685	4.07835	0.165513	2.75296	0.691274	0.183293	4.01206	0.172299	2.77343
1113	4.02	4.1	32.93	11.59	11.59	gi|241714782	conserved hypothetical protein [Ixodes scapularis]	Ixodes scapularis	2								1.54279	0.691668	35292.7	4.37143e-05	54449.4	1.2163	0.814917	4086.76	0.000297621	4970.74	1.07378	0.93379	5800.25	0.000185127	6228.21
1114	4.02	4.05	30.7	18.42	18.42	gi|241015016	defender against cell death [Ixodes scapularis]	Ixodes scapularis	4								1.06204	0.660942	3.6606	0.290128	3.88771	1.10709	0.601803	5.98824	0.184877	6.62952	1.04353	0.844711	8.80316	0.11854	9.18633
1115	4.02	4.03	19.08	15.79	15.79	gi|241629525	cold shock domain protein A, putative [Ixodes scapularis]	Ixodes scapularis	3								0.667629					0.0101275					0.01
1116	4.02	4.02	27.67	16.02	16.02	gi|241239696	synaptic vesicle-associated integral membrane protein, putative [Ixodes scapularis]	Ixodes scapularis	3								1.18406	0.363854	3.97742	0.297696	4.70951	1.18264	0.516953	9.46984	0.124885	11.1995	1.09909	0.594827	5.07518	0.216561	5.57806
1117	4.01	4.08	73.58	71.7	47.17	gi|241151786	hypothetical protein IscW_ISCW002995 [Ixodes scapularis]	Ixodes scapularis	2								3.27053	0.816769	1.22297e+22	2.67426e-22	3.99976e+22	5.34649	0.769822	2.89058e+24	1.84962e-24	1.54545e+25	2.77693	0.402778	13565.8	0.000204701	37671.3
1118	4	53.81	61.64	58.31	58.31	gi|241243543	alpha tubulin [Ixodes scapularis]	Ixodes scapularis	117								1.09826	0.981824	1.28938e+18	8.51773e-19	1.41608e+18	7.26354	0.678377	6.07202e+19	1.19623e-19	4.41044e+20	2.98333	0.723784	10422889480192	2.86228e-13	31094866806206
1118	0.01	26.26	44.3	33.68	33.68	gi|241010543	alpha tubulin, putative [Ixodes scapularis]	Ixodes scapularis	70
1118	0	37.83	50.51	47.97	47.97	gi|241828022	alpha tubulin, putative [Ixodes scapularis]	Ixodes scapularis	75
1119	4	5.58	25.61	8.389	8.389	gi|241999616	pyruvate dehydrogenase, putative [Ixodes scapularis]	Ixodes scapularis	3								0.954965	0.72366	3.53622	0.270052	3.37697	1.01172	0.925516	3.52297	0.287177	3.56425	0.949938	0.817667	9.16881	0.103605	8.7098
1120	4	4.66	28.39	20	16.13	gi|241049222	FKBP-type peptidyl-prolyl cis-trans isomerase, putative [Ixodes scapularis]	Ixodes scapularis	2								1.27507	0.576588	51.2492	0.0248797	65.3463	1.9979	0.302629	92.435	0.0216141	184.676	1.92813	0.377019	273.797	0.00704219	527.918
1121	4	4.44	19.69	6.04	5.145	gi|241999648	src tyrosine kinase, putative [Ixodes scapularis]	Ixodes scapularis	2								1.08183	0.572259	3.513	0.307949	3.80045	1.08232	0.570424	3.51227	0.308152	3.80139	0.988955	0.944158	4.97597	0.198746	4.92101
1122	4	4.34	15.3	5.564	2.473	gi|241154715	alpha-parvin, putative [Ixodes scapularis]	Ixodes scapularis	2								0.794369	0.68814	241.185	0.00329361	191.59	0.469888	0.202472	23.554	0.0199493	11.0678	0.821798	0.799109	2076.34	0.000395791	1706.34
1123	4	4.31	38.36	17.81	15.07	gi|242000252	NADH-ubiquinone oxidoreductase sgdh subunit, putative [Ixodes scapularis]	Ixodes scapularis	2								1.24615	0.268748	3.51085	0.354942	4.37505	0.686366	0.426205	44.0088	0.0155961	30.2061	0.761491	0.558077	64.0264	0.0118934	48.7556
1124	4	4.29	34.41	11.34	11.34	gi|241569237	20S proteasome, regulatory subunit alpha type PSMA7/PRE6, putative [Ixodes scapularis]	Ixodes scapularis	2								0.938853	0.670595	4.09022	0.229536	3.84011	0.917888	0.766036	16.9059	0.0542941	15.5177	0.892574	0.728139	23.886	0.0373682	21.32
1125	4	4.23	26.62	17.53	17.53	gi|241242109	20S proteasome, regulatory subunit beta, putative [Ixodes scapularis]	Ixodes scapularis	3								1.26662	0.558627	37.1208	0.0341214	47.0179	1.23513	0.65286	83.3595	0.014817	102.96	1.31708	0.449488	19.7649	0.0666371	26.0319
1126	4	4.22	24.13	8.43	8.43	gi|241596165	conserved hypothetical protein [Ixodes scapularis]	Ixodes scapularis	2								0.986657	0.92129	3.94865	0.249872	3.89596	1.20145	0.482883	9.11413	0.131823	10.9502	1.13836	0.444102	3.97533	0.286356	4.52536
1127	4	4.2	21.64	8.443	8.443	gi|241786148	kinesin, putative [Ixodes scapularis]	Ixodes scapularis	2								0.649863	0.339182	25.2577	0.0257293	16.414	0.7336	0.430017	23.4221	0.0313208	17.1824	0.79171	0.611925	70.0883	0.0112959	55.4896
1128	4	4.2	61.54	30.77	26.15	gi|240974269	hypothetical protein IscW_ISCW001447 [Ixodes scapularis]	Ixodes scapularis	2								1.0332	0.958216	551.639	0.00187296	569.951	1.22263	0.780913	1243.95	0.000982863	1520.9	1.01107	0.989475	4707.37	0.000214783	4759.46
1129	4	4.13	22.41	16.09	16.09	gi|241158370	Kazal-type serine protease inhibitor domain containing protein [Ixodes scapularis]	Ixodes scapularis	2								1.7429	0.348383	73.775	0.0236245	128.582	2.12867	0.110372	5.37164	0.396279	11.4344	3.03585	0.232548	220.596	0.0137621	669.696
1130	4	4.12	25.49	14.71	14.71	gi|241652406	conserved hypothetical protein [Ixodes scapularis]	Ixodes scapularis	2								1.10044	0.574414	4.66322	0.235983	5.13159	1.17064	0.431719	5.01623	0.233371	5.8722	1.20303	0.385508	5.08371	0.236645	6.11588
1131	4	4.12	40.83	26.67	22.5	gi|241624453	GTP-binding protein alpha subunit, putative [Ixodes scapularis]	Ixodes scapularis	2								0.867242	0.387532	3.53072	0.245628	3.06199	1.21783	0.297306	3.53439	0.344567	4.3043	1.07721	0.590649	3.52999	0.30516	3.80254
1132	4	4.1	25.31	11.11	11.11	gi|241753592	NADH-plastoquinone oxidoreductase, putative [Ixodes scapularis]	Ixodes scapularis	2								1.0395	0.764107	3.55064	0.292765	3.6909	0.864046	0.420691	4.23527	0.204012	3.65947	0.822606	0.300873	3.5556	0.231355	2.92486
1133	4	4.09	18.91	11.27	11.27	gi|241696882	conserved hypothetical protein [Ixodes scapularis]	Ixodes scapularis	2								0.718783	0.43687	31.0683	0.0231356	22.3314	0.540452	0.488254	1873	0.00028855	1012.26	0.506051	0.477873	3205.69	0.00015786	1622.24
1134	4	4.09	21.43	15.48	15.48	gi|241270291	tryptophan-rich protein, putative [Ixodes scapularis]	Ixodes scapularis	2								1.10672	0.49249	3.51977	0.314431	3.89542	1.39524	0.184389	3.52966	0.395291	4.92472	1.33888	0.208188	3.51758	0.380626	4.70962
1135	4	4.07	19.93	10.81	10.81	gi|241568971	conserved hypothetical protein [Ixodes scapularis]	Ixodes scapularis	2								0.973738	0.851249	4.1403	0.235186	4.03156	1.85353	0.894338	2.12685e+20	8.71491e-21	3.94218e+20	0.347853	0.762443	765683818299392	4.54303e-16	266345257289468
1136	4	4.07	25.83	15.23	15.23	gi|241155100	amidase, putative [Ixodes scapularis]	Ixodes scapularis	2								0.898136	0.4818	3.62971	0.24744	3.25998	0.996322	0.985901	8.27874	0.120347	8.24829	0.866923	0.450571	4.72342	0.183537	4.09484
1137	4	4.07	22.11	15.79	15.79	gi|242000520	transmembrane protein, putative [Ixodes scapularis]	Ixodes scapularis	4								0.918101	0.671705	6.78929	0.135228	6.23325	0.414654	0.11618	7.87917	0.0526266	3.26713	0.618548	0.350679	42.4925	0.0145567	26.2836
1138	4	4.06	52.31	41.54	41.54	gi|241728176	hypothetical protein IscW_ISCW011816 [Ixodes scapularis]	Ixodes scapularis	3								0.930059	0.893489	233.941	0.00397561	217.579	1.19291	0.597364	21.2886	0.0560353	25.3954	1.22399	0.669955	90.1595	0.0135758	110.354
1139	4	4.04	24.18	13.19	13.19	gi|240960469	membrane coat complex retromer, subunit VPS29/PEP11, putative [Ixodes scapularis]	Ixodes scapularis	4								0.930707	0.703045	6.12334	0.151993	5.69904	0.713393	0.323073	10.871	0.0656237	7.75528	0.707046	0.328945	12.2156	0.0578807	8.63696
1140	4	4.04	19.18	8.562	8.562	gi|241240904	nono protein, putative [Ixodes scapularis]	Ixodes scapularis	3								1.03118	0.934302	43.2232	0.023857	44.5708	1.45893	0.16423	3.54752	0.411253	5.17559	1.38681	0.188606	3.55468	0.390135	4.92965
1141	4	4.04	50.6	31.33	31.33	gi|241122813	ferredoxin, putative [Ixodes scapularis]	Ixodes scapularis	2								1.05326	0.720737	4.0766	0.258366	4.29371	1.59964	0.148718	4.13845	0.386531	6.62003	1.59807	0.148048	4.09898	0.389871	6.55047
1142	4	4.03	45.22	29.57	29.57	gi|241728392	dynein light chain, putative [Ixodes scapularis]	Ixodes scapularis	2								1.11787	0.719865	20.2294	0.0552598	22.614	1.06438	0.912706	312.723	0.00340359	332.857	1.15948	0.827993	887.383	0.00130662	1028.9
1143	4	4.02	54.24	47.46	47.46	gi|241605967	ubiquinol cytochrome C reductase, putative [Ixodes scapularis]	Ixodes scapularis	2								0.836773	0.374507	4.52847	0.18478	3.7893	1.0062	0.982402	17.1557	0.0586514	17.2621	1.13005	0.696786	20.3131	0.0556318	22.955
1144	4	4.01	25.38	21.54	21.54	gi|241635391	superoxide dismutase, putative [Ixodes scapularis]	Ixodes scapularis	2								0.884668	0.433773	3.53477	0.250276	3.12709	0.807718	0.276879	3.52739	0.228984	2.84914	0.838095	0.326016	3.53075	0.23737	2.95911
1144	0	2.03	58.7	32.61	32.61	gi|241722431	superoxide dismutase [cu-zn], putative [Ixodes scapularis]	2.41368e+06	1
1145	4	4	25.56	25.56	25.56	gi|241268857	conserved hypothetical protein [Ixodes scapularis]	Ixodes scapularis	2								1.08768	0.567957	3.75916	0.289341	4.08875	1.41313	0.270396	7.2949	0.193715	10.3086	1.33097	0.260009	4.81678	0.27632	6.41102
1146	3.99	4.33	44.14	21.62	21.62	gi|241680996	signal recognition particle 14 kD protein, putative [Ixodes scapularis]	Ixodes scapularis	2								1.07421	0.601406	3.51755	0.305386	3.7786	1.17231	0.479388	6.64055	0.176538	7.78477	1.0374	0.881472	11.9057	0.0871352	12.351
1147	3.99	4.17	15.85	7.226	5.594	gi|241717170	hypothetical protein IscW_ISCW011237 [Ixodes scapularis]	Ixodes scapularis	2								1.02197					0.864056					0.856501
1148	3.97	4.06	21.46	19.51	16.1	gi|241092198	vacuolar ATP synthase subunit S1, putative [Ixodes scapularis]	Ixodes scapularis	5								1.0692	0.479367	1.30245	0.820914	1.39257	0.830514	0.108415	1.29808	0.639803	1.07807	0.748551	0.0392855	1.30055	0.575567	0.973525
1149	3.96	4.19	19.07	9.278	9.278	gi|241701200	deoxyuridine 5'-triphosphate nucleotidohydrolase, putative [Ixodes scapularis]	Ixodes scapularis	2								2.58696					0.0101275					3.31629
1150	3.96	4	18.75	11.98	11.98	gi|241997634	conserved hypothetical protein [Ixodes scapularis]	Ixodes scapularis	2
1151	3.95	4.01	33.92	12.28	12.28	gi|241852489	NADH:ubiquinone oxidoreductase, NDUFB6/B17 subunit, putative [Ixodes scapularis]	Ixodes scapularis	2								1.20522	0.39356	5.40212	0.223102	6.51076	0.781184	0.242539	3.51412	0.222299	2.74518	0.803274	0.270678	3.52653	0.22778	2.83277
1152	3.94	8.5	55.2	36	32.8	gi|241828866	bhlh transcription factor, putative [Ixodes scapularis]	Ixodes scapularis	5								1.00344	0.978401	3.60993	0.277965	3.62233	1.11036	0.488614	3.6088	0.307681	4.00708	0.964309	0.780289	3.61284	0.266912	3.48389
1153	3.94	4.22	17.27	7.631	7.631	gi|241847578	signal recognition particle receptor, beta subunit, putative [Ixodes scapularis]	Ixodes scapularis	2								1.12695	0.244302	1.30114	0.866122	1.46632	1.52185	0.818544	208.359	0.00730399	317.093	1.21913	0.922391	386.398	0.00315511	471.068
1154	3.94	3.98	31.97	29.25	17.69	gi|56749856	Hemoglobin subunit beta (Hemoglobin beta chain) (Beta-globin) [Contains: LVV-hemorphin-7] UPS	HUMAN	3								1.15314	0.461325	4.96718	0.232152	5.72786	0.752746	0.728933	2855.92	0.000263574	2149.78	0.82442	0.877498	293943	2.80469e-06	242333
1155	3.93	5.39	17.15	6.067	6.067	gi|240952206	adenylosuccinate lyase, putative [Ixodes scapularis]	Ixodes scapularis	3								0.997162	0.981938	3.56894	0.2794	3.55881	0.976928	0.910283	8.08976	0.120761	7.90311	0.992181	0.960295	4.93899	0.200887	4.90037
1156	3.92	4.13	18.98	10.17	10.17	gi|240980762	ribosomal protein L4, putative [Ixodes scapularis]	Ixodes scapularis	3								1.04889	0.750124	4.32746	0.24238	4.53903	0.702663	0.370078	19.0297	0.0369245	13.3715	0.711903	0.297051	8.80067	0.080892	6.26522
1157	3.92	4.05	16.4	8	8	gi|241842224	endonuclease G, putative [Ixodes scapularis]	Ixodes scapularis	2								0.990455	0.95024	4.73912	0.208996	4.69388	1.09136	0.919345	6128.39	0.000178082	6688.27	1.02732	0.979138	34432.8	2.98355e-05	35373.5
1158	3.92	3.92	11.7	11.7	11.7	gi|241253526	vitamin K epoxide reductase complex subunit 1 precursor [Ixodes scapularis]	Ixodes scapularis	2								1.05125	0.748775	4.59443	0.22881	4.82989	1.44036	0.854122	429353216	3.35471e-09	6.18422e+08	1.19408	0.415432	5.5982	0.213298	6.68472
1159	3.92	3.92	43.14	43.14	43.14	gi|241160548	propionyl-CoA carboxylase, putative [Ixodes scapularis]	Ixodes scapularis	2								1.05736					1.055					0.916457
1160	3.91	4.95	15.26	5.459	2.605	gi|241147718	transmembrane protein cmp44E, putative [Ixodes scapularis]	Ixodes scapularis	2								0.956332	0.759981	4.19023	0.228229	4.00725	1.23279	0.606855	42.2687	0.0291655	52.1083	0.962254	0.896927	19.949	0.0482358	19.196
1161	3.91	4.88	19.49	4.23	3.625	gi|241121693	arginyl-tRNA synthetase, putative [Ixodes scapularis]	Ixodes scapularis	2								0.911678	0.633808	6.12354	0.148881	5.5827	0.597892	0.550517	2131.14	0.00028055	1274.19	0.664167	0.612335	1730.6	0.000383779	1149.41
1162	3.91	3.93	24.26	14.71	12.5	gi|241743325	transport and golgi organization protein, putative [Ixodes scapularis]	Ixodes scapularis	3								0.893294	0.619399	8.2105	0.108799	7.33439	1.11685	0.854005	409.584	0.00272679	457.443	1.00294	0.995959	359.34	0.00279107	360.397
1163	3.9	3.97	56.82	21.21	16.67	gi|241608432	NADH:CoQ oxidoreductase subunit B18, putative [Ixodes scapularis]	Ixodes scapularis	3								1.32689	0.351516	2.7462	0.483175	3.64391	1.45572	0.316195	3.38434	0.430135	4.92667	1.45079	0.23412	2.58706	0.560786	3.75327
1164	3.88	4.41	36.68	10.04	8.734	gi|241741010	POGO family transposase, putative [Ixodes scapularis]	Ixodes scapularis	2								0.832791	0.55411	15.7667	0.0528196	13.1304	0.70238	0.177058	3.60256	0.194967	2.53037	0.6093	0.16693	5.41711	0.112477	3.30065
1165	3.88	4.29	27.25	9.855	7.826	gi|241706064	pentatricopeptide repeat-containing protein, putative [Ixodes scapularis]	Ixodes scapularis	3								1.0936					0.933918					0.879699
1166	3.86	4.11	10.66	4.44	4.44	gi|241613226	Paxillin, putative [Ixodes scapularis]	Ixodes scapularis	2								1.15663	0.97167	1.0757e+18	1.07523e-18	1.24418e+18	1.42572	0.935676	2.01577e+19	7.07286e-20	2.87393e+19	0.804989	0.706299	255.807	0.00314686	205.922
1167	3.86	3.94	16.21	7.586	7.586	gi|241998650	xylosylprotein beta4-galactosyltransferase, putative [Ixodes scapularis]	Ixodes scapularis	2								1.00129					0.998961					0.912269
1168	3.85	4.03	15.97	8.365	8.365	gi|241049241	conserved hypothetical protein [Ixodes scapularis]	Ixodes scapularis	2								1.34325	0.944454	4.1218e+18	3.25888e-19	5.53658e+18	1.05728	0.864775	26.625	0.0397103	28.1502	1.02557	0.94703	46.8678	0.0218823	48.0664
1169	3.85	3.89	10.05	6.03	6.03	gi|241862157	transmembrane protein, putative [Ixodes scapularis]	Ixodes scapularis	2								0.995174	0.979083	6.48962	0.153349	6.4583	1.24446	0.460749	11.6547	0.106778	14.5039	1.14017	0.497932	5.23788	0.217677	5.97207
1170	3.84	3.86	18.75	11.72	11.72	gi|241556280	U2 snRNP splicing factor, small subunit, putative [Ixodes scapularis]	Ixodes scapularis	2								1.02153					1.06974					1.38748
1171	3.82	4.02	21.02	14.41	5.405	gi|242001028	ribose-phosphate pyrophosphokinase 1, putative [Ixodes scapularis]	Ixodes scapularis	2								1.18163					0.966945					0.904346
1172	3.81	10.17	37.64	22.51	18.45	gi|241171513	erythrocyte band 7 integral membrane protein, putative [Ixodes scapularis]	Ixodes scapularis	7								1.04638	0.766381	1.77565	0.589295	1.85801	1.18667	0.840963	25.3487	0.0468137	30.0805	1.49919	0.277917	3.25568	0.460485	4.88089
1173	3.81	4.11	16.69	3.395	3.395	gi|241172911	prolyl endopeptidase, putative [Ixodes scapularis]	Ixodes scapularis	2								0.983997	0.993916	3189.26	0.000308534	3138.22	0.50115	0.72545	1575.09	0.000318173	789.356	0.446178	0.678907	1397.65	0.000319234	623.602
1174	3.81	3.81	24.15	14.01	11.11	gi|241673993	conserved hypothetical protein [Ixodes scapularis]	Ixodes scapularis	2								1.26164	0.713915	10.6822	0.118108	13.4771	0.629428	0.571702	19.5288	0.0322308	12.292	1.01556	0.980344	10.9138	0.0930529	11.0837
1175	3.8	3.92	21.69	5.915	5.915	gi|242002306	hypothetical protein IscW_ISCW019217 [Ixodes scapularis]	Ixodes scapularis	2								0.870977	0.395906	3.51861	0.247535	3.06462	1.34456	0.205779	3.52597	0.38133	4.74088	1.3201	0.21854	3.52969	0.373998	4.65953
1176	3.8	3.9	50	43.1	34.48	gi|241717139	cAMP proteinrating peptide precursor, putative [Ixodes scapularis]	Ixodes scapularis	3								0.860966	0.856763	4067.45	0.000211672	3501.93	1.30577	0.831761	275770	4.73499e-06	360092	1.28765	0.835356	187752	6.85825e-06	241760
1177	3.78	4.67	13.93	3.678	1.33	gi|241626256	laminin gamma-1 chain, putative [Ixodes scapularis]	Ixodes scapularis	2								1.00622	0.955606	1.52928	0.65797	1.5388	1.45704	0.873111	7730.6	0.000188477	11263.8	0.614554	0.817494	2923.21	0.000210233	1796.47
1178	3.77	4.01	33.59	18.75	18.75	gi|241651374	autoantigen, putative [Ixodes scapularis]	Ixodes scapularis	2								1.14462	0.712831	34.5731	0.0331073	39.5731	0.493806	0.0911137	3.64001	0.135661	1.79746	0.515567	0.0980264	3.69313	0.139601	1.90406
1179	3.76	3.93	21.77	12.5	10.08	gi|241598580	proline synthetase associated protein, putative [Ixodes scapularis]	Ixodes scapularis	3								1.03126	0.829994	1.72097	0.599233	1.77476	0.823793	0.55837	3.31406	0.248575	2.7301	0.832695	0.614045	3.78686	0.219891	3.1533
1180	3.76	3.84	33.6	22.4	22.4	gi|241694860	MP1 adaptor interacting protein P14, putative [Ixodes scapularis]	Ixodes scapularis	2								0.886079	0.443976	3.624	0.244503	3.21116	1.17602	0.35601	3.63034	0.323941	4.26935	1.21331	0.305767	3.59639	0.337369	4.36353
1181	3.75	4.23	19.08	5.344	4.008	gi|241738749	Nicalin-1, putative [Ixodes scapularis]	Ixodes scapularis	2								1.10962	0.738746	20.8577	0.0531996	23.1441	1.44372	0.361909	19.7027	0.0732752	28.4452	1.15828	0.769561	138.429	0.00836726	160.339
1182	3.75	3.85	21.25	13.55	13.55	gi|241999656	heparan sulfate 2-O-sulfotransferase, putative [Ixodes scapularis]	Ixodes scapularis	3								1.0182	0.894678	3.94611	0.258027	4.01794	1.16783	0.9706	3.34908e+18	3.487e-19	3.91115e+18	1.73194	0.15644	5.75623	0.300881	9.96944
1183	3.74	3.9	16.31	8.459	8.459	gi|241593514	inositol monophosphatase, putative [Ixodes scapularis]	Ixodes scapularis	2								1.01375	0.924488	4.28987	0.236313	4.34887	1.00238	0.999534	8.48994e+17	1.18067e-18	8.51016e+17	0.971145	0.842187	4.34876	0.223316	4.22327
1184	3.73	3.91	27.08	10.83	10.83	gi|241566262	protein-L-isoaspartate(D-aspartate) O-methyltransferase, putative [Ixodes scapularis]	Ixodes scapularis	2								1.14617	0.496236	5.54577	0.206674	6.35639	1.56884	0.920024	4.75075e+19	3.30229e-20	7.45314e+19	1.75815	0.135249	4.69498	0.374474	8.25447
1185	3.73	3.79	40	15.56	15.56	gi|241999486	ribosomal protein S24, putative [Ixodes scapularis]	Ixodes scapularis	2								0.564803	0.147122	5.51777	0.102361	3.11646	0.494692	0.0895429	3.54731	0.139456	1.75483	0.543738	0.102823	3.53024	0.154023	1.91953
1186	3.72	6.68	19.42	7.829	7.411	gi|241742198	conserved hypothetical protein [Ixodes scapularis]	Ixodes scapularis	4								1.69687	0.597265	9552.4	0.000177639	16209.2	2.54605	0.435421	15998.8	0.00015914	40733.6	2.04643	0.524659	18626.9	0.000109864	38118.7
1187	3.72	4.11	33.99	15.81	8.696	gi|242001472	proteasome alpha subunit, putative [Ixodes scapularis]	Ixodes scapularis	2								0.824879	0.196933	1.54443	0.5341	1.27397	0.985136	0.938506	2.095	0.470233	2.06386	1.01955	0.943707	2.84284	0.358637	2.89842
1188	3.72	4.02	36.67	11.9	10	gi|241997674	hypothetical protein IscW_ISCW001265 [Ixodes scapularis]	Ixodes scapularis	2								0.959608	0.761926	3.79975	0.252545	3.64627	1.43857	0.435847	43.4632	0.0330985	62.5246	1.44745	0.240178	6.43573	0.224908	9.31539
1189	3.71	4.29	41.03	27.56	10.26	gi|241167597	arp2/3 complex 16 kD subunit, putative [Ixodes scapularis]	Ixodes scapularis	3								1.00828	0.919357	1.26922	0.794403	1.27973	0.644894	0.0744191	1.68021	0.383818	1.08356	0.572368	0.100472	2.12997	0.268721	1.21913
1190	3.7	4.81	14.29	3.716	2.37	gi|241785973	CDC42 GTPase-activating protein, putative [Ixodes scapularis]	Ixodes scapularis	2								0.867508	0.414762	3.96363	0.218867	3.43848	0.714974	0.409464	24.4133	0.0292862	17.4549	0.797536	0.594545	48.7103	0.016373	38.8482
1191	3.7	3.79	12.88	9.013	9.013	gi|241093405	E1b-55kD-associated protein, putative [Ixodes scapularis]	Ixodes scapularis	3								0.889822	0.335457	1.49091	0.596829	1.32665	0.877583	0.479615	1.91936	0.457227	1.6844	0.959108	0.772109	1.72078	0.557368	1.65041
1192	3.69	4.04	19.01	6.42	4.938	gi|241167855	S-adenosylhomocysteine hydrolase, putative [Ixodes scapularis]	Ixodes scapularis	2								0.881533	0.375329	1.61544	0.545692	1.42406	0.957235	0.741394	1.64337	0.582483	1.57309	0.814457	0.318643	1.95586	0.41642	1.59296
1193	3.69	3.98	29.84	11.24	9.69	gi|241655012	transformer-2 protein C, putative [Ixodes scapularis]	Ixodes scapularis	2								0.749857	0.0854502	1.47312	0.509027	1.10463	1.14661	0.266184	1.47014	0.779928	1.68567	1.35971	0.0759019	1.47201	0.923706	2.0015
1194	3.68	4.08	15.15	2.525	2.525	gi|242003950	glycine dehydrogenase, putative [Ixodes scapularis]	Ixodes scapularis	2								1.03784	0.70658	1.44506	0.718196	1.49973	1.73542	0.829858	16554	0.000104834	28728.2	1.8456	0.0882943	2.3169	0.796579	4.27607
1195	3.68	3.93	14.88	3.049	3.049	gi|241998104	vesicle coat complex AP-3, delta subunit, putative [Ixodes scapularis]	Ixodes scapularis	2								1.13584	0.464729	4.2557	0.266897	4.83378	1.16347	0.37606	3.6329	0.320258	4.22675	1.20801	0.312576	3.61024	0.334606	4.3612
1196	3.66	4.7	34.67	7.45	4.871	gi|241999094	protein Mo25, putative [Ixodes scapularis]	Ixodes scapularis	2								1.05134	0.727389	4.0295	0.260911	4.23638	0.830702	0.342736	4.08568	0.203321	3.39398	0.731508	0.21366	3.99742	0.182995	2.92415
1197	3.66	4.15	13.69	2.41	2.41	gi|241714784	ubiquitin carboxy-terminal hydrolase, putative [Ixodes scapularis]	Ixodes scapularis	2								0.914593	0.41463	1.45679	0.627815	1.33237	0.729658	0.396366	3.54878	0.205608	2.5894	0.554828	0.0701316	2.03228	0.273008	1.12756
1198	3.65	3.73	33.67	15.08	15.08	gi|241687812	conserved hypothetical protein [Ixodes scapularis]	Ixodes scapularis	3								1.06677	0.633921	3.55116	0.300402	3.78829	1.23811	0.278502	3.55821	0.347959	4.40547	1.30395	0.228487	3.54338	0.367996	4.6204
1199	3.64	3.69	40.43	22.34	22.34	gi|241065431	dolichol-phosphate mannosyltransferase, putative [Ixodes scapularis]	Ixodes scapularis	2								1.4519	0.482405	88.4809	0.0164092	128.465	1.72566	0.244115	16.3909	0.105281	28.2851	1.54047	0.272256	12.2109	0.126155	18.8105
1200	3.64	3.68	25.89	21.43	21.43	gi|241690178	hypothetical protein IscW_ISCW011662 [Ixodes scapularis]	Ixodes scapularis	2								1.42093	0.5519	192.104	0.00739666	272.965	1.9641	0.464376	2136.77	0.000919191	4196.82	1.93536	0.502105	4653.56	0.000415889	9006.33
1201	3.63	5.39	23.16	5.457	2.339	gi|241813188	serine/threonine protein kinase TAO1, putative [Ixodes scapularis]	Ixodes scapularis	2								0.968405	0.888827	10.0963	0.0959169	9.77729	0.943703	0.889369	66.2797	0.0142382	62.5484	0.830922	0.700143	101.633	0.00817571	84.4491
1202	3.63	3.92	22.61	6.915	5.319	gi|241166485	ribonucleotide reductase, beta subunit, putative [Ixodes scapularis]	Ixodes scapularis	2								0.819569					0.449689					0.421165
1203	3.62	4.23	13.64	3.444	2.914	gi|241859197	leucyl-tRNA synthetase, putative [Ixodes scapularis]	Ixodes scapularis	2								0.907059	0.770849	3.52817	0.25709	3.20026	1.07969	0.896743	9.46121	0.114117	10.2151	0.979326	0.970026	8.32902	0.11758	8.15682
1204	3.61	4.47	33.71	5.666	4.533	gi|241061248	conserved hypothetical protein [Ixodes scapularis]	Ixodes scapularis	2								0.889348	0.445861	3.51104	0.2533	3.12254	0.735251	0.198181	3.51605	0.209113	2.58518	0.721367	0.187132	3.51216	0.205391	2.53355
1205	3.61	4.09	14.4	4.62	4.62	gi|241999664	signal peptide peptidase, putative [Ixodes scapularis]	Ixodes scapularis	3								1.07791	0.912991	13.6506	0.0789644	14.7142	1.029	0.969616	17.49	0.0588337	17.9973	0.841349	0.661093	4.30225	0.19556	3.61969
1206	3.6	3.74	40	27	18	gi|241687093	conserved hypothetical protein [Ixodes scapularis]	Ixodes scapularis	2								1.28943	0.920534	16355	7.884e-05	21088.7	0.782041	0.918435	9325.18	8.38634e-05	7292.68	0.705909	0.543204	7.87444	0.0896455	5.55864
1207	3.6	3.73	18.43	5.973	3.584	gi|241022818	regulator of the ubiquitin pathway, putative [Ixodes scapularis]	Ixodes scapularis	2								1.94869	0.88449	1.16651e+20	1.67052e-20	2.27317e+20	0.977615	0.963789	156.275	0.00625572	152.777	0.799834	0.706678	304.042	0.00263067	243.183
1208	3.6	3.65	13.33	9.412	9.412	gi|241614871	ubiquinone biosynthesis protein, putative [Ixodes scapularis]	Ixodes scapularis	2								0.966042	0.819534	4.51242	0.214085	4.35919	0.839025	0.70012	79.7453	0.0105213	66.9083	0.90696	0.85379	201.83	0.00449367	183.052
1208	0.01	2.06	12.21	6.977	6.977	gi|241850668	ubiquinone biosynthesis protein, putative [Ixodes scapularis]	Ixodes scapularis	1
1209	3.59	3.63	38.19	10.55	10.55	gi|242002226	RSZp22 protein, putative [Ixodes scapularis]	Ixodes scapularis	2								0.937505	0.68495	1.8067	0.518904	1.69379	1.36187	0.896455	8324.9	0.00016359	11337.4	0.610517	0.822195	4062.58	0.000150278	2480.28
1210	3.58	3.99	21.43	9.664	4.412	gi|241569831	conserved hypothetical protein [Ixodes scapularis]	Ixodes scapularis	2								1.24051	0.40778	7.69985	0.161109	9.55177	0.982452	0.934743	8.90657	0.110306	8.75028	0.936974	0.834191	22.2801	0.0420543	20.8759
1211	3.58	3.91	39.58	22.92	18.75	gi|242002414	U1 small nuclear ribonucleoprotein A, putative [Ixodes scapularis]	Ixodes scapularis	2								0.800586	0.377965	6.73515	0.118867	5.39207	1.1817	0.968445	3.72372e+18	3.17343e-19	4.40031e+18	1.4982	0.15298	3.52064	0.425548	5.27463
1212	3.57	3.72	42.13	15.73	15.73	gi|241257858	ribosomal protein L16, putative [Ixodes scapularis]	Ixodes scapularis	2								1.05516	0.716362	4.17239	0.252891	4.40253	0.882754	0.469484	4.21849	0.209258	3.72389	0.845322	0.377321	4.21188	0.200699	3.5604
1213	3.57	3.62	44.44	40	37.78	gi|240972630	DNA-bridging protein BAF, putative [Ixodes scapularis]	Ixodes scapularis	3								1.0897	0.490914	1.55569	0.700464	1.69523	0.841596	0.62705	3.68935	0.228115	3.10494	0.812577	0.587321	4.0303	0.201617	3.27493
1214	3.55	3.77	45.26	41.05	27.37	gi|241708710	RAS-related protein, putative [Ixodes scapularis]	Ixodes scapularis	2								1.09281	0.394337	1.42585	0.766423	1.55818	1.02022	0.829238	1.42101	0.717953	1.44973	1.0555	0.68678	1.64586	0.641303	1.7372
1215	3.54	3.96	19.07	4.545	3.662	gi|241239018	hypothetical protein IscW_ISCW018317 [Ixodes scapularis]	Ixodes scapularis	2								0.877582	0.943237	215.73	0.00406797	189.32	0.463159	0.648824	128.704	0.00359863	59.6106	0.428858	0.626986	147.391	0.00290965	63.2098
1216	3.54	3.71	21.83	7.424	7.424	gi|241859998	presqualene diphosphate phosphatase, putative [Ixodes scapularis]	Ixodes scapularis	2								0.919517	0.773716	17.6721	0.052032	16.2498	0.704533	0.181601	3.68755	0.191057	2.598	0.580494	0.117225	3.62211	0.160264	2.10261
1217	3.53	4.16	14.42	2.729	2.047	gi|241999526	RNA-binding protein, putative [Ixodes scapularis]	Ixodes scapularis	2								0.892626	0.352801	1.35011	0.661148	1.20515	1.32438	0.12998	1.50698	0.878834	1.99582	1.35513	0.0349504	1.30856	1.03559	1.77327
1218	3.53	3.68	42.57	20.79	20.79	gi|241162077	ribosomal protein L32, putative [Ixodes scapularis]	Ixodes scapularis	2								1.0462	0.822542	2.14288	0.488223	2.24189	1.02388	0.941237	3.38727	0.302274	3.46817	1.01829	0.940625	2.52744	0.402895	2.57367
1219	3.51	3.59	32.89	21.05	21.05	gi|241648037	conserved hypothetical protein [Ixodes scapularis]	Ixodes scapularis	2								1.17103	0.969346	1.20148e+18	9.7466e-19	1.40697e+18	1.36899	0.931021	8561819199209470	1.59895e-16	1.17211e+16	1.23817	0.95215	4514390732701700	2.74271e-16	5589574150031870
1220	3.5	3.6	38.41	20.29	15.94	gi|241563604	translationally controlled tumor protein, putative [Ixodes scapularis]	Ixodes scapularis	2								1.02494	0.962716	4.6855	0.218747	4.80234	0.659859	0.130165	1.89433	0.348333	1.24999	0.647941	0.207586	2.36843	0.273574	1.5346
1221	3.49	4.13	21.19	6.623	4.857	gi|241745920	glycosyltransferase, putative [Ixodes scapularis]	Ixodes scapularis	2								0.849426	0.206946	1.46434	0.580075	1.24385	1.17613	0.214827	1.47597	0.79685	1.73594	1.01245	0.931104	1.72492	0.586954	1.7464
1222	3.49	3.54	68.54	33.71	33.71	gi|88606701	CSD family cold shock protein [Anaplasma phagocytophilum HZ]	Anaplasma phagocytophilum HZ	3								1.18925	0.228663	1.54516	0.76966	1.83759	0.550416	0.286355	5.94938	0.0925165	3.27463	0.634298	0.168846	2.52606	0.251102	1.60227
1223	3.48	3.77	12.85	1.134	1.134	gi|241114445	hypothetical protein IscW_ISCW017074 [Ixodes scapularis]	Ixodes scapularis	2								1.04489					0.885443					1.04572
1224	3.48	3.71	55.39	27.45	11.27	gi|241115560	DEK domain-containing protein, putative [Ixodes scapularis]	Ixodes scapularis	3								1.39747	0.814626	64.2412	0.0217535	89.7752	1.56021	0.877571	4656.59	0.000335054	7265.24	2.2447	0.520402	34.618	0.0648421	77.7071
1225	3.48	3.54	21.8	13.16	13.16	gi|241164492	hydroxypyruvate isomerase, putative [Ixodes scapularis]	Ixodes scapularis	2								1.43119	0.252555	2.242	0.638352	3.20872	1.37902	0.215477	1.92186	0.717545	2.65029	1.46292	0.276275	2.48876	0.58781	3.64085
1226	3.47	3.61	14.18	6.329	6.329	gi|242000956	sn-1,2-diacylglycerol ethanolamine- and cholinephosphotranferase, putative [Ixodes scapularis]	Ixodes scapularis	2								0.613692	0.208644	8.24249	0.0744546	5.05835	1.14051	0.810257	229.948	0.00495985	262.257	1.10114	0.828425	84.0665	0.0130984	92.5688
1227	3.45	3.93	13.89	3.872	3.872	gi|241676756	hypothetical protein IscW_ISCW021444 [Ixodes scapularis]	Ixodes scapularis	2								1.01392	0.91949	3.9818	0.254639	4.03724	0.472068	0.0907512	3.93093	0.12009	1.85567	0.459604	0.0877465	3.93584	0.116774	1.80893
1228	3.41	3.43	37.65	18.82	18.82	gi|241407187	PDZ domain-containing protein, putative [Ixodes scapularis]	Ixodes scapularis	2								1.19942	0.751858	8.67034	0.138336	10.3994	1.22887	0.768144	13.8871	0.0884901	17.0655	1.21194	0.800635	17.7211	0.0683894	21.4769
1229	3.4	4.13	24.59	5.019	2.258	gi|242046588	Mcm2/3, putative [Ixodes scapularis]	Ixodes scapularis	2								1.36332	0.398011	2.72653	0.50002	3.71712	0.899844	0.832449	4.28952	0.209777	3.85989	1.71029	0.3421	4.5564	0.375359	7.79275
1230	3.38	3.79	27.51	9.091	6.938	gi|242001538	dendritic cell protein, putative [Ixodes scapularis]	Ixodes scapularis	3								0.996794	0.980564	3.80338	0.262081	3.79119	1.19298	0.702348	84.8315	0.014063	101.202	1.08494	0.782329	18.3668	0.0590707	19.9268
1231	3.38	3.74	15.09	5.157	2.893	gi|241177336	salivary protein Is3, putative [Ixodes scapularis]	Ixodes scapularis	2								0.897992	0.497603	3.88387	0.231211	3.48768	1.16277	0.65978	25.4664	0.0456588	29.6115	1.19389	0.542559	13.1294	0.0909325	15.6751
1232	3.38	3.66	38.51	25.68	20.95	gi|241696182	calcyphosine/tpp, putative [Ixodes scapularis]	Ixodes scapularis	3								1.00812	0.949743	1.45672	0.692053	1.46855	1.25389	0.929045	1708.08	0.000734093	2141.75	0.588033	0.790478	336.795	0.00174597	198.047
1233	3.38	3.55	13.73	4.404	4.404	gi|241696028	transmembrane protein C2orf18, putative [Ixodes scapularis]	Ixodes scapularis	2								1.08694	0.98354	6.15147e+17	1.76697e-18	6.6863e+17	0.687142	0.920317	2.85447e+16	2.40725e-17	1.96142e+16	0.83242	0.520099	11.9713	0.0695346	9.96516
1234	3.38	3.5	22.65	10.45	10.45	gi|241681397	hydrolase/acyltransferase, putative [Ixodes scapularis]	Ixodes scapularis	2								1.04308	0.761283	3.90296	0.267255	4.07112	0.620651	0.270134	15.456	0.0401561	9.59277	0.848291	0.367619	3.90423	0.217275	3.31192
1235	3.38	3.42	27.67	22.64	14.47	gi|240999683	calmodulin, putative [Ixodes scapularis]	Ixodes scapularis	2								0.880375	0.332673	1.54133	0.57118	1.35695	1.10715	0.434292	1.57059	0.704926	1.73888	1.1292	0.483045	1.84451	0.612196	2.08283
1236	3.38	3.42	42.86	32.47	32.47	gi|241733076	conserved hypothetical protein [Ixodes scapularis]	Ixodes scapularis	2								1.29906	0.950377	3.05376e+18	4.25396e-19	3.96701e+18	0.486588	0.800169	1756499935232	2.77021e-13	8.54691e+11	0.514347	0.829899	25258289528832	2.03635e-14	1.29915e+13
1237	3.36	3.83	18.04	8.869	6.116	gi|241169305	dehydrogenase, putative [Ixodes scapularis]	Ixodes scapularis	2								2.81402	0.442691	58051.5	4.84745e-05	163358	1.13137	0.976447	2.51854e+18	4.49215e-19	2.8494e+18	0.339168	0.66293	15693100032	2.16125e-11	5.32259e+09
1238	3.36	3.63	24.41	9.859	9.859	gi|241623189	vesicle coat protein clathrin, light chain, putative [Ixodes scapularis]	Ixodes scapularis	3								0.762839	0.24026	3.90974	0.195112	2.9825	0.645053	0.168561	4.52863	0.142439	2.92121	0.546686	0.107391	3.69419	0.147985	2.01956
1239	3.36	3.54	16.51	8.255	4.953	gi|240978519	retinoblastoma-binding protein, putative [Ixodes scapularis]	Ixodes scapularis	2								0.783045	0.116704	1.48431	0.527547	1.16228	0.712116	0.351086	3.35767	0.212086	2.39105	0.683252	0.227383	2.59169	0.263632	1.77078
1240	3.35	5.93	19.73	3.194	1.348	gi|88607105	DNA-directed RNA polymerase, beta' subunit [Anaplasma phagocytophilum HZ]	Anaplasma phagocytophilum HZ	2								0.827535	0.144518	1.35928	0.608802	1.12486	0.847805	0.75558	4.66736	0.181646	3.95701	0.953143	0.921727	4.18079	0.227982	3.98489
1241	3.35	3.4	34.55	27.27	27.27	gi|242046484	60S ribosomal protein L32, putative [Ixodes scapularis]	Ixodes scapularis	5								2.76586					3.20227					3.91707
1242	3.34	3.61	36.23	24.64	13.04	gi|241757034	20S proteasome, regulatory subunit alpha type PSMA1/PRE5, putative [Ixodes scapularis]	Ixodes scapularis	2								0.98323	0.933275	1.80726	0.544046	1.77695	0.886561	0.934761	74.4052	0.0119153	65.9647	1.20359	0.482872	2.09237	0.575227	2.51834
1243	3.34	3.45	15.84	7.261	7.261	gi|241157998	conserved hypothetical protein [Ixodes scapularis]	Ixodes scapularis	2								0.808402	0.547242	23.0257	0.0351087	18.614	1.14913	0.569747	9.05088	0.126964	10.4007	1.086	0.602418	4.28178	0.253633	4.65001
1244	3.33	4.24	35.06	13.94	10.76	gi|241629509	reticulocalbin, putative [Ixodes scapularis]	Ixodes scapularis	2								0.937189	0.605777	1.43217	0.654382	1.34222	1.9663	0.0176966	1.57282	1.25017	3.09264	1.90979	0.0639846	2.04831	0.932374	3.91183
1245	3.33	3.49	9.356	4.782	4.782	gi|242001548	WD-repeat protein, putative [Ixodes scapularis]	Ixodes scapularis	2								0.967012	0.791695	3.51055	0.275459	3.39474	0.886559	0.437627	3.51156	0.252469	3.11321	0.899876	0.479223	3.51032	0.256351	3.15885
1246	3.3	4.2	21.59	5.362	2.319	gi|241154267	prominin protein, putative [Ixodes scapularis]	Ixodes scapularis	2								0.160325					0.0899183					0.576088
1247	3.3	3.98	20.23	5.698	4.274	gi|241592438	rat sphingolipid delta 4 desaturase, putative [Ixodes scapularis]	Ixodes scapularis	2								0.78029	0.682745	327.967	0.00237917	255.91	1.23135	0.851881	70210.7	1.75379e-05	86454	1.11958	0.926597	240860	4.64825e-06	269662
1248	3.3	3.56	48.75	35	30	gi|241998180	ubiquinol-cytochrome C reductase hinge protein, putative [Ixodes scapularis]	Ixodes scapularis	2								2.47867					1.48921					1.56476
1249	3.29	3.39	23.6	14.91	10.56	gi|242000806	mimitin, putative [Ixodes scapularis]	Ixodes scapularis	2								1.05838	0.988731	4.8423e+17	2.18569e-18	5.12497e+17	0.559329	0.18419	9.00317	0.0621258	5.03574	0.485274	0.0867261	3.52307	0.137742	1.70965
1250	3.28	3.33	13.15	13.15	9.39	gi|241621043	glutamate carboxypeptidase, putative [Ixodes scapularis]	Ixodes scapularis	2								0.965122	0.703079	1.41537	0.681888	1.366	0.586674	0.0791894	1.98826	0.295069	1.16646	0.709441	0.305129	2.94749	0.240693	2.09107
1251	3.27	3.55	24.07	8.951	8.951	gi|241690307	endocytosis/signaling protein EHD1, putative [Ixodes scapularis]	Ixodes scapularis	3								1.18797					0.258086					0.289569
1252	3.27	3.51	21.95	6.733	6.733	gi|241997938	PDZ domain-containing protein, putative [Ixodes scapularis]	Ixodes scapularis	2								1.26299	0.257894	3.56845	0.353932	4.50691	1.62257	0.217652	8.92169	0.181868	14.476	1.67558	0.269272	19.1476	0.0875086	32.0834
1253	3.24	3.7	18.91	9.348	1.739	gi|242001786	UDP-GalNAc:polypeptide N-acetylgalactosaminyl transferase, putative [Ixodes scapularis]	Ixodes scapularis	1								1.02152	0.840973	1.49515	0.683224	1.52733	1.06369	0.981238	22287.1	4.7727e-05	23706.6	0.687645	0.842655	1275.86	0.000538967	877.338
1254	3.24	3.42	30.1	10.68	10.68	gi|241091902	soluble epoxide hydrolase, putative [Ixodes scapularis]	Ixodes scapularis	2								0.909823	0.521773	3.61781	0.251484	3.29157	1.72116	0.158309	5.76574	0.298515	9.92378	1.43159	0.296337	9.87333	0.144996	14.1345
1255	3.23	3.41	35.44	15.53	9.709	gi|241626775	rho GDP dissociation inhibitor, putative [Ixodes scapularis]	Ixodes scapularis	2								1.03968	0.588994	1.18936	0.874152	1.23655	1.088	0.513738	1.36162	0.799048	1.48143	1.15294	0.260148	1.33404	0.864242	1.53806
1256	3.22	3.76	13.82	2.671	1.742	gi|241060081	ATPase, class I, type 8B, putative [Ixodes scapularis]	Ixodes scapularis	2								0.902304	0.978842	1.15487e+17	7.81306e-18	1.04204e+17	0.994375	0.99889	7.89859e+17	1.25893e-18	7.85416e+17	0.798398	0.267648	3.59294	0.222213	2.8686
1257	3.22	3.63	18.81	5.952	5.952	gi|241560357	glyoxylate/hydroxypyruvate reductase, putative [Ixodes scapularis]	Ixodes scapularis	2								1.01084					0.865053					1.03819
1258	3.21	3.66	20.05	7.868	6.853	gi|241993524	protein lunapark-A, putative [Ixodes scapularis]	Ixodes scapularis	2								1.04031	0.785302	4.18643	0.248494	4.35517	1.13067	0.589534	7.96599	0.141938	9.00694	1.2208	0.556667	20.7324	0.0588835	25.31
1259	3.21	3.35	21.04	10.66	5.738	gi|241087441	heparan sulfate 2-O-sulfotransferase, putative [Ixodes scapularis]	Ixodes scapularis	2								0.944534	0.977482	374.792	0.00252016	354.003	0.878909	0.711696	2.74723	0.319925	2.41456	0.882922	0.808713	4.47947	0.197104	3.95502
1260	3.2	3.6	30.5	7.233	7.233	gi|241604095	P2X purinoceptor,putative [Ixodes scapularis]	Ixodes scapularis	3								2.08926	0.874392	2.1815e+20	9.57719e-21	4.55773e+20	0.834032	0.850295	15130.9	5.51213e-05	12619.6	0.697909	0.66604	2690.22	0.000259424	1877.53
1261	3.2	3.29	55.63	29.8	29.8	gi|241157431	tyrosyl-tRNA synthetase, putative [Ixodes scapularis]	Ixodes scapularis	3								1.05655	0.619253	1.50155	0.70364	1.58647	1.03245	0.880588	2.24298	0.460301	2.31576	1.13481	0.496329	1.93475	0.586539	2.19556
1262	3.2	3.27	18.95	10.53	10.53	gi|241640770	salivary secreted ribonuclease, putative [Ixodes scapularis]	Ixodes scapularis	2								1.53675	0.154855	3.87598	0.396481	5.95643	2.07755	0.311689	141.268	0.0147064	293.491	1.91085	0.306355	73.4237	0.026025	140.302
1263	3.19	3.51	18.45	10.72	7.98	gi|241720811	armadillo repeat-containing protein, putative [Ixodes scapularis]	Ixodes scapularis	2								0.903006	0.614386	6.49985	0.138927	5.86941	1.50058	0.190196	4.89475	0.306569	7.34498	1.51762	0.181823	4.74139	0.320079	7.19562
1264	3.19	3.31	26.92	20	16.15	gi|241028706	ribosomal protein L34, putative [Ixodes scapularis]	Ixodes scapularis	3								0.864339	0.522795	1.90227	0.454372	1.64421	0.625723	0.260065	2.93626	0.213102	1.83728	0.639757	0.239358	2.6398	0.24235	1.68883
1265	3.14	6.44	17.75	5.424	4.339	gi|241236668	26S protease regulatory subunit 6A, putative [Ixodes scapularis]	Ixodes scapularis	3								1.23581					0.675386					0.720415
1266	3.14	3.48	21.64	9.204	5.473	gi|241997878	malate dehydrogenase, putative [Ixodes scapularis]	Ixodes scapularis	2								1.05015	0.661865	1.51343	0.693888	1.58932	1.84365	0.0542434	1.89533	0.972735	3.49433	1.69855	0.135357	2.55127	0.665767	4.33347
1267	3.12	3.33	30.13	16.23	5.298	gi|241694268	metaxin, putative [Ixodes scapularis]	Ixodes scapularis	2								1.21962	0.862464	16.431	0.0742269	20.0397	5.11657	0.403791	99.8984	0.0512177	511.137	1.92679	0.284113	4.07921	0.472345	7.85979
1268	3.1	3.54	23.92	5.172	3.879	gi|241749898	acyl-CoA reductase, putative [Ixodes scapularis]	Ixodes scapularis	2								0.909201	0.948252	73.5552	0.0123608	66.8765	1.01562	0.991996	92.7868	0.0109458	94.2364	1.13085	0.446422	1.56469	0.722733	1.76944
1269	3.1	3.2	22.17	4.926	4.926	gi|88607183	anti-oxidant AhpCTSA family protein [Anaplasma phagocytophilum HZ]	Anaplasma phagocytophilum HZ	2								1.0594	0.681944	3.83216	0.276451	4.05981	0.584595	0.482122	631.632	0.000925531	369.249	0.636853	0.50741	353.609	0.00180101	225.197
1270	3.08	4.35	17.5	3.365	2.115	gi|242000958	AP-3 complex subunit beta-1, putative [Ixodes scapularis]	Ixodes scapularis	2								1.28226					1.12945					1.23143
1271	3.08	3.84	23.23	5.195	4.04	gi|241631960	villin, putative [Ixodes scapularis]	Ixodes scapularis	2								0.95525	0.72528	3.537	0.270073	3.37872	1.24558	0.308067	4.33413	0.287388	5.39849	1.1402	0.413053	3.54023	0.322068	4.03656
1272	3.07	3.07	12.68	8.92	8.92	gi|241304189	secreted protein, putative [Ixodes scapularis]	Ixodes scapularis	2								1.04485	0.765245	4.23143	0.246926	4.42121	0.96968	0.893313	10.0999	0.0960092	9.79363	0.83904	0.32689	3.51659	0.238595	2.95056
1273	3.06	3.5	37.76	22.45	17.35	gi|241266303	endoplasmic reticulum membrane protein Lec35/MPDU1, putative [Ixodes scapularis]	Ixodes scapularis	2								1.24128	0.79151	21.8683	0.0567616	27.1446	1.43831	0.729046	50.8499	0.0282854	73.1378	1.62202	0.479994	11.2162	0.144615	18.1929
1274	3.05	3.18	64.2	29.63	29.63	gi|241747543	ubiquinol cytochrome C reductase, subunit QCR7, putative [Ixodes scapularis]	Ixodes scapularis	3								2.04377	0.552992	45965.4	4.44632e-05	93942.7	1.0297	0.972584	5599.79	0.000183882	5766.11	0.847868	0.870883	26811.8	3.1623e-05	22732.8
1275	3.04	3.08	51.02	29.59	14.29	gi|241600151	hypothetical protein IscW_ISCW009409 [Ixodes scapularis]	Ixodes scapularis	2								1.25226	0.927496	12273.5	0.00010203	15369.5	0.554877	0.78421	3325.88	0.000166836	1845.45	0.494309	0.739746	2846.06	0.000173682	1406.84
1276	3.03	3.34	16.71	8.877	8.877	gi|241671832	UDP-glucose 4-epimerase/UDP-sulfoquinovose synthase, putative [Ixodes scapularis]	Ixodes scapularis	2								1.10554	0.51318	3.77637	0.292753	4.17493	0.787669	0.259947	3.71375	0.212095	2.9252	0.788696	0.261942	3.72888	0.21151	2.94095
1277	3.03	3.22	16.95	6.388	4.914	gi|241158241	conserved hypothetical protein [Ixodes scapularis]	Ixodes scapularis	2								0.0113827	0.0144991	3.65244	0.00311647	0.0415747	0.751122	0.934789	2306927061106690	3.25594e-16	1732784763022590	0.579568	0.857235	15719549894656	3.68693e-14	9.11055e+12
1278	3.03	3.14	29.29	12.55	7.531	gi|240951961	conserved hypothetical protein [Ixodes scapularis]	Ixodes scapularis	2								1.13516	0.742999	4.26525	0.266142	4.84175	0.912912	0.975216	71895.4	1.26978e-05	65634.2	0.721057	0.194591	2.07985	0.346687	1.49969
1279	3.02	4	13.89	5.051	5.051	gi|241567421	synapse-associated protein, putative [Ixodes scapularis]	Ixodes scapularis	3								1.45254	0.64714	2128.01	0.000682583	3091.02	1.39478	0.672133	1754.61	0.000794918	2447.29	1.40663	0.718143	9354.04	0.000150377	13157.7
1280	3.02	3.54	16.36	6.308	5.14	gi|241238504	conserved hypothetical protein [Ixodes scapularis]	Ixodes scapularis	2								1.44806	0.166065	3.51029	0.412519	5.08313	2.59711	0.178945	33.159	0.0783227	86.1175	2.42233	0.0896124	4.91799	0.492544	11.913
1281	3	3.29	30.84	11.68	8.879	gi|241570569	hypothetical protein IscW_ISCW008062 [Ixodes scapularis]	Ixodes scapularis	2								0.871066	0.971368	8.41514e+16	1.03512e-17	7.33014e+16	0.66979	0.407901	44.582	0.0150238	29.8605	0.688649	0.483154	89.5869	0.00768694	61.6939
1282	3	3.22	19.14	4.505	3.153	gi|241166827	splicing factor u2af large subunit, putative [Ixodes scapularis]	Ixodes scapularis	2								0.900613	0.63156	1.75171	0.514133	1.57761	1.04219	0.983048	159.922	0.00651686	166.669	0.982066	0.988077	23.5645	0.0416757	23.1418
1283	3	3	26.01	11.56	8.092	gi|241123251	conserved hypothetical protein [Ixodes scapularis]	Ixodes scapularis	2								0.703318	0.0520361	1.43283	0.490858	1.00774	1.20869	0.159898	1.45115	0.832917	1.75399	1.51084	0.864882	9971.4	0.000151517	15065.2
1284	2.99	5.02	14.81	3.653	2.863	gi|241567414	karyopherin (importin) beta, putative [Ixodes scapularis]	Ixodes scapularis	3								1.01269					0.805957					0.766033
1285	2.98	3.73	22.3	7.014	4.676	gi|242002250	splicing factor 3B subunit, putative [Ixodes scapularis]	Ixodes scapularis	2								0.75212					0.858149					0.597406
1286	2.98	3.2	21.74	21.74	17.39	gi|241748159	hypothetical protein IscW_ISCW013135 [Ixodes scapularis]	Ixodes scapularis	2								1.06284	0.652349	3.5761	0.297208	3.80084	1.44043	0.171084	3.58596	0.401688	5.16533	1.12883	0.441764	3.60031	0.313538	4.06415
1287	2.97	3.03	46.3	38.89	16.67	gi|241646865	hypothetical protein IscW_ISCW007279 [Ixodes scapularis]	Ixodes scapularis	1								1.05988	0.626724	1.55241	0.682735	1.64537	1.2751	0.919124	9071.65	0.000140558	11567.2	1.16826	0.269659	1.55671	0.750469	1.81865
1288	2.96	3.06	15.52	7.463	5.075	gi|241601334	cell cycle control protein 50A, putative [Ixodes scapularis]	Ixodes scapularis	2								0.95608	0.738911	3.71573	0.257306	3.55254	0.874008	0.92962	4947074	1.76672e-07	4.32378e+06	0.340705	0.411855	30776	1.10705e-05	10485.5
1289	2.95	3.33	22.41	12.04	9.365	gi|241717137	enoyl-CoA hydratase, putative [Ixodes scapularis]	Ixodes scapularis	2								0.955432	0.983052	3583.84	0.000266594	3424.12	1.12561	0.648363	2.60774	0.431643	2.9353	0.839661	0.468364	2.33293	0.359917	1.95887
1290	2.95	3.17	20.14	8.333	8.333	gi|241736597	phospholipid scramblase 1, putative [Ixodes scapularis]	Ixodes scapularis	2								1.0775	0.511527	1.50036	0.71816	1.61664	0.837855	0.288975	1.7029	0.492016	1.42678	0.823917	0.405315	2.21823	0.37143	1.82764
1291	2.95	3.13	69.23	52.31	27.69	gi|241559323	ribosomal protein L7A, putative [Ixodes scapularis]	Ixodes scapularis	2								0.755407	0.0468824	1.31416	0.574821	0.992727	0.816259	0.484413	2.25245	0.362388	1.83858	0.919903	0.784765	2.43465	0.377838	2.23964
1291	0	3.13	69.23	52.31	27.69	gi|241034919	ribosomal protein L7A, putative [Ixodes scapularis]	Ixodes scapularis	2
1292	2.95	2.98	82.93	18.29	18.29	gi|241818180	cytochrome C oxidase, subunit VIb/COX12, putative [Ixodes scapularis]	Ixodes scapularis	2								1.22551	0.604101	36.7822	0.0333181	45.077	1.98595	0.0928443	3.59829	0.551916	7.14603	2.25256	0.0771317	3.51234	0.641329	7.91176
1293	2.94	4.99	14.99	1.868	0.4789	gi|241848122	phosphatidylinositol 4 kinase, putative [Ixodes scapularis]	Ixodes scapularis	1								0.889833	0.447308	3.5108	0.253456	3.12402	0.57611	0.878631	5858974268129280	9.83295e-17	3375414395569920	0.523609	0.274686	44.0349	0.0118908	23.057
1294	2.94	3.03	20.39	13.82	7.237	gi|242001440	syntenin, putative [Ixodes scapularis]	Ixodes scapularis	2								1.61262	0.201239	2.53926	0.635076	4.09487	1.6774	0.136244	2.25585	0.743577	3.78397	1.7135	0.190234	2.76191	0.620403	4.73253
1295	2.93	2.97	27.03	15.32	15.32	gi|240973854	hypothetical protein IscW_ISCW001488 [Ixodes scapularis]	Ixodes scapularis	2								0.0113827					0.73584					0.684945
1296	2.92	3.08	12.8	4.555	4.555	gi|241047276	transport system membrane protein, putative [Ixodes scapularis]	Ixodes scapularis	3								1.15998	0.919529	2779349	4.17357e-07	3.22399e+06	0.717538	0.796178	334297	2.14641e-06	239871	0.753694	0.843321	1627584	4.63075e-07	1.2267e+06
1297	2.91	3.04	20.39	8.264	6.612	gi|241829143	replication factor C, subunit RFC4, putative [Ixodes scapularis]	Ixodes scapularis	2								0.767975	0.702317	767.381	0.00100077	589.329	0.913239	0.53059	3.55968	0.256551	3.25084	0.840782	0.357399	3.99801	0.2103	3.36145
1298	2.91	3.03	11.94	4.776	4.776	gi|241063661	translocation associated membrane protein, putative [Ixodes scapularis]	Ixodes scapularis	2								1.32278					1.84695					1.62112
1299	2.89	3.19	13.62	5.58	4.464	gi|241701538	zinc finger protein, putative [Ixodes scapularis]	Ixodes scapularis	2								0.858954	0.227483	1.46266	0.587256	1.25636	1.3354	0.268123	2.26909	0.588515	3.03014	1.25583	0.299076	2.02441	0.620343	2.5423
1300	2.89	2.93	28.99	18.12	12.32	gi|240952176	ribosomal protein L27, putative [Ixodes scapularis]	Ixodes scapularis	2								0.983081	0.991213	93.951	0.0104638	92.3615	0.693634	0.0225716	1.30759	0.530469	0.906987	0.660529	0.0348561	1.43188	0.461301	0.945801
1301	2.88	4.08	18.93	2.989	1.226	gi|241605865	splicing factor 3B subunit, putative [Ixodes scapularis]	Ixodes scapularis	1								0.935233	0.50418	1.32516	0.705749	1.23934	0.831434	0.43005	1.90735	0.435911	1.58583	0.830577	0.581383	2.60818	0.318451	2.1663
1302	2.88	3	21.51	11.05	11.05	gi|241997722	hypothetical protein IscW_ISCW000017 [Ixodes scapularis]	Ixodes scapularis	2								1.408	0.40742	25.4527	0.0553183	35.8375	3.07569	0.0613009	3.97044	0.774648	12.2118	2.60096	0.124081	10.9973	0.236508	28.6037
1303	2.86	3.26	20.94	4	4	gi|88607134	serine hydroxymethyltransferase [Anaplasma phagocytophilum HZ]	Anaplasma phagocytophilum HZ	2								1.01819					0.742723					1.12505
1304	2.86	2.97	21.31	9.622	7.56	gi|242046502	conserved hypothetical protein [Ixodes scapularis]	Ixodes scapularis	2								0.713833	0.438515	34.009	0.0209895	24.2768	1.00783	0.991041	1142.81	0.000881886	1151.76	1.10064	0.890124	1084.69	0.00101471	1193.85
1305	2.85	3.52	17.06	3.262	2.384	gi|241120058	hypothetical protein IscW_ISCW001963 [Ixodes scapularis]	Ixodes scapularis	2								0.985062	0.905324	3.58388	0.274859	3.53034	1.07124	0.700822	5.5931	0.191529	5.99155	1.01584	0.953243	15.1023	0.0672644	15.3416
1306	2.83	4.96	50	39.42	39.42	gi|241650872	hypothetical protein IscW_ISCW024519 [Ixodes scapularis]	Ixodes scapularis	5								0.897094	0.828355	147.374	0.00608721	132.208	0.658186	0.407559	52.377	0.0125663	34.4738	0.611009	0.449694	208.709	0.00292756	127.523
1307	2.83	2.84	13.61	7.911	7.911	gi|240992417	transformation upregulated nuclear protein, putative [Ixodes scapularis]	Ixodes scapularis	3								2.54542	0.0345304	2.15345	1.18202	5.48144	2.18339	0.0108595	1.42338	1.53394	3.10779	2.45203	0.00828202	1.42394	1.722	3.49155
1308	2.82	3.03	33.13	16.88	13.12	gi|241997574	coiled-coil domain-containing protein, putative [Ixodes scapularis]	Ixodes scapularis	2								0.985744	0.908555	3.53018	0.279233	3.47986	1.18738	0.333607	3.52947	0.336418	4.1908	1.00077	0.995083	3.52603	0.283822	3.52873
1309	2.82	2.99	20.84	5.459	4.218	gi|240976412	D-arabinono-1, 4-lactone oxidase, putative [Ixodes scapularis]	Ixodes scapularis	2								1.14496	0.403942	3.54675	0.32282	4.0609	1.2925	0.390256	9.90607	0.130475	12.8035	1.35169	0.373263	12.7228	0.106242	17.1973
1310	2.81	5.04	17.05	2.805	0.7105	gi|240991855	ran-binding protein (RanBP), putative [Ixodes scapularis]	Ixodes scapularis	1								0.665887	0.505254	8.78711	0.07578	5.85123	0.594488	0.636952	58.0419	0.0102424	34.5052	0.560515	0.674084	165.57	0.00338537	92.8041
1311	2.81	3.15	71	32	6	gi|242000068	valacyclovir hydrolase, putative [Ixodes scapularis]	Ixodes scapularis	1								1.43202	0.653835	19.3194	0.0741236	27.6657	0.978007	0.972605	11.811	0.0828049	11.5512	0.988779	0.985329	10.3825	0.095235	10.266
1312	2.81	2.86	21.67	7.083	7.083	gi|241566008	LisH motif-containing protein [Ixodes scapularis]	Ixodes scapularis	2								1.01421					1.49769					1.26384
1313	2.8	3.4	17.23	4.681	2.34	gi|241846314	SEL-1, putative [Ixodes scapularis]	Ixodes scapularis	1								1.02082	0.939488	15.583	0.0655087	15.9074	0.636401	0.902503	1.43273e+16	4.44187e-17	9117924637212420	0.737626	0.767842	25055.5	2.94397e-05	18481.6
1314	2.8	2.84	27.12	20.34	20.34	gi|241820143	iron-sulfur protein Isa2, putative [Ixodes scapularis]	Ixodes scapularis	2								0.776087	0.566185	53.0515	0.0146289	41.1726	1.24037	0.912956	435989792	2.84496e-09	5.4079e+08	1.43406	0.296213	9.9717	0.143814	14.3001
1315	2.79	2.98	20.61	9.649	9.649	gi|241565774	26S proteasome regulatory complex, subunit RPN10/PSMD4, putative [Ixodes scapularis]	Ixodes scapularis	2								1.06395	0.767615	7.85447	0.135458	8.35678	1.10816	0.826083	105.32	0.0105218	116.71	1.02304	0.94884	36.3924	0.0281114	37.2311
1316	2.79	2.88	13.48	9.13	9.13	gi|241159340	secreted protein, putative [Ixodes scapularis]	Ixodes scapularis	2								1.08992	0.829422	53.7822	0.0202654	58.6183	2.22442	0.0791504	3.5592	0.624978	7.91716	1.87038	0.10076	3.56015	0.525364	6.65883
1317	2.78	3.02	26.83	11.38	9.756	gi|241779581	ribosomal biogenesis protein, putative [Ixodes scapularis]	Ixodes scapularis	2								1.03953	0.747493	1.57145	0.661508	1.63357	0.909022	0.786175	3.76569	0.241396	3.4231	0.865498	0.959025	45132.5	1.91768e-05	39062.1
1318	2.78	2.84	17.16	12.43	8.876	gi|241854631	phosphatidylethanolamine-binding protein, putative [Ixodes scapularis]	Ixodes scapularis	5								1.12281	0.519963	1.90425	0.589633	2.13812	1.2511	0.77291	18.6002	0.0672628	23.2707	1.11245	0.343307	1.45117	0.76659	1.61435
1319	2.77	3.46	17.15	1.71	1.434	gi|241593532	afadin, putative [Ixodes scapularis]	Ixodes scapularis	2								0.996457	0.977582	3.59727	0.277004	3.58452	1.24027	0.278286	3.59108	0.345375	4.4539	1.12796	0.443958	3.60315	0.313049	4.06422
1320	2.77	3.01	33.33	14.67	6.333	gi|242001218	coiled-coil domain-containing protein, putative [Ixodes scapularis]	Ixodes scapularis	2								0.943154	0.847366	3.16772	0.29774	2.98764	0.745676	0.906918	14061.5	5.30296e-05	10485.3	0.702209	0.340978	3.41309	0.20574	2.39671
1321	2.76	3.07	10.88	3.752	3.752	gi|241681368	nicotinic acid phosphoribosyltransferase, putative [Ixodes scapularis]	Ixodes scapularis	2								0.83394	0.317384	3.51186	0.237464	2.92868	1.11835	0.747622	29.8234	0.0374992	33.3531	1.13724	0.715023	30.0618	0.0378301	34.1876
1322	2.76	2.86	33.1	14.79	14.79	gi|241730132	clathrin adaptor complex, small subunit [Ixodes scapularis]	Ixodes scapularis	2								1.05649	0.815817	10.4402	0.101194	11.03	0.940862	0.872112	44.8633	0.0209718	42.2101	0.85749	0.588915	13.3643	0.0641626	11.4598
1323	2.74	7.45	57.04	43.7	26.67	gi|241837424	heat shock protein, putative [Ixodes scapularis]	Ixodes scapularis	4								1.01386	0.911882	3.51027	0.288827	3.55893	0.855239	0.358919	3.51203	0.243517	3.00363	0.808796	0.381228	6.29674	0.128447	5.09278
1324	2.74	3.37	15.33	5.108	2.012	gi|241998146	calponin homology (CH) domain-containing, chdc/lrch [Ixodes scapularis]	Ixodes scapularis	1								0.997872	0.981599	1.42216	0.701659	1.41914	1.32646	0.901966	6162.44	0.00021525	8174.25	0.732767	0.863186	943.76	0.000776434	691.556
1325	2.74	3.1	27.67	5.603	2.886	gi|241855551	acyl-CoA synthetase, putative [Ixodes scapularis]	Ixodes scapularis	1								0.948854	0.972384	85.2455	0.0111308	80.8855	0.906425	0.949363	93.093	0.00973677	84.3819	1.05353	0.70472	1.48871	0.70768	1.5684
1326	2.72	3.08	12.53	4.474	4.474	gi|241082103	Ca2\+/calmodulin-dependent protein kinase, putative [Ixodes scapularis]	Ixodes scapularis	2								0.932244	0.809233	17.9101	0.0520513	16.6966	0.867186	0.719765	46.7165	0.0185627	40.5119	0.777314	0.533574	35.0764	0.0221606	27.2654
1327	2.72	2.73	18.13	12.28	12.28	gi|241613193	YJER protein, putative [Ixodes scapularis]	Ixodes scapularis	2								0.89822	0.635847	8.31821	0.107982	7.47158	1.242	0.324061	4.64973	0.267112	5.77496	1.23941	0.325222	4.61145	0.268768	5.71549
1328	2.7	3.05	18.41	4.651	1.938	gi|240995619	exonuclease nef-sp, putative [Ixodes scapularis]	Ixodes scapularis	1								0.851119	0.375568	1.84695	0.460824	1.57197	0.881005	0.273531	1.44	0.611807	1.26865	0.915688	0.407873	1.44012	0.635841	1.3187
1329	2.7	2.87	12.27	3.663	2.198	gi|241060955	hypothetical protein IscW_ISCW001346 [Ixodes scapularis]	Ixodes scapularis	1								1.08722	0.624133	4.8815	0.222722	5.30725	1.44406	0.386348	25.5722	0.0564699	36.9277	1.56591	0.342666	30.0308	0.0521435	47.0257
1330	2.7	2.79	19.43	12	12	gi|241033481	copper transporter, putative [Ixodes scapularis]	Ixodes scapularis	2								1.3124	0.222194	3.51507	0.373364	4.61318	1.52999	0.331423	22.1545	0.0690598	33.8961	1.51379	0.372661	32.8559	0.0460737	49.737
1331	2.69	3.01	35.32	21.39	8.458	gi|242000260	conserved hypothetical protein [Ixodes scapularis]	Ixodes scapularis	1								0.846221	0.349134	3.65515	0.231515	3.09306	0.448333	0.0802435	3.63874	0.123211	1.63136	0.490599	0.0904813	3.65006	0.134408	1.79072
1332	2.69	2.93	42.73	22.73	22.73	gi|241845290	calcyclin-binding protein CacyBP, putative [Ixodes scapularis]	Ixodes scapularis	2								1.28878	0.243487	3.65728	0.352387	4.71342	0.762738	0.232349	3.72437	0.204797	2.84071	0.897192	0.659562	10.2483	0.0875454	9.1947
1333	2.69	2.92	34.85	7.576	7.576	gi|241745446	vacuolar assembly/sorting protein DID2, putative [Ixodes scapularis]	Ixodes scapularis	2								1.05572					1.03871					1.06982
1334	2.67	2.97	14.88	8.096	5.908	gi|241602477	neuralized, putative [Ixodes scapularis]	Ixodes scapularis	2								0.894385					0.942969					1.11229
1335	2.66	3.22	17.4	10.03	5.31	gi|242046516	eukaryotic translation initiation factor 3, subunit, putative [Ixodes scapularis]	Ixodes scapularis	1								0.627886	0.315047	24.3182	0.0258196	15.269	0.370178	0.131887	14.2101	0.0260503	5.26027	0.629872	0.362842	43.1265	0.0146052	27.1642
1336	2.66	3.15	13.79	4.845	2.112	gi|241652202	phospholipase A-2-activating protein, putative [Ixodes scapularis]	Ixodes scapularis	1								0.911604	0.963461	2212.17	0.000412086	2016.63	0.422826	0.640008	886.881	0.000476756	374.997	0.389754	0.618959	1049.78	0.000371273	409.156
1337	2.65	3.3	22.32	5.351	2.214	gi|88607931	30S ribosomal protein S1 [Anaplasma phagocytophilum HZ]	Anaplasma phagocytophilum HZ	2								1.02093					0.385323					0.393836
1338	2.65	2.72	26.76	14.08	8.451	gi|241802015	cold shock domain-containing protein, putative [Ixodes scapularis]	Ixodes scapularis	1								0.79919	0.279517	3.80986	0.209769	3.0448	1.21575	0.879035	402835	3.018e-06	489748	1.22045	0.468814	9.92141	0.123012	12.1086
1339	2.65	2.71	10.19	3.753	1.877	gi|241742617	butyrate induced transcript, putative [Ixodes scapularis]	Ixodes scapularis	1								0.965188					0.0101275					0.890658
1340	2.65	2.68	41.77	34.18	22.78	gi|242001798	ubiquitin-conjugating enzyme, putative [Ixodes scapularis]	Ixodes scapularis	1								1.31914	0.741101	3537.96	0.000372853	4667.05	1.34241	0.682	950.248	0.0014127	1275.62	1.42806	0.608788	611.404	0.0023357	873.121
1341	2.64	2.83	29.57	13.04	7.826	gi|241849008	phosphoglycerate mutase, putative [Ixodes scapularis]	Ixodes scapularis	1								1.22619	0.811247	4822.57	0.000254261	5913.4	1.80148	0.590357	21430.6	8.40612e-05	38606.9	1.67438	0.653548	50122.9	3.34054e-05	83924.5
1342	2.63	2.96	43.92	16.22	13.51	gi|241721061	ER protein with KEEL retention signal, putative [Ixodes scapularis]	Ixodes scapularis	2								0.869758					0.0101275					0.777997
1343	2.63	2.63	37.63	32.26	32.26	gi|241708323	conserved hypothetical protein [Ixodes scapularis]	Ixodes scapularis	4								1.08375					0.858573					0.873899
1344	2.62	2.66	17.07	9.35	6.504	gi|241681395	hydrolase/acyltransferase, putative [Ixodes scapularis]	Ixodes scapularis	1								1.06832					0.898872					1.00849
1345	2.61	2.82	24.32	10.42	5.405	gi|241250771	beta1,4 mannosyltransferase, putative [Ixodes scapularis]	Ixodes scapularis	1								1.05656	0.899642	5.25699	0.200981	5.55431	0.806156	0.78423	19.4334	0.0414829	15.6664	0.693852	0.670675	24.2519	0.0286102	16.8272
1346	2.59	2.75	20	8.571	4.127	gi|241172451	26S proteasome non-ATPase regulatory subunit, putative [Ixodes scapularis]	Ixodes scapularis	1								0.894759	0.46726	3.57723	0.250126	3.20075	0.657654	0.249461	9.02789	0.0728469	5.93723	0.62756	0.256402	12.4554	0.0503845	7.81653
1347	2.58	4.07	16.28	5.396	0.6295	gi|241326694	sterol regulatory element-binding protein, putative [Ixodes scapularis]	Ixodes scapularis	1								1.05563	0.782557	1.76982	0.596459	1.86827	0.73654	0.381826	2.59004	0.284374	1.90766	0.700446	0.155551	1.82257	0.384318	1.27661
1348	2.58	3.21	17.98	3.418	2.675	gi|241028950	DNAJC13 protein, putative [Ixodes scapularis]	Ixodes scapularis	2								0.975938	0.873389	4.64358	0.210169	4.53184	1.19394	0.771888	409.198	0.00291775	488.557	1.30023	0.831288	217853	5.9684e-06	283259
1349	2.58	3.13	26.97	4.535	2.148	gi|241999540	hfb2 protein, putative [Ixodes scapularis]	Ixodes scapularis	1								0.0113827	0.0142075	3.55849	0.00319875	0.0405052	0.689669	0.92116	2.95438e+16	2.3344e-17	2.03754e+16	0.445967	0.190125	23.5389	0.018946	10.4976
1350	2.58	2.76	29.58	23.47	10.8	gi|240995531	ribosomal protein L22, putative [Ixodes scapularis]	Ixodes scapularis	2								1.14571	0.235385	1.41744	0.808292	1.62398	0.917499	0.640517	1.97401	0.46479	1.81115	0.895154	0.482299	1.74532	0.512887	1.56233
1350	0	1.55	23.56	17.31	4.327	gi|242002378	ribosomal protein L22, putative [Ixodes scapularis]	Ixodes scapularis	1
1351	2.58	2.67	28.77	23.29	10.96	gi|241711017	conserved hypothetical protein [Ixodes scapularis]	Ixodes scapularis	1								1.07093	0.628032	3.73059	0.287066	3.99519	1.17461	0.362475	3.7021	0.317283	4.34853	1.25104	0.541591	25.6437	0.0487856	32.0813
1352	2.58	2.64	37.5	28.57	12.5	gi|241781522	translation factor Sui1, putative [Ixodes scapularis]	Ixodes scapularis	1								1.08528	0.675833	2.0682	0.524746	2.24458	0.791568	0.291907	2.03239	0.389478	1.60877	0.957274	0.872621	2.81376	0.340212	2.69354
1353	2.57	2.83	21.15	8.846	3.462	gi|241812083	secreted protein, putative [Ixodes scapularis]	Ixodes scapularis	1								0.91464	0.567672	4.07359	0.224529	3.72586	1.94597	0.887205	3.29065e+20	5.91362e-21	6.4035e+20	1.50961	0.166644	4.06318	0.371533	6.13381
1354	2.57	2.82	20.77	8.605	6.528	gi|241074624	endophilin-B1, putative [Ixodes scapularis]	Ixodes scapularis	2								0.969266	0.807556	3.56754	0.27169	3.45789	0.942727	0.66965	3.71405	0.253827	3.50133	0.840385	0.455617	6.82829	0.123074	5.73839
1355	2.55	3.43	25.91	8.443	1.747	gi|241263209	ku P80 DNA helicase, putative [Ixodes scapularis]	Ixodes scapularis	1								0.709651	0.779241	19.7003	0.0360224	13.9803	0.429086	0.652967	94.9194	0.00452053	40.7285	0.497572	0.606828	26.3318	0.0188963	13.1019
1356	2.55	2.71	20.11	5.234	5.234	gi|241729585	conserved hypothetical protein [Ixodes scapularis]	Ixodes scapularis	2								1.05608	0.702732	3.95566	0.266979	4.17748	1.37161	0.496197	52.8388	0.0259584	72.4743	1.15084	0.621452	14.0066	0.0821639	16.1193
1357	2.54	2.61	19.73	12.93	7.483	gi|241999376	ubiquitin protein ligase [Ixodes scapularis]	Ixodes scapularis	1								1.08971	0.544756	3.51493	0.310024	3.83026	0.652189	0.90825	1.78562e+16	3.65246e-17	1.16456e+16	0.841733	0.666508	44.2353	0.0190285	37.2343
1358	2.53	3.61	24.23	3.783	1.431	gi|241848452	huntingtin interacting protein, putative [Ixodes scapularis]	Ixodes scapularis	1								0.989642	0.951031	1.64354	0.602139	1.62652	1.13683	0.214265	1.29665	0.876741	1.47407	1.08846	0.360553	1.28473	0.84723	1.39838
1359	2.53	3.49	20.6	2.721	1.069	gi|241257810	FACT complex subunit spt16, putative [Ixodes scapularis]	Ixodes scapularis	1								1.33966	0.510015	3.48319	0.384607	4.66628	1.2501	0.885656	93.8516	0.0133199	117.324	1.27977	0.285215	1.83117	0.698882	2.34347
1360	2.53	2.56	28.8	13.6	8	gi|241619894	39S ribosomal protein L21, putative [Ixodes scapularis]	Ixodes scapularis	1								1.17878	0.372539	3.99388	0.295147	4.70791	0.0101275	0.0140577	3.62819	0.00279135	0.0367447	0.829381	0.785087	872.732	0.000950326	723.827
1361	2.52	3.38	22.67	8	3.667	gi|241779156	arp2/3, putative [Ixodes scapularis]	Ixodes scapularis	1								0.943026	0.659022	3.51107	0.268586	3.31103	0.712961	0.180949	3.5109	0.203071	2.50314	0.78369	0.245288	3.5115	0.223178	2.75192
1362	2.52	3.08	16.51	3.248	0.7902	gi|240995183	ubiquitin carboxyl-terminal hydrolase, putative [Ixodes scapularis]	Ixodes scapularis	1								0.750177	0.884146	1805.09	0.00041559	1354.14	0.11531	0.300274	820.997	0.000140452	94.6696	0.360192	0.594716	1105.71	0.000325755	398.269
1363	2.51	2.76	30.29	14.29	10.29	gi|241993496	vacuolar protein-sorting-associated protein, putative [Ixodes scapularis]	Ixodes scapularis	1								1.03732					0.771929					0.727421
1364	2.51	2.69	25.84	8.24	4.12	gi|240979627	28S ribosomal protein, putative [Ixodes scapularis]	Ixodes scapularis	1								1.18595	0.908004	75.2826	0.0157534	89.2817	0.695548	0.790547	53.5421	0.0129907	37.2411	0.820445	0.269838	1.59437	0.51459	1.30809
1365	2.49	4.51	21.33	8.587	4.709	gi|241786408	innexin, putative [Ixodes scapularis]	Ixodes scapularis	2								0.953248					0.938809					0.852321
1366	2.49	3.29	27.26	6.644	1.704	gi|242002964	phenylalanyl-tRNA synthetase beta subunit, putative [Ixodes scapularis]	Ixodes scapularis	1								1.00104	0.993351	3.52504	0.283979	3.52869	0.764516	0.335398	7.27567	0.105078	5.56237	0.712654	0.205607	4.22312	0.168751	3.00962
1367	2.49	2.97	39.34	11.37	3.791	gi|88607248	30S ribosomal protein S3 [Anaplasma phagocytophilum HZ]	Anaplasma phagocytophilum HZ	1								0.942393	0.814245	12.3047	0.0765881	11.5958	0.450033	0.0954931	4.63323	0.0971316	2.08511	0.364293	0.0911058	6.35213	0.0573498	2.31404
1368	2.49	2.74	29.27	11.22	8.293	gi|241358643	flavonol reductase/cinnamoyl-CoA reductase, putative [Ixodes scapularis]	Ixodes scapularis	2								0.977525	0.989103	131.46	0.00743591	128.505	1.25653	0.897803	182.014	0.00690346	228.707	1.01503	0.946354	1.91531	0.529957	1.94411
1369	2.49	2.71	18.31	4.225	4.225	gi|241159119	phosphatidylinositol-4-phosphate 5-kinase type I, putative [Ixodes scapularis]	Ixodes scapularis	2								0.965625	0.937859	5.52578	0.174749	5.33583	0.811088	0.379577	2.2374	0.362513	1.81473	0.972604	0.836987	1.66789	0.583135	1.62219
1370	2.49	2.56	24.26	6.557	4.262	gi|241695312	glyoxalase, putative [Ixodes scapularis]	Ixodes scapularis	1								0.949202	0.633066	1.49504	0.634902	1.41909	0.876883	0.568135	2.30452	0.380505	2.0208	0.753984	0.214599	1.96827	0.38307	1.48404
1371	2.49	2.52	37.5	16.96	10.71	gi|242002334	secreted protein, putative [Ixodes scapularis]	Ixodes scapularis	1								0.936164	0.632586	3.62304	0.258392	3.39176	0.686962	0.305562	11.9841	0.0573227	8.23265	0.636436	0.237173	9.4288	0.0674991	6.00083
1372	2.48	2.48	28.57	28.57	17.86	gi|241997570	hypothetical protein IscW_ISCW015583 [Ixodes scapularis]	Ixodes scapularis	1								0.838238					0.768205					0.751245
1373	2.47	4.49	15.68	2.232	0.9254	gi|241733201	myosin-IX, putative [Ixodes scapularis]	Ixodes scapularis	1								0.932057	0.519572	1.36038	0.685142	1.26796	1.06034	0.906129	4.28315	0.247561	4.5416	0.973731	0.955745	4.07913	0.23871	3.97198
1374	2.47	2.58	12.82	6.268	6.268	gi|241695280	secreted protein, putative [Ixodes scapularis]	Ixodes scapularis	2								1.12675					1.06983					1.02517
1375	2.47	2.48	9.728	7.782	4.669	gi|241701547	IMP-GMP specific 5'-nucleotidase, putative [Ixodes scapularis]	Ixodes scapularis	1								1.00992	0.935873	1.596	0.632784	1.61183	1.31647	0.127947	1.59921	0.8232	2.1053	1.12019	0.403206	1.59089	0.704125	1.78209
1376	2.46	3.15	26.09	5.435	3.804	gi|241741489	GTP-binding protein DRG2, putative [Ixodes scapularis]	Ixodes scapularis	1								0.917195	0.439752	1.47526	0.621716	1.3531	1.75525	0.83579	29238.9	6.00314e-05	51321.7	1.58075	0.315627	4.41215	0.358272	6.9745
1377	2.46	2.66	27.36	4.229	2.736	gi|241737496	DEAD box ATP-dependent RNA helicase, putative [Ixodes scapularis]	Ixodes scapularis	1								0.878178	0.495283	5.08503	0.172699	4.46556	0.840607	0.454577	6.76555	0.124248	5.68717	0.88838	0.62056	9.17975	0.096776	8.15511
1378	2.46	2.6	18.68	8.791	6.227	gi|240981954	lumican, putative [Ixodes scapularis]	Ixodes scapularis	1								0.792822	0.950843	3.61392e+16	2.1938e-17	2.86519e+16	0.794461	0.952602	1.05218e+17	7.55064e-18	8.35915e+16	0.895817	0.511651	4.26322	0.210127	3.81906
1379	2.45	4.3	15.13	3.955	2.322	gi|242001046	ABC transporter, putative [Ixodes scapularis]	Ixodes scapularis	2								1.02394	0.875802	1.77746	0.57607	1.82002	0.939549	0.777694	2.29814	0.408829	2.15922	0.890204	0.658253	2.64626	0.336401	2.35571
1380	2.45	2.66	20.36	4.698	2.908	gi|241745115	macoilin short form, putative [Ixodes scapularis]	Ixodes scapularis	1								1.24582					1.20114					1.23404
1381	2.45	2.5	35.48	19.35	11.29	gi|88607946	hypothetical protein APH_0248 [Anaplasma phagocytophilum HZ]	Anaplasma phagocytophilum HZ	1								0.313445	0.228537	252.483	0.00124145	79.1397	0.290019	0.0604293	4.47004	0.0648806	1.2964	0.221087	0.131946	56.3908	0.00392062	12.4673
1382	2.44	3.12	13.4	2.614	1.062	gi|241631838	neuronal cell adhesion molecule, putative [Ixodes scapularis]	Ixodes scapularis	1								1.01104	0.888396	1.25733	0.804117	1.27122	1.40741	0.2334	2.07642	0.677805	2.92238	0.929888	0.962758	95.867	0.00969976	89.1456
1383	2.44	2.97	19.54	6.029	2.079	gi|241594858	vacuole membrane protein, putative [Ixodes scapularis]	Ixodes scapularis	1								1.09115	0.421602	1.454	0.750443	1.58653	0.835295	0.387333	2.02667	0.412152	1.69286	0.849163	0.420705	2.01378	0.421676	1.71003
1384	2.44	2.59	59.38	30.21	18.75	gi|241749740	phosphatidylinositol-4-phosphate 5-kinase type I, putative [Ixodes scapularis]	Ixodes scapularis	2								1.06281	0.586561	1.50406	0.706624	1.59852	0.81785	0.883374	183.113	0.00446638	149.759	0.885456	0.7026	3.28151	0.269832	2.90563
1385	2.43	3.44	14.1	2.433	0.5614	gi|241565984	RNAse H, putative [Ixodes scapularis]	Ixodes scapularis	1								0.956849	0.97095	23.5803	0.0405783	22.5628	1.19661	0.920044	105.939	0.0112953	126.768	1.02324	0.908419	1.68315	0.607933	1.72226
1386	2.42	2.48	30.36	12.5	12.5	gi|241648044	adenylate kinase, putative [Ixodes scapularis]	Ixodes scapularis	4								0.935629	0.504956	1.32354	0.706914	1.23834	1.1473	0.215692	1.32248	0.86754	1.51728	1.08258	0.426996	1.31716	0.821902	1.42592
1387	2.41	2.94	13.51	2.627	1.501	gi|241999164	Exportin-7-A, putative [Ixodes scapularis]	Ixodes scapularis	1								0.774639	0.299489	5.20654	0.148782	4.03319	1.3801	0.742947	14479.5	9.53139e-05	19983.1	1.48356	0.738558	99714.7	1.48781e-05	147933
1388	2.41	2.86	22.78	12.22	6.111	gi|241102056	ADP ribosylation factor 79F, putative [Ixodes scapularis]	Ixodes scapularis	2								1.11405	0.363728	1.4895	0.747934	1.65938	1.48501	0.728971	71.7381	0.0207005	106.532	1.74632	0.0292895	1.52172	1.14759	2.65742
1389	2.41	2.83	31.53	15.92	10.51	gi|241690221	cAMP-dependent protein kinase type II regulatory subunit, putative [Ixodes scapularis]	Ixodes scapularis	3								1.48006	0.746146	23.0477	0.0642175	34.1121	2.46738	0.661954	382.28	0.00645438	943.229	1.63106	0.812218	211.182	0.00772346	344.451
1390	2.41	2.47	17.58	9.89	5.495	gi|241857993	conserved hypothetical protein [Ixodes scapularis]	Ixodes scapularis	1								0.991079	0.928068	1.45947	0.679068	1.44645	1.11584	0.355372	1.48513	0.751339	1.65717	1.07983	0.513605	1.52163	0.709654	1.6431
1391	2.4	2.67	22.36	7.595	4.219	gi|241755837	leucine rich domain-containing protein, putative [Ixodes scapularis]	Ixodes scapularis	1								1.03275	0.827138	4.35197	0.237306	4.49449	0.603392	0.889835	8879141046714370	6.79561e-17	5357601660083330	0.803896	0.639491	78.4678	0.0102449	63.0799
1392	2.4	2.52	33.12	16.88	7.143	gi|241166477	histidine triad nucleotide binding protein, putative [Ixodes scapularis]	Ixodes scapularis	1								0.948683	0.88725	42.0888	0.0225401	39.9289	1.22914	0.308218	3.9694	0.309655	4.87896	1.01147	0.932737	3.92284	0.257842	3.96785
1393	2.39	2.39	25.24	25.24	25.24	gi|241606440	cytochrome C oxidase assembly protein cox15, putative [Ixodes scapularis]	Ixodes scapularis	2								0.895123	0.612823	7.55363	0.118502	6.76142	1.04246	0.874619	14.1281	0.0737866	14.728	1.12625	0.46249	3.82788	0.294221	4.31114
1394	2.37	2.85	28.06	6.368	1.721	gi|241792022	conserved hypothetical protein [Ixodes scapularis]	Ixodes scapularis	1								1.11913	0.583346	1.79403	0.62381	2.00776	1.35704	0.103962	1.5226	0.891262	2.06623	1.27849	0.180934	1.56874	0.814979	2.00562
1395	2.37	2.62	17.03	6.811	4.954	gi|241608384	non-ATP-dependent L-selective hydantoinase, putative [Ixodes scapularis]	Ixodes scapularis	1								0.995367	0.975009	4.49257	0.221558	4.47176	0.86424	0.43573	4.53952	0.190382	3.92323	1.04209	0.992304	6.59004e+18	1.58132e-19	6.86743e+18
1396	2.36	2.92	30.09	6.542	1.682	gi|241836824	kinesin, putative [Ixodes scapularis]	Ixodes scapularis	1								0.879204	0.683001	20.2654	0.0433845	17.8174	0.778749	0.948268	8.78644e+16	8.86307e-18	6.84243e+16	0.949227	0.855643	17.6292	0.0538442	16.7341
1397	2.36	2.54	36.05	24.42	9.302	gi|241597481	hypothetical protein IscW_ISCW008816 [Ixodes scapularis]	Ixodes scapularis	1								1.05085	0.75158	4.6278	0.227072	4.86311	0.595435	0.288838	24.8367	0.023974	14.7886	0.701383	0.413042	30.497	0.0229984	21.39
1398	2.36	2.47	20.18	16.14	12.56	gi|241067986	tudor domain-containing protein, putative [Ixodes scapularis]	Ixodes scapularis	2								1.01549	0.928409	5.63899	0.180084	5.72635	1.32651	0.240682	4.1615	0.318758	5.52026	1.29539	0.235133	3.57149	0.362702	4.62645
1399	2.36	2.4	27.82	12.78	8.271	gi|241620176	serine/threonine kinase receptor-associated protein, putative [Ixodes scapularis]	Ixodes scapularis	1								1.31453	0.566787	73.1604	0.0179677	96.1712	1.31989	0.433946	17.4846	0.0754886	23.0776	1.52246	0.258126	9.89955	0.153791	15.0717
1400	2.35	2.78	31.64	6.763	3.865	gi|240977023	poly(p)/ATP NAD kinase, putative [Ixodes scapularis]	Ixodes scapularis	1								1.0784	0.461893	1.43292	0.752586	1.54526	1.45564	0.0563077	1.49252	0.975286	2.17257	1.35662	0.183169	1.9259	0.704408	2.61271
1401	2.35	2.67	10.71	7.44	4.464	gi|241690312	membrane protein, putative [Ixodes scapularis]	Ixodes scapularis	2								0.908159	0.940067	426567	2.12899e-06	387391	0.416958	0.505377	81161.9	5.13736e-06	33841.1	0.384082	0.48367	103788	3.70062e-06	39863.2
1402	2.34	2.97	28.02	6.319	3.022	gi|241703419	ATP-dependent RNA helicase, putative [Ixodes scapularis]	Ixodes scapularis	1								1.0224	0.883898	4.60073	0.222225	4.70379	1.52746	0.147722	3.56743	0.428169	5.44913	1.64439	0.150795	4.59767	0.357657	7.56038
1403	2.34	2.56	23.83	8.936	3.83	gi|241156109	V -type Na-ATPase, putative [Ixodes scapularis]	Ixodes scapularis	1								1.05382	0.721214	4.14693	0.254119	4.3701	0.570756	0.306183	41.1902	0.0138566	23.5096	0.537323	0.272333	36.5412	0.0147046	19.6344
1404	2.34	2.42	23.13	16.42	8.955	gi|241686234	calcyclin-binding protein CacyBP, putative [Ixodes scapularis]	Ixodes scapularis	1								1.09213	0.542851	3.60282	0.303133	3.93476	0.872989	0.464137	4.67217	0.186849	4.07875	0.889771	0.595194	7.4662	0.119173	6.64321
1405	2.33	2.48	23.22	7.74	7.74	gi|241722886	DNA replication licensing factor MCM5, putative [Ixodes scapularis]	Ixodes scapularis	2								0.914399					0.0101275					1.11671
1406	2.3	2.35	16.67	16.67	11.11	gi|240952210	hypothetical protein IscW_ISCW016259 [Ixodes scapularis]	Ixodes scapularis	1								0.696464					0.582141					0.561733
1407	2.28	15.09	62.34	57.74	57.74	gi|241601115	beta tubulin, putative [Ixodes scapularis]	Ixodes scapularis	58								2.13425					0.891141					1.63555
1408	2.28	2.52	26.64	6.148	3.689	gi|241811217	DNAJ protein, putative [Ixodes scapularis]	Ixodes scapularis	1								0.99817	0.999454	17447.2	5.72108e-05	17415.3	0.669988	0.21744	2.63651	0.254119	1.76643	0.617266	0.105369	2.08161	0.296532	1.28491
1409	2.28	2.49	25.87	11.19	11.19	gi|241998620	molybdenum cofactor biosynthesis pathway protein, putative [Ixodes scapularis]	Ixodes scapularis	1								1.78978	0.133933	4.85184	0.368886	8.68372	1.7436	0.540765	3077.56	0.000566552	5366.04	2.11072	0.459859	4291.38	0.000491851	9057.92
1409	0	2.49	25.87	11.19	11.19	gi|241757319	molybdenum cofactor biosynthesis pathway protein, putative [Ixodes scapularis]	Ixodes scapularis	1
1410	2.27	3.2	15.84	2.63	1.052	gi|241696080	plexin B, putative [Ixodes scapularis]	Ixodes scapularis	1								1.15893	0.222719	1.35809	0.853355	1.57393	1.19434	0.529699	2.22006	0.537974	2.6515	1.18804	0.595278	2.52322	0.470842	2.99769
1411	2.27	2.39	23.55	11.98	3.719	gi|241623486	serine/threonine kinase receptor-associated protein, putative [Ixodes scapularis]	Ixodes scapularis	1								1.05184	0.636354	1.48276	0.709378	1.55962	1.102	0.471077	1.60671	0.685875	1.7706	1.15766	0.251752	1.48429	0.779937	1.7183
1412	2.26	3.43	19.76	3.213	1.285	gi|241681750	Rho-associated kinase, putative [Ixodes scapularis]	Ixodes scapularis	1								0.819862	0.919541	316.976	0.00258651	259.877	2.49152	0.364375	15.2332	0.163559	37.9537	2.61702	0.717336	2194.38	0.0011926	5742.74
1413	2.25	5.39	18.96	4.456	1.284	gi|241652648	ubiquitin specific protease, putative [Ixodes scapularis]	Ixodes scapularis	2								1.14527					0.888063					1.17443
1414	2.25	3.13	12.64	2.61	1.099	gi|241999818	ABC transporter, putative [Ixodes scapularis]	Ixodes scapularis	1								0.958884	0.942863	9.3196	0.102889	8.93642	1.56458	0.668271	48.0924	0.0325327	75.2442	1.42136	0.539532	7.86499	0.18072	11.179
1415	2.25	2.81	7.949	1.695	0.6429	gi|241669409	glycine rich secreted cement protein, putative [Ixodes scapularis]	Ixodes scapularis	1								0.890592					1.00395					1.01999
1416	2.24	2.94	14.07	2.766	1.563	gi|241997730	hypothetical protein IscW_ISCW000022 [Ixodes scapularis]	Ixodes scapularis	2								0.95232	0.662503	1.33408	0.713838	1.27047	1.25229	0.908562	165.103	0.00758488	206.757	1.14062	0.770056	3.21445	0.354843	3.66648
1417	2.24	2.38	31.36	20.34	7.627	gi|241248747	molecular chaperone, putative [Ixodes scapularis]	Ixodes scapularis	1								1.00467					0.661399					0.624665
1418	2.24	2.29	21.78	9.333	5.778	gi|241834569	conserved hypothetical protein [Ixodes scapularis]	Ixodes scapularis	1								0.993066	0.960832	4.2001	0.236439	4.17098	1.4945	0.169899	4.03801	0.370109	6.03482	1.45594	0.180651	4.02285	0.361917	5.85703
1419	2.24	2.26	24.85	9.467	5.325	gi|241672375	hypothetical protein IscW_ISCW021671 [Ixodes scapularis]	Ixodes scapularis	1								0.926974	0.583503	3.51254	0.263904	3.25603	0.870842	0.425719	4.0087	0.217238	3.49094	0.736785	0.19952	3.51778	0.209446	2.59185
1420	2.23	2.42	36.44	10.59	10.59	gi|241999410	mitochrondrial 2-oxoglutarate/malate carrier protein, putative [Ixodes scapularis]	Ixodes scapularis	2								0.832892					1.00367					1.12965
1421	2.22	6.41	21.58	9.249	6.358	gi|241747700	ATP-dependent RNA helicase, putative [Ixodes scapularis]	Ixodes scapularis	3								0.971901					0.857968					0.736779
1422	2.22	3.18	18.36	4.062	1.3	gi|241680462	ABC transporter, putative [Ixodes scapularis]	Ixodes scapularis	1								0.614913	0.261593	14.7626	0.0416533	9.07773	0.840224	0.341433	3.72427	0.225607	3.12922	0.680075	0.16587	3.69162	0.184221	2.51058
1423	2.22	2.7	22.11	4.406	2.743	gi|241743768	conserved hypothetical protein [Ixodes scapularis]	Ixodes scapularis	1								0.882784					0.0101275					1.51038
1424	2.21	3.13	14.58	1.945	1.122	gi|241628392	ATP-dependent RNA helicase, putative [Ixodes scapularis]	Ixodes scapularis	1								1.00895	0.950538	4.28206	0.235623	4.32039	1.46832	0.669168	5068.11	0.000289718	7441.61	1.42837	0.662848	2295.68	0.000622199	3279.07
1425	2.21	2.66	18.36	2.643	1.615	gi|241758361	ataxin-10, putative [Ixodes scapularis]	Ixodes scapularis	3								1.0399	0.763347	3.57858	0.290589	3.72134	0.537658	0.181007	10.016	0.0536801	5.38516	0.697944	0.173746	3.5929	0.194256	2.50764
1426	2.2	2.47	21.75	7.162	3.714	gi|241560360	E3 ubiquitin ligase, putative [Ixodes scapularis]	Ixodes scapularis	1								1.02594	0.847493	3.7902	0.270683	3.88853	1.36648	0.621527	353.53	0.00386526	483.092	1.29066	0.535854	37.6906	0.0342436	48.6459
1427	2.2	2.32	11.74	3.912	2.445	gi|241560374	at-rich interactive domain-containing protein 5B, putative [Ixodes scapularis]	Ixodes scapularis	1								0.940093					0.635753					0.581557
1428	2.19	4.31	16.05	1.353	0.56	gi|241999610	antiviral helicase Slh1, putative [Ixodes scapularis]	Ixodes scapularis	1								0.870118	0.244172	1.44299	0.602997	1.25557	1.10275	0.657523	2.26226	0.487452	2.4947	1.03072	0.779793	1.50354	0.685529	1.54973
1429	2.19	2.72	10.7	1.337	0.6128	gi|241640806	receptor tyrosine phosphatase type r2a, putative [Ixodes scapularis]	Ixodes scapularis	1								15.6772	0.695069	1.75452e+29	8.93533e-29	2.75059e+30	0.0101275					0.963554	0.992515	2.66301e+17	3.61829e-18	2.56595e+17
1430	2.19	2.69	26.15	2.863	1.908	gi|241026726	tyrosyl-tRNA synthetase, putative [Ixodes scapularis]	Ixodes scapularis	1								1.08181					0.735165					0.789083
1431	2.19	2.55	14.37	4.032	3.067	gi|241724885	conserved hypothetical protein [Ixodes scapularis]	Ixodes scapularis	2								1.05773	0.65856	1.60015	0.66102	1.69253	1.3977	0.309281	2.90542	0.481067	4.06093	1.18802	0.613448	3.49277	0.340136	4.14947
1432	2.19	2.44	24.9	9.796	7.347	gi|241687507	DNA replication factor/protein phosphatase inhibitor SET/SPR-2, putative [Ixodes scapularis]	Ixodes scapularis	1								1.08219	0.852978	71.3934	0.0151581	77.2613	1.05907	0.988889	1.39352e+18	7.59999e-19	1.47583e+18	0.360908	0.677801	14006779904	2.57666e-11	5.05515e+09
1433	2.19	2.22	50.45	23.42	13.51	gi|240981680	coatomer delta subunit, putative [Ixodes scapularis]	Ixodes scapularis	1								0.86287	0.483051	5.91093	0.145979	5.10037	1.94362	0.224869	22.4907	0.0864185	43.7134	1.98297	0.239929	31.276	0.0634024	62.0194
1434	2.18	13.32	52.48	35.64	21.45	gi|241681385	ADP/ATP translocase, putative [Ixodes scapularis]	Ixodes scapularis	12								1.09915	0.604709	5.36167	0.205001	5.89328	0.644702	0.64779	8359.54	7.71217e-05	5389.41	0.663099	0.636986	3428.89	0.000193386	2273.69
1435	2.18	9.26	41.73	38.85	33.09	gi|241251590	histone 2A [Ixodes scapularis]	Ixodes scapularis	6								0.957142	0.786972	4.95652	0.193108	4.74409	1.17101	0.583146	13.6331	0.0858945	15.9645	1.04792	0.773215	4.94473	0.211927	5.18169
1436	2.18	2.33	14.6	11.06	3.982	gi|242002132	20S proteasome, regulatory subunit beta, putative [Ixodes scapularis]	Ixodes scapularis	1								0.799247	0.0939754	1.34227	0.595443	1.07281	0.935076	0.596811	1.43643	0.65097	1.34318	0.895909	0.373466	1.39825	0.640735	1.25271
1437	2.18	2.32	21.52	5.696	5.696	gi|241999862	conserved hypothetical protein [Ixodes scapularis]	Ixodes scapularis	1								0.980306					0.543215					0.550474
1438	2.18	2.28	19.58	9.524	6.349	gi|241151593	calcineurin B, putative [Ixodes scapularis]	Ixodes scapularis	1								0.860251	0.668944	3.68951	0.233161	3.1739	1.06791	0.978577	11268.3	9.4771e-05	12033.6	1.06086	0.979561	6587.25	0.000161048	6988.16
1439	2.17	2.36	18.68	6.374	3.516	gi|241326643	programmed cell death-involved protein, putative [Ixodes scapularis]	Ixodes scapularis	1								0.855591	0.240643	1.50174	0.569731	1.28488	0.713062	0.56147	8.23841	0.0865533	5.87449	0.660756	0.531389	10.7704	0.061349	7.11662
1440	2.17	2.32	25	8.333	2.451	gi|241239421	conserved hypothetical protein [Ixodes scapularis]	Ixodes scapularis	1								1.08231					1.60175					1.43655
1441	2.17	2.32	17.44	8.174	5.45	gi|241257853	mRNA export protein, putative [Ixodes scapularis]	Ixodes scapularis	1								0.875707	0.428423	3.83514	0.228337	3.35846	1.15171	0.409668	3.84201	0.299766	4.42487	1.06105	0.674281	3.82302	0.277543	4.05644
1442	2.16	2.86	14.25	3.289	1.583	gi|242000540	phosphatidylinositol-binding clathrin assembly protein, putative [Ixodes scapularis]	Ixodes scapularis	1								1.12648	0.39089	1.60291	0.70277	1.80564	1.13145	0.962962	25295.3	4.47295e-05	28620.2	1.14804	0.954197	9521.03	0.000120579	10930.5
1443	2.15	3.36	24.02	4.71	1.884	gi|88607782	heat shock protein 90 [Anaplasma phagocytophilum HZ]	Anaplasma phagocytophilum HZ	1								0.978384	0.821428	1.44249	0.678261	1.41131	0.661966	0.261117	3.14157	0.210712	2.07962	0.557512	0.158089	3.125	0.178403	1.74223
1444	2.15	2.68	21.43	5.419	3.448	gi|241257814	fucosyltransferase, putative [Ixodes scapularis]	Ixodes scapularis	1								0.960946					0.704449					0.623921
1445	2.15	2.63	14.86	3.303	1.652	gi|241252420	conserved hypothetical protein [Ixodes scapularis]	Ixodes scapularis	1								0.982014					0.785884					1.01329
1446	2.15	2.61	20.73	7.012	3.049	gi|241612912	protein-tyrosine sulphotransferase, putative [Ixodes scapularis]	Ixodes scapularis	1								1.08682	0.758821	14.2586	0.076222	15.4965	0.908197	0.769274	25.1987	0.0360414	22.8854	0.817075	0.576816	26.4511	0.03089	21.6126
1447	2.15	2.57	13.17	4.603	1.746	gi|241564901	adenosine monophosphate deaminase, putative [Ixodes scapularis]	Ixodes scapularis	1								0.939319	0.972992	225.865	0.00415876	212.159	0.740848	0.870543	217.528	0.00340576	161.155	0.67393	0.812589	128.202	0.00525677	86.3992
1448	2.15	2.42	12.46	1.57	1.57	gi|241560031	spliceosomal protein sap, putative [Ixodes scapularis]	Ixodes scapularis	1								1.04296					1.37702					1.33296
1449	2.15	2.38	31.88	5.656	4.113	gi|88607604	hypothetical protein APH_0680 [Anaplasma phagocytophilum HZ]	Anaplasma phagocytophilum HZ	1								0.966122					0.671953					0.752457
1450	2.15	2.32	10.71	3.316	1.786	gi|241713573	nucleotide excision repair factor NEF2, RAD23 component, putative [Ixodes scapularis]	Ixodes scapularis	1								0.910148	0.980661	1.24826e+17	7.29131e-18	1.1361e+17	0.649948	0.907446	1.73128e+16	3.75415e-17	1.12524e+16	0.777969	0.472178	18.5926	0.041843	14.4644
1451	2.15	2.29	20	9.091	7.273	gi|241250455	adipocyte plasma membrane-associated protein, putative [Ixodes scapularis]	Ixodes scapularis	1								0.694458					4.65376					4.92567
1452	2.15	2.2	26.96	8.696	8.696	gi|241841370	hypothetical protein IscW_ISCW013567 [Ixodes scapularis]	Ixodes scapularis	1								0.980588					0.969827					0.863609
1453	2.14	2.87	13.64	2.035	1.13	gi|241852439	nuclear pore complex protein nup98, putative [Ixodes scapularis]	Ixodes scapularis	1								1.17047	0.458725	5.79014	0.202149	6.7772	0.99162	0.945923	3.5105	0.282472	3.48109	0.974548	0.837564	3.51094	0.277575	3.42158
1454	2.14	2.81	21.78	2.706	1.933	gi|241712138	cullin, putative [Ixodes scapularis]	Ixodes scapularis	1								1.01778	0.934759	2.27049	0.448262	2.31086	1.84327	0.857545	411968	4.47432e-06	759370	2.47997	0.318781	19.4885	0.127253	48.3308
1455	2.14	2.55	21.68	4.632	1.684	gi|241999228	glycine/serine hydroxymethyltransferase, putative [Ixodes scapularis]	Ixodes scapularis	1								0.82959					0.862381					0.718746
1456	2.14	2.42	13.04	5.446	3.3	gi|242002884	T-cell immunomodulatory protein, putative [Ixodes scapularis]	Ixodes scapularis	3								1.09537	0.535935	3.65486	0.299702	4.00342	1.06708	0.864489	45.4702	0.0234678	48.5205	0.975323	0.949373	53.7196	0.0181558	52.3939
1457	2.14	2.34	31	14	8.5	gi|241626038	RNA polymerase II, large subunit, putative [Ixodes scapularis]	Ixodes scapularis	1								0.965159	0.749133	1.51643	0.636469	1.46359	0.888879	0.66731	2.76198	0.321827	2.45506	0.904466	0.637938	2.19586	0.411896	1.98608
1458	2.14	2.32	56	46	36	gi|241758435	40S ribosomal protein S11, putative [Ixodes scapularis]	Ixodes scapularis	2								0.961901	0.971382	62.0698	0.0154971	59.705	0.66576	0.757082	140.201	0.00474861	93.3404	0.851968	0.894898	100.713	0.00845941	85.8038
1459	2.14	2.23	14.83	10	5.517	gi|241236663	pre-rRNA-processing protein IPI3, putative [Ixodes scapularis]	Ixodes scapularis	1								1.53263					2.22306					2.45519
1460	2.14	2.2	13.05	4.651	4.651	gi|241998546	hypothetical protein IscW_ISCW018206 [Ixodes scapularis]	Ixodes scapularis	3								1.40616					1.52226					1.33475
1461	2.13	4.65	54.81	15.38	15.38	gi|241124292	RAB-19, 41 and, putative [Ixodes scapularis]	Ixodes scapularis	3								1.07112	0.885268	120.429	0.00889416	128.994	1.24199	0.78441	2484.44	0.000499906	3085.65	1.29707	0.528095	36.9768	0.0350779	47.9614
1462	2.13	3.71	19.33	2.556	0.9585	gi|241743786	flightless-I, putative [Ixodes scapularis]	Ixodes scapularis	1								0.841045					0.714637					0.609257
1463	2.13	2.59	14.42	3.605	2.467	gi|240972673	Ran GTPase-activating protein, putative [Ixodes scapularis]	Ixodes scapularis	1								1.2443	0.280447	3.70322	0.336004	4.60789	2.30423	0.278439	142.484	0.0161719	328.315	2.12503	0.393983	917.065	0.00231721	1948.79
1464	2.13	2.41	28.46	5.385	3.462	gi|241156886	conserved hypothetical protein [Ixodes scapularis]	Ixodes scapularis	1								0.863433	0.289158	1.55594	0.554928	1.34345	0.87756	0.51964	2.06598	0.424766	1.81303	0.781907	0.355371	2.42966	0.321817	1.89977
1465	2.13	2.32	17.83	8.527	2.326	gi|242000326	eIF2-interacting protein ABC50, putative [Ixodes scapularis]	Ixodes scapularis	1								0.925376	0.984128	1.45121e+17	6.3766e-18	1.34291e+17	1.35464	0.944326	1.27039e+19	1.06631e-19	1.72093e+19	2.67556	0.388038	6192.06	0.000432095	16567.2
1466	2.12	2.95	24.22	7.031	3.385	gi|241833069	mitogen-activated protein kinase, putative [Ixodes scapularis]	Ixodes scapularis	1								0.883713	0.728825	31.874	0.0277252	28.1675	0.887977	0.680771	15.7026	0.0565496	13.9436	0.926543	0.86576	92.6628	0.00999907	85.8561
1467	2.12	2.39	16.06	3.636	1.818	gi|241998154	vacuolar protein-sorting protein, putative [Ixodes scapularis]	Ixodes scapularis	1								1.19187	0.715172	6.03402	0.197526	7.1918	1.24634	0.726776	10.5808	0.117793	13.1873	1.25102	0.709005	9.39698	0.13313	11.7558
1468	2.12	2.37	13.83	1.876	1.876	gi|241670620	conserved hypothetical protein [Ixodes scapularis]	Ixodes scapularis	1								0.936037					0.693644					0.906863
1469	2.11	2.91	15.73	2.181	1.607	gi|241818695	importin beta, nuclear transport factor, putative [Ixodes scapularis]	Ixodes scapularis	1								0.993758					0.85764					0.775413
1470	2.11	2.78	13.24	1.758	1.241	gi|240952148	integrator complex subunit, putative [Ixodes scapularis]	Ixodes scapularis	1								1.21534	0.674699	83.0846	0.0146278	100.976	1.60352	0.251708	12.2321	0.131091	19.6143	1.64176	0.350753	47.964	0.0342291	78.7455
1471	2.11	2.44	12.59	3.058	2.158	gi|240959473	5' nucleotidase, putative [Ixodes scapularis]	Ixodes scapularis	1								1.11484					1.40092					1.34664
1472	2.11	2.4	16.24	5.928	2.835	gi|241618061	conserved hypothetical protein [Ixodes scapularis]	Ixodes scapularis	1								0.664279	0.412625	51.2113	0.0129713	34.0186	1.47174	0.9304	2.6757e+19	5.50038e-20	3.93792e+19	1.22896	0.304942	3.8979	0.315287	4.79035
1473	2.11	2.38	21.58	5	5	gi|240973536	anhydro-N-acetylmuramic acid kinase, putative [Ixodes scapularis]	Ixodes scapularis	1								1.23032	0.343482	4.84069	0.254163	5.95563	0.968912	0.824826	4.14259	0.23389	4.01381	0.891707	0.537315	5.14437	0.173337	4.58727
1474	2.11	2.31	12.09	7.912	3.297	gi|241850927	hypothetical protein IscW_ISCW014353 [Ixodes scapularis]	Ixodes scapularis	1								1.14671	0.608667	11.7517	0.0975786	13.4758	1.52751	0.550653	553.058	0.00276193	844.8	1.45584	0.604395	784.112	0.00185667	1141.54
1475	2.11	2.22	21.23	2.302	2.302	gi|241706626	man(9)-alpha-mannosidase, putative [Ixodes scapularis]	Ixodes scapularis	1								1.15697	0.596163	12.4019	0.0932897	14.3487	1.32705	0.74024	4091.9	0.000324312	5430.15	1.34283	0.744041	6689.83	0.000200728	8983.33
1476	2.11	2.19	17.21	5.581	3.488	gi|241862609	importin beta, nuclear transport factor, putative [Ixodes scapularis]	Ixodes scapularis	1								1.12899	0.490265	4.45952	0.253163	5.03473	1.32234	0.831522	488813	2.7052e-06	646374	1.12598	0.868926	1364.73	0.000825058	1536.66
1477	2.11	2.19	8.732	1.663	1.663	gi|240976639	conserved hypothetical protein [Ixodes scapularis]	Ixodes scapularis	1								1.29668	0.0936383	1.44556	0.897007	1.87444	0.934379	0.974674	3469.5	0.000269312	3241.83	0.462104	0.599369	215.247	0.00214685	99.4666
1478	2.1	2.69	19.53	3.436	2.351	gi|241597469	conserved hypothetical protein [Ixodes scapularis]	Ixodes scapularis	1								0.905078	0.535333	4.12187	0.21958	3.73061	0.867781	0.648772	18.6856	0.0464411	16.215	0.687336	0.18411	4.12657	0.166563	2.83634
1479	2.1	2.69	24.13	7.558	3.779	gi|241155964	mitogen-activated protein kinase kinase MKK4, putative [Ixodes scapularis]	Ixodes scapularis	1								1.08477	0.756563	13.0734	0.0829755	14.1816	0.937275	0.661806	4.05844	0.230945	3.80387	0.844698	0.365069	3.9948	0.211449	3.3744
1480	2.1	2.39	16.77	4.908	2.454	gi|241641976	Scaffold attachment factor B1, putative [Ixodes scapularis]	Ixodes scapularis	1								0.550944					1.32433					1.47751
1481	2.1	2.39	19.7	7.164	3.881	gi|241794680	phosphatidylinositol-specific phospholipase C X domain-containing protein, putative [Ixodes scapularis]	Ixodes scapularis	1								1.01061					1.23783					1.03985
1482	2.1	2.38	22.01	4.457	3.064	gi|241111187	heterotrimeric G protein alpha subunit B, putative [Ixodes scapularis]	Ixodes scapularis	2								1.07946	0.458717	1.4353	0.752074	1.54935	1.33067	0.768364	38.4972	0.0345655	51.2272	1.20026	0.700347	5.8612	0.204781	7.03499
1482	0.01	2.19	25.79	5.789	5.789	gi|241147057	guanine nucleotide-binding protein, putative [Ixodes scapularis]	Ixodes scapularis	2
1482	0	2.17	73.68	19.3	19.3	gi|241150483	GTP-binding protein (O) alpha subunit, gnao, putative [Ixodes scapularis]	Ixodes scapularis	2
1483	2.1	2.26	14.04	5.764	3.258	gi|241688185	tRNA uracil-5-methyltransferase, putative [Ixodes scapularis]	Ixodes scapularis	1								1.77779	0.541283	4130.23	0.000430433	7342.68	1.8659	0.517692	4352.36	0.000428709	8121.06	2.04724	0.504847	10336.2	0.000198064	21160.7
1484	2.1	2.24	8.899	2.036	1.056	gi|241997798	adenylate cyclase, putative [Ixodes scapularis]	Ixodes scapularis	1								1.20424	0.964143	1.54509e+18	7.79401e-19	1.86067e+18	0.628861	0.241651	10.4975	0.0599056	6.60149	0.519153	0.111391	4.36011	0.119069	2.26356
1485	2.1	2.22	15.59	5.376	3.495	gi|241706666	zinc finger protein, putative [Ixodes scapularis]	Ixodes scapularis	1								0.967949					0.852891					0.797682
1486	2.1	2.19	26.8	9.804	5.882	gi|241603789	conserved hypothetical protein [Ixodes scapularis]	Ixodes scapularis	3								0.880742	0.789422	6.01202	0.146497	5.29504	0.758956	0.684852	12.5184	0.0606271	9.50093	1.03735	0.956028	12.6194	0.0822029	13.0908
1487	2.09	3.58	20.92	4.58	2.29	gi|241563394	propionyl-coenzyme A carboxylase, alpha polypeptide, putative [Ixodes scapularis]	Ixodes scapularis	1
1488	2.09	2.69	10.51	1.251	0.7506	gi|241114441	E3 ubiquitin protein ligase (URE-B1), putative [Ixodes scapularis]	Ixodes scapularis	1								0.928208					1.48012					1.27989
1489	2.09	2.45	24.62	14.07	7.035	gi|241087744	cytochrome P450, putative [Ixodes scapularis]	Ixodes scapularis	1								1.03728					1.5802					1.354
1490	2.09	2.21	22.54	13.38	9.155	gi|241022808	protein-tyrosine-phosphatase, putative [Ixodes scapularis]	Ixodes scapularis	2								1.00895	0.946147	3.8013	0.265423	3.83532	0.862434	0.391046	3.76678	0.228958	3.2486	0.807817	0.306465	4.12292	0.195933	3.33056
1491	2.09	2.19	9.091	2.346	2.346	gi|241998060	group II PLP decarboxylase, putative [Ixodes scapularis]	Ixodes scapularis	1								1.00793	0.98669	6.08346	0.165684	6.13171	1.53753	0.883337	69068.1	2.22611e-05	106194	1.49668	0.361807	4.39348	0.340659	6.57563
1492	2.09	2.18	33.99	7.921	5.611	gi|242002638	ribosomal protein L2, putative [Ixodes scapularis]	Ixodes scapularis	1								1.02947	0.789658	1.50792	0.682707	1.55236	0.746456	0.481418	4.33614	0.172148	3.23673	0.688786	0.343578	3.68289	0.187023	2.53672
1493	2.08	3.16	21.43	4.037	2.174	gi|241743788	conserved hypothetical protein [Ixodes scapularis]	Ixodes scapularis	1								1.60864					1.07517					1.42008
1494	2.08	2.44	23.1	2.293	2.293	gi|241176357	fatty acid transporter, putative [Ixodes scapularis]	Ixodes scapularis	1								1.15616	0.503027	6.43245	0.179739	7.43697	1.16087	0.954989	419341991936	2.7683e-12	4.868e+11	1.04114	0.787785	4.38969	0.237178	4.57026
1495	2.08	2.38	16.82	2.647	2.647	gi|241620373	RNA-directed RNA polymerase, putative [Ixodes scapularis]	Ixodes scapularis	1								1.82763					1.51088					1.40121
1496	2.08	2.24	24.16	18.54	8.989	gi|241745439	conserved hypothetical protein [Ixodes scapularis]	Ixodes scapularis	1								1.32028	0.57143	83.6648	0.0157806	110.461	1.38981	0.197759	3.82934	0.362938	5.32207	1.29441	0.248802	3.86091	0.335259	4.99759
1497	2.08	2.23	21.23	3.501	3.501	gi|241642121	nucleolar protein, putative [Ixodes scapularis]	Ixodes scapularis	1								1.01582					0.809976					0.829297
1498	2.08	2.2	17.71	4.286	4.286	gi|241266312	lipase containing protein, putative [Ixodes scapularis]	Ixodes scapularis	1								1.50756	0.227591	7.01693	0.214846	10.5784	0.734672	0.640856	488.634	0.00150352	358.986	0.545048	0.87092	1.94784e+16	2.79822e-17	1.06167e+16
1499	2.08	2.19	18.46	6.667	6.667	gi|241696193	fatty-acid amide hydrolase 2-A, putative [Ixodes scapularis]	Ixodes scapularis	2								1.95889					2.77286					2.57042
1500	2.08	2.17	14.03	5.812	3.808	gi|241560367	adenosine diphosphatase, putative [Ixodes scapularis]	Ixodes scapularis	1								1.08214					1.55637					1.3003
1501	2.08	2.15	22.97	7.658	7.658	gi|241835876	casein kinase II, beta subunit, putative [Ixodes scapularis]	Ixodes scapularis	1								1.58798	0.40364	75.244	0.0211044	119.486	1.82523	0.220787	15.8496	0.115159	28.9292	2.02572	0.332597	174.986	0.0115764	354.473
1502	2.07	5.97	22.47	7.753	6.561	gi|241140709	phosphoenolpyruvate carboxykinase, putative [Ixodes scapularis]	Ixodes scapularis	4								2.02748	0.878702	1.66555e+20	1.2173e-20	3.37689e+20	0.610036	0.892459	9796568072847360	6.22703e-17	5976256433232960	0.298656	0.633713	19141689344	1.56024e-11	5.71678e+09
1503	2.07	3.95	21.92	7.143	7.143	gi|88606994	2-oxoglutarate dehydrogenase, E2 component, dihydrolipoamide succinyltransferase [Anaplasma phagocytophilum HZ]	Anaplasma phagocytophilum HZ	2								0.905631	0.550189	4.37331	0.207082	3.9606	0.580081	0.195385	8.96177	0.0647284	5.19855	0.564808	0.128373	4.40983	0.128079	2.49071
1504	2.07	2.85	12.46	3.821	1.993	gi|241136100	ABC transporter, putative [Ixodes scapularis]	Ixodes scapularis	1								1.04425					0.766					0.746724
1505	2.07	2.64	12.33	1.906	1.144	gi|241784933	cullin, putative [Ixodes scapularis]	Ixodes scapularis	1								1.13897					1.31946					1.3198
1506	2.07	2.51	18.44	4.935	2.597	gi|241743278	ADP-ribosylation factor interacting protein, putative [Ixodes scapularis]	Ixodes scapularis	1								1.11589	0.483808	3.7588	0.296873	4.19441	0.923417	0.761074	13.0597	0.0707073	12.0596	0.836703	0.452513	7.03056	0.119009	5.8825
1507	2.07	2.34	35.07	6.161	6.161	gi|240952180	C. elegans sem-5, putative [Ixodes scapularis]	Ixodes scapularis	2								1.02986	0.825506	3.77901	0.27252	3.89184	0.898107	0.978436	3.16702e+17	2.83581e-18	2.84433e+17	0.253484	0.529033	198485104	1.27709e-09	5.03127e+07
1508	2.07	2.27	15.05	3.571	3.571	gi|241123081	signal transducing adapter molecule, putative [Ixodes scapularis]	Ixodes scapularis	2								1.07188					0.596734					0.662745
1509	2.07	2.22	22.49	10.05	7.656	gi|241779177	splicing factor SC35, putative [Ixodes scapularis]	Ixodes scapularis	1								0.981402	0.938774	11.8533	0.0827959	11.6328	1.61605	0.190831	6.58588	0.245382	10.6431	1.57148	0.308808	20.6387	0.0761421	32.4332
1509	0	2	25.71	15.24	15.24	gi|241627928	splicing factor SC35, putative [Ixodes scapularis]	Ixodes scapularis	1
1510	2.07	2.17	14.04	1.42	1.42	gi|241114825	alpha-1 collagen type III, putative [Ixodes scapularis]	Ixodes scapularis	1								1.11343	0.9789	7.63688e+17	1.45797e-18	8.50315e+17	2.56851	0.292913	379.926	0.00676054	975.844	2.17365	0.34427	373.84	0.00581438	812.597
1511	2.07	2.15	17.98	10.11	3.745	gi|241697342	cytoplasmic dynein heavy chain, putative [Ixodes scapularis]	Ixodes scapularis	1								1.0278	0.847318	4.15635	0.247284	4.27189	0.62263	0.149292	4.21323	0.14778	2.62329	0.565236	0.139601	5.0307	0.112357	2.84353
1512	2.07	2.1	26.05	12.61	7.563	gi|241679734	XTP3-transactivated protein A protein, putative [Ixodes scapularis]	Ixodes scapularis	1								0.990352					0.945069					0.932278
1513	2.06	2.66	13.02	3.846	1.627	gi|241813037	protein kinase, putative [Ixodes scapularis]	Ixodes scapularis	1								0.794357	0.548886	30.3523	0.0261712	24.1106	1.97037	0.885404	3.6805e+20	5.35353e-21	7.25195e+20	1.55909	0.315154	21.0404	0.0741001	32.8039
1514	2.06	2.62	35.67	11.7	7.602	gi|242003878	ribosomal protein L28, putative [Ixodes scapularis]	Ixodes scapularis	1								3.29396					2.14051					2.39522
1515	2.06	2.58	20.46	5.063	2.954	gi|242002844	RNA-binding protein Nova-1, putative [Ixodes scapularis]	Ixodes scapularis	1								0.819839					0.977206					0.71973
1516	2.06	2.51	24.19	7.796	4.839	gi|241238976	conserved hypothetical protein [Ixodes scapularis]	Ixodes scapularis	1								7.78953					6.36851					5.99247
1517	2.06	2.5	14.93	3.781	3.781	gi|241857697	leucine aminopeptidase, putative [Ixodes scapularis]	Ixodes scapularis	1								1.07034					1.1677					0.964078
1518	2.06	2.47	21.78	3.383	3.383	gi|240991833	D-3-phosphoglycerate dehydrogenase, putative [Ixodes scapularis]	Ixodes scapularis	1								0.843057	0.368529	4.12771	0.204243	3.47989	0.939353	0.673998	4.11333	0.228368	3.86387	0.875217	0.444488	4.14217	0.211294	3.62529
1519	2.06	2.45	20.9	6.752	3.537	gi|241708927	sulfotransferase, putative [Ixodes scapularis]	Ixodes scapularis	1								1.01207					0.881177					0.886543
1520	2.06	2.31	31.75	19.91	4.739	gi|241723276	secreted protein, putative [Ixodes scapularis]	Ixodes scapularis	1								1.08268	0.319304	1.21418	0.891693	1.31456	1.351	0.0125414	1.21379	1.11304	1.63982	1.20597	0.109668	1.28864	0.935847	1.55407
1521	2.06	2.27	17.25	4.313	2.695	gi|241810455	cysteine string protein, putative [Ixodes scapularis]	Ixodes scapularis	2								0.891038	0.576406	6.47482	0.137616	5.76931	1.08478	0.867879	135.706	0.0079936	147.212	1.6323	0.311823	27.6392	0.0590573	45.1153
1522	2.06	2.24	28.61	6.024	4.217	gi|241378373	Snurportin-1, putative [Ixodes scapularis]	Ixodes scapularis	1								1.0481					1.1788					1.21554
1523	2.06	2.23	12.43	1.53	1.53	gi|241133700	organic anion transporter, putative [Ixodes scapularis]	Ixodes scapularis	1								0.444595					0.0101275					63.8753
1524	2.06	2.16	24.87	11.4	11.4	gi|241159759	TOLLIP protein, putative [Ixodes scapularis]	Ixodes scapularis	1								0.906865					1.04553					1.05637
1525	2.06	2.13	9.298	2.066	2.066	gi|241606447	epsin 4/enthoprotin, putative [Ixodes scapularis]	Ixodes scapularis	1								1.07296					0.92198					0.824123
1526	2.06	2.1	24.9	7.054	7.054	gi|241648488	alternative splicing factor SRp20/9G8, putative [Ixodes scapularis]	Ixodes scapularis	1								0.493473	0.524792	16346	3.01892e-05	8066.31	1.11045	0.876826	892.285	0.0012445	990.836	1.33436	0.884023	436849600	3.0545e-09	5.82914e+08
1527	2.06	2.09	44.34	9.434	9.434	gi|241998844	muscle LIM protein isoform A isoform, putative [Ixodes scapularis]	Ixodes scapularis	1								1.13831					1.15629					1.08704
1528	2.06	2.08	48.77	7.407	7.407	gi|241802227	conserved hypothetical protein [Ixodes scapularis]	Ixodes scapularis	3								1.08369	0.941396	63721.5	1.70067e-05	69054.4	1.01625	0.995179	557940080640	1.82143e-12	5.67007e+11	1.12995	0.487887	4.45643	0.253555	5.03554
1529	2.06	2.07	20.91	10	10	gi|241642996	hypothetical protein IscW_ISCW019622 [Ixodes scapularis]	Ixodes scapularis	2								1.055					0.708359					0.985266
1530	2.05	2.33	16.17	2.553	2.553	gi|241177340	complement c3f, putative [Ixodes scapularis]	Ixodes scapularis	2								1.27945	0.912591	5142.02	0.000248822	6578.93	0.592905	0.798844	2310.16	0.000256651	1369.7	0.53418	0.765485	2719.86	0.0001964	1452.89
1531	2.05	2.32	23.94	9.014	3.662	gi|241620359	polyprenyl synthetase, putative [Ixodes scapularis]	Ixodes scapularis	2								1.02505					1.34721					1.37074
1532	2.05	2.3	15.53	4.658	4.658	gi|241652778	galactosyltransferase, putative [Ixodes scapularis]	Ixodes scapularis	1								1.09221					1.56455					1.3557
1533	2.05	2.27	26.59	3.323	3.323	gi|241646926	valacyclovir hydrolase, putative [Ixodes scapularis]	Ixodes scapularis	1								0.994185					0.965642					0.930777
1533	0.01	2.21	17.07	3.354	3.354	gi|241646929	valacyclovir hydrolase, putative [Ixodes scapularis]	Ixodes scapularis	1
1534	2.05	2.24	13.68	1.955	1.955	gi|242003088	racgtpase-activating protein, putative [Ixodes scapularis]	Ixodes scapularis	1								0.940557	0.65272	3.60718	0.260746	3.39276	0.916097	0.544882	3.60625	0.254031	3.30367	0.883474	0.433964	3.58711	0.246291	3.16911
1535	2.05	2.24	36.97	17.65	14.29	gi|241620364	ribosomal protein L55, putative [Ixodes scapularis]	Ixodes scapularis	1								1.0429	0.794165	4.91809	0.212055	5.12909	0.79745	0.70414	309.839	0.00257376	247.081	0.796764	0.788771	4353.46	0.000183019	3468.68
1536	2.05	2.23	24.02	6.863	6.863	gi|241744067	tar DNA-binding protein, putative [Ixodes scapularis]	Ixodes scapularis	1								0.858745	0.37366	3.62184	0.237102	3.11024	1.20332	0.319381	3.63229	0.331284	4.37081	1.07234	0.615923	3.62574	0.295758	3.88804
1537	2.05	2.22	23.38	3.463	3.463	gi|241820220	conserved hypothetical protein [Ixodes scapularis]	Ixodes scapularis	1								1.01423	0.909624	3.51292	0.288715	3.56292	1.20819	0.79627	1409.3	0.0008573	1702.7	1.16598	0.364046	3.51028	0.332161	4.09291
1538	2.04	3.61	13.04	7.453	4.037	gi|88607075	ribose-phosphate pyrophosphokinase [Anaplasma phagocytophilum HZ]	Anaplasma phagocytophilum HZ	1								1.08319					0.328649					0.35147
1539	2.04	2.82	17.5	3.315	2.026	gi|241855545	phosphoglucose isomerase, putative [Ixodes scapularis]	Ixodes scapularis	1								2.72105					3.33624					3.15173
1540	2.04	2.55	20.24	2.867	2.192	gi|241713544	DNA-binding protein Smubp-2, putative [Ixodes scapularis]	Ixodes scapularis	1								0.975501					1.08693					1.12969
1541	2.04	2.53	13.83	3.746	2.594	gi|241699345	hypothetical protein IscW_ISCW010671 [Ixodes scapularis]	Ixodes scapularis	1								1.0628	0.65641	3.63995	0.291983	3.86855	0.857595	0.804874	477.108	0.00179748	409.166	0.658319	0.482846	153.412	0.00429118	100.994
1542	2.04	2.48	16.12	4.579	2.564	gi|242046482	lumican, putative [Ixodes scapularis]	Ixodes scapularis	1								0.956834	0.767838	4.34322	0.220305	4.15574	0.793358	0.294947	4.34631	0.182536	3.44818	0.869306	0.439756	4.3539	0.199661	3.78487
1543	2.04	2.48	30.53	12.21	12.21	gi|241175130	hypothetical protein IscW_ISCW002273 [Ixodes scapularis]	Ixodes scapularis	1								1.13622					0.698634					0.686511
1544	2.04	2.47	18.28	2.37	1.806	gi|241753439	arsenite-resistance protein, putative [Ixodes scapularis]	Ixodes scapularis	1								1.01891	0.886874	3.76303	0.270768	3.83418	0.746257	0.938904	5.99134e+16	1.24556e-17	4.47108e+16	1.22751	0.644389	64.5438	0.0190182	79.228
1545	2.04	2.45	19.54	5.172	5.172	gi|241743812	adenosine kinase, putative [Ixodes scapularis]	Ixodes scapularis	1								1.05187					1.17003					1.09969
1546	2.04	2.44	20.86	2.241	2.241	gi|241082068	GTP-binding protein mmr1, putative [Ixodes scapularis]	Ixodes scapularis	1								0.967746					0.698981					0.843569
1547	2.04	2.32	25.44	6.579	4.386	gi|241640980	serine/threonine protein kinase, putative [Ixodes scapularis]	Ixodes scapularis	1								0.395586					0.179849					0.172876
1548	2.04	2.29	15.76	4.187	3.202	gi|241690472	beta-ureidopropionase, putative [Ixodes scapularis]	Ixodes scapularis	1								0.116797					0.833372					0.708859
1549	2.04	2.29	16.26	4.472	4.472	gi|241998486	nerve growth factor receptor TRKA, putative [Ixodes scapularis]	Ixodes scapularis	1								0.860128	0.668534	28.1777	0.0305252	24.2364	0.0101275	0.0163064	4.45916	0.00227118	0.0451603	0.510365	0.860313	4.40034e+16	1.15983e-17	2.24578e+16
1550	2.04	2.28	9.793	1.789	1.318	gi|241172945	factor for adipocyte differentiation, putative [Ixodes scapularis]	Ixodes scapularis	1								0.729673					0.999523					0.882887
1551	2.04	2.28	28.32	4.659	4.659	gi|241745448	FYVE-finger containing protein, putative [Ixodes scapularis]	Ixodes scapularis	1								0.934384	0.617781	3.52334	0.265198	3.29216	0.661393	0.149592	3.51665	0.188075	2.32589	0.593979	0.119617	3.51998	0.168745	2.0908
1552	2.04	2.25	15.27	4.073	4.073	gi|241859241	hypothetical protein IscW_ISCW023092 [Ixodes scapularis]	Ixodes scapularis	1								0.943027	0.715485	4.73608	0.199116	4.46625	0.795318	0.439915	11.0958	0.0716771	8.82473	0.749023	0.360985	10.3626	0.0722811	7.76184
1553	2.04	2.21	15.12	6.105	6.105	gi|88606699	DNA-directed RNA polymerase subunit alpha [Anaplasma phagocytophilum HZ]	Anaplasma phagocytophilum HZ	1								0.864479					0.320593					0.310972
1554	2.04	2.18	12.42	3.503	3.503	gi|241690384	conserved hypothetical protein [Ixodes scapularis]	Ixodes scapularis	1								1.66666					2.42588					2.78352
1555	2.04	2.17	22.14	4.198	4.198	gi|242001928	neurexin IV, putative [Ixodes scapularis]	Ixodes scapularis	1								0.823304					0.967906					0.867444
1556	2.04	2.17	17.07	4.065	4.065	gi|241171170	RPII140-upstream protein, putative [Ixodes scapularis]	Ixodes scapularis	1								0.873742					0.890322					0.893001
1557	2.04	2.16	53.33	24	24	gi|241615577	proteasome, subunit beta, putative [Ixodes scapularis]	Ixodes scapularis	1								1.01601					1.02889					1.08269
1558	2.04	2.12	23.66	4.301	4.301	gi|242000870	methionine aminopeptidase, putative [Ixodes scapularis]	Ixodes scapularis	1								1.44619	0.181527	3.9515	0.365985	5.71462	1.84117	0.161352	7.45519	0.246965	13.7263	1.80808	0.334023	77.917	0.0232052	140.88
1559	2.04	2.11	26.25	12.5	12.5	gi|241606249	serine protease, putative [Ixodes scapularis]	Ixodes scapularis	1								0.891647	0.506352	4.42186	0.201645	3.94274	0.731964	0.195818	3.52344	0.207741	2.57903	0.742051	0.204145	3.52194	0.210694	2.61346
1560	2.04	2.1	31.07	10.68	10.68	gi|241291181	WD-repeat protein, putative [Ixodes scapularis]	Ixodes scapularis	1								1.48634	0.446111	69.9591	0.0212459	103.983	2.12128	0.552155	78018	2.71897e-05	165498	1.48716	0.411982	45.182	0.0329149	67.1928
1561	2.04	2.09	17.46	6.746	6.746	gi|241841977	conserved hypothetical protein [Ixodes scapularis]	Ixodes scapularis	1								0.894238	0.50711	4.27338	0.209258	3.82141	0.916316	0.852155	109.423	0.00837405	100.266	0.810251	0.672566	113.446	0.00714216	91.9199
1562	2.04	2.07	30.87	13.42	8.725	gi|241686452	ribosomal protein L20, putative [Ixodes scapularis]	Ixodes scapularis	1								1.11776					0.697051					0.726871
1563	2.04	2.07	25.71	14.29	5.714	gi|242001276	golgi vesicular membrane trafficking protein p18, putative [Ixodes scapularis]	Ixodes scapularis	1								1.23829	0.404608	7.41331	0.167036	9.17986	0.890666	0.976725	2.93603e+17	3.03357e-18	2.61503e+17	1.41636	0.538882	148.261	0.00955315	209.99
1564	2.04	2.04	11.76	5.882	5.882	gi|241711942	membrane protein, putative [Ixodes scapularis]	Ixodes scapularis	1								0.953515					1.29684					1.12491
1565	2.03	4.01	17.71	7.292	7.292	gi|242000066	dehydrogenase, putative [Ixodes scapularis]	Ixodes scapularis	3								0.988596					1.28987					1.1203
1566	2.03	2.81	28.42	9.563	4.372	gi|241122402	histone H2a, putative [Ixodes scapularis]	Ixodes scapularis	1								0.916163					0.774197					0.646457
1567	2.03	2.56	21.49	2.55	1.639	gi|241180912	conserved hypothetical protein [Ixodes scapularis]	Ixodes scapularis	1								1.13045					0.751385					0.638823
1568	2.03	2.46	36.78	14.37	10.92	gi|242002312	conserved hypothetical protein [Ixodes scapularis]	Ixodes scapularis	1								1.3414					1.3186					1.44372
1569	2.03	2.3	14.9	3.03	3.03	gi|241363959	Coronin-1C_i2 protein, putative [Ixodes scapularis]	Ixodes scapularis	1								0.936973					0.692807					0.65257
1570	2.03	2.28	24.28	2.45	2.45	gi|241572908	cytochrome P450, putative [Ixodes scapularis]	Ixodes scapularis	1								0.877583	0.751011	55.9079	0.0156969	49.0639	0.886194	0.975687	2.80621e+17	3.15797e-18	2.48685e+17	2.01243	0.838857	829646283210752	2.42565e-15	1669605821626740
1570	0	2.82	22.33	4.198	2.099	gi|242000608	cytochrome P450, putative [Ixodes scapularis]	Ixodes scapularis	1
1570	0	2.19	20.36	6.071	3.929	gi|241573593	cytochrome P450, putative [Ixodes scapularis]	Ixodes scapularis	1
1570	0	2.05	24.09	12.41	8.029	gi|241117332	cytochrome P450, putative [Ixodes scapularis]	Ixodes scapularis	1
1571	2.03	2.27	15.77	2.976	2.976	gi|88607705	iron-binding protein [Anaplasma phagocytophilum HZ]	Anaplasma phagocytophilum HZ	1								0.962943					0.496751					0.460826
1572	2.03	2.22	11.94	6.129	4.839	gi|241303210	WW domain-binding protein, putative [Ixodes scapularis]	Ixodes scapularis	1								0.789038					0.847893					0.836511
1573	2.03	2.21	18.75	7.292	7.292	gi|241653604	Ca2+ sensor, putative [Ixodes scapularis]	Ixodes scapularis	1								1.10898					1.16255					1.13235
1574	2.03	2.2	17.07	3.125	3.125	gi|241999924	acid sphingomyelinase, putative [Ixodes scapularis]	Ixodes scapularis	1								1.01256					0.0101275					1.51985
[truncated: 444 more rows]

## Sheet: munde001_chave028_032712_11384_
N	Unused	Total	%Cov	%Cov(50)	%Cov(95)	Accession	Name	Species	Peptides(95%)								115:114	PVal 115:114	EF 115:114	LowerCI 115:114	UpperCI 115:114	116:114	PVal 116:114	EF 116:114	LowerCI 116:114	UpperCI 116:114	117:114	PVal 117:114	EF 117:114	LowerCI 117:114	UpperCI 117:114																Biological Processes	Molecular Function	PANTHER ID
[truncated: 3,170 more rows]

[truncated: 1 more sheets: munde001_chave028_062812_11726_]
