# Supplementary material for: An O-Methyltransferase Is Required for Infection of Tick Cells by Anaplasma phagocytophilum
Source: PLoS Pathog. 2015 Nov 6;11(11):e1005248. doi: 10.1371/journal.ppat.1005248 (PMC4636158; doi:10.1371/journal.ppat.1005248)
Supplement: S2 Text — (TXT) [file ppat.1005248.s011.txt]

N	Unused	Total	%Cov	%Cov(50)	%Cov(95)	Accessions	Names	Used	Annotation	Contrib	Conf	Sequence	Modifications	Cleavages	dMass	Prec MW	Prec m/z	Theor MW	Theor m/z	Theor z	Sc	Spectrum	Time	PrecursorSignal	PrecursorElution			115:114	%Err 115:114	116:114	%Err 116:114	117:114	%Err 117:114									Area 114	Err 114	Area 115	Err 115	Area 116	Err 116	Area 117	Err 117
1	203.16	203.16	60.85000038	46.91999853	41.22000039	gi|241997714	spectrin alpha chain, putative [Ixodes scapularis]	1	auto	2	99.00000095	ADVVESWIADKETHVR	iTRAQ4plex@N-term; iTRAQ4plex(K)@11	missed K-E@11	0.00109078	2142.132324	715.0514	2142.131348	715.0510254	3	15	15.1.1.5076.1	0	-1	-1			0.8613707	3.543131	1.415736	2.933292	1.200116	2.936041									1857.9	41.89	1421.07	38.84	2819.36	52.9	2742.2	51.57
1	203.16	203.16	60.85000038	46.91999853	41.22000039	gi|241997714	spectrin alpha chain, putative [Ixodes scapularis]	1	auto	2	99.00000095	AIISADELAK	iTRAQ4plex@N-term; iTRAQ4plex(K)@10		0.00405093	1317.778931	659.8967	1317.77478	659.8946533	2	18	9.1.1.4230.1	0	-1	-1			0.8185965	0.3534712	1.284771	0.2940387	1.037948	0.3051004									192689.4	426.82	140065.3	385.82	265356.3	513.13	245972.7	516.08
1	203.16	203.16	60.85000038	46.91999853	41.22000039	gi|241997714	spectrin alpha chain, putative [Ixodes scapularis]	1	auto	2	99.00000095	AISAQEEK	iTRAQ4plex@N-term; iTRAQ4plex(K)@8		-0.00212937	1162.641724	582.3281	1162.643677	582.3291626	2	14	10.1.1.1701.1	0	-1	-1			0.7589915	0.4013716	0.942414	0.3523529	0.7541188	0.3818566									156375.8	385.64	105392.5	333.75	157963.6	397.54	145031.7	422.83
1	203.16	203.16	60.85000038	46.91999853	41.22000039	gi|241997714	spectrin alpha chain, putative [Ixodes scapularis]	1	auto	2	99.00000095	AITSGDRPYVTADELYANLTK	iTRAQ4plex@N-term; iTRAQ4plex(K)@21		0.000609245	2585.358643	862.7935	2585.358154	862.7932739	3	22	12.1.1.5408.1	0	-1	-1			0.9761347	1.64849	1.213806	1.47599	1.085478	1.485911									7889.06	86.43	6838.14	84.23	10264.09	101.52	10531.73	105.72
1	203.16	203.16	60.85000038	46.91999853	41.22000039	gi|241997714	spectrin alpha chain, putative [Ixodes scapularis]	1	auto	2	99.00000095	AQQLGSAHEVQR	iTRAQ4plex@N-term		0.00079846	1466.772095	489.9313	1466.771118	489.9309998	3	17	13.1.1.1572.1	0	-1	-1			0.9889717	1.15477	1.463512	0.9930831	1.19271	1.002121									16032.32	123.25	14079.37	121.32	25150.02	158.11	23517.16	151.18
1	203.16	203.16	60.85000038	46.91999853	41.22000039	gi|241997714	spectrin alpha chain, putative [Ixodes scapularis]	1	auto	2	99.00000095	CAGSEDAVQAR	iTRAQ4plex@N-term; Methylthio(C)@1		-0.00380355	1295.568237	648.7914	1295.572021	648.7932739	2	20	7.1.1.2000.1	0	-1	-1			2.975686	1.032732	6.915554	0.9314569	8.467157	0.9199283									12872.43	112.42	34013.44	187.48	95418.65	309.03	134045.3	387.45
1	203.16	203.16	60.85000038	46.91999853	41.22000039	gi|241997714	spectrin alpha chain, putative [Ixodes scapularis]	1	auto	2	99.00000095	CNSVEEIR	iTRAQ4plex@N-term; Methylthio(C)@1		-0.000585982	1138.522705	570.2686	1138.523315	570.2689209	2	14	8.1.1.3038.1	0	-1	-1			1.815896	1.157186	3.822652	1.001902	3.756299	0.9929727									11994.73	107.42	19341.25	141.74	49147.45	220.77	55412.06	237.67
1	203.16	203.16	60.85000038	46.91999853	41.22000039	gi|241997714	spectrin alpha chain, putative [Ixodes scapularis]	1	auto	2	99.00000095	DADELESWIHEK	iTRAQ4plex@N-term; iTRAQ4plex(K)@12		-0.00258807	1758.864014	587.2953	1758.866821	587.2962036	3	14	14.1.1.5301.1	0	-1	-1			0.9074855	2.157293	1.076574	1.947523	1.124685	1.847224									4807.25	67.42	3873.82	63.5	5547.36	74.96	6649.38	79.94
1	203.16	203.16	60.85000038	46.91999853	41.22000039	gi|241997714	spectrin alpha chain, putative [Ixodes scapularis]	1	auto	2	99.00000095	DDALLADDCGHDLR	iTRAQ4plex@N-term; Methylthio(C)@9		-0.00225315	1717.749878	573.5906	1717.752197	573.5913086	3	20	12.1.1.4285.1	0	-1	-1			1.329823	2.288819	1.513972	2.134683	1.556752	2.072071									3461.27	57.43	4087.26	64.44	5616.93	75.44	6626.87	82.25
1	203.16	203.16	60.85000038	46.91999853	41.22000039	gi|241997714	spectrin alpha chain, putative [Ixodes scapularis]	1	auto	2	99.00000095	DIADEESWIK	iTRAQ4plex@N-term; iTRAQ4plex(K)@10		0.000517719	1492.765869	747.3902	1492.765259	747.3899536	2	17	9.1.1.4865.1	0	-1	-1			0.8020307	0.6769858	1.176706	0.5715865	1.004898	0.578378									53143.73	224.24	37848.27	200.37	67029.49	258.45	65679.15	259.81
1	203.16	203.16	60.85000038	46.91999853	41.22000039	gi|241997714	spectrin alpha chain, putative [Ixodes scapularis]	1	auto	2	99.00000095	DLAALEDK	iTRAQ4plex@N-term; iTRAQ4plex(K)@8		-0.00211302	1161.64624	581.8304	1161.648438	581.831543	2	14	9.1.1.3685.1	0	-1	-1			0.7855511	0.4323422	0.8265696	0.3991375	0.6810527	0.4990123									130736	351.11	91195.33	308.98	115829.8	342.01	109503.9	460.55
1	203.16	203.16	60.85000038	46.91999853	41.22000039	gi|241997714	spectrin alpha chain, putative [Ixodes scapularis]	1	auto	2	99.00000095	DLAALEDKVMTLGQEADR	iTRAQ4plex@N-term; iTRAQ4plex(K)@8	missed K-V@8	-0.000972042	2262.176025	755.0659	2262.177002	755.0662231	3	13	12.1.1.6505.1	0	-1	-1			2.015822	4.962624	4.765508	4.292152	4.599036	4.249773									628.98	24.64	1125.88	34.3	3212.86	56.35	3557.6	58.61
1	203.16	203.16	60.85000038	46.91999853	41.22000039	gi|241997714	spectrin alpha chain, putative [Ixodes scapularis]	1	auto	2	99.00000095	DLAALGDR	iTRAQ4plex@N-term		-0.000774324	973.5307007	487.7726	973.5314331	487.7730103	2	14	8.1.1.2954.1	0	-1	-1			0.8213456	0.8821708	1.166697	0.7523592	0.9717692	0.7569152									30747.4	170.33	22425.25	153.96	38451.41	195.75	36747.27	189.54
1	203.16	203.16	60.85000038	46.91999853	41.22000039	gi|241997714	spectrin alpha chain, putative [Ixodes scapularis]	1	auto	2	99.00000095	DLASVQNLTK	iTRAQ4plex@N-term; iTRAQ4plex(K)@10		0.000643979	1375.792114	688.9033	1375.791504	688.9030151	2	18	8.1.1.3658.1	0	-1	-1			0.7180734	0.6114822	0.7906765	0.5537382	0.680636	0.5551751									69520.67	255.94	44328.78	216.43	58919.43	243.71	58194.57	241.83
1	203.16	203.16	60.85000038	46.91999853	41.22000039	gi|241997714	spectrin alpha chain, putative [Ixodes scapularis]	1	auto	2	99.00000095	DLGDSLDSVESLLK	iTRAQ4plex@N-term; iTRAQ4plex(K)@14		-0.00160468	1777.953613	889.9841	1777.955322	889.9849243	2	26	7.1.1.7285.1	0	-1	-1			0.7834448	1.013128	1.437552	0.8077514	1.100079	0.836114									24259.61	151.26	16877	134.77	37381.18	191.96	32821.7	182.84
1	203.16	203.16	60.85000038	46.91999853	41.22000039	gi|241997714	spectrin alpha chain, putative [Ixodes scapularis]	1	auto	2	99.00000095	DLIGVQNLIK	iTRAQ4plex@N-term; iTRAQ4plex(K)@10		-1.85E-05	1399.864258	700.9394	1399.864258	700.9393921	2	18	8.1.1.5528.1	0	-1	-1			0.9141061	0.7996038	1.379427	0.6792086	1.11777	0.6898763									35064.18	182.11	28461.86	173.04	51845.16	226.93	48202.52	218.88
1	203.16	203.16	60.85000038	46.91999853	41.22000039	gi|241997714	spectrin alpha chain, putative [Ixodes scapularis]	0	auto - discordant peptide type	2	99.00000095	DLSSVQTLLTK	Carbamyl@N-term; iTRAQ4plex(K)@11		-0.000719073	1390.77832	696.3964	1390.778931	696.3967285	2	14	1.1.1.5685.1	0	-1	-1			0.8156827	1.587871	1.956473	1.205069	1.74323	1.203865									9736.83	95.88	7052.48	87.85	20419.13	141.84	20874.97	144.57
1	203.16	203.16	60.85000038	46.91999853	41.22000039	gi|241997714	spectrin alpha chain, putative [Ixodes scapularis]	1	auto	2	99.00000095	DLVSVQTLQR	iTRAQ4plex@N-term		0.000532116	1301.743042	651.8788	1301.742554	651.87854	2	17	5.1.1.3292.1	0	-1	-1			0.777485	0.9186278	1.055746	0.7885817	0.8904312	0.7967378									29352.68	166.35	20264.82	146.51	33216.44	182.14	32144.13	180.01
1	203.16	203.16	60.85000038	46.91999853	41.22000039	gi|241997714	spectrin alpha chain, putative [Ixodes scapularis]	1	auto	2	99.00000095	DLVSWIHDMK	iTRAQ4plex@N-term; iTRAQ4plex(K)@10		0.00114407	1530.812134	766.4133	1530.810791	766.4126587	2	18	14.1.1.6500.1	0	-1	-1			0.9023014	0.9568723	0.8276601	0.9259863	0.7032545	0.9221236									24379.41	151.82	19533.4	141.91	21628.23	148.22	21085.76	143.4
1	203.16	203.16	60.85000038	46.91999853	41.22000039	gi|241997714	spectrin alpha chain, putative [Ixodes scapularis]	1	auto	2	99.00000095	DQLVAANHDQTAAIMR	iTRAQ4plex@N-term		-0.00252645	1896.957397	633.3264	1896.959839	633.3272095	3	19	12.1.1.3069.1	0	-1	-1			0.788774	2.389645	1.065328	2.058369	0.958747	2.048057									4296.48	63.66	3009.32	56.42	4906.16	70.1	5066.06	71.63
1	203.16	203.16	60.85000038	46.91999853	41.22000039	gi|241997714	spectrin alpha chain, putative [Ixodes scapularis]	1	auto	2	99.00000095	DVAGAEALLER	iTRAQ4plex@N-term		0.00242772	1286.697632	644.3561	1286.69519	644.3548584	2	19	5.1.1.3819.1	0	-1	-1			0.7876977	1.431496	0.9293362	1.279939	0.8833687	1.246914									11938.49	106.1	8350.49	93.71	11892.36	109.54	12970.15	113.44
1	203.16	203.16	60.85000038	46.91999853	41.22000039	gi|241997714	spectrin alpha chain, putative [Ixodes scapularis]	1	auto	2	99.00000095	DVEDEEAWIR	iTRAQ4plex@N-term		-0.00109836	1404.66333	703.3389	1404.664307	703.3394165	2	18	6.1.1.3602.1	0	-1	-1			0.7533048	0.9842431	1.028586	0.8414927	0.9098969	0.8319588									26123.3	156.91	17474.38	136.25	28801.46	169.74	29233.03	168.28
1	203.16	203.16	60.85000038	46.91999853	41.22000039	gi|241997714	spectrin alpha chain, putative [Ixodes scapularis]	1	auto	2	99.00000095	DVVLSSDDYGR	iTRAQ4plex@N-term		0.000658072	1368.665039	685.3398	1368.664307	685.3394165	2	17	6.1.1.2599.1	0	-1	-1			0.7354276	0.9564542	0.9113579	0.838482	0.8268754	0.8280372									28039.47	162.55	18311.03	139.3	27390.79	165.93	28514.35	168.59
1	203.16	203.16	60.85000038	46.91999853	41.22000039	gi|241997714	spectrin alpha chain, putative [Ixodes scapularis]	0	auto - discordant peptide type	2	99.00000095	EAAELAQWIK	Carbamyl@N-term; iTRAQ4plex(K)@10		-0.000278225	1344.715698	673.3651	1344.715942	673.3652344	2	16	2.1.1.5944.1	0	-1	-1			0.9969561	1.83824	1.123114	1.687779	0.9033824	1.707822									6252	76.95	5534.75	75.57	7526.42	86.92	6946.15	82.24
1	203.16	203.16	60.85000038	46.91999853	41.22000039	gi|241997714	spectrin alpha chain, putative [Ixodes scapularis]	1	auto	2	99.00000095	EFSMMFK	iTRAQ4plex@N-term; iTRAQ4plex(K)@7		-0.00213835	1206.600098	604.3073	1206.602051	604.3082886	2	12	10.1.1.5527.1	0	-1	-1			1.293111	0.6835952	1.63433	0.6215103	1.316436	0.6344535									39424.86	193.8	45269.84	215.05	69064.64	262.66	63829.8	256.03
1	203.16	203.16	60.85000038	46.91999853	41.22000039	gi|241997714	spectrin alpha chain, putative [Ixodes scapularis]	1	auto	2	99.00000095	EFVMALYDYTEK	iTRAQ4plex@N-term; iTRAQ4plex(K)@12		1.13E-05	1795.894531	599.6388	1795.894653	599.6387939	3	14	7.1.1.6867.1	0	-1	-1			1.383016	1.686073	1.440716	1.607412	1.587987	1.521428									6249.47	77.21	7674.91	88.06	9650.89	99.24	12205.17	108.37
1	203.16	203.16	60.85000038	46.91999853	41.22000039	gi|241997714	spectrin alpha chain, putative [Ixodes scapularis]	1	auto	2	99.00000095	EKEPIAASTNR	iTRAQ4plex@N-term; iTRAQ4plex(K)@2	missed K-E@2	-0.00315841	1502.826416	501.9494	1502.82959	501.9505005	3	12	14.1.1.1670.1	0	-1	-1			0.9006866	0.883783	1.142972	0.7827658	1.065091	0.764168									28837.32	165.22	23063.84	155.2	35329.39	188.43	37774.2	191.01
1	203.16	203.16	60.85000038	46.91999853	41.22000039	gi|241997714	spectrin alpha chain, putative [Ixodes scapularis]	1	auto	2	99.00000095	FDDFMSDLK	iTRAQ4plex@N-term; iTRAQ4plex(K)@9		-0.000500688	1404.683472	703.349	1404.683838	703.3492432	2	14	9.1.1.6310.1	0	-1	-1			0.8833123	0.8578132	1.011649	0.7782052	0.8073545	0.7950692									30874.39	170.79	24216.74	158.77	33479.12	183.25	30656.05	175.07
1	203.16	203.16	60.85000038	46.91999853	41.22000039	gi|241997714	spectrin alpha chain, putative [Ixodes scapularis]	1	auto	2	99.00000095	GHFDAPAIIAK	iTRAQ4plex@N-term; iTRAQ4plex(K)@11		-0.0007809	1426.816895	714.4157	1426.817627	714.4160767	2	19	14.1.1.3913.1	0	-1	-1			0.6952273	0.7602141	1.321387	0.5917498	1.131067	0.5999262									46834.81	210	28913.36	177.5	66335.27	256.16	65149.43	259.67
1	203.16	203.16	60.85000038	46.91999853	41.22000039	gi|241997714	spectrin alpha chain, putative [Ixodes scapularis]	1	auto	2	99.00000095	GHKLDESLVYQQFLAK	iTRAQ4plex@N-term; iTRAQ4plex(K)@3; iTRAQ4plex(K)@16	missed K-L@3	-0.00198662	2307.293213	770.105	2307.295166	770.1057129	3	17	15.1.1.4948.1	0	-1	-1			0.7851381	2.34791	1.521634	1.851225	1.324885	1.844565									4521.96	65.31	3152.65	58.36	7375.35	85.41	7368.15	84.54
1	203.16	203.16	60.85000038	46.91999853	41.22000039	gi|241997714	spectrin alpha chain, putative [Ixodes scapularis]	0	auto - discordant peptide type	2	99.00000095	GVLLSLWEER	iTRAQ4plex@N-term; Methyl(E)@9		-0.00119946	1358.766846	680.3907	1358.767944	680.3912964	2	18	6.1.1.6357.1	0	-1	-1			0.6742374	2.335604	1.336793	1.791235	1.121751	1.802533									5080.08	69.14	3041.49	57.73	7279.15	84.77	7008.43	82.83
1	203.16	203.16	60.85000038	46.91999853	41.22000039	gi|241997714	spectrin alpha chain, putative [Ixodes scapularis]	1	auto	2	99.00000095	GVLLSLWEERR	iTRAQ4plex@N-term	missed R-R@10	-0.00935432	1500.843994	501.2886	1500.853394	501.291748	3	13	14.1.1.6261.1	0	-1	-1			1.184847	4.745794	2.169275	3.989044	1.769902	4.032231									863.96	28.65	908.99	30.86	2008.88	44.54	1880.6	43.14
1	203.16	203.16	60.85000038	46.91999853	41.22000039	gi|241997714	spectrin alpha chain, putative [Ixodes scapularis]	1	auto	2	99.00000095	HAEIMATWEMLK	iTRAQ4plex@N-term; iTRAQ4plex(K)@12		-0.0032304	1746.900879	874.4577	1746.904053	874.4592896	2	20	14.1.1.5963.1	0	-1	-1			0.802124	1.09057	1.396301	0.8829275	1.104744	0.899046									20572.05	139.31	14652.85	125.26	30789.48	174.44	27950.7	165.29
1	203.16	203.16	60.85000038	46.91999853	41.22000039	gi|241997714	spectrin alpha chain, putative [Ixodes scapularis]	1	auto	2	99.00000095	HANALHQWLTDTR	iTRAQ4plex@N-term		-0.000646425	1705.876465	853.9455	1705.877075	853.9458008	2	21	16.1.1.3751.1	0	-1	-1			0.84594	1.021082	1.724187	0.8058614	1.748393	0.7829419									22822.05	146.78	17143.41	135.96	42177.9	204.8	49073.52	219.11
1	203.16	203.16	60.85000038	46.91999853	41.22000039	gi|241997714	spectrin alpha chain, putative [Ixodes scapularis]	0	auto - shared MS/MS	2	99.00000095	HDDVLTR	iTRAQ4plex@N-term		0.000965174	998.5275269	333.8498	998.5266724	333.8495178	3	11	14.1.1.1460.1	0	-1	-1			0.7494602	1.128605	1.052912	0.9584615	1.060189	0.9209949									19963.73	137.24	13285.97	118.92	22530.95	150.48	26030.27	159.54
1	203.16	203.16	60.85000038	46.91999853	41.22000039	gi|241997714	spectrin alpha chain, putative [Ixodes scapularis]	1	auto	2	99.00000095	HFDKDK	iTRAQ4plex@N-term; iTRAQ4plex(K)@4; iTRAQ4plex(K)@6	missed K-D@4	0.000974456	1220.688843	611.3517	1220.687866	611.3511963	2	10	17.1.1.1442.1	0	-1	-1			0.7588894	0.638015	1.833593	0.4774437	1.535657	0.4932935									63286.74	244.23	42647.56	216.68	124383.1	349.66	119525.5	367.26
1	203.16	203.16	60.85000038	46.91999853	41.22000039	gi|241997714	spectrin alpha chain, putative [Ixodes scapularis]	1	auto	2	99.00000095	HQAFEAELAANADR	iTRAQ4plex@N-term		-0.00189606	1685.82251	562.9481	1685.824341	562.9487305	3	18	14.1.1.3429.1	0	-1	-1			0.9574555	1.192542	1.056164	1.101505	1.126767	1.07971									15209.65	120.01	12931.26	115.63	17218.54	132.34	21076.9	155.34
1	203.16	203.16	60.85000038	46.91999853	41.22000039	gi|241997714	spectrin alpha chain, putative [Ixodes scapularis]	1	auto	2	99.00000095	HQEHKGEIDAR	iTRAQ4plex@N-term; iTRAQ4plex(K)@5	missed K-G@5	-0.00221652	1606.8396	536.6205	1606.841919	536.6212769	3	10	17.1.1.695.1	0	-1	-1			0.6275001	0.4212325	2.023097	0.2869723	1.909854	0.3205646									169286.8	398.94	94327.84	329.34	367101.1	601.17	397627.8	864.11
1	203.16	203.16	60.85000038	46.91999853	41.22000039	gi|241997714	spectrin alpha chain, putative [Ixodes scapularis]	1	auto	2	99.00000095	HQLVEADILAHEDR	iTRAQ4plex@N-term		-7.35E-05	1788.923706	597.3152	1788.924072	597.3153076	3	16	15.1.1.3615.1	0	-1	-1			2.449354	2.07453	1.749133	2.150085	1.904693	2.04562									3303.94	56.69	7185.99	83.79	6194.42	80.26	7739.46	86.2
1	203.16	203.16	60.85000038	46.91999853	41.22000039	gi|241997714	spectrin alpha chain, putative [Ixodes scapularis]	1	auto	2	99.00000095	HTMLEESYR	iTRAQ4plex@N-term		0.000712736	1308.626221	437.216	1308.625366	437.2157593	3	11	14.1.1.2435.1	0	-1	-1			0.9617452	1.216732	1.095067	1.114857	1.17292	1.092371									14583.68	117.52	12454.61	113.54	17118.02	131.88	21037.26	155.15
1	203.16	203.16	60.85000038	46.91999853	41.22000039	gi|241997714	spectrin alpha chain, putative [Ixodes scapularis]	1	auto	2	99.00000095	HYAVDEVKEK	iTRAQ4plex@N-term; iTRAQ4plex(K)@8; iTRAQ4plex(K)@10	missed K-E@8	-0.000480082	1648.914307	550.6454	1648.915039	550.6456299	3	14	16.1.1.2136.1	0	-1	-1			0.8354434	0.7843845	1.664595	0.6202649	1.406656	0.6261941									38972.78	192.02	28912.22	176.46	69536.98	262.01	67422.21	260.57
1	203.16	203.16	60.85000038	46.91999853	41.22000039	gi|241997714	spectrin alpha chain, putative [Ixodes scapularis]	1	auto	2	99.00000095	IQNLSEK	iTRAQ4plex@N-term; iTRAQ4plex(K)@7		-0.000543451	1118.653442	560.334	1118.653931	560.3342285	2	12	11.1.1.2409.1	0	-1	-1			0.896834	0.4995278	1.613189	0.4069065	1.130485	0.4314118									91411.81	293.9	72797.66	278.31	158064.1	394.22	127092.7	365.59
1	203.16	203.16	60.85000038	46.91999853	41.22000039	gi|241997714	spectrin alpha chain, putative [Ixodes scapularis]	1	auto	2	99.00000095	KFDDFMSDLK	iTRAQ4plex@N-term; iTRAQ4plex(K)@1; iTRAQ4plex(K)@10	missed K-F@1	0.00106917	1676.882202	559.968	1676.880859	559.9675903	3	12	15.1.1.5117.1	0	-1	-1			0.817927	1.435872	1.017376	1.268144	0.9063861	1.257147									11597.44	104.65	8423.25	94.08	12647.06	112.69	12927.93	113.16
1	203.16	203.16	60.85000038	46.91999853	41.22000039	gi|241997714	spectrin alpha chain, putative [Ixodes scapularis]	1	auto	2	99.00000095	KHEAFEADFAVHR	iTRAQ4plex@N-term; iTRAQ4plex(K)@1	missed K-H@1	-0.00312445	1843.954224	615.6587	1843.957275	615.659729	3	18	16.1.1.2971.1	0	-1	-1			0.8976882	2.788525	3.479569	1.987954	3.556284	1.953937									3059.38	53.78	2438.72	52.79	11410.5	105.93	13380.84	114.15
1	203.16	203.16	60.85000038	46.91999853	41.22000039	gi|241997714	spectrin alpha chain, putative [Ixodes scapularis]	1	auto	2	99.00000095	KHQAVLAEINNHENR	iTRAQ4plex@N-term; iTRAQ4plex(K)@1	missed K-H@1	-0.00710346	2060.10498	687.7089	2060.111816	687.7112427	3	18	17.1.1.2116.1	0	-1	-1			0.5174164	4.937671	3.331431	2.806978	3.749205	2.743779									1540.52	38.02	707.8	30.27	5501.03	73.56	7103.3	85.16
1	203.16	203.16	60.85000038	46.91999853	41.22000039	gi|241997714	spectrin alpha chain, putative [Ixodes scapularis]	1	auto	2	99.00000095	KLEIIQEWTR	iTRAQ4plex@N-term; iTRAQ4plex(K)@1	missed K-L@1	0.00439324	1602.93811	802.4763	1602.933716	802.4741211	2	16	14.1.1.5522.1	0	-1	-1			0.8076806	0.7955984	1.567805	0.6295089	1.333113	0.6380039									38645.8	190.94	27716.92	172.84	64944.16	253.34	63361.13	255.76
1	203.16	203.16	60.85000038	46.91999853	41.22000039	gi|241997714	spectrin alpha chain, putative [Ixodes scapularis]	1	auto	2	99.00000095	LDAELGAHEPAIQAVQEAGHK	iTRAQ4plex@N-term; iTRAQ4plex(K)@21		-0.00403897	2471.296875	618.8315	2471.30127	618.8325806	4	13	14.1.1.4536.1	0	-1	-1			0.8435147	2.715714	1.818223	2.110033	0.8741623	2.429114									3237.36	55.29	2424.86	51.2	6309.34	78.18	3480.46	60.12
1	203.16	203.16	60.85000038	46.91999853	41.22000039	gi|241997714	spectrin alpha chain, putative [Ixodes scapularis]	1	auto	2	99.00000095	LDALEASAAR	iTRAQ4plex@N-term		-0.000335506	1159.631714	580.8231	1159.631836	580.8232422	2	16	6.1.1.2989.1	0	-1	-1			0.7761752	0.8619769	1.328989	0.6978599	1.066523	0.7116355									33659.02	178.32	23198.73	157.74	47947.8	217.8	44149.46	209.77
1	203.16	203.16	60.85000038	46.91999853	41.22000039	gi|241997714	spectrin alpha chain, putative [Ixodes scapularis]	1	auto	2	99.00000095	LDESLVYQQFLAK	iTRAQ4plex@N-term; iTRAQ4plex(K)@13		0.00336856	1841.02124	921.5179	1841.017822	921.5161743	2	23	7.1.1.6523.1	0	-1	-1			0.7484847	0.7785902	1.15715	0.6437692	0.9845509	0.6584781									42094.63	199.18	27977.74	172.99	52211.03	227.91	50970.44	233.41
1	203.16	203.16	60.85000038	46.91999853	41.22000039	gi|241997714	spectrin alpha chain, putative [Ixodes scapularis]	1	auto	2	99.00000095	LDESYLLHR	iTRAQ4plex@N-term		0.000984446	1288.690796	430.5709	1288.689697	430.5705261	3	13	13.1.1.3868.1	0	-1	-1			0.8040668	0.8670631	0.9696278	0.7702067	0.7309247	0.8489938									32142.68	174.3	22949.71	155.27	33406.65	182.72	28894.04	188.75
1	203.16	203.16	60.85000038	46.91999853	41.22000039	gi|241997714	spectrin alpha chain, putative [Ixodes scapularis]	1	auto	2	99.00000095	LDQLVSR	iTRAQ4plex@N-term		0.000254664	973.5680542	487.7913	973.5678101	487.7911987	2	12	8.1.1.3279.1	0	-1	-1			0.8072773	0.3114518	1.137429	0.2656742	0.9158757	0.2755514									249475.7	485.34	178835.6	434.96	304157.4	550.31	281007.8	548.37
1	203.16	203.16	60.85000038	46.91999853	41.22000039	gi|241997714	spectrin alpha chain, putative [Ixodes scapularis]	1	auto	2	99.00000095	LFGAHEIQR	iTRAQ4plex@N-term		-0.00286943	1213.666016	607.8403	1213.668945	607.8417358	2	16	14.1.1.3168.1	0	-1	-1			0.8305827	0.8011711	1.318909	0.6662679	1.215282	0.6590592									37145.54	187.23	27396.34	170.61	52513.05	228.81	55518.46	235.74
1	203.16	203.16	60.85000038	46.91999853	41.22000039	gi|241997714	spectrin alpha chain, putative [Ixodes scapularis]	1	auto	2	99.00000095	LGEMNNIASK	iTRAQ4plex@N-term; iTRAQ4plex(K)@10		-0.00096157	1363.736328	682.8754	1363.737305	682.8759155	2	18	10.1.1.3569.1	0	-1	-1			1.128482	0.5643938	1.893183	0.479555	1.517997	0.4944116									62625.23	244.24	62754.83	256.02	127083	354.63	116916	355.28
1	203.16	203.16	60.85000038	46.91999853	41.22000039	gi|241997714	spectrin alpha chain, putative [Ixodes scapularis]	0	auto - discordant peptide type	2	99.00000095	LGESQTLQQFSR	Delta:H(2)C(2)@N-term		-0.000480213	1418.714844	710.3647	1418.715332	710.3649902	2	16	5.1.1.3291.1	0	-1	-1			1.134231	1.494426	0.6426719	1.686626	0.6140851	1.626941									8708.8	90.92	8771.28	93.79	5999.2	79.47	6577.19	82.07
1	203.16	203.16	60.85000038	46.91999853	41.22000039	gi|241997714	spectrin alpha chain, putative [Ixodes scapularis]	1	auto	2	99.00000095	LGSIADQWEHLTTK	iTRAQ4plex@N-term; iTRAQ4plex(K)@14		-0.000826101	1886.013306	944.0139	1886.01416	944.0143433	2	26	13.1.1.5804.1	0	-1	-1			0.8164735	1.085125	1.548191	0.8644302	1.329497	0.8658035									20619.47	139.57	14949.36	126.79	34217.46	183.97	33714.63	182.01
1	203.16	203.16	60.85000038	46.91999853	41.22000039	gi|241997714	spectrin alpha chain, putative [Ixodes scapularis]	0	auto - discordant peptide type	2	99.00000095	LHEANTLHQFFR	No iTRAQ4plex@N-term; Oxidation(H)@2; Ammonia-loss(N)@5		-0.00526725	1510.72644	756.3705	1510.731689	756.3731079	2	19	13.1.1.5375.1	0	-1	-1			1.042883	1.139269	1.459116	0.9996421	1.663352	0.9421832									15948.89	122.93	14769.61	123.91	24944	158.78	32626.32	176.79
1	203.16	203.16	60.85000038	46.91999853	41.22000039	gi|241997714	spectrin alpha chain, putative [Ixodes scapularis]	1	auto	2	99.00000095	LINGDHPER	iTRAQ4plex@N-term		0.000132902	1193.627441	398.8831	1193.627441	398.8830872	3	13	14.1.1.1871.1	0	-1	-1			0.8325625	0.9884282	0.9023907	0.9073069	0.7330211	0.9161805									24118.12	150.98	17830.49	136.39	23328.34	153.21	21742.7	145.45
1	203.16	203.16	60.85000038	46.91999853	41.22000039	gi|241997714	spectrin alpha chain, putative [Ixodes scapularis]	1	auto	2	99.00000095	LLDSYDLQR	iTRAQ4plex@N-term		-0.00144652	1265.672241	633.8434	1265.673706	633.8441772	2	15	6.1.1.3763.1	0	-1	-1			0.9561858	1.151453	1.430827	0.9854786	1.336875	0.9763355									16449.47	124.74	13966.81	121.02	25228.12	158.78	27045.57	166.32
1	203.16	203.16	60.85000038	46.91999853	41.22000039	gi|241997714	spectrin alpha chain, putative [Ixodes scapularis]	1	auto	2	99.00000095	LLHMLEQFK	iTRAQ4plex@N-term; iTRAQ4plex(K)@9		0.00124978	1445.832031	723.9233	1445.830811	723.9226685	2	16	14.1.1.6554.1	0	-1	-1			0.8869463	0.8706089	1.316937	0.7404913	1.156793	0.7377088									30114.29	168.69	23717.72	158.07	42509.24	205.87	42843.2	205.66
1	203.16	203.16	60.85000038	46.91999853	41.22000039	gi|241997714	spectrin alpha chain, putative [Ixodes scapularis]	1	auto	2	99.00000095	LLVGSDDYGR	iTRAQ4plex@N-term		-0.00444361	1237.638062	619.8263	1237.642456	619.8284912	2	15	7.1.1.3588.1	0	-1	-1			0.8503872	0.6490421	1.034366	0.5806796	1.275895	0.5561731									55406.68	229.09	41839.05	209.32	61430.2	250.46	86942.23	323.41
1	203.16	203.16	60.85000038	46.91999853	41.22000039	gi|241997714	spectrin alpha chain, putative [Ixodes scapularis]	1	auto	2	99.00000095	LMAESNLGVPEIEQR	iTRAQ4plex@N-term		-0.0034125	1828.944092	915.4793	1828.94751	915.4810181	2	23	5.1.1.4395.1	0	-1	-1			0.7686701	1.313048	1.214456	1.082794	0.9990212	1.092796									14551	117.17	9931.98	103.01	18941.76	137.12	17878.09	132.08
1	203.16	203.16	60.85000038	46.91999853	41.22000039	gi|241997714	spectrin alpha chain, putative [Ixodes scapularis]	0	auto - discordant peptide type	2	99.00000095	LMTLGQTEAAVK	Carbamyl@N-term; iTRAQ4plex(K)@12		0.0073982	1447.790039	724.9023	1447.782593	724.8986206	2	15	1.1.1.5139.1	0	-1	-1			0.9915451	2.257818	1.735084	1.87531	1.526992	1.864946									4208.63	63.12	3705.58	62.54	7827.21	88.12	7903.71	87.61
1	203.16	203.16	60.85000038	46.91999853	41.22000039	gi|241997714	spectrin alpha chain, putative [Ixodes scapularis]	1	auto	2	99.00000095	LNEASAQQQFNR	iTRAQ4plex@N-term		-0.0023755	1548.774292	775.3944	1548.776611	775.3956299	2	20	8.1.1.2688.1	0	-1	-1			0.7167655	1.44181	1.176864	1.167923	0.9797001	1.177901									12669.6	109.23	8063.86	93.19	15982.14	125.92	15265.45	122.52
1	203.16	203.16	60.85000038	46.91999853	41.22000039	gi|241997714	spectrin alpha chain, putative [Ixodes scapularis]	0	auto - shared MS/MS	2	99.00000095	LNQVEFK	iTRAQ4plex@N-term; iTRAQ4plex(K)@7		0.000493607	1164.675049	583.3448	1164.674683	583.3446045	2	12	11.1.1.3606.1	0	-1	-1			1.004503	0.7602621	1.523424	0.6511784	1.217216	0.65995									36665.28	186.33	32704.63	184.93	59871.71	243.77	54887.86	231.1
1	203.16	203.16	60.85000038	46.91999853	41.22000039	gi|241997714	spectrin alpha chain, putative [Ixodes scapularis]	1	auto	2	99.00000095	LQAASDESYKDPTNLQAK	iTRAQ4plex@N-term; iTRAQ4plex(K)@10; iTRAQ4plex(K)@18	missed K-D@10	0.000312428	2410.270996	603.575	2410.270508	603.5748901	4	12	13.1.1.3057.1	0	-1	-1			0.8210008	1.809632	1.627063	1.427517	1.196567	1.504552									7396.52	83.56	5392.3	76.23	12899.64	112.57	10884.74	108.16
1	203.16	203.16	60.85000038	46.91999853	41.22000039	gi|241997714	spectrin alpha chain, putative [Ixodes scapularis]	1	auto	2	99.00000095	LQMAMDESYKDPANIQSK	iTRAQ4plex@N-term; iTRAQ4plex(K)@10; iTRAQ4plex(K)@18	missed K-D@10	0.0087653	2500.275391	834.4324	2500.266602	834.4295044	3	13	13.1.1.4104.1	0	-1	-1			0.8772025	1.224129	1.536171	1.001463	1.296797	1.046708									15427.75	120.78	12017.26	113.09	25403.18	158.65	24605.27	170.95
1	203.16	203.16	60.85000038	46.91999853	41.22000039	gi|241997714	spectrin alpha chain, putative [Ixodes scapularis]	1	auto	2	99.00000095	LQQALVLVQFLR	iTRAQ4plex@N-term		0.00167113	1570.969727	786.4921	1570.96814	786.491333	2	19	6.1.1.6879.1	0	-1	-1			0.7047397	2.039438	1.17494	1.643075	1.045887	1.629767									6413.08	77.72	4013.27	65.83	8076.59	89.61	8249.07	89.89
1	203.16	203.16	60.85000038	46.91999853	41.22000039	gi|241997714	spectrin alpha chain, putative [Ixodes scapularis]	1	auto	2	99.00000095	LQTLELSWR	iTRAQ4plex@N-term		-0.00114731	1288.725098	645.3698	1288.726074	645.3703613	2	16	8.1.1.5702.1	0	-1	-1			0.8640715	0.6617618	1.405812	0.5490271	1.105835	0.5696112									53126.87	223.99	40763.08	207.92	80054.8	281.53	72253.4	276.74
1	203.16	203.16	60.85000038	46.91999853	41.22000039	gi|241997714	spectrin alpha chain, putative [Ixodes scapularis]	1	auto	2	99.00000095	LTTLESEK	iTRAQ4plex@N-term; iTRAQ4plex(K)@8		0.000521901	1207.690918	604.8527	1207.690308	604.852478	2	14	10.1.1.3246.1	0	-1	-1			0.8484352	0.4293823	1.322129	0.3592351	1.071684	0.3708191									127607.6	347.52	96138.72	319.15	180840.7	423.66	168188.8	423.29
1	203.16	203.16	60.85000038	46.91999853	41.22000039	gi|241997714	spectrin alpha chain, putative [Ixodes scapularis]	1	auto	2	99.00000095	LVNTHPESSDTTSTK	iTRAQ4plex@N-term; iTRAQ4plex(K)@15		-0.000781769	1903.97229	952.9934	1903.973022	952.9938354	2	21	13.1.1.1862.1	0	-1	-1			0.6404467	1.205042	1.427329	0.891136	1.07395	0.9227495									19914.45	136.85	11325.42	112.11	30467.59	172.86	26303.04	161.98
1	203.16	203.16	60.85000038	46.91999853	41.22000039	gi|241997714	spectrin alpha chain, putative [Ixodes scapularis]	1	auto	2	99.00000095	LWELLLSK	iTRAQ4plex@N-term; iTRAQ4plex(K)@8		0.00474144	1288.804443	645.4095	1288.799805	645.4072266	2	13	9.1.1.7452.1	0	-1	-1			0.07773369	2.208038	0.05649132	1.817463	0.04146393	1.926995									55538.84	227.38	3833.62	83.18	3362.98	59.55	2832.18	53.33
1	203.16	203.16	60.85000038	46.91999853	41.22000039	gi|241997714	spectrin alpha chain, putative [Ixodes scapularis]	1	auto	2	99.00000095	MQHNLEQQIQAR	iTRAQ4plex@N-term		-0.00264699	1638.835693	547.2858	1638.838257	547.2866821	3	13	13.1.1.2751.1	0	-1	-1			1.122443	2.164471	1.09333	2.080648	1.172917	1.981498									4208.66	63.21	4194.8	65.38	4932.2	71.02	6071.06	78.47
1	203.16	203.16	60.85000038	46.91999853	41.22000039	gi|241997714	spectrin alpha chain, putative [Ixodes scapularis]	1	auto	2	99.00000095	QGFVPAAYVK	Gln->pyro-Glu@N-term; iTRAQ4plex(K)@10		-0.00054274	1205.656128	603.8353	1205.656616	603.8355713	2	12	3.1.1.4055.1	0	-1	-1			0.9651558	2.295387	0.7986295	2.29732	0.7357631	2.227119									4061.24	61.99	3480.64	59.67	3476.56	59.69	3674.94	59.6
1	203.16	203.16	60.85000038	46.91999853	41.22000039	gi|241997714	spectrin alpha chain, putative [Ixodes scapularis]	1	auto	2	99.00000095	QIEDLFLTFAK	Gln->pyro-Glu@N-term; iTRAQ4plex(K)@11		0.004317	1450.787231	726.4009	1450.782959	726.3987427	2	13	1.1.1.7417.1	0	-1	-1			0.6615566	3.500642	0.487087	3.612614	0.379161	3.701995									2227.99	45.79	1308.83	37.09	1163.23	34.56	1038.94	31.99
1	203.16	203.16	60.85000038	46.91999853	41.22000039	gi|241997714	spectrin alpha chain, putative [Ixodes scapularis]	1	auto	2	99.00000095	RHDDVLTR	iTRAQ4plex@N-term	missed R-H@1	0.00124715	1154.629028	385.8836	1154.627808	385.8832092	3	11	17.1.1.1398.1	0	-1	-1			1.430902	1.992626	1.234537	1.989053	1.504636	1.854464									4390.94	64.75	5579.18	74.77	5810.42	77.56	8125.36	91.37
1	203.16	203.16	60.85000038	46.91999853	41.22000039	gi|241997714	spectrin alpha chain, putative [Ixodes scapularis]	1	auto	2	99.00000095	RLDESYLLHR	iTRAQ4plex@N-term	missed R-L@1	0.00234392	1444.793213	482.605	1444.790894	482.6042175	3	13	16.1.1.3419.1	0	-1	-1			1.733279	2.032948	1.607036	1.998238	1.602589	1.952961									3889.29	61.11	5986.07	77.22	6699.49	82.71	7665.6	88.91
1	203.16	203.16	60.85000038	46.91999853	41.22000039	gi|241997714	spectrin alpha chain, putative [Ixodes scapularis]	1	auto	2	99.00000095	SEDSGKDLASVQNLTK	iTRAQ4plex@N-term; iTRAQ4plex(K)@6; iTRAQ4plex(K)@16	missed K-D@6	-0.0051234	2123.138428	708.7201	2123.143555	708.7218018	3	14	14.1.1.3512.1	0	-1	-1			0.7691482	1.22561	1.576648	0.9514146	1.284081	1.006399									16867.18	126.16	11520.08	111.85	28505.13	167.61	26637.19	179.36
1	203.16	203.16	60.85000038	46.91999853	41.22000039	gi|241997714	spectrin alpha chain, putative [Ixodes scapularis]	1	auto	2	99.00000095	SISGAYDYIEFTR	iTRAQ4plex@N-term		0.0022088	1664.818848	833.4167	1664.816772	833.4156494	2	22	6.1.1.4789.1	0	-1	-1			0.7689799	0.8478234	1.272361	0.6918599	1.133864	0.6904171									34968.65	181.75	23877.94	159.94	47690.85	217.78	48763.32	221.61
1	203.16	203.16	60.85000038	46.91999853	41.22000039	gi|241997714	spectrin alpha chain, putative [Ixodes scapularis]	1	auto	2	99.00000095	SRVEDITSTGQELIEAK	iTRAQ4plex@N-term; iTRAQ4plex(K)@17	missed R-V@2	-0.00160841	2163.161133	722.061	2163.162598	722.0615234	3	19	13.1.1.4646.1	0	-1	-1			0.6339279	3.537935	1.56967	2.55707	1.756247	2.448759									2343	46.94	1318.91	38.46	3942.09	62.64	5060.71	71.26
1	203.16	203.16	60.85000038	46.91999853	41.22000039	gi|241997714	spectrin alpha chain, putative [Ixodes scapularis]	1	auto	2	99.00000095	SSEEIENAFR	iTRAQ4plex@N-term		-0.000330663	1324.637817	663.3262	1324.638062	663.3262939	2	18	8.1.1.3626.1	0	-1	-1			0.7784889	0.8171787	1.151359	0.6859284	0.9249262	0.7016066									37163.73	187.22	25690.63	165.3	45864.42	213.51	42274.64	206.44
1	203.16	203.16	60.85000038	46.91999853	41.22000039	gi|241997714	spectrin alpha chain, putative [Ixodes scapularis]	1	auto	2	99.00000095	STAEAGQILLDQK	iTRAQ4plex@N-term; iTRAQ4plex(K)@13		0.000326291	1660.924316	831.4694	1660.92395	831.4692383	2	23	8.1.1.4003.1	0	-1	-1			0.6758256	0.8824461	1.166757	0.700412	0.9503026	0.7267994									35321.37	182.33	21197.04	151.71	44173.68	209.12	41281.27	211.21
1	203.16	203.16	60.85000038	46.91999853	41.22000039	gi|241997714	spectrin alpha chain, putative [Ixodes scapularis]	0	auto - discordant peptide type	2	99.00000095	TATDESYLDPTNLNGK	iTRAQ4plex@N-term; Deamidated(N)@14; iTRAQ4plex(K)@16		0.00452776	2026.998413	676.6734	2026.993896	676.671875	3	15	7.1.1.4017.1	0	-1	-1			0.9584392	1.326001	0.656143	1.414954	0.7939745	1.291457									12188.38	107.42	10373.22	102.77	8572.16	94.89	11901.62	112.35
1	203.16	203.16	60.85000038	46.91999853	41.22000039	gi|241997714	spectrin alpha chain, putative [Ixodes scapularis]	1	auto	2	99.00000095	TFHAAVK	iTRAQ4plex@N-term; iTRAQ4plex(K)@7		-0.00122085	1060.626099	531.3203	1060.627319	531.3209229	2	11	14.1.1.1892.1	0	-1	-1			0.6426216	0.5577472	1.635625	0.400815	1.352363	0.41541									93433.29	296.54	53316.29	244.53	163806.5	400.98	155399.1	416.5
1	203.16	203.16	60.85000038	46.91999853	41.22000039	gi|241997714	spectrin alpha chain, putative [Ixodes scapularis]	1	auto	2	99.00000095	VEDITSTGQELIEAK	iTRAQ4plex@N-term; iTRAQ4plex(K)@15		-0.00170191	1920.027588	641.0165	1920.029541	641.0170898	3	18	7.1.1.5310.1	0	-1	-1			0.7878155	1.256871	1.048552	1.089332	1.17067	1.059646									15544.68	121.13	10874.5	107.24	17470.99	132.99	22380.51	160.71
1	203.16	203.16	60.85000038	46.91999853	41.22000039	gi|241997714	spectrin alpha chain, putative [Ixodes scapularis]	1	auto	2	99.00000095	VTEVNEQAEK	iTRAQ4plex@N-term; iTRAQ4plex(K)@10		-0.000293111	1433.760254	717.8874	1433.760498	717.8875732	2	18	9.1.1.1916.1	0	-1	-1			0.6840467	0.5213574	1.207636	0.4123799	0.9809011	0.4289319									100610	308.62	61112.48	257.63	130233.5	358.94	121372.4	363.89
1	203.16	203.16	60.85000038	46.91999853	41.22000039	gi|241997714	spectrin alpha chain, putative [Ixodes scapularis]	0	auto - discordant peptide type	2	99.00000095	WNNLLAASNAR	iTRAQ4plex@N-term; Deamidated(N)@2		0.010479	1373.727905	687.8712	1373.717407	687.8659668	2	15	6.1.1.3788.1	0	-1	-1			0.7875007	1.507627	1.243295	1.247998	1.135549	1.227186									10861.43	101.24	7595.23	90	14474.61	120.12	15168.63	121.08
1	203.16	203.16	60.85000038	46.91999853	41.22000039	gi|241997714	spectrin alpha chain, putative [Ixodes scapularis]	0	auto - shared MS/MS	1.886056304	98.6899972	TEAAVK	iTRAQ4plex@N-term; iTRAQ4plex(K)@6	cleaved Q-T@N-term	0.00099104	905.5437012	453.7791	905.5425415	453.7785645	2	10	11.1.1.332.1	0	-1	-1			1.176018	1.099774	0.9005907	1.128469	0.8468909	1.09641									15836.45	122.65	16537.69	129.13	15287.31	125.47	16494.49	128.01
1	203.16	203.16	60.85000038	46.91999853	41.22000039	gi|241997714	spectrin alpha chain, putative [Ixodes scapularis]	1	auto	1.853872061	98.62999916	RLDAELGAHEPAIQAVQEAGHK	iTRAQ4plex@N-term; iTRAQ4plex(K)@22	missed R-L@1	-0.00108258	2627.401367	657.8576	2627.402344	657.8578491	4	11	16.1.1.3912.1	0	-1	-1			1.171377	5.90717	1.56001	5.266785	0.9892172	5.637256									555.79	22.98	578.11	24.39	929.36	30.32	676.17	25.91
1	203.16	203.16	60.85000038	46.91999853	41.22000039	gi|241997714	spectrin alpha chain, putative [Ixodes scapularis]	1	auto	1.677780151	97.93999791	QEAFLANR	iTRAQ4plex@N-term		-0.00157091	1091.58313	546.7988	1091.584595	546.7995605	2	12	7.1.1.2689.1	0	-1	-1			0.8592719	0.5916733	0.9225984	0.5461756	0.8331143	0.5634854									65926.05	249.5	50302.63	228.78	65195.18	256.74	67548.42	282
1	203.16	203.16	60.85000038	46.91999853	41.22000039	gi|241997714	spectrin alpha chain, putative [Ixodes scapularis]	0	auto - shared MS/MS	1.56863606	97.33999968	KFDEFQK	iTRAQ4plex@N-term; iTRAQ4plex(K)@1; iTRAQ4plex(K)@7	missed K-F@1	-0.001931	1372.769897	687.3922	1372.771606	687.3930664	2	12	15.1.1.2946.1	0	-1	-1			0.9005269	0.6926273	1.259895	0.5988505	1.200801	0.5870516									47054.5	210.89	37627.11	198.7	63544.99	252.39	69490.52	263.48
1	203.16	203.16	60.85000038	46.91999853	41.22000039	gi|241997714	spectrin alpha chain, putative [Ixodes scapularis]	0	auto - discordant peptide type	0.958607256	99.00000095	IQTQIEDLNQK	Carbamyl@N-term; iTRAQ4plex(K)@11		0.00288019	1515.804321	758.9094	1515.801514	758.90802	2	13	1.1.1.4428.1	0	-1	-1			0.9882269	1.330602	1.17551	1.205183	1.028773	1.198341									12007.05	106.61	10536.49	104.42	15128.94	123.29	15191.81	122.26
1	203.16	203.16	60.85000038	46.91999853	41.22000039	gi|241997714	spectrin alpha chain, putative [Ixodes scapularis]	1	auto	0.950782001	88.78999949	KHEDFEK	iTRAQ4plex@N-term; iTRAQ4plex(K)@1; iTRAQ4plex(K)@7	missed K-H@1	0.000103034	1363.746338	455.5894	1363.746094	455.589325	3	8	16.1.1.1608.1	0	-1	-1			0.7941427	1.699486	2.301983	1.239369	2.233776	1.252267									8744.46	90.84	6166.44	82.94	21576.49	145.84	24022.94	167.99
1	203.16	203.16	60.85000038	46.91999853	41.22000039	gi|241997714	spectrin alpha chain, putative [Ixodes scapularis]	1	auto	0.92445296	88.12000155	DCDETK	iTRAQ4plex@N-term; Methylthio(C)@2; iTRAQ4plex(K)@6		-0.00221544	1043.448486	522.7315	1043.450684	522.732605	2	10	10.1.1.1567.1	0	-1	-1			4.157312	0.5769892	6.036488	0.5502375	4.971916	0.5542927									38268.71	196.11	141273.1	374.59	247613.3	496.16	234002.8	494.35
1	203.16	203.16	60.85000038	46.91999853	41.22000039	gi|241997714	spectrin alpha chain, putative [Ixodes scapularis]	0	auto - shared MS/MS	0.917214632	87.84999847	AALVER	iTRAQ4plex@N-term		-0.00155874	801.4814453	401.748	801.4830322	401.7488098	2	10	9.1.1.1846.1	0	-1	-1			0.8042752	0.5924067	1.036401	0.5176182	0.9419711	0.5188495									68926.21	254.98	49225.72	227.77	76569.88	277.22	79850.12	290.5
1	203.16	203.16	60.85000038	46.91999853	41.22000039	gi|241997714	spectrin alpha chain, putative [Ixodes scapularis]	0	auto - shared MS/MS	0.863279343	86.29999757	YLLHR	iTRAQ4plex@N-term	cleaved S-Y@N-term	-4.50E-05	844.5040894	423.2593	844.5040894	423.2593384	2	8	14.1.1.2209.1	0	-1	-1			0.8385864	0.4139335	4.233613	0.2793894	3.896464	0.2785996									148470.5	374.35	110558.2	362.94	673747.4	810.88	711482.8	843.17
1	203.16	203.16	60.85000038	46.91999853	41.22000039	gi|241997714	spectrin alpha chain, putative [Ixodes scapularis]	1	auto	0.826813757	85.06000042	SLTLLR	iTRAQ4plex@N-term		0.000416346	845.5460815	423.7803	845.5456543	423.7800903	2	10	8.1.1.3756.1	0	-1	-1			0.7435744	0.7976133	1.487573	0.6190814	1.1421	0.6453479									40688.23	195.82	26865.58	170.88	64877.33	252.64	57151.35	245.72
1	203.16	203.16	60.85000038	46.91999853	41.22000039	gi|241997714	spectrin alpha chain, putative [Ixodes scapularis]	1	auto	0.821022987	84.85000134	FLADYR	iTRAQ4plex@N-term		-0.00125631	927.4922485	464.7534	927.4935913	464.7540894	2	10	8.1.1.3623.1	0	-1	-1			0.8305699	0.5471457	1.092508	0.4756571	0.7437406	0.505068									79176.39	273.4	58394.89	247.84	92718.43	303.31	72422.04	266.94
1	203.16	203.16	60.85000038	46.91999853	41.22000039	gi|241997714	spectrin alpha chain, putative [Ixodes scapularis]	1	auto	0.78515619	83.63999724	GWINEK	iTRAQ4plex@N-term; iTRAQ4plex(K)@6		-0.00109085	1033.579102	517.7968	1033.579956	517.7973022	2	10	11.1.1.2858.1	0	-1	-1			1.232606	0.4232972	1.513996	0.3864825	1.471531	0.3790373									105233	316.33	115180.6	343.27	170774.4	414.84	190447.4	439.72
1	203.16	203.16	60.85000038	46.91999853	41.22000039	gi|241997714	spectrin alpha chain, putative [Ixodes scapularis]	1	auto	0.772113204	83.06000233	AYQLVR	iTRAQ4plex@N-term		0.000363262	892.5256958	447.2701	892.5252075	447.2698975	2	10	8.1.1.2615.1	0	-1	-1			0.7655119	0.5346454	1.323207	0.4312479	1.126627	0.4404826									88271.66	288.45	60003.45	253.91	125197.3	352.32	122308	361.26
1	203.16	203.16	60.85000038	46.91999853	41.22000039	gi|241997714	spectrin alpha chain, putative [Ixodes scapularis]	1	auto	0.744727492	82.0299983	RDADELESWIHEK	iTRAQ4plex@N-term; iTRAQ4plex(K)@13	missed R-D@1	-0.000939476	1914.966919	479.749	1914.967896	479.7492676	4	8	16.1.1.4454.1	0	-1	-1			1.182743	3.986845	1.333291	3.704269	1.393501	3.547374									1209.9	33.91	1270.7	36.03	1729.1	41.88	2073.53	45.09
1	203.16	203.16	60.85000038	46.91999853	41.22000039	gi|241997714	spectrin alpha chain, putative [Ixodes scapularis]	0	auto - shared MS/MS	0.705533743	80.32000065	LQDSLR	iTRAQ4plex@N-term		0.000978785	874.5004883	438.2575	874.4993896	438.2569885	2	10	9.1.1.2425.1	0	-1	-1			0.8124404	0.4447371	0.7365576	0.4306803	0.6480394	0.5167377									120489.4	337.15	86924.75	300.48	95126.48	311.44	96029.33	417.17
1	203.16	203.16	60.85000038	46.91999853	41.22000039	gi|241997714	spectrin alpha chain, putative [Ixodes scapularis]	0	auto - discordant peptide type	0.684029639	94.70000267	DMASQEFR	iTRAQ4plex@N-term; Oxidation(M)@2		-0.00175186	1142.513062	572.2638	1142.514771	572.2647095	2	12	7.1.1.1702.1	0	-1	-1			0.8910366	1.364943	1.075895	1.223753	1.026163	1.189495									12150.39	107.19	9613.66	100.13	14012.19	118.84	15334.16	122.35
1	203.16	203.16	60.85000038	46.91999853	41.22000039	gi|241997714	spectrin alpha chain, putative [Ixodes scapularis]	0	auto - shared MS/MS	0.657577276	77.96000242	EQVLGR	iTRAQ4plex@N-term		0.000691155	844.489502	423.252	844.4888306	423.251709	2	10	7.1.1.1719.1	0	-1	-1			0.7222513	1.070907	1.025318	0.90201	0.8798035	0.9024389									22735.04	146.33	14580.99	124.8	24986.19	157.9	24599.99	155.61
1	203.16	203.16	60.85000038	46.91999853	41.22000039	gi|241997714	spectrin alpha chain, putative [Ixodes scapularis]	0	auto - discordant peptide type	0.617982984	99.00000095	DLTGVQNLR	iTRAQ4plex@N-term		0.987347007	1159.635254	580.8249	1158.647827	580.3312378	2	16	7.1.1.3085.1	0	-1	-1			0.820805	0.2101121	1.142463	0.1802401	1.023485	0.183839									542039.6	715.32	395070	645.93	663772.3	814.87	682285.3	873.25
1	203.16	203.16	60.85000038	46.91999853	41.22000039	gi|241997714	spectrin alpha chain, putative [Ixodes scapularis]	0	auto - shared MS/MS	0.607303083	75.3099978	DVDETK	iTRAQ4plex@N-term; iTRAQ4plex(K)@6		0.00152584	993.5238647	497.7692	993.5222168	497.7684021	2	10	10.1.1.794.1	0	-1	-1			0.893611	1.647776	0.8734862	1.565457	0.7834128	1.54154									8278.4	88.44	6568.98	82.41	7750.83	88.69	7976.1	88.64
1	203.16	203.16	60.85000038	46.91999853	41.22000039	gi|241997714	spectrin alpha chain, putative [Ixodes scapularis]	0	auto - discordant peptide type	0.511449218	99.00000095	QQEAPVVDQAGK	Carbamyl@N-term; iTRAQ4plex(K)@12		0.005193	1455.749023	728.8818	1455.743896	728.8792725	2	13	1.1.1.2213.1	0	-1	-1			0.9701536	1.522697	1.383371	1.318704	1.21031	1.310503									9311.93	93.87	8022.01	91.55	13807.79	117.39	13860.85	116.07
1	203.16	203.16	60.85000038	46.91999853	41.22000039	gi|241997714	spectrin alpha chain, putative [Ixodes scapularis]	1	auto	0.49079746	67.6699996	KHEGIER	iTRAQ4plex@N-term; iTRAQ4plex(K)@1	missed K-H@1	-0.000822176	1155.659546	386.2271	1155.6604	386.227417	3	8	17.1.1.635.1	0	-1	-1			1.125196	4.59107	5.35847	3.343759	5.344455	3.307862									1001.45	30.83	1000.6	34.08	5751.96	75.07	6582.43	79.66
1	203.16	203.16	60.85000038	46.91999853	41.22000039	gi|241997714	spectrin alpha chain, putative [Ixodes scapularis]	0	auto - shared MS/MS	0.489454985	67.58000255	EALIEK	iTRAQ4plex@N-term; iTRAQ4plex(K)@6		0.00103923	989.6010742	495.8078	989.6000977	495.807312	2	10	9.1.1.2617.1	0	-1	-1			0.7113801	0.4769652	0.9725072	0.4057108	0.9225391	0.3958505									115687	330.05	73078.43	279.33	120593.3	347.86	131257.1	360.19
1	203.16	203.16	60.85000038	46.91999853	41.22000039	gi|241997714	spectrin alpha chain, putative [Ixodes scapularis]	1	auto	0.474955231	66.5199995	KHEDFDK	iTRAQ4plex@N-term; iTRAQ4plex(K)@1; iTRAQ4plex(K)@7	missed K-H@1	0.00188564	1349.732422	450.9181	1349.730469	450.91745	3	7	16.1.1.1559.1	0	-1	-1			0.7930079	1.628898	2.133417	1.204254	2.119311	1.184755									9485.57	94.61	6679.5	86.02	21691.27	146.38	24723.6	158.08
1	203.16	203.16	60.85000038	46.91999853	41.22000039	gi|241997714	spectrin alpha chain, putative [Ixodes scapularis]	0	auto - shared MS/MS	0.403402925	60.46000123	KIIK	iTRAQ4plex@N-term; iTRAQ4plex(K)@1; iTRAQ4plex(K)@4	cleaved Q-K@N-term; missed K-I@1	-0.00195923	932.6727295	311.8982	932.6748047	311.8988647	3	6	16.1.1.1772.1	0	-1	-1			0.9440054	0.4851677	0.7307476	0.4970802	0.853849	0.4493977									92225.23	296.13	77308.49	281.18	72237.54	274.11	96846.6	304.5
1	203.16	203.16	60.85000038	46.91999853	41.22000039	gi|241997714	spectrin alpha chain, putative [Ixodes scapularis]	0	auto - shared MS/MS	0.375717908	57.88999796	LLLSK	iTRAQ4plex@N-term; iTRAQ4plex(K)@5	cleaved E-L@N-term	0.000896873	860.5948486	431.3047	860.5938721	431.3041992	2	8	12.1.1.3335.1	0	-1	-1			0.8114835	0.6703129	0.585716	0.6995553	0.5176204	0.6911826									52883.08	223.44	38106.53	198.3	33200.88	185.11	33665.24	184.15
1	203.16	203.16	60.85000038	46.91999853	41.22000039	gi|241997714	spectrin alpha chain, putative [Ixodes scapularis]	0	auto - shared MS/MS	0.366531551	57.0200026	IKEK	iTRAQ4plex@N-term; iTRAQ4plex(K)@2; iTRAQ4plex(K)@4	cleaved W-I@N-term; missed K-E@2	-0.00182136	948.6314697	475.323	948.6333618	475.3239441	2	6	16.1.1.1384.1	0	-1	-1			1.152864	0.9398939	1.025887	0.9255454	1.042155	0.8833814									21961	144.4	22481.9	150.99	24148.91	157.3	28147.38	166.05
1	203.16	203.16	60.85000038	46.91999853	41.22000039	gi|241997714	spectrin alpha chain, putative [Ixodes scapularis]	1	auto	0.333482027	53.58999968	NDVLTLLNSNNKDWWK	iTRAQ4plex@N-term; iTRAQ4plex(K)@12; iTRAQ4plex(K)@16	missed K-D@12	0.00825331	2391.299805	598.8322	2391.29126	598.8300781	4	8	14.1.1.6764.1	0	-1	-1			0.8441136	4.692884	0.8255436	4.466123	1.048186	4.002473									1057.88	31.6	792.94	28.7	936.1	31.08	1363.73	36.33
1	203.16	203.16	60.85000038	46.91999853	41.22000039	gi|241997714	spectrin alpha chain, putative [Ixodes scapularis]	0	auto - shared MS/MS	0.315154612	51.60999894	KHLK	iTRAQ4plex@N-term; iTRAQ4plex(K)@1; iTRAQ4plex(K)@4	cleaved W-K@N-term; missed K-H@1	-9.42E-05	956.6496582	479.3321	956.6496582	479.3320923	2	6	17.1.1.619.1	0	-1	-1			0.8008729	1.274954	2.022535	0.9571807	2.481848	0.910049									15338.19	120.34	10907.89	109.62	33251.86	182.32	46816.92	215.88
1	203.16	203.16	60.85000038	46.91999853	41.22000039	gi|241997714	spectrin alpha chain, putative [Ixodes scapularis]	0	auto - shared MS/MS	0.296708614	49.4599998	NALLER	iTRAQ4plex@N-term		-0.00027508	858.5042725	430.2594	858.5045166	430.2595215	2	10	8.1.1.2340.1	0	-1	-1			0.8062093	0.44463	0.9948392	0.3931392	0.8593062	0.4150246									122359.4	340.95	87596.8	303.51	130477.6	361.86	129312	397.73
1	203.16	203.16	60.85000038	46.91999853	41.22000039	gi|241997714	spectrin alpha chain, putative [Ixodes scapularis]	0	auto - shared MS/MS	0.287350297	48.39000106	DVELAK	iTRAQ4plex@N-term; iTRAQ4plex(K)@6		0.0401772	961.6090698	481.8118	961.5687866	481.7916565	2	9	9.1.1.2270.1	0	-1	-1			0.7681093	0.1853087	0.8485162	0.1687334	0.8249793	0.175987									727003.1	833.45	495863.7	721.93	661214.3	818.63	737620.4	984.9
1	203.16	203.16	60.85000038	46.91999853	41.22000039	gi|241997714	spectrin alpha chain, putative [Ixodes scapularis]	0	auto - shared MS/MS	0.280668736	47.60999978	HYAVDEVK	iTRAQ4plex@N-term; iTRAQ4plex(K)@8		0.083438002	1247.758911	416.9269	1247.675415	416.8990784	3	8	15.1.1.2086.1	0	-1	-1			0.7552424	0.5975294	0.5754994	0.610981	0.4745979	0.6209787									69831.73	256.67	46831.94	220.63	43076.8	210.24	40759.81	204.01
1	203.16	203.16	60.85000038	46.91999853	41.22000039	gi|241997714	spectrin alpha chain, putative [Ixodes scapularis]	0	auto - shared MS/MS	0.279840678	47.51000106	LGESLR	iTRAQ4plex@N-term		-0.000516154	817.477478	409.746	817.4779663	409.7462463	2	9	9.1.1.2378.1	0	-1	-1			0.8561846	0.5714739	1.158512	0.4956517	0.9989736	0.5252156									71372.65	260.14	54262.8	238.84	88629.48	297.7	87687.84	331.6
1	203.16	203.16	60.85000038	46.91999853	41.22000039	gi|241997714	spectrin alpha chain, putative [Ixodes scapularis]	1	auto	0.275724143	47.04000056	YSQFK	iTRAQ4plex@N-term; iTRAQ4plex(K)@5		-0.000779378	959.53125	480.7729	959.5319824	480.7732849	2	8	12.1.1.2274.1	0	-1	-1			0.8742261	0.7196761	1.301732	0.6106772	1.084075	0.6174661									44514.11	205.32	34556.08	190.9	62110.5	248.58	59348.64	243.63
1	203.16	203.16	60.85000038	46.91999853	41.22000039	gi|241997714	spectrin alpha chain, putative [Ixodes scapularis]	0	auto - discordant peptide type	0.253365815	78.89999747	LGESQTLQQF	iTRAQ4plex@N-term	cleaved F-S@C-term	0.000225296	1293.668823	647.8417	1293.668701	647.8416138	2	8	1.1.1.4104.1	0	-1	-1			0.9154331	1.848867	1.002796	1.702524	0.8630773	1.691888									6496.84	78.38	5281.19	73.99	6983.3	83.89	6896.13	81.8
1	203.16	203.16	60.85000038	46.91999853	41.22000039	gi|241997714	spectrin alpha chain, putative [Ixodes scapularis]	0	auto - shared MS/MS	0.251037151	43.92000139	EVKEK	iTRAQ4plex@N-term; iTRAQ4plex(K)@3; iTRAQ4plex(K)@5	cleaved D-E@N-term; missed K-E@3	-0.000470049	1063.659912	532.8372	1063.660278	532.8374023	2	6	16.1.1.1469.1	0	-1	-1			1.098194	0.8188952	1.301297	0.7485612	1.322097	0.7224231									29866	168.31	29124.54	173.04	41658.09	205.25	48561.71	219.5
1	203.16	203.16	60.85000038	46.91999853	41.22000039	gi|241997714	spectrin alpha chain, putative [Ixodes scapularis]	0	auto - shared MS/MS	0.230622679	41.22000039	WQQLK	iTRAQ4plex@N-term; iTRAQ4plex(K)@5		0.00195229	989.5921021	495.8033	989.59021	495.8023682	2	8	12.1.1.2945.1	0	-1	-1			0.8437606	0.6769901	1.247651	0.5725498	0.8826939	0.6019789									51391.35	220.36	38504.57	201.72	68727.26	260.76	55789.66	235.72
1	203.16	203.16	60.85000038	46.91999853	41.22000039	gi|241997714	spectrin alpha chain, putative [Ixodes scapularis]	0	auto - shared MS/MS	0.221848756	39.9699986	VESLLK	iTRAQ4plex@N-term; iTRAQ4plex(K)@6	cleaved S-V@N-term	0.00210598	975.6228638	488.8187	975.6207886	488.817688	2	9	9.1.1.3322.1	0	-1	-1			0.7834526	0.3130926	0.7967058	0.292726	0.8315448	0.3131116									249585.5	485.12	173634.1	426.19	213139.1	466.52	255245.7	626.57
1	203.16	203.16	60.85000038	46.91999853	41.22000039	gi|241997714	spectrin alpha chain, putative [Ixodes scapularis]	0	auto - shared MS/MS	0.221125513	39.91999924	FLADFR	iTRAQ4plex@N-term		-4.90E-05	911.4986572	456.7566	911.4986572	456.7566223	2	9	7.1.1.4907.1	0	-1	-1			0.8135394	0.7552646	0.5699286	0.7953146	0.4406272	0.8654768									41552.95	198	30018.12	175.9	25384.47	161.64	22517.84	162.69
1	203.16	203.16	60.85000038	46.91999853	41.22000039	gi|241997714	spectrin alpha chain, putative [Ixodes scapularis]	0	auto - shared MS/MS	0.21538271	39.07999992	AIIAK	iTRAQ4plex@N-term; iTRAQ4plex(K)@5	cleaved P-A@N-term	-9.51E-05	802.5518799	402.2832	802.552002	402.2832947	2	7	10.1.1.2177.1	0	-1	-1			0.8480045	0.6549713	1.599031	0.5266187	1.811092	0.5795561									55281.16	228.82	41627.31	211.3	94750.16	308.48	123132	499.49
1	203.16	203.16	60.85000038	46.91999853	41.22000039	gi|241997714	spectrin alpha chain, putative [Ixodes scapularis]	1	auto	0.204815403	37.58000135	LTFAK	iTRAQ4plex@N-term; iTRAQ4plex(K)@5	cleaved F-L@N-term	-0.00030917	866.5466919	434.2806	866.546936	434.2807312	2	8	11.1.1.3282.1	0	-1	-1			0.5139279	0.6700681	1.246517	0.4689137	1.503579	0.4525747									76745.49	268.4	35023.38	200.18	102540.9	320.3	141916.4	407.66
1	203.16	203.16	60.85000038	46.91999853	41.22000039	gi|241997714	spectrin alpha chain, putative [Ixodes scapularis]	0	auto - shared MS/MS	0.201349348	37.09000051	GEIDAR	iTRAQ4plex@N-term		-0.000225682	803.4256592	402.7201	803.4259033	402.7202454	2	9	9.1.1.1444.1	0	-1	-1			0.9547427	0.5030107	0.7509761	0.51258	0.842541	0.4808432									85043.59	283.63	72099.28	271.49	68456.31	266.46	88122.38	305.24
1	203.16	203.16	60.85000038	46.91999853	41.22000039	gi|241997714	spectrin alpha chain, putative [Ixodes scapularis]	0	auto - shared MS/MS	0.199282929	36.84000075	EVSMK	iTRAQ4plex@N-term; iTRAQ4plex(K)@5		-0.00419989	880.4890747	441.2518	880.4931641	441.2538757	2	8	11.1.1.1625.1	0	-1	-1			1.015519	0.4180682	1.264585	0.375614	1.207945	0.3766806									120241.2	338.62	108428.7	335.03	162984.7	405.1	178629.8	446.86
1	203.16	203.16	60.85000038	46.91999853	41.22000039	gi|241997714	spectrin alpha chain, putative [Ixodes scapularis]	0	auto - shared MS/MS	0.170696214	32.53000081	AAVK	iTRAQ4plex@N-term; iTRAQ4plex(K)@4	cleaved E-A@N-term	-0.00065927	675.4516602	338.7331	675.4522705	338.733429	2	6	14.1.1.735.1	0	-1	-1			1.070998	1.081227	1.383246	0.9669503	1.384157	0.9360068									17405.88	128.46	16553.41	130.8	25807.21	161.23	29630.23	170.58
1	203.16	203.16	60.85000038	46.91999853	41.22000039	gi|241997714	spectrin alpha chain, putative [Ixodes scapularis]	0	auto - shared MS/MS	0.164943904	31.56999946	ALLER	iTRAQ4plex@N-term	cleaved E-A@N-term	-0.00122263	744.4604492	373.2375	744.4615479	373.2380676	2	8	9.1.1.2615.1	0	-1	-1			0.8964597	0.4110099	1.411644	0.3450803	1.048682	0.3853691									134886.1	358.4	107374.5	336.7	204097.7	449.39	173966.1	485.58
1	203.16	203.16	60.85000038	46.91999853	41.22000039	gi|241997714	spectrin alpha chain, putative [Ixodes scapularis]	1	auto	0.164943904	31.58000112	HQLVEADILAHEDRVK	iTRAQ4plex@N-term; iTRAQ4plex(K)@16	missed R-V@14	0.000695134	2160.190186	541.0548	2160.189453	541.0546265	4	7	16.1.1.3621.1	0	-1	-1			0.9717479	3.951986	1.380384	3.423389	1.074283	3.505717									1380.74	36.15	1191.43	35.27	2042.95	45.06	1824.25	42.53
1	203.16	203.16	60.85000038	46.91999853	41.22000039	gi|241997714	spectrin alpha chain, putative [Ixodes scapularis]	0	auto - shared MS/MS	0.163675889	31.40999973	EALIK	iTRAQ4plex@N-term; iTRAQ4plex(K)@5	cleaved V-E@N-term	0.00119809	860.5586548	431.2866	860.5574951	431.2860107	2	8	10.1.1.2462.1	0	-1	-1			0.6457446	0.3230483	0.7676733	0.2843482	0.8135922	0.3211482									269052	503.05	154276.6	406.43	221390.2	474.29	269213.3	702.94
1	203.16	203.16	60.85000038	46.91999853	41.22000039	gi|241997714	spectrin alpha chain, putative [Ixodes scapularis]	0	auto - shared MS/MS	0.160521939	30.88000119	EDSFR	iTRAQ4plex@N-term		-0.00062268	796.3830566	399.1988	796.383728	399.1991272	2	8	9.1.1.1566.1	0	-1	-1			0.8576371	0.5183144	1.196386	0.4459547	1.009699	0.448682									86595.59	285.95	65948.11	263.47	111048.6	332.84	107532.8	326.65
1	203.16	203.16	60.85000038	46.91999853	41.22000039	gi|241997714	spectrin alpha chain, putative [Ixodes scapularis]	0	auto - shared MS/MS	0.157390758	30.4399997	EDFEK	iTRAQ4plex@N-term; iTRAQ4plex(K)@5	cleaved H-E@N-term	0.00609774	954.4962769	478.2554	954.4901733	478.2523804	2	8	11.1.1.1900.1	0	-1	-1			1.177068	0.4624773	1.049891	0.4553035	1.060695	0.4361456									89740.95	292.02	93798.36	308.25	100990.5	321.61	117067.1	339.97
1	203.16	203.16	60.85000038	46.91999853	41.22000039	gi|241997714	spectrin alpha chain, putative [Ixodes scapularis]	0	auto - shared MS/MS	0.156767219	30.25000095	ALIEK	iTRAQ4plex@N-term; iTRAQ4plex(K)@5	cleaved E-A@N-term	-0.000487715	860.5570679	431.2858	860.5574951	431.2860107	2	8	11.1.1.2568.1	0	-1	-1			1.140229	0.4686722	1.118508	0.4489245	0.944614	0.4671832									88995.02	290.68	90107.49	302.86	106696.6	328.6	103388.8	345.35
1	203.16	203.16	60.85000038	46.91999853	41.22000039	gi|241997714	spectrin alpha chain, putative [Ixodes scapularis]	0	auto - shared MS/MS	0.15181087	29.49999869	EVLQK	iTRAQ4plex@N-term; iTRAQ4plex(K)@5	cleaved V-E@N-term	0.00107194	903.5644531	452.7895	903.5632935	452.7889404	2	8	11.1.1.2261.1	0	-1	-1			1.051049	0.498538	0.9190551	0.4914993	0.7916014	0.5250251									82059.52	278.88	76587	279.35	80838.14	287.03	79889.38	319.71
1	203.16	203.16	60.85000038	46.91999853	41.22000039	gi|241997714	spectrin alpha chain, putative [Ixodes scapularis]	0	auto - shared MS/MS	0.145693958	28.4799993	LTLLR	iTRAQ4plex@N-term	cleaved S-L@N-term	0.000772206	758.5144653	380.2645	758.5136108	380.2640686	2	8	8.1.1.3582.1	0	-1	-1			0.7038506	1.065116	1.083022	0.8778857	1.196125	0.8313391									23467.51	148.64	14667.31	125.6	27242.7	165.6	34522.1	185.89
1	203.16	203.16	60.85000038	46.91999853	41.22000039	gi|241997714	spectrin alpha chain, putative [Ixodes scapularis]	0	auto - shared MS/MS	0.137868628	27.14999914	IIAK	iTRAQ4plex@N-term; iTRAQ4plex(K)@4	cleaved A-I@N-term	0.000965633	731.5158691	366.7652	731.5148926	366.7647095	2	6	12.1.1.2128.1	0	-1	-1			0.9124887	0.6391518	0.6410558	0.6727606	0.5252778	0.6734813									54088.16	226.47	43826.09	211.64	37165.83	195.71	34941.76	184.32
1	203.16	203.16	60.85000038	46.91999853	41.22000039	gi|241997714	spectrin alpha chain, putative [Ixodes scapularis]	0	auto - shared MS/MS	0.136677146	27.00000107	LIEAK	iTRAQ4plex@N-term; iTRAQ4plex(K)@5	cleaved E-L@N-term	-0.000487716	860.5570679	431.2858	860.5574951	431.2860107	2	8	11.1.1.2568.1	0	-1	-1			1.140229	0.4686722	1.118508	0.4489245	0.944614	0.4671832									88995.02	290.68	90107.49	302.86	106696.6	328.6	103388.8	345.35
1	203.16	203.16	60.85000038	46.91999853	41.22000039	gi|241997714	spectrin alpha chain, putative [Ixodes scapularis]	1	auto	0.131943628	26.24000013	HLEHRTEIDAR	iTRAQ4plex@N-term	missed R-T@5	-0.00153163	1519.796143	380.9563	1519.797729	380.9566956	4	6	17.1.1.1506.1	0	-1	-1			1.241464	1.914613	1.724072	1.704014	1.575205	1.684974									5139.5	69.91	5665.76	76.34	9497.78	97.48	9956.61	99.01
1	203.16	203.16	60.85000038	46.91999853	41.22000039	gi|241997714	spectrin alpha chain, putative [Ixodes scapularis]	0	auto - shared MS/MS	0.129596084	25.83000064	VEEIR	iTRAQ4plex@N-term	cleaved S-V@N-term	0.000302375	788.4516602	395.2331	788.451416	395.2329712	2	8	9.1.1.1995.1	0	-1	-1			0.8631465	0.74858	1.985615	0.5798467	2.59436	0.5643249									42214.11	199.91	32355.28	187.58	89845.96	300.63	134691.9	413.4
1	203.16	203.16	60.85000038	46.91999853	41.22000039	gi|241997714	spectrin alpha chain, putative [Ixodes scapularis]	0	auto - shared MS/MS	0.127261177	25.38999915	LLSK	iTRAQ4plex@N-term; iTRAQ4plex(K)@4	cleaved L-L@N-term	-0.00096521	747.5088501	374.7617	747.5098267	374.7621765	2	6	13.1.1.2251.1	0	-1	-1			0.9769342	0.4479649	0.8890743	0.436132	0.8370043	0.4288021									106109.1	317.09	92049.44	307.19	101119.9	321.22	109228	335.9
1	203.16	203.16	60.85000038	46.91999853	41.22000039	gi|241997714	spectrin alpha chain, putative [Ixodes scapularis]	0	auto - shared MS/MS	0.124360062	24.8999998	GLLK	iTRAQ4plex@N-term; iTRAQ4plex(K)@4	cleaved Q-G@N-term	-0.000992223	717.498291	359.7564	717.4992676	359.756897	2	6	13.1.1.1857.1	0	-1	-1			0.9101331	1.422287	0.8059583	1.393926	0.8057191	1.326862									10971.99	101.87	8867.34	95.54	9478.59	98.55	10872.33	103.06
1	203.16	203.16	60.85000038	46.91999853	41.22000039	gi|241997714	spectrin alpha chain, putative [Ixodes scapularis]	0	auto - shared MS/MS	0.123782158	24.77999926	NIASK	iTRAQ4plex@N-term; iTRAQ4plex(K)@5	cleaved N-N@N-term	-3.43E-05	819.5058594	410.7602	819.5057983	410.7601624	2	8	10.1.1.1185.1	0	-1	-1			0.8445773	1.161283	1.157153	1.002854	1.046689	0.9894972									17411.65	128.21	13058.17	117.26	21596.16	147.03	22413.57	148.15
1	203.16	203.16	60.85000038	46.91999853	41.22000039	gi|241997714	spectrin alpha chain, putative [Ixodes scapularis]	0	auto - shared MS/MS	0.122628659	24.6299997	IASK	iTRAQ4plex@N-term; iTRAQ4plex(K)@4	cleaved N-I@N-term	4.29E-06	705.4628906	353.7387	705.4628296	353.7387085	2	6	13.1.1.828.1	0	-1	-1			0.9174681	0.7456721	0.8231156	0.729956	0.9959119	0.6631816									39726.5	193.79	32364.9	182.53	35049.91	190.33	48658.06	218.61
1	203.16	203.16	60.85000038	46.91999853	41.22000039	gi|241997714	spectrin alpha chain, putative [Ixodes scapularis]	1	auto	0.122628659	24.59000051	KNDVLTLLNSNNKDWWK	iTRAQ4plex@N-term; iTRAQ4plex(K)@1; iTRAQ4plex(K)@13; iTRAQ4plex(K)@17	missed K-N@1; missed K-D@13	0.00549293	2663.493652	666.8807	2663.488281	666.8793335	4	7	16.1.1.5579.1	0	-1	-1			0.6659532	8.773897	1.499691	6.535413	1.690093	6.200534									365.67	18.55	216.24	15.48	587.81	24.22	760.07	27.1
1	203.16	203.16	60.85000038	46.91999853	41.22000039	gi|241997714	spectrin alpha chain, putative [Ixodes scapularis]	0	auto - shared MS/MS	0.120904118	24.33999926	ADLK	iTRAQ4plex@N-term; iTRAQ4plex(K)@4		-0.000735179	733.4570923	367.7358	733.4577637	367.7361755	2	6	13.1.1.937.1	0	-1	-1			1.05519	0.8161788	1.276921	0.7405156	1.306812	0.7183936									30753.44	170.73	28815.57	172.4	42092.37	206.28	49426.56	225.36
1	203.16	203.16	60.85000038	46.91999853	41.22000039	gi|241997714	spectrin alpha chain, putative [Ixodes scapularis]	0	auto - shared MS/MS	0.120330796	24.17999953	DALK	iTRAQ4plex@N-term; iTRAQ4plex(K)@4	cleaved E-D@N-term	-0.00195588	733.4558716	367.7352	733.4577637	367.7361755	2	6	13.1.1.707.1	0	-1	-1			1.137491	0.528892	1.542091	0.4699002	1.453721	0.4698352									70472.09	258.65	71181.66	271.07	116485.8	341.8	125994.5	369.57
1	203.16	203.16	60.85000038	46.91999853	41.22000039	gi|241997714	spectrin alpha chain, putative [Ixodes scapularis]	0	auto - shared MS/MS	0.120330796	24.23000038	IADK	iTRAQ4plex@N-term; iTRAQ4plex(K)@4	cleaved W-I@N-term	-0.000735179	733.4570923	367.7358	733.4577637	367.7361755	2	6	13.1.1.882.1	0	-1	-1			0.9996732	1.310087	1.260159	1.172614	1.302504	1.122259									12322.17	108.01	10938.26	106.5	16644.02	129.64	19738.76	138.33
1	203.16	203.16	60.85000038	46.91999853	41.22000039	gi|241997714	spectrin alpha chain, putative [Ixodes scapularis]	0	auto - shared MS/MS	0.117475465	23.70000035	LLTK	iTRAQ4plex@N-term; iTRAQ4plex(K)@4	cleaved T-L@N-term	-2.70E-05	761.5254517	381.77	761.5254517	381.7700195	2	6	13.1.1.2151.1	0	-1	-1			1.086189	0.7574932	1.335914	0.6853782	1.246819	0.6714598									35143.96	182.56	33896.83	186.88	50323.98	225	53889.93	229.28
1	203.16	203.16	60.85000038	46.91999853	41.22000039	gi|241997714	spectrin alpha chain, putative [Ixodes scapularis]	0	auto - shared MS/MS	0.116338566	23.46999943	IAEK	iTRAQ4plex@N-term; iTRAQ4plex(K)@4	cleaved W-I@N-term	-0.00162801	747.4718628	374.7432	747.4734497	374.743988	2	6	13.1.1.1334.1	0	-1	-1			1.033265	1.066538	1.359973	0.9469588	1.345806	0.9207232									18262.44	131.54	16756.12	131.8	26621.65	163.66	30226.99	173.36
1	203.16	203.16	60.85000038	46.91999853	41.22000039	gi|241997714	spectrin alpha chain, putative [Ixodes scapularis]	0	auto - shared MS/MS	0.114638776	23.21999967	ITEK	iTRAQ4plex@N-term; iTRAQ4plex(K)@4	cleaved W-I@N-term	-0.000563397	777.4834595	389.749	777.4840088	389.7492676	2	6	13.1.1.1435.1	0	-1	-1			1.026153	0.8095799	1.196168	0.7388207	1.051122	0.7334312									31723.28	173.35	28906.35	172.67	40673.92	202.25	41009.52	200.62
1	203.16	203.16	60.85000038	46.91999853	41.22000039	gi|241997714	spectrin alpha chain, putative [Ixodes scapularis]	0	auto - shared MS/MS	0.111820504	22.66000062	ISEK	iTRAQ4plex@N-term; iTRAQ4plex(K)@4	cleaved W-I@N-term	-0.00272232	763.4656982	382.7401	763.4683228	382.7414551	2	6	13.1.1.756.1	0	-1	-1			1.082028	0.8959225	1.238518	0.8243089	1.142023	0.8111516									25134.17	154.38	24149.38	157.51	33366.66	183.43	35301.48	187.03
1	203.16	203.16	60.85000038	46.91999853	41.22000039	gi|241997714	spectrin alpha chain, putative [Ixodes scapularis]	0	auto - shared MS/MS	0.110698298	22.48000056	FADK	iTRAQ4plex@N-term; iTRAQ4plex(K)@4	cleaved Q-F@N-term	0.000661509	767.4428711	384.7287	767.4421387	384.7283325	2	6	13.1.1.1602.1	0	-1	-1			0.9107764	0.5309012	1.28693	0.4594027	1.503431	0.4391316									79615.85	274.51	64389.39	259.94	109824.8	333.42	147209.8	400.33
1	203.16	203.16	60.85000038	46.91999853	41.22000039	gi|241997714	spectrin alpha chain, putative [Ixodes scapularis]	1	auto	0.106793247	21.81999981	LLVGSDDYGRDLTGVQNLR	iTRAQ4plex@N-term	missed R-D@10	-0.000715855	2234.177002	745.7329	2234.177734	745.7331543	3	9	11.1.1.5172.1	0	-1	-1			1.015128	2.667255	1.706686	2.23943	1.487347	2.249639									2970.89	53.05	2678	53.06	5434.83	73.45	5434.41	74.36
1	203.16	203.16	60.85000038	46.91999853	41.22000039	gi|241997714	spectrin alpha chain, putative [Ixodes scapularis]	0	auto - shared MS/MS	0.104025267	21.31000012	SQFK	iTRAQ4plex@N-term; iTRAQ4plex(K)@4	cleaved Y-S@N-term	0.036279701	796.5050659	399.2598	796.468689	399.2416077	2	6	13.1.1.769.1	0	-1	-1			0.8292197	0.8720512	1.041468	0.7708065	1.160576	0.7233618									31173.88	171.54	22954.27	155.29	34800.26	187.84	44495.7	208.92
1	203.16	203.16	60.85000038	46.91999853	41.22000039	gi|241997714	spectrin alpha chain, putative [Ixodes scapularis]	0	auto - shared MS/MS	0.099632867	20.52000016	IQEK	iTRAQ4plex@N-term; iTRAQ4plex(K)@4	cleaved W-I@N-term	-0.000745831	804.4940796	403.2543	804.494873	403.2547302	2	6	13.1.1.822.1	0	-1	-1			1.100323	1.702324	2.55632	1.363396	2.764553	1.324447									7055.49	81.81	6893.67	85.92	19332.51	138.65	23988.64	153.54
1	203.16	203.16	60.85000038	46.91999853	41.22000039	gi|241997714	spectrin alpha chain, putative [Ixodes scapularis]	0	auto - shared MS/MS	0.099086933	20.43000013	LQAK	iTRAQ4plex@N-term; iTRAQ4plex(K)@4	cleaved N-L@N-term	-0.000399584	746.4890747	374.2518	746.4893799	374.2519836	2	6	13.1.1.809.1	0	-1	-1			1.049524	1.147104	0.9643984	1.116677	0.9511195	1.072732									15527.69	121.32	14471.13	121.54	16051.26	128.06	18163.33	133.51
1	203.16	203.16	60.85000038	46.91999853	41.22000039	gi|241997714	spectrin alpha chain, putative [Ixodes scapularis]	0	auto - shared MS/MS	0.097997114	20.18000036	LGGLK	iTRAQ4plex@N-term; iTRAQ4plex(K)@5	cleaved H-L@N-term	-0.000903504	774.5198975	388.2672	774.5206909	388.2676392	2	6	13.1.1.2412.1	0	-1	-1			1.139318	0.5053572	1.050168	0.4928016	1.058889	0.4784765									76512.59	269.57	77407.1	280.44	86126.63	296.76	99640.71	322.58
1	203.16	203.16	60.85000038	46.91999853	41.22000039	gi|241997714	spectrin alpha chain, putative [Ixodes scapularis]	1	auto	0.097453222	20.11000067	SEDFGR	iTRAQ4plex@N-term		-0.000775688	853.40448	427.7095	853.4051514	427.7098694	2	8	9.1.1.1581.1	0	-1	-1			0.788551	0.4569147	1.085963	0.3922944	1.180027	0.3740737									117624.9	333.05	82362.98	295.36	136917.8	371.76	170704.4	417.3
1	203.16	203.16	60.85000038	46.91999853	41.22000039	gi|241997714	spectrin alpha chain, putative [Ixodes scapularis]	0	auto - discordant peptide type	0.090979144	95.45000196	LCSIHSDHGDQIR	iTRAQ4plex@N-term; Methylthio(C)@2; iTRAQ4plex(S)@6		-0.000530193	1813.880127	605.634	1813.880737	605.6341553	3	10	17.1.1.2625.1	0	-1	-1			2.799591	1.957293	5.142323	1.789802	5.54713	1.782835									3622.81	59.56	9006.23	95.66	19968.74	141.28	24715.39	170.46
1	203.16	203.16	60.85000038	46.91999853	41.22000039	gi|241997714	spectrin alpha chain, putative [Ixodes scapularis]	0	auto - shared MS/MS	0.089909457	18.6499998	QNLIK	iTRAQ4plex@N-term; iTRAQ4plex(K)@5	cleaved V-Q@N-term	2.12E-05	902.5792847	452.2969	902.5792847	452.2969055	2	7	12.1.1.2172.1	0	-1	-1			1.083237	0.7675493	1.081766	0.7309927	1.004478	0.7172416									34130.04	179.92	32829.43	183.15	39574.56	200.41	42162.93	205.06
1	203.16	203.16	60.85000038	46.91999853	41.22000039	gi|241997714	spectrin alpha chain, putative [Ixodes scapularis]	0	auto - discordant peptide type	0.088842392	59.86999869	SVEALK	iTRAQ4plex@N-term; iTRAQ4plex(K)@6	cleaved N-S@N-term	0.000802633	933.574646	467.7946	933.5738525	467.79422	2	9	12.1.1.2149.1	0	-1	-1			1.002805	0.89924	1.082365	0.8362818	1.018382	0.8185294									26010.38	156.93	23161.47	154.44	30176.31	174.75	32577	180.2
1	203.16	203.16	60.85000038	46.91999853	41.22000039	gi|241997714	spectrin alpha chain, putative [Ixodes scapularis]	1	auto	0.079354994	16.69999957	GVCQAGENMVADGHFAHEEINKR	iTRAQ4plex@N-term; Methylthio(C)@3; iTRAQ4plex(K)@22	missed K-R@22	-0.0178643	2845.312744	570.0698	2845.330078	570.0733032	5	7	16.1.1.4376.1	0	-1	-1			100		100		100										0	42.52	1975.22	43.5	2232.36	48.63	4786.97	68.72
1	203.16	203.16	60.85000038	46.91999853	41.22000039	gi|241997714	spectrin alpha chain, putative [Ixodes scapularis]	0	auto - shared MS/MS	0.076755978	16.20000005	TNLQAK	iTRAQ4plex@N-term; iTRAQ4plex(K)@6	cleaved P-T@N-term	-0.0013349	961.5786743	481.7966	961.5800171	481.7972717	2	8	11.1.1.780.1	0	-1	-1			0.8403903	1.408346	1.002977	1.261799	1.00157	1.220797									11832.37	105.68	8829.9	96.15	12720.62	113.38	14574.94	121.3
1	203.16	203.16	60.85000038	46.91999853	41.22000039	gi|241997714	spectrin alpha chain, putative [Ixodes scapularis]	0	auto - low confidence	0.067019179	14.30999935	GLLKK	iTRAQ4plex@N-term; iTRAQ4plex(K)@4; iTRAQ4plex(K)@5	cleaved Q-G@N-term; missed K-K@4	-9.69E-05	989.6962891	495.8554	989.6962891	495.8554077	2	6	15.1.1.1775.1	0	-1	-1			0.8823071	0.4231428	0.6669009	0.4360014	0.7000933	0.4082507									126050.5	345.38	98756.84	318.44	90105.54	305.59	108531	328.46
1	203.16	203.16	60.85000038	46.91999853	41.22000039	gi|241997714	spectrin alpha chain, putative [Ixodes scapularis]	0	auto - low confidence	0.065501548	13.97999972	FLAK	iTRAQ4plex@N-term; iTRAQ4plex(K)@4	cleaved Q-F@N-term	-0.000432884	765.4989014	383.7567	765.4992676	383.756897	2	6	11.1.1.2688.1	0	-1	-1			0.886565	1.414917	0.6902414	1.438399	0.5205022	1.482713									11235.48	103.03	8845.15	95.31	8312.63	92.12	7192.3	83.8
1	203.16	203.16	60.85000038	46.91999853	41.22000039	gi|241997714	spectrin alpha chain, putative [Ixodes scapularis]	0	auto - low confidence	0.061980903	13.3100003	ALIK	iTRAQ4plex@N-term; iTRAQ4plex(K)@4	cleaved E-A@N-term	0.000149028	731.5150757	366.7648	731.5148926	366.7647095	2	6	11.1.1.2029.1	0	-1	-1			0.9307551	0.3574154	0.5343955	0.4050761	0.5589365	0.4741209									170245.8	401.21	140706.7	378.1	97518.05	321.29	117028.7	481.46
1	203.16	203.16	60.85000038	46.91999853	41.22000039	gi|241997714	spectrin alpha chain, putative [Ixodes scapularis]	0	auto - low confidence	0.054039296	11.69999987	KELEK	iTRAQ4plex@N-term; iTRAQ4plex(K)@1; iTRAQ4plex(K)@5	missed K-E@1	0.000975152	1077.67688	360.2329	1077.675903	360.2325745	3	6	15.1.1.695.1	0	-1	-1			0.8284606	0.9835644	1.13515	0.8502654	1.336361	0.7880239									24595.77	152.47	18094.03	138.17	29926.74	174.16	40423.85	196.67
1	203.16	203.16	60.85000038	46.91999853	41.22000039	gi|241997714	spectrin alpha chain, putative [Ixodes scapularis]	0	auto - discordant peptide type	0.045275208	95.78999877	NQSGVTEDALK	Carbamyl@N-term; iTRAQ4plex(K)@11		-3.14E-05	1347.675049	674.8448	1347.675171	674.8449097	2	11	1.1.1.2507.1	0	-1	-1			0.8891641	1.6408	1.220915	1.423294	1.146483	1.389114									8448	89.37	6670.2	83.66	11055.67	105.27	11911.74	107.24
1	203.16	203.16	60.85000038	46.91999853	41.22000039	gi|241997714	spectrin alpha chain, putative [Ixodes scapularis]	0	auto - discordant peptide type	0.042871799	28.52999866	AAVQGLLK	iTRAQ4plex@N-term; iTRAQ4plex(K)@8	cleaved M-A@N-term	-0.00482688	1086.695679	544.3551	1086.700439	544.3574829	2	9	9.1.1.3815.1	0	-1	-1			0.9430247	0.5669552	1.319873	0.4926874	1.395377	0.4759046									68291.28	254.14	57186.21	244.6	96614.7	311.95	117195.4	347.65
1	203.16	203.16	60.85000038	46.91999853	41.22000039	gi|241997714	spectrin alpha chain, putative [Ixodes scapularis]	0	auto - discordant peptide type	0.039529223	95.20999789	KLLVGSDDYGR	iTRAQ4plex@N-term; iTRAQ4plex(K)@1	missed K-L@1	2.942159891	1512.781494	505.2678	1509.839478	504.2871094	3	13	14.1.1.3018.1	0	-1	-1			1.14041	1.334459	2.24151	1.102666	1.73369	1.160625									11182.61	103.07	11324.19	109.28	26867.65	162.62	23843.4	168.18
1	203.16	203.16	60.85000038	46.91999853	41.22000039	gi|241997714	spectrin alpha chain, putative [Ixodes scapularis]	0	auto - discordant peptide type	0.038104527	28.13999951	NLSEK	iTRAQ4plex@N-term; Deamidated(N)@1; iTRAQ4plex(K)@5	cleaved Q-N@N-term	0.000454636	878.4958496	440.2552	878.4953003	440.2549133	2	8	12.1.1.1458.1	0	-1	-1			1.072223	0.4231898	0.8871074	0.4250077	0.9456275	0.407276									112581.7	326.86	107190.3	330.03	107050.7	332.27	130930.6	373.97
1	203.16	203.16	60.85000038	46.91999853	41.22000039	gi|241997714	spectrin alpha chain, putative [Ixodes scapularis]	0	auto - low confidence	0.037157319	8.211000264	QGLLK	iTRAQ4plex@N-term; iTRAQ4plex(K)@5	cleaved V-Q@N-term	0.000600513	845.5584717	423.7865	845.5578003	423.7861938	2	7	12.1.1.2119.1	0	-1	-1			1.092916	0.466205	1.285022	0.4265235	1.197723	0.4230679									92441.56	296.35	89713.34	303.67	127328	358.22	136168.7	375.92
1	203.16	203.16	60.85000038	46.91999853	41.22000039	gi|241997714	spectrin alpha chain, putative [Ixodes scapularis]	0	auto - low confidence	0.032452021	7.24600032	AYVK	iTRAQ4plex@N-term; iTRAQ4plex(K)@4	cleaved A-A@N-term	0.051027801	767.52948	384.772	767.4785156	384.746521	2	5	14.1.1.2084.1	0	-1	-1			0.5888214	0.7239626	0.5591742	0.6815126	0.5772393	0.6998253									57089.07	231.98	29849.67	178.85	34217.31	187.21	40528.67	230.92
1	203.16	203.16	60.85000038	46.91999853	41.22000039	gi|241997714	spectrin alpha chain, putative [Ixodes scapularis]	0	auto - discordant peptide type	0.028724153	92.68000126	HQAVLAEINNHENR	Carbamyl@N-term		-0.0171538	1686.801392	563.2744	1686.818604	563.2801514	3	13	12.1.1.2935.1	0	-1	-1			0.8053978	2.502411	0.7983399	2.357989	0.7628818	2.287682									3834.59	60.15	2742.41	53.47	3281.35	57.77	3597.74	59.91
1	203.16	203.16	60.85000038	46.91999853	41.22000039	gi|241997714	spectrin alpha chain, putative [Ixodes scapularis]	0	auto - low confidence	0.01999663	4.467000067	KFDEFQKDMASQEFR	iTRAQ4plex@N-term; iTRAQ4plex(K)@1; iTRAQ4plex(K)@7	missed K-F@1; missed K-D@7	-0.00773197	2337.170898	585.3	2337.178955	585.302002	4	6	16.1.1.4267.1	0	-1	-1			1.189955	5.370827	1.984937	4.600302	2.050199	4.464884									671.25	25.26	709.28	27.18	1428.16	37.79	1692.52	40.67
1	203.16	203.16	60.85000038	46.91999853	41.22000039	gi|241997714	spectrin alpha chain, putative [Ixodes scapularis]	0	auto - low confidence	0.01999663	4.509000108	VSHLGGLK	iTRAQ4plex@N-term; iTRAQ4plex(K)@8		0.00237108	1097.682495	549.8485	1097.680054	549.84729	2	7	14.1.1.2017.1	0	-1	-1			0.6704642	0.5670022	0.6850361	0.5259084	0.8472441	0.47678									84712.8	282.42	50434.48	231.31	62202.56	253	88269.59	300.86
1	203.16	203.16	60.85000038	46.91999853	41.22000039	gi|241997714	spectrin alpha chain, putative [Ixodes scapularis]	0	auto - discordant peptide type	0.012333736	18.40000004	KIQK	iTRAQ4plex@N-term; iTRAQ4plex(K)@1; Deamidated(Q)@3; iTRAQ4plex(K)@4	cleaved A-K@N-term; missed K-I@1	-0.00182136	948.6314697	475.323	948.6333618	475.3239441	2	6	16.1.1.1384.1	0	-1	-1			1.152864	0.9398939	1.025887	0.9255454	1.042155	0.8833814									21961	144.4	22481.9	150.99	24148.91	157.3	28147.38	166.05
1	203.16	203.16	60.85000038	46.91999853	41.22000039	gi|241997714	spectrin alpha chain, putative [Ixodes scapularis]	0	auto - discordant peptide type	0.011441044	16.07999951	KVQK	iTRAQ4plex@N-term; iTRAQ4plex(K)@1; Deamidated(Q)@3; iTRAQ4plex(K)@4	cleaved G-K@N-term; missed K-V@1	5.28E-05	934.6176758	468.3161	934.6176758	468.3161316	2	6	16.1.1.730.1	0	-1	-1			1.059135	0.6436779	1.494193	0.5633333	1.303726	0.5692706									49596.19	217.13	46644.74	220.1	79432.95	281.6	79522.15	289.36
1	203.16	203.16	60.85000038	46.91999853	41.22000039	gi|241997714	spectrin alpha chain, putative [Ixodes scapularis]	0	auto - low confidence	0.010995384	13.60999942	ISQLK	iTRAQ4plex@N-term; iTRAQ4plex(K)@5	cleaved S-I@N-term	1.35E-06	875.5684814	438.7915	875.5683594	438.7914734	2	8	11.1.1.2301.1	0	-1	-1			1.039139	0.2649228	1.533465	0.2308461	2.337461	0.2368916									298446.5	536.29	275386.8	536.08	490553.2	710.88	857954.8	1324.36
1	203.16	203.16	60.85000038	46.91999853	41.22000039	gi|241997714	spectrin alpha chain, putative [Ixodes scapularis]	0	auto - low confidence	0.006123085	1.377000008	LTAK	iTRAQ4plex@N-term; iTRAQ4plex(K)@4		0.00637064	719.4848633	360.7497	719.4785156	360.746521	2	6	5.1.1.2062.1	0	-1	-1			1.579033	1.908982	0.6551093	2.561662	5.530684	1.550727									4553.46	66.01	6384.63	79.3	3197.43	67.53	30972.33	170.55
1	203.16	203.16	60.85000038	46.91999853	41.22000039	gi|241997714	spectrin alpha chain, putative [Ixodes scapularis]	0	auto - discordant peptide type	0.005682847	73.97999763	HLGGLK	iTRAQ4plex@N-term; iTRAQ4plex(K)@6	cleaved S-H@N-term	0.00154561	911.5812988	456.7979	911.5795898	456.7970886	2	10	15.1.1.1687.1	0	-1	-1			0.8710054	0.5264507	1.172318	0.457779	1.018055	0.4629329									83044.77	280.06	64229.74	259.65	104352.6	323.04	103977	329.75
1	203.16	203.16	60.85000038	46.91999853	41.22000039	gi|241997714	spectrin alpha chain, putative [Ixodes scapularis]	0	auto - low confidence	0.002613616	4.794999957	EVLQR	iTRAQ4plex@N-term; Deamidated(Q)@4	cleaved V-E@N-term	0.000302375	788.4516602	395.2331	788.451416	395.2329712	2	8	9.1.1.1995.1	0	-1	-1			0.8631465	0.74858	1.985615	0.5798467	2.59436	0.5643249									42214.11	199.91	32355.28	187.58	89845.96	300.63	134691.9	413.4
1	203.16	203.16	60.85000038	46.91999853	41.22000039	gi|241997714	spectrin alpha chain, putative [Ixodes scapularis]	0	auto - discordant peptide type	0.001740662	37.94000149	YTEHGTVGLAQQWDQLDQLGMR	iTRAQ4plex@N-term; iTRAQ4plex(Y)@1; Oxidation(M)@21		-0.0117153	2849.389404	713.3546	2849.401123	713.3575439	4	9	14.1.1.5275.1	0	-1	-1			0.5117413	4.515534	0.8398675	3.498281	0.5947466	3.714379									1662.53	39.5	755.48	29.01	1496.67	38.43	1216.06	34.72
1	203.16	203.16	60.85000038	46.91999853	41.22000039	gi|241997714	spectrin alpha chain, putative [Ixodes scapularis]	0	auto - low confidence	0.000869459	2.820000052	AVQGLLK	iTRAQ4plex@N-term; iTRAQ4plex(K)@7	cleaved A-A@N-term	-0.00101291	1015.662292	508.8384	1015.66333	508.8389587	2	11	10.1.1.3197.1	0	-1	-1			1.057553	0.3483468	0.6928314	0.3752087	0.6538318	0.3615557									167530.5	400.39	157325.5	398.71	124413.4	359.86	134714.3	365.48
1	203.16	203.16	60.85000038	46.91999853	41.22000039	gi|241997714	spectrin alpha chain, putative [Ixodes scapularis]	0	auto - low confidence	0.000869459	3.101000004	LQKIIK	iTRAQ4plex@N-term; iTRAQ4plex(K)@3; iTRAQ4plex(K)@6	cleaved N-L@N-term; missed K-I@3	0.000204149	1173.817627	587.9161	1173.817505	587.9160156	2	7	15.1.1.3044.1	0	-1	-1			0.9730791	0.7126437	0.8679261	0.6983458	0.8770659	0.6660007									41987.48	199.34	36280.31	192.82	39061.45	200.05	45290.34	211.54
1	203.16	203.16	60.85000038	46.91999853	41.22000039	gi|241997714	spectrin alpha chain, putative [Ixodes scapularis]	0	auto - shared MS/MS	0	64.28999901	AALVER	iTRAQ4plex@N-term		-0.000884061	801.4822998	401.7484	801.4830322	401.7488098	2	10	8.1.1.1808.1	0	-1	-1			0.8238499	0.6207857	1.055589	0.5438388	0.8677247	0.5586523									61781.89	241.45	45197.28	218	69903.95	264.37	65932.07	263.2
1	203.16	203.16	60.85000038	46.91999853	41.22000039	gi|241997714	spectrin alpha chain, putative [Ixodes scapularis]	0	auto - shared MS/MS	0	29.1200012	AALVER	iTRAQ4plex@N-term		-0.00177992	801.4812622	401.7479	801.4830322	401.7488098	2	9	7.1.1.1747.1	0	-1	-1			0.921805	0.6644152	0.9813393	0.6177521	0.9740481	0.5956476									50061.42	217.55	40977.48	205.95	52658.46	231.2	59970.42	244.3
1	203.16	203.16	60.85000038	46.91999853	41.22000039	gi|241997714	spectrin alpha chain, putative [Ixodes scapularis]	0	auto - low confidence	0	8.511999995	AAVK	iTRAQ4plex@N-term; iTRAQ4plex(K)@4	cleaved E-A@N-term	-0.00065927	675.4516602	338.7331	675.4522705	338.733429	2	5	14.1.1.793.1	0	-1	-1			0.9039906	1.100255	0.9206511	1.037986	1.173574	0.9366425									18460.8	132.09	14818.95	123.86	18217.61	136.99	26644.93	161.05
1	203.16	203.16	60.85000038	46.91999853	41.22000039	gi|241997714	spectrin alpha chain, putative [Ixodes scapularis]	0	auto - low confidence	0	0	AAVK	iTRAQ4plex@N-term; iTRAQ4plex(K)@4	cleaved E-A@N-term	-0.00804591	675.4442749	338.7294	675.4522705	338.733429	2	3	2.1.1.2135.1	0	-1	-1			0.9913926	0.6492865	1.043671	0.608627	1.158636	0.5811608									50269.99	218.47	44254.5	213.48	56236.5	239.62	71632.36	276.39
1	203.16	203.16	60.85000038	46.91999853	41.22000039	gi|241997714	spectrin alpha chain, putative [Ixodes scapularis]	0	auto - low confidence	0	0	AAVK	iTRAQ4plex@N-term; iTRAQ4plex(K)@4	cleaved E-A@N-term	-0.0078628	675.444458	338.7295	675.4522705	338.733429	2	3	3.1.1.2445.1	0	-1	-1			0.9663767	1.675727	1.053037	1.551874	1.025353	1.498663									7655.99	85.12	6569.78	82.37	8641.53	93.56	9654.47	97.02
1	203.16	203.16	60.85000038	46.91999853	41.22000039	gi|241997714	spectrin alpha chain, putative [Ixodes scapularis]	0	auto - low confidence	0	0	AAVK	iTRAQ4plex@N-term; iTRAQ4plex(K)@4	cleaved E-A@N-term	0.036993101	675.4892578	338.7519	675.4522705	338.733429	2	3	16.1.1.1001.1	0	-1	-1			0.9692436	1.276639	1.269034	1.129355	1.281069	1.085527									13231.04	111.94	11387.54	108.87	17997.53	134.64	20845.87	141.78
1	203.16	203.16	60.85000038	46.91999853	41.22000039	gi|241997714	spectrin alpha chain, putative [Ixodes scapularis]	0	auto - low confidence	0	0	ADFR	iTRAQ4plex@N-term	cleaved L-A@N-term	0.000669511	651.3468628	326.6807	651.3461914	326.6803894	2	5	10.1.1.742.1	0	-1	-1			0.9362848	0.8060477	1.52635	0.6766653	1.77041	0.6425287									34101.16	179.6	28351.77	173	55791.62	237.03	74250	273.28
1	203.16	203.16	60.85000038	46.91999853	41.22000039	gi|241997714	spectrin alpha chain, putative [Ixodes scapularis]	0	auto - low confidence	0	0	ADFR	iTRAQ4plex@N-term	cleaved L-A@N-term	0.000940762	651.3470459	326.6808	651.3461914	326.6803894	2	6	11.1.1.47.1	0	-1	-1			0.8881451	1.358212	1.018849	1.23338	0.9171054	1.215085									12277.02	107.71	9682.33	100.39	13407.52	116.23	13847.32	116.41
1	203.16	203.16	60.85000038	46.91999853	41.22000039	gi|241997714	spectrin alpha chain, putative [Ixodes scapularis]	0	auto - shared MS/MS	0	24.23000038	ADLK	iTRAQ4plex@N-term; iTRAQ4plex(K)@4		-0.000735179	733.4570923	367.7358	733.4577637	367.7361755	2	6	13.1.1.882.1	0	-1	-1			0.9996732	1.310087	1.260159	1.172614	1.302504	1.122259									12322.17	108.01	10938.26	106.5	16644.02	129.64	19738.76	138.33
1	203.16	203.16	60.85000038	46.91999853	41.22000039	gi|241997714	spectrin alpha chain, putative [Ixodes scapularis]	0	auto - shared MS/MS	0	23.7499997	ADLK	iTRAQ4plex@N-term; iTRAQ4plex(K)@4		-0.000918284	733.4568481	367.7357	733.4577637	367.7361755	2	6	13.1.1.816.1	0	-1	-1			0.9954912	1.272682	1.513135	1.09056	1.535243	1.057981									13156.24	111.6	11629.8	110.34	21338.07	146.25	24840.62	157.06
1	203.16	203.16	60.85000038	46.91999853	41.22000039	gi|241997714	spectrin alpha chain, putative [Ixodes scapularis]	0	auto - shared MS/MS	0	23.62000048	ADLK	iTRAQ4plex@N-term; iTRAQ4plex(K)@4		-0.00354279	733.4542847	367.7344	733.4577637	367.7361755	2	6	13.1.1.760.1	0	-1	-1			1.025971	0.8192708	1.307281	0.732161	1.220493	0.7207231									31046.59	171.49	28284.73	171.14	43503.95	209.07	46601.82	215.75
1	203.16	203.16	60.85000038	46.91999853	41.22000039	gi|241997714	spectrin alpha chain, putative [Ixodes scapularis]	0	auto - low confidence	0	0	ADLK	iTRAQ4plex@N-term; iTRAQ4plex(K)@4		-0.048132099	733.409668	367.7121	733.4577637	367.7361755	2	5	2.1.1.1775.1	0	-1	-1			1.024537	1.545211	2.066135	1.253879	1.78217	1.254361									8864.35	91.66	8064.5	92.6	19631.4	139.23	19428.96	137.96
1	203.16	203.16	60.85000038	46.91999853	41.22000039	gi|241997714	spectrin alpha chain, putative [Ixodes scapularis]	0	auto - low confidence	0	0	ADLK	iTRAQ4plex@N-term; iTRAQ4plex(K)@4		-0.00852033	733.4492798	367.7319	733.4577637	367.7361755	2	5	2.1.1.2026.1	0	-1	-1			0.8977605	1.262044	1.15948	1.112038	1.043075	1.096163									14166.52	115.7	11293.45	108.66	17606.46	132.88	18173.24	132.87
1	203.16	203.16	60.85000038	46.91999853	41.22000039	gi|241997714	spectrin alpha chain, putative [Ixodes scapularis]	0	auto - low confidence	0	0	ADLK	iTRAQ4plex@N-term; iTRAQ4plex(K)@4		3.81E-05	733.4578857	367.7362	733.4577637	367.7361755	2	5	10.1.1.766.1	0	-1	-1			0.8023001	0.453447	0.9351836	0.4077596	0.9620666	0.3934128									117575.5	333.18	83763.84	296.52	117858.1	345.56	139115.5	379.64
1	203.16	203.16	60.85000038	46.91999853	41.22000039	gi|241997714	spectrin alpha chain, putative [Ixodes scapularis]	0	auto - low confidence	0	0	ADLK	iTRAQ4plex@N-term; iTRAQ4plex(K)@4		0.037818801	733.4956665	367.7551	733.4577637	367.7361755	2	3	10.1.1.1964.1	0	-1	-1			0.821323	0.3000825	0.3490393	0.3847988	0.3827807	0.4488143									261678.5	500.64	190846.9	441.21	97901.23	326.86	123188.9	500.14
1	203.16	203.16	60.85000038	46.91999853	41.22000039	gi|241997714	spectrin alpha chain, putative [Ixodes scapularis]	0	auto - low confidence	0	0	ADLK	iTRAQ4plex@N-term; iTRAQ4plex(K)@4		-0.00212052	733.4556885	367.7351	733.4577637	367.7361755	2	5	11.1.1.62.1	0	-1	-1			0.9162229	0.8341975	0.9732018	0.7753465	0.9099441	0.7599597									31871	173.57	25929.84	163.85	33246.38	183.48	35666.78	189.05
1	203.16	203.16	60.85000038	46.91999853	41.22000039	gi|241997714	spectrin alpha chain, putative [Ixodes scapularis]	0	auto - low confidence	0	0	ADLK	iTRAQ4plex@N-term; iTRAQ4plex(K)@4		0.000687093	733.4584961	367.7365	733.4577637	367.7361755	2	5	11.1.1.114.1	0	-1	-1			1.004361	0.485431	1.215025	0.4386517	1.135204	0.4543633									89416.41	291	79746.23	287.23	116452.3	342.5	124837.4	395.82
1	203.16	203.16	60.85000038	46.91999853	41.22000039	gi|241997714	spectrin alpha chain, putative [Ixodes scapularis]	0	auto - low confidence	0	0	ADLK	iTRAQ4plex@N-term; iTRAQ4plex(K)@4		0.00148055	733.4592896	367.7369	733.4577637	367.7361755	2	5	11.1.1.172.1	0	-1	-1			0.9227914	0.3302994	1.271962	0.2871651	1.154652	0.3039253									203790.5	439.07	166990	418.07	277845.7	527.5	289393.3	620.35
1	203.16	203.16	60.85000038	46.91999853	41.22000039	gi|241997714	spectrin alpha chain, putative [Ixodes scapularis]	0	auto - low confidence	0	0	ADLK	iTRAQ4plex@N-term; iTRAQ4plex(K)@4		0.00184676	733.4596558	367.7371	733.4577637	367.7361755	2	5	11.1.1.230.1	0	-1	-1			0.9611928	0.3765605	1.304742	0.3296883	1.153738	0.3328356									153051.2	380.97	130632.2	369.11	214046	462.73	217168.8	479.84
1	203.16	203.16	60.85000038	46.91999853	41.22000039	gi|241997714	spectrin alpha chain, putative [Ixodes scapularis]	0	auto - low confidence	0	0	ADLK	iTRAQ4plex@N-term; iTRAQ4plex(K)@4		0.00123641	733.4590454	367.7368	733.4577637	367.7361755	2	5	11.1.1.291.1	0	-1	-1			0.9149998	0.4338313	1.180318	0.3833102	1.153835	0.3783033									118535.5	334.86	96310.2	317.1	149966.1	388.53	168207.6	423.23
1	203.16	203.16	60.85000038	46.91999853	41.22000039	gi|241997714	spectrin alpha chain, putative [Ixodes scapularis]	0	auto - low confidence	0	0	ADLK	iTRAQ4plex@N-term; iTRAQ4plex(K)@4		-0.00236466	733.4554443	367.735	733.4577637	367.7361755	2	6	11.1.1.486.1	0	-1	-1			0.9038629	0.7765177	1.124203	0.6915527	1.065778	0.6793724									37228.97	187.58	29880.41	176.55	44861.25	212.5	48797.94	222.38
1	203.16	203.16	60.85000038	46.91999853	41.22000039	gi|241997714	spectrin alpha chain, putative [Ixodes scapularis]	0	auto - low confidence	0	0	ADLK	iTRAQ4plex@N-term; iTRAQ4plex(K)@4		-0.00132706	733.4564819	367.7355	733.4577637	367.7361755	2	6	11.1.1.542.1	0	-1	-1			0.8864197	0.6095608	1.166754	0.5343722	1.129557	0.520943									61251.35	240.61	48212.33	224.72	76602.1	277.51	85089.77	291.14
1	203.16	203.16	60.85000038	46.91999853	41.22000039	gi|241997714	spectrin alpha chain, putative [Ixodes scapularis]	0	auto - low confidence	0	0	ADLK	iTRAQ4plex@N-term; iTRAQ4plex(K)@4		-0.000533608	733.4572754	367.7359	733.4577637	367.7361755	2	6	11.1.1.598.1	0	-1	-1			0.8745605	0.5336988	1.230171	0.4595561	1.16262	0.4572349									80712.27	276.12	62680.5	256.76	106426.8	326.57	115406.7	350.1
1	203.16	203.16	60.85000038	46.91999853	41.22000039	gi|241997714	spectrin alpha chain, putative [Ixodes scapularis]	0	auto - low confidence	0	0	ADLK	iTRAQ4plex@N-term; iTRAQ4plex(K)@4		7.67E-05	733.4578857	367.7362	733.4577637	367.7361755	2	6	11.1.1.731.1	0	-1	-1			0.8056133	0.2156956	1.008204	0.1902364	1.037773	0.1860507									519016.4	699.71	371287.8	625.15	560886.7	752.82	662425.7	849.35
1	203.16	203.16	60.85000038	46.91999853	41.22000039	gi|241997714	spectrin alpha chain, putative [Ixodes scapularis]	0	auto - low confidence	0	0	ADLK	iTRAQ4plex@N-term; iTRAQ4plex(K)@4		7.67E-05	733.4578857	367.7362	733.4577637	367.7361755	2	5	11.1.1.793.1	0	-1	-1			0.8441713	0.2404846	1.053666	0.2131722	1.109569	0.2136795									406084.1	620.92	304403.5	565.02	458632.3	681.23	554145.6	827.13
1	203.16	203.16	60.85000038	46.91999853	41.22000039	gi|241997714	spectrin alpha chain, putative [Ixodes scapularis]	0	auto - low confidence	0	0	ADLK	iTRAQ4plex@N-term; iTRAQ4plex(K)@4		-0.000350503	733.4574585	367.736	733.4577637	367.7361755	2	6	11.1.1.860.1	0	-1	-1			0.8146847	0.5259377	1.010158	0.4657518	1.10425	0.442564									86648.41	285.93	62683.49	256.71	93820.03	308.37	117674.3	347.03
1	203.16	203.16	60.85000038	46.91999853	41.22000039	gi|241997714	spectrin alpha chain, putative [Ixodes scapularis]	0	auto - low confidence	0	0	ADLK	iTRAQ4plex@N-term; iTRAQ4plex(K)@4		0.037491199	733.4953003	367.7549	733.4577637	367.7361755	2	4	11.1.1.1902.1	0	-1	-1			0.9766019	0.1835916	0.7381907	0.1898298	0.7577348	0.3442226									629553.5	771.87	545950.4	746.05	498134.9	721.92	586682.9	1887.05
1	203.16	203.16	60.85000038	46.91999853	41.22000039	gi|241997714	spectrin alpha chain, putative [Ixodes scapularis]	0	auto - low confidence	0	0	ADLK	iTRAQ4plex@N-term; iTRAQ4plex(K)@4		0.016251	733.4740601	367.7443	733.4577637	367.7361755	2	3	11.1.1.2983.1	0	-1	-1			0.8599466	0.5831526	1.009256	0.5248587	0.8362026	0.5272423									68085.22	254.06	51990.9	232.99	73654.58	271.86	70019.32	260.81
1	203.16	203.16	60.85000038	46.91999853	41.22000039	gi|241997714	spectrin alpha chain, putative [Ixodes scapularis]	0	auto - low confidence	0	0	ADLK	iTRAQ4plex@N-term; iTRAQ4plex(K)@4		-0.00130442	733.4564819	367.7355	733.4577637	367.7361755	2	5	12.1.1.757.1	0	-1	-1			1.12646	0.3063258	1.612448	0.2688926	1.398088	0.2787652									212701.2	452.02	212759.3	469.39	367622	605.64	365727.8	659.81
1	203.16	203.16	60.85000038	46.91999853	41.22000039	gi|241997714	spectrin alpha chain, putative [Ixodes scapularis]	0	auto - low confidence	0	0	ADLK	iTRAQ4plex@N-term; iTRAQ4plex(K)@4		-0.00374582	733.4541016	367.7343	733.4577637	367.7361755	2	6	12.1.1.898.1	0	-1	-1			1.020884	0.7967283	1.255523	0.7177792	1.170073	0.7059497									32893.69	176.51	29818.92	175.61	44267.32	211.03	47334.64	217.13
1	203.16	203.16	60.85000038	46.91999853	41.22000039	gi|241997714	spectrin alpha chain, putative [Ixodes scapularis]	0	auto - low confidence	0	0	ADLK	iTRAQ4plex@N-term; iTRAQ4plex(K)@4		-0.000755107	733.4570923	367.7358	733.4577637	367.7361755	2	6	12.1.1.956.1	0	-1	-1			0.9868982	0.7197919	1.216281	0.6466207	1.143842	0.6351634									41098.77	197.23	36016.72	193.22	53580.72	232.21	57816.03	240.57
1	203.16	203.16	60.85000038	46.91999853	41.22000039	gi|241997714	spectrin alpha chain, putative [Ixodes scapularis]	0	auto - low confidence	0	0	ADLK	iTRAQ4plex@N-term; iTRAQ4plex(K)@4		-0.00154856	733.4562988	367.7354	733.4577637	367.7361755	2	6	12.1.1.1249.1	0	-1	-1			0.9144504	1.243138	1.53668	1.032749	1.569693	1.002386									14556.19	117.32	11819.82	111.87	23976.01	154.82	28100.63	167.47
1	203.16	203.16	60.85000038	46.91999853	41.22000039	gi|241997714	spectrin alpha chain, putative [Ixodes scapularis]	0	auto - low confidence	0	0	ADLK	iTRAQ4plex@N-term; iTRAQ4plex(K)@4		-0.000327862	733.4574585	367.736	733.4577637	367.7361755	2	5	12.1.1.1303.1	0	-1	-1			0.784152	0.6471809	1.84138	0.490734	1.904525	0.4854019									60176.57	238.63	41901.61	214.31	118772.7	343.35	140950.8	394.57
1	203.16	203.16	60.85000038	46.91999853	41.22000039	gi|241997714	spectrin alpha chain, putative [Ixodes scapularis]	0	auto - low confidence	0	0	ADLK	iTRAQ4plex@N-term; iTRAQ4plex(K)@4		0.0156633	733.4734497	367.744	733.4577637	367.7361755	2	3	12.1.1.2796.1	0	-1	-1			1.01263	0.4244152	1.059165	0.3982053	1.00152	0.3948439									116033.8	331.49	104337	327.48	131732.8	365.43	142921.5	389.54
1	203.16	203.16	60.85000038	46.91999853	41.22000039	gi|241997714	spectrin alpha chain, putative [Ixodes scapularis]	0	auto - low confidence	0	0	ADLK	iTRAQ4plex@N-term; iTRAQ4plex(K)@4		-0.00195588	733.4558716	367.7352	733.4577637	367.7361755	2	5	13.1.1.707.1	0	-1	-1			1.137491	0.528892	1.542091	0.4699002	1.453721	0.4698352									70472.09	258.65	71181.66	271.07	116485.8	341.8	125994.5	369.57
1	203.16	203.16	60.85000038	46.91999853	41.22000039	gi|241997714	spectrin alpha chain, putative [Ixodes scapularis]	0	auto - low confidence	0	10.74000001	ADVVESWIADKETHVR	iTRAQ4plex@N-term; iTRAQ4plex(K)@11	missed K-E@11	-0.0019856	2142.129395	536.5396	2142.131348	536.5401001	4	7	15.1.1.5078.1	0	-1	-1			0.8697723	2.1936	1.592264	1.775387	1.350248	1.802834									4836.82	67.6	3735.67	63.16	8255.07	90.38	8032.06	91.47
1	203.16	203.16	60.85000038	46.91999853	41.22000039	gi|241997714	spectrin alpha chain, putative [Ixodes scapularis]	0	auto - shared MS/MS	0	36.64999902	AIIAK	iTRAQ4plex@N-term; iTRAQ4plex(K)@5	cleaved P-A@N-term	-0.000281089	802.5516968	402.2831	802.552002	402.2832947	2	8	11.1.1.2131.1	0	-1	-1			1.101438	0.2203035	1.29797	0.2011752	0.9547693	0.2278913									411841.7	625.03	402803.5	643.24	572981.6	756.66	483595.5	822.14
1	203.16	203.16	60.85000038	46.91999853	41.22000039	gi|241997714	spectrin alpha chain, putative [Ixodes scapularis]	0	auto - shared MS/MS	0	29.39999998	AIIAK	iTRAQ4plex@N-term; iTRAQ4plex(K)@5	cleaved P-A@N-term	-0.00143783	802.5506592	402.2826	802.552002	402.2832947	2	8	10.1.1.2112.1	0	-1	-1			0.8506646	0.1496647	0.6674173	0.1523302	0.698766	0.167665									1032262	989.11	779742.6	896.47	738470.5	874.49	887105.3	1220.54
1	203.16	203.16	60.85000038	46.91999853	41.22000039	gi|241997714	spectrin alpha chain, putative [Ixodes scapularis]	0	auto - shared MS/MS	0	23.83999974	AIIAK	iTRAQ4plex@N-term; iTRAQ4plex(K)@5	cleaved P-A@N-term	0.00130875	802.5532837	402.2839	802.552002	402.2832947	2	8	10.1.1.2302.1	0	-1	-1			0.8886309	0.4242468	0.8767235	0.4026708	0.9308794	0.3953219									125365	344.16	98923.77	319.97	117810.7	347.05	143523.6	408.26
1	203.16	203.16	60.85000038	46.91999853	41.22000039	gi|241997714	spectrin alpha chain, putative [Ixodes scapularis]	0	auto - low confidence	0	10.40999964	AIIAK	iTRAQ4plex@N-term; iTRAQ4plex(K)@5	cleaved P-A@N-term	0.000759433	802.5528564	402.2837	802.552002	402.2832947	2	6	10.1.1.2757.1	0	-1	-1			0.9165476	0.7653033	0.5115283	0.8793654	0.6593446	0.8081486									37504.22	188.5	30523.77	176.16	20563.43	148.38	30412.08	192.46
1	203.16	203.16	60.85000038	46.91999853	41.22000039	gi|241997714	spectrin alpha chain, putative [Ixodes scapularis]	0	auto - low confidence	0	0	AIIAK	iTRAQ4plex@N-term; iTRAQ4plex(K)@5	cleaved P-A@N-term	0.000332187	802.5522461	402.2834	802.552002	402.2832947	2	5	10.1.1.2516.1	0	-1	-1			0.9337847	0.2302283	0.6166488	0.2474745	0.4977422	0.2987084									410205.5	622.81	340134.9	588.67	271134.7	529.87	251107.4	645.96
1	203.16	203.16	60.85000038	46.91999853	41.22000039	gi|241997714	spectrin alpha chain, putative [Ixodes scapularis]	0	auto - low confidence	0	0	AIIAK	iTRAQ4plex@N-term; iTRAQ4plex(K)@5	cleaved P-A@N-term	0.000939612	802.5531006	402.2838	802.552002	402.2832947	2	5	11.1.1.2894.1	0	-1	-1			1.124249	0.3501156	1.30468	0.3210864	0.8861614	0.3400792									161308	391.54	161035.4	406.32	225582.5	474.15	175801.3	418.75
1	203.16	203.16	60.85000038	46.91999853	41.22000039	gi|241997714	spectrin alpha chain, putative [Ixodes scapularis]	1	auto	0	99.00000095	AIISADELAK	iTRAQ4plex@N-term; iTRAQ4plex(K)@10		0.00364724	1317.778442	659.8965	1317.77478	659.8946533	2	18	8.1.1.3919.1	0	-1	-1			0.7089586	0.5366541	0.9928153	0.4528886	0.8418033	0.4591397									91725.96	294.19	57745.23	248.46	97612.74	312.12	94963.44	312
1	203.16	203.16	60.85000038	46.91999853	41.22000039	gi|241997714	spectrin alpha chain, putative [Ixodes scapularis]	1	auto	0	98.1400013	AIISADELAK	iTRAQ4plex@N-term; iTRAQ4plex(K)@10		0.00315033	1317.777954	440.2666	1317.77478	440.2655334	3	12	8.1.1.3934.1	0	-1	-1			0.9314783	1.347308	1.039941	1.235124	0.8527337	1.278726									12113.99	107.07	10019.89	101.89	13503.36	116.5	12704.4	117.4
1	203.16	203.16	60.85000038	46.91999853	41.22000039	gi|241997714	spectrin alpha chain, putative [Ixodes scapularis]	0	auto - discordant peptide type	0	96.31000161	AIISADELAK	Carbamyl@N-term; iTRAQ4plex(K)@10		-0.000120131	1216.678467	609.3465	1216.678467	609.3465576	2	11	1.1.1.4460.1	0	-1	-1			1.166139	1.702999	1.514638	1.529079	1.323511	1.547528									6701.65	79.8	6939.61	84.49	10880.19	104.37	10908.44	107.82
1	203.16	203.16	60.85000038	46.91999853	41.22000039	gi|241997714	spectrin alpha chain, putative [Ixodes scapularis]	0	auto - low confidence	0	1.937000081	AISAQEEK	iTRAQ4plex@N-term; Methyl(E)@7; iTRAQ4plex(K)@8		0.0139519	1176.673218	589.3439	1176.659424	589.3369751	2	13	9.1.1.2021.1	0	-1	-1			0.7913349	0.3778128	0.5832774	0.3917001	0.5499834	0.3932994									169401.1	400.25	119036.3	350.94	105910.1	330.88	114582.8	360.27
1	203.16	203.16	60.85000038	46.91999853	41.22000039	gi|241997714	spectrin alpha chain, putative [Ixodes scapularis]	1	auto	0	99.00000095	AITSGDRPYVTADELYANLTK	iTRAQ4plex@N-term; iTRAQ4plex(K)@21		-0.000514166	2585.35791	862.7932	2585.358154	862.7932739	3	20	13.1.1.5872.1	0	-1	-1			1.153074	2.881433	1.674208	2.522535	1.272282	2.581131									2361.34	47.36	2417.79	50.02	4237.54	64.83	3694.84	60.03
1	203.16	203.16	60.85000038	46.91999853	41.22000039	gi|241997714	spectrin alpha chain, putative [Ixodes scapularis]	0	auto - low confidence	0	0	AITSGDRPYVTADELYANLTK	iTRAQ4plex@N-term; iTRAQ4plex(K)@21		-0.000171403	2585.357666	647.3467	2585.358154	647.3468018	4	8	11.1.1.5644.1	0	-1	-1			0.8227333	3.672085	0.6814405	3.673745	0.7981668	3.325254									1750.55	40.65	1278.9	36.38	1278.64	36.4	1718.39	40.9
1	203.16	203.16	60.85000038	46.91999853	41.22000039	gi|241997714	spectrin alpha chain, putative [Ixodes scapularis]	0	auto - low confidence	0	0	AITSGDRPYVTADELYANLTK	iTRAQ4plex@N-term; iTRAQ4plex(K)@21		-0.00444688	2585.35376	647.3457	2585.358154	647.3468018	4	7	12.1.1.5404.1	0	-1	-1			1.611558	6.06452	1.742256	5.789696	2.642415	5.27017									451.43	20.79	646.01	25.49	843.04	29.58	1467.05	37.59
1	203.16	203.16	60.85000038	46.91999853	41.22000039	gi|241997714	spectrin alpha chain, putative [Ixodes scapularis]	0	auto - shared MS/MS	0	25.81999898	ALIEK	iTRAQ4plex@N-term; iTRAQ4plex(K)@5	cleaved E-A@N-term	0.00119809	860.5586548	431.2866	860.5574951	431.2860107	2	8	10.1.1.2554.1	0	-1	-1			0.8463736	0.427627	0.731082	0.4214296	0.7122375	0.436378									127240.5	347.86	95629.2	314.45	99709.67	319.79	111456.1	379.09
1	203.16	203.16	60.85000038	46.91999853	41.22000039	gi|241997714	spectrin alpha chain, putative [Ixodes scapularis]	0	auto - low confidence	0	0	ALIEK	iTRAQ4plex@N-term; iTRAQ4plex(K)@5	cleaved E-A@N-term	-0.0300483	860.5274658	431.271	860.5574951	431.2860107	2	6	2.1.1.4847.1	0	-1	-1			1.050368	1.200911	1.313508	1.079711	1.206403	1.063998									14258.53	116.3	13299.01	117.22	20074.89	142.02	21155.38	144.54
1	203.16	203.16	60.85000038	46.91999853	41.22000039	gi|241997714	spectrin alpha chain, putative [Ixodes scapularis]	0	auto - low confidence	0	0	ALIEK	iTRAQ4plex@N-term; iTRAQ4plex(K)@5	cleaved E-A@N-term	0.00296811	860.5604858	431.2875	860.5574951	431.2860107	2	6	10.1.1.2688.1	0	-1	-1			0.6349725	0.2763367	0.8096743	0.2382344	0.9294147	0.2495717									375702.9	600.77	211837.3	477.42	326062.3	575.81	429445	822.88
1	203.16	203.16	60.85000038	46.91999853	41.22000039	gi|241997714	spectrin alpha chain, putative [Ixodes scapularis]	0	auto - low confidence	0	0	ALIEK	iTRAQ4plex@N-term; iTRAQ4plex(K)@5	cleaved E-A@N-term	-0.000487715	860.5570679	431.2858	860.5574951	431.2860107	2	6	11.1.1.2699.1	0	-1	-1			0.9766182	0.4006445	0.9003336	0.3892004	0.9616233	0.3782277									132646.3	354.3	115033.1	343.51	128010.1	362.37	156875	420.1
1	203.16	203.16	60.85000038	46.91999853	41.22000039	gi|241997714	spectrin alpha chain, putative [Ixodes scapularis]	0	auto - low confidence	0	0	ALIK	iTRAQ4plex@N-term; iTRAQ4plex(K)@4	cleaved E-A@N-term	0.000353308	731.5152588	366.7649	731.5148926	366.7647095	2	6	10.1.1.2028.1	0	-1	-1			0.6844334	0.215897	0.5299906	0.2197318	0.5591714	0.2039554									579099.7	750.46	351955.3	607.75	328978.3	583.77	398246.4	627.21
1	203.16	203.16	60.85000038	46.91999853	41.22000039	gi|241997714	spectrin alpha chain, putative [Ixodes scapularis]	0	auto - low confidence	0	0	ALIK	iTRAQ4plex@N-term; iTRAQ4plex(K)@4	cleaved E-A@N-term	0.000902624	731.5158691	366.7652	731.5148926	366.7647095	2	4	10.1.1.2555.1	0	-1	-1			0.8179777	0.489165	0.906129	0.4469345	0.9290279	0.4719468									99607.02	306.56	72349.31	275.08	96744.38	313.53	113807.9	407.19
1	203.16	203.16	60.85000038	46.91999853	41.22000039	gi|241997714	spectrin alpha chain, putative [Ixodes scapularis]	0	auto - low confidence	0	0	ALIK	iTRAQ4plex@N-term; iTRAQ4plex(K)@4	cleaved E-A@N-term	0.00255057	731.5174561	366.766	731.5148926	366.7647095	2	5	10.1.1.2630.1	0	-1	-1			0.9240345	0.3674865	0.8374692	0.3572944	0.7206018	0.383852									162968	392.84	133719.2	370.91	146290.8	385.81	144428	431.44
1	203.16	203.16	60.85000038	46.91999853	41.22000039	gi|241997714	spectrin alpha chain, putative [Ixodes scapularis]	0	auto - low confidence	0	0	ALIK	iTRAQ4plex@N-term; iTRAQ4plex(K)@4	cleaved E-A@N-term	0.00371024	731.5186768	366.7666	731.5148926	366.7647095	2	4	10.1.1.2695.1	0	-1	-1			0.7374341	0.463377	0.5173056	0.4884232	0.4738024	0.4763181									117797.7	333.13	77137.04	283.15	65317.52	260.11	68641.63	263.09
1	203.16	203.16	60.85000038	46.91999853	41.22000039	gi|241997714	spectrin alpha chain, putative [Ixodes scapularis]	0	auto - low confidence	0	0	ALIK	iTRAQ4plex@N-term; iTRAQ4plex(K)@4	cleaved E-A@N-term	0.00191904	731.5168457	366.7657	731.5148926	366.7647095	2	6	11.1.1.1963.1	0	-1	-1			0.7092478	0.1293992	0.6452355	0.1244901	0.5706769	0.1409319									1558745	1211.5	981693.8	1015.63	1078051	1048.37	1094004	1286.14
1	203.16	203.16	60.85000038	46.91999853	41.22000039	gi|241997714	spectrin alpha chain, putative [Ixodes scapularis]	0	auto - low confidence	0	0	ALIK	iTRAQ4plex@N-term; iTRAQ4plex(K)@4	cleaved E-A@N-term	0.000942484	731.5158691	366.7652	731.5148926	366.7647095	2	6	11.1.1.2090.1	0	-1	-1			0.9725237	0.2464918	0.6748654	0.2612544	0.7085555	0.2433962									349655.5	575.21	301956	554.28	252931.8	513.34	304696.8	546.58
1	203.16	203.16	60.85000038	46.91999853	41.22000039	gi|241997714	spectrin alpha chain, putative [Ixodes scapularis]	0	auto - low confidence	0	0	ALIK	iTRAQ4plex@N-term; iTRAQ4plex(K)@4	cleaved E-A@N-term	-0.00125478	731.5136719	366.7641	731.5148926	366.7647095	2	5	11.1.1.2422.1	0	-1	-1			1.009685	0.962635	0.9858963	0.9208764	1.028982	0.8765982									22565.29	146.19	20231.58	144.05	23846.13	156.06	28556.33	168.63
1	203.16	203.16	60.85000038	46.91999853	41.22000039	gi|241997714	spectrin alpha chain, putative [Ixodes scapularis]	0	auto - low confidence	0	0	ALIK	iTRAQ4plex@N-term; iTRAQ4plex(K)@4	cleaved E-A@N-term	-3.41E-05	731.5148926	366.7647	731.5148926	366.7647095	2	4	11.1.1.2684.1	0	-1	-1			0.9145983	0.3381709	0.6755343	0.3505065	0.6014412	0.3713102									192832	426.93	156607.5	400.32	139627.9	379.41	142634.9	425.17
1	203.16	203.16	60.85000038	46.91999853	41.22000039	gi|241997714	spectrin alpha chain, putative [Ixodes scapularis]	0	auto - low confidence	0	0	ALIK	iTRAQ4plex@N-term; iTRAQ4plex(K)@4	cleaved E-A@N-term	0.00157598	731.5164795	366.7655	731.5148926	366.7647095	2	6	12.1.1.1963.1	0	-1	-1			0.8349597	0.5137006	0.7773173	0.4939755	0.7194074	0.4880036									88796.12	289.51	65835.86	261.35	73984.05	274.55	78563.8	285.27
1	203.16	203.16	60.85000038	46.91999853	41.22000039	gi|241997714	spectrin alpha chain, putative [Ixodes scapularis]	0	auto - shared MS/MS	0	25.69999993	ALLER	iTRAQ4plex@N-term	cleaved E-A@N-term	-6.30E-05	744.4614868	373.238	744.4615479	373.2380676	2	8	9.1.1.2347.1	0	-1	-1			0.6409522	0.2301686	0.5906736	0.2194252	0.5142842	0.2449634									530377.3	708.08	301865.5	565.98	335798.1	584.75	335460.7	688.99
1	203.16	203.16	60.85000038	46.91999853	41.22000039	gi|241997714	spectrin alpha chain, putative [Ixodes scapularis]	0	auto - shared MS/MS	0	24.56	ALLER	iTRAQ4plex@N-term	cleaved E-A@N-term	0.000460081	744.4620972	373.2383	744.4615479	373.2380676	2	8	8.1.1.2523.1	0	-1	-1			0.9043274	0.5333307	1.478786	0.4441609	1.120631	0.4664962									79523.77	274.16	63859.52	259.86	126051.5	353	109600.6	344.44
1	203.16	203.16	60.85000038	46.91999853	41.22000039	gi|241997714	spectrin alpha chain, putative [Ixodes scapularis]	0	auto - shared MS/MS	0	22.49000072	ALLER	iTRAQ4plex@N-term	cleaved E-A@N-term	0.0010094	744.4626465	373.2386	744.4615479	373.2380676	2	8	8.1.1.2284.1	0	-1	-1			0.7014441	0.4843114	0.6476568	0.4633842	0.5796752	0.4609216									112227.5	325.3	69902.95	271.22	77909.46	281.67	80008.8	286.73
1	203.16	203.16	60.85000038	46.91999853	41.22000039	gi|241997714	spectrin alpha chain, putative [Ixodes scapularis]	0	auto - low confidence	0	13.3100003	ALLK	iTRAQ4plex@N-term; iTRAQ4plex(K)@4	cleaved E-A@N-term	0.000149028	731.5150757	366.7648	731.5148926	366.7647095	2	6	11.1.1.2029.1	0	-1	-1			0.9307551	0.3574154	0.5343955	0.4050761	0.5589365	0.4741209									170245.8	401.21	140706.7	378.1	97518.05	321.29	117028.7	481.46
1	203.16	203.16	60.85000038	46.91999853	41.22000039	gi|241997714	spectrin alpha chain, putative [Ixodes scapularis]	0	auto - low confidence	0	0	ALLK	iTRAQ4plex@N-term; iTRAQ4plex(K)@4	cleaved E-A@N-term	0.000353308	731.5152588	366.7649	731.5148926	366.7647095	2	6	10.1.1.2028.1	0	-1	-1			0.6844334	0.215897	0.5299906	0.2197318	0.5591714	0.2039554									579099.7	750.46	351955.3	607.75	328978.3	583.77	398246.4	627.21
1	203.16	203.16	60.85000038	46.91999853	41.22000039	gi|241997714	spectrin alpha chain, putative [Ixodes scapularis]	0	auto - low confidence	0	0	ALLK	iTRAQ4plex@N-term; iTRAQ4plex(K)@4	cleaved E-A@N-term	0.000902624	731.5158691	366.7652	731.5148926	366.7647095	2	4	10.1.1.2555.1	0	-1	-1			0.8179777	0.489165	0.906129	0.4469345	0.9290279	0.4719468									99607.02	306.56	72349.31	275.08	96744.38	313.53	113807.9	407.19
1	203.16	203.16	60.85000038	46.91999853	41.22000039	gi|241997714	spectrin alpha chain, putative [Ixodes scapularis]	0	auto - low confidence	0	0	ALLK	iTRAQ4plex@N-term; iTRAQ4plex(K)@4	cleaved E-A@N-term	0.00255057	731.5174561	366.766	731.5148926	366.7647095	2	5	10.1.1.2630.1	0	-1	-1			0.9240345	0.3674865	0.8374692	0.3572944	0.7206018	0.383852									162968	392.84	133719.2	370.91	146290.8	385.81	144428	431.44
1	203.16	203.16	60.85000038	46.91999853	41.22000039	gi|241997714	spectrin alpha chain, putative [Ixodes scapularis]	0	auto - low confidence	0	0	ALLK	iTRAQ4plex@N-term; iTRAQ4plex(K)@4	cleaved E-A@N-term	0.00371024	731.5186768	366.7666	731.5148926	366.7647095	2	4	10.1.1.2695.1	0	-1	-1			0.7374341	0.463377	0.5173056	0.4884232	0.4738024	0.4763181									117797.7	333.13	77137.04	283.15	65317.52	260.11	68641.63	263.09
1	203.16	203.16	60.85000038	46.91999853	41.22000039	gi|241997714	spectrin alpha chain, putative [Ixodes scapularis]	0	auto - low confidence	0	0	ALLK	iTRAQ4plex@N-term; iTRAQ4plex(K)@4	cleaved E-A@N-term	0.00191904	731.5168457	366.7657	731.5148926	366.7647095	2	6	11.1.1.1963.1	0	-1	-1			0.7092478	0.1293992	0.6452355	0.1244901	0.5706769	0.1409319									1558745	1211.5	981693.8	1015.63	1078051	1048.37	1094004	1286.14
1	203.16	203.16	60.85000038	46.91999853	41.22000039	gi|241997714	spectrin alpha chain, putative [Ixodes scapularis]	0	auto - low confidence	0	0	ALLK	iTRAQ4plex@N-term; iTRAQ4plex(K)@4	cleaved E-A@N-term	0.000942484	731.5158691	366.7652	731.5148926	366.7647095	2	6	11.1.1.2090.1	0	-1	-1			0.9725237	0.2464918	0.6748654	0.2612544	0.7085555	0.2433962									349655.5	575.21	301956	554.28	252931.8	513.34	304696.8	546.58
1	203.16	203.16	60.85000038	46.91999853	41.22000039	gi|241997714	spectrin alpha chain, putative [Ixodes scapularis]	0	auto - low confidence	0	0	ALLK	iTRAQ4plex@N-term; iTRAQ4plex(K)@4	cleaved E-A@N-term	-0.00125478	731.5136719	366.7641	731.5148926	366.7647095	2	5	11.1.1.2422.1	0	-1	-1			1.009685	0.962635	0.9858963	0.9208764	1.028982	0.8765982									22565.29	146.19	20231.58	144.05	23846.13	156.06	28556.33	168.63
1	203.16	203.16	60.85000038	46.91999853	41.22000039	gi|241997714	spectrin alpha chain, putative [Ixodes scapularis]	0	auto - low confidence	0	0	ALLK	iTRAQ4plex@N-term; iTRAQ4plex(K)@4	cleaved E-A@N-term	-3.41E-05	731.5148926	366.7647	731.5148926	366.7647095	2	4	11.1.1.2684.1	0	-1	-1			0.9145983	0.3381709	0.6755343	0.3505065	0.6014412	0.3713102									192832	426.93	156607.5	400.32	139627.9	379.41	142634.9	425.17
1	203.16	203.16	60.85000038	46.91999853	41.22000039	gi|241997714	spectrin alpha chain, putative [Ixodes scapularis]	0	auto - low confidence	0	0	ALLK	iTRAQ4plex@N-term; iTRAQ4plex(K)@4	cleaved E-A@N-term	0.00157598	731.5164795	366.7655	731.5148926	366.7647095	2	6	12.1.1.1963.1	0	-1	-1			0.8349597	0.5137006	0.7773173	0.4939755	0.7194074	0.4880036									88796.12	289.51	65835.86	261.35	73984.05	274.55	78563.8	285.27
1	203.16	203.16	60.85000038	46.91999853	41.22000039	gi|241997714	spectrin alpha chain, putative [Ixodes scapularis]	1	auto	0	99.00000095	AQQLGSAHEVQR	iTRAQ4plex@N-term		-0.00168983	1466.769653	489.9305	1466.771118	489.9309998	3	17	14.1.1.1654.1	0	-1	-1			1.006786	1.674013	1.477898	1.444857	1.222459	1.483338									7547.16	84.56	6747.2	83.92	11955.67	109.07	11346.75	110.3
1	203.16	203.16	60.85000038	46.91999853	41.22000039	gi|241997714	spectrin alpha chain, putative [Ixodes scapularis]	0	auto - discordant peptide type	0	81.23999834	AQQLGSAHEVQR	iTRAQ4plex@N-term; iTRAQ4plex(S)@6		0.00335864	1610.876587	537.9661	1610.873291	537.9650269	3	9	16.1.1.1532.1	0	-1	-1			0.8297309	2.154273	1.277563	1.804071	1.137228	1.809527									5136.62	69.64	3784.58	63.36	7034.05	83.72	7184.2	86.1
1	203.16	203.16	60.85000038	46.91999853	41.22000039	gi|241997714	spectrin alpha chain, putative [Ixodes scapularis]	0	auto - low confidence	0	1.121000014	AQQLGSAHEVQR	iTRAQ4plex@N-term; iTRAQ4plex(S)@6		0.0023738	1610.87561	537.9658	1610.873291	537.9650269	3	8	15.1.1.704.1	0	-1	-1			0.7701819	3.290582	0.9312868	2.921637	1.015519	2.747249									2295.17	46.52	1569.68	40.69	2291.1	48.21	2866.53	53.16
1	203.16	203.16	60.85000038	46.91999853	41.22000039	gi|241997714	spectrin alpha chain, putative [Ixodes scapularis]	0	auto - low confidence	0	0	ASAFN	iTRAQ4plex@N-term	cleaved N-S@C-term	0.0610452	652.3912964	327.2029	652.3302002	327.1723938	2	5	2.1.1.1956.1	0	-1	-1			0.8748683	1.307471	3.340877	0.9283799	2.904983	0.9294851									14123.39	115.5	10971.97	111.93	50576.08	222.25	50458.7	222.91
1	203.16	203.16	60.85000038	46.91999853	41.22000039	gi|241997714	spectrin alpha chain, putative [Ixodes scapularis]	0	auto - low confidence	0	0	AVHR	iTRAQ4plex@N-term	cleaved F-A@N-term	0.0134582	625.3916626	313.7031	625.3781738	313.6963806	2	4	2.1.1.2511.1	0	-1	-1			0.8972219	2.090373	2.510868	1.567712	2.1301	1.579597									5328.18	70.97	4245.04	68.39	14339.98	118.56	13958.3	118.52
1	203.16	203.16	60.85000038	46.91999853	41.22000039	gi|241997714	spectrin alpha chain, putative [Ixodes scapularis]	0	auto - low confidence	0	0	AWIR	iTRAQ4plex@N-term	cleaved E-A@N-term	0.028866099	688.4430542	345.2288	688.4142456	345.214386	2	6	11.1.1.2770.1	0	-1	-1			0.9927687	1.430086	1.16275	1.301056	1.044859	1.285475									10362.49	99.04	9135.14	97.18	12915.05	114.01	13316.05	114.47
1	203.16	203.16	60.85000038	46.91999853	41.22000039	gi|241997714	spectrin alpha chain, putative [Ixodes scapularis]	0	auto - low confidence	0	0	AYVK	iTRAQ4plex@N-term; iTRAQ4plex(K)@4	cleaved A-A@N-term	-0.00132544	767.4772949	384.7459	767.4785156	384.746521	2	4	10.1.1.1712.1	0	-1	-1			0.9519722	0.3820184	1.055205	0.3525634	1.133009	0.3955055									149239.9	377.34	126157.2	361.28	168798.1	414.75	207956.2	632.46
1	203.16	203.16	60.85000038	46.91999853	41.22000039	gi|241997714	spectrin alpha chain, putative [Ixodes scapularis]	0	auto - low confidence	0	0	AYVK	iTRAQ4plex@N-term; iTRAQ4plex(K)@4	cleaved A-A@N-term	0.00089002	767.4794922	384.747	767.4785156	384.746521	2	6	11.1.1.950.1	0	-1	-1			0.9943365	0.7864975	1.24106	0.7049489	1.190139	0.6844573									34317.63	180.43	30300.77	177.24	45651.59	214.38	50230.6	220.13
1	203.16	203.16	60.85000038	46.91999853	41.22000039	gi|241997714	spectrin alpha chain, putative [Ixodes scapularis]	0	auto - low confidence	0	0	AYVK	iTRAQ4plex@N-term; iTRAQ4plex(K)@4	cleaved A-A@N-term	0.00027967	767.4788818	384.7467	767.4785156	384.746521	2	6	11.1.1.1342.1	0	-1	-1			0.7726588	0.619226	2.276075	0.448045	2.384656	0.4416001									67160.15	251.64	46078.93	227.17	163849.1	402.53	196965.8	460.33
1	203.16	203.16	60.85000038	46.91999853	41.22000039	gi|241997714	spectrin alpha chain, putative [Ixodes scapularis]	0	auto - low confidence	0	0	AYVK	iTRAQ4plex@N-term; iTRAQ4plex(K)@4	cleaved A-A@N-term	0.00168348	767.4802856	384.7474	767.4785156	384.746521	2	6	11.1.1.1409.1	0	-1	-1			0.945356	0.4048351	1.677654	0.333951	1.7806	0.336727									134894.9	357.59	113238.5	346.48	242573.7	492.68	295403.4	613.37
1	203.16	203.16	60.85000038	46.91999853	41.22000039	gi|241997714	spectrin alpha chain, putative [Ixodes scapularis]	0	auto - low confidence	0	0	AYVK	iTRAQ4plex@N-term; iTRAQ4plex(K)@4	cleaved A-A@N-term	0.00027967	767.4788818	384.7467	767.4785156	384.746521	2	5	11.1.1.1665.1	0	-1	-1			1.014303	0.3323291	1.11957	0.308151	1.232764	0.3482487									189311.3	423.42	170509	419.11	227181.9	481.56	287018.6	766.14
1	203.16	203.16	60.85000038	46.91999853	41.22000039	gi|241997714	spectrin alpha chain, putative [Ixodes scapularis]	0	auto - low confidence	0	0	AYVK	iTRAQ4plex@N-term; iTRAQ4plex(K)@4	cleaved A-A@N-term	0.00249068	767.4810791	384.7478	767.4785156	384.746521	2	6	12.1.1.1501.1	0	-1	-1			1.07453	0.3222853	1.427583	0.2864647	1.43777	0.2784221									195693.1	430.74	186722.7	439.57	299448.8	549.01	346033.9	589.99
1	203.16	203.16	60.85000038	46.91999853	41.22000039	gi|241997714	spectrin alpha chain, putative [Ixodes scapularis]	0	auto - low confidence	0	0	AYVK	iTRAQ4plex@N-term; iTRAQ4plex(K)@4	cleaved A-A@N-term	0.000659626	767.479248	384.7469	767.4785156	384.746521	2	5	12.1.1.1849.1	0	-1	-1			1.123785	0.2309977	1.125627	0.2202869	1.064559	0.2138658									373152.5	601.38	372368.3	616.23	450222	676.13	488550.5	686.85
1	203.16	203.16	60.85000038	46.91999853	41.22000039	gi|241997714	spectrin alpha chain, putative [Ixodes scapularis]	1	auto	0	99.00000095	CNSVEEIR	iTRAQ4plex@N-term; Methylthio(C)@1		-0.000435288	1138.522827	570.2687	1138.523315	570.2689209	2	13	7.1.1.3039.1	0	-1	-1			1.269713	0.6756583	1.641026	0.6115825	1.606272	0.6188151									40736.45	196.88	45929.5	216.86	71654.66	268.54	80474.02	311
1	203.16	203.16	60.85000038	46.91999853	41.22000039	gi|241997714	spectrin alpha chain, putative [Ixodes scapularis]	0	auto - low confidence	0	0	DALK	iTRAQ4plex@N-term; iTRAQ4plex(K)@4	cleaved E-D@N-term	-0.00852033	733.4492798	367.7319	733.4577637	367.7361755	2	6	2.1.1.2026.1	0	-1	-1			0.8977605	1.262044	1.15948	1.112038	1.043075	1.096163									14166.52	115.7	11293.45	108.66	17606.46	132.88	18173.24	132.87
1	203.16	203.16	60.85000038	46.91999853	41.22000039	gi|241997714	spectrin alpha chain, putative [Ixodes scapularis]	0	auto - low confidence	0	0	DALK	iTRAQ4plex@N-term; iTRAQ4plex(K)@4	cleaved E-D@N-term	3.81E-05	733.4578857	367.7362	733.4577637	367.7361755	2	6	10.1.1.766.1	0	-1	-1			0.8023001	0.453447	0.9351836	0.4077596	0.9620666	0.3934128									117575.5	333.18	83763.84	296.52	117858.1	345.56	139115.5	379.64
1	203.16	203.16	60.85000038	46.91999853	41.22000039	gi|241997714	spectrin alpha chain, putative [Ixodes scapularis]	0	auto - low confidence	0	0	DALK	iTRAQ4plex@N-term; iTRAQ4plex(K)@4	cleaved E-D@N-term	-0.00212052	733.4556885	367.7351	733.4577637	367.7361755	2	6	11.1.1.62.1	0	-1	-1			0.9162229	0.8341975	0.9732018	0.7753465	0.9099441	0.7599597									31871	173.57	25929.84	163.85	33246.38	183.48	35666.78	189.05
1	203.16	203.16	60.85000038	46.91999853	41.22000039	gi|241997714	spectrin alpha chain, putative [Ixodes scapularis]	0	auto - low confidence	0	0	DALK	iTRAQ4plex@N-term; iTRAQ4plex(K)@4	cleaved E-D@N-term	0.000687093	733.4584961	367.7365	733.4577637	367.7361755	2	6	11.1.1.114.1	0	-1	-1			1.004361	0.485431	1.215025	0.4386517	1.135204	0.4543633									89416.41	291	79746.23	287.23	116452.3	342.5	124837.4	395.82
1	203.16	203.16	60.85000038	46.91999853	41.22000039	gi|241997714	spectrin alpha chain, putative [Ixodes scapularis]	0	auto - low confidence	0	0	DALK	iTRAQ4plex@N-term; iTRAQ4plex(K)@4	cleaved E-D@N-term	0.00148055	733.4592896	367.7369	733.4577637	367.7361755	2	6	11.1.1.172.1	0	-1	-1			0.9227914	0.3302994	1.271962	0.2871651	1.154652	0.3039253									203790.5	439.07	166990	418.07	277845.7	527.5	289393.3	620.35
1	203.16	203.16	60.85000038	46.91999853	41.22000039	gi|241997714	spectrin alpha chain, putative [Ixodes scapularis]	0	auto - low confidence	0	0	DALK	iTRAQ4plex@N-term; iTRAQ4plex(K)@4	cleaved E-D@N-term	0.00184676	733.4596558	367.7371	733.4577637	367.7361755	2	6	11.1.1.230.1	0	-1	-1			0.9611928	0.3765605	1.304742	0.3296883	1.153738	0.3328356									153051.2	380.97	130632.2	369.11	214046	462.73	217168.8	479.84
1	203.16	203.16	60.85000038	46.91999853	41.22000039	gi|241997714	spectrin alpha chain, putative [Ixodes scapularis]	0	auto - low confidence	0	0	DALK	iTRAQ4plex@N-term; iTRAQ4plex(K)@4	cleaved E-D@N-term	0.00123641	733.4590454	367.7368	733.4577637	367.7361755	2	6	11.1.1.291.1	0	-1	-1			0.9149998	0.4338313	1.180318	0.3833102	1.153835	0.3783033									118535.5	334.86	96310.2	317.1	149966.1	388.53	168207.6	423.23
1	203.16	203.16	60.85000038	46.91999853	41.22000039	gi|241997714	spectrin alpha chain, putative [Ixodes scapularis]	0	auto - low confidence	0	0	DALK	iTRAQ4plex@N-term; iTRAQ4plex(K)@4	cleaved E-D@N-term	-0.00236466	733.4554443	367.735	733.4577637	367.7361755	2	6	11.1.1.486.1	0	-1	-1			0.9038629	0.7765177	1.124203	0.6915527	1.065778	0.6793724									37228.97	187.58	29880.41	176.55	44861.25	212.5	48797.94	222.38
1	203.16	203.16	60.85000038	46.91999853	41.22000039	gi|241997714	spectrin alpha chain, putative [Ixodes scapularis]	0	auto - low confidence	0	0	DALK	iTRAQ4plex@N-term; iTRAQ4plex(K)@4	cleaved E-D@N-term	-0.00132706	733.4564819	367.7355	733.4577637	367.7361755	2	6	11.1.1.542.1	0	-1	-1			0.8864197	0.6095608	1.166754	0.5343722	1.129557	0.520943									61251.35	240.61	48212.33	224.72	76602.1	277.51	85089.77	291.14
1	203.16	203.16	60.85000038	46.91999853	41.22000039	gi|241997714	spectrin alpha chain, putative [Ixodes scapularis]	0	auto - low confidence	0	0	DALK	iTRAQ4plex@N-term; iTRAQ4plex(K)@4	cleaved E-D@N-term	-0.000533608	733.4572754	367.7359	733.4577637	367.7361755	2	6	11.1.1.598.1	0	-1	-1			0.8745605	0.5336988	1.230171	0.4595561	1.16262	0.4572349									80712.27	276.12	62680.5	256.76	106426.8	326.57	115406.7	350.1
1	203.16	203.16	60.85000038	46.91999853	41.22000039	gi|241997714	spectrin alpha chain, putative [Ixodes scapularis]	0	auto - low confidence	0	0	DALK	iTRAQ4plex@N-term; iTRAQ4plex(K)@4	cleaved E-D@N-term	7.67E-05	733.4578857	367.7362	733.4577637	367.7361755	2	6	11.1.1.731.1	0	-1	-1			0.8056133	0.2156956	1.008204	0.1902364	1.037773	0.1860507									519016.4	699.71	371287.8	625.15	560886.7	752.82	662425.7	849.35
1	203.16	203.16	60.85000038	46.91999853	41.22000039	gi|241997714	spectrin alpha chain, putative [Ixodes scapularis]	0	auto - low confidence	0	0	DALK	iTRAQ4plex@N-term; iTRAQ4plex(K)@4	cleaved E-D@N-term	-0.00130442	733.4564819	367.7355	733.4577637	367.7361755	2	6	12.1.1.757.1	0	-1	-1			1.12646	0.3063258	1.612448	0.2688926	1.398088	0.2787652									212701.2	452.02	212759.3	469.39	367622	605.64	365727.8	659.81
1	203.16	203.16	60.85000038	46.91999853	41.22000039	gi|241997714	spectrin alpha chain, putative [Ixodes scapularis]	1	auto	0	87.41999865	DCDETK	iTRAQ4plex@N-term; Methylthio(C)@2; iTRAQ4plex(K)@6		-0.00157	1043.449219	522.7319	1043.450684	522.732605	2	10	11.1.1.1424.1	0	-1	-1			3.127216	1.596528	5.249934	1.481762	4.328691	1.487324									5284.86	72.13	14675.55	121.56	29739.46	171.57	28134.79	166.29
1	203.16	203.16	60.85000038	46.91999853	41.22000039	gi|241997714	spectrin alpha chain, putative [Ixodes scapularis]	0	auto - low confidence	0	0	DEVK	iTRAQ4plex@N-term; iTRAQ4plex(K)@4	cleaved V-D@N-term	0.038820799	777.4864502	389.7505	777.4476318	389.7310791	2	4	2.1.1.4967.1	0	-1	-1			0.8980433	2.655722	0.9432684	2.472568	0.8522068	2.422784									3182.58	54.85	2537.93	51.28	3217.81	57.05	3335.63	56.8
1	203.16	203.16	60.85000038	46.91999853	41.22000039	gi|241997714	spectrin alpha chain, putative [Ixodes scapularis]	0	auto - low confidence	0	0	DEVK	iTRAQ4plex@N-term; iTRAQ4plex(K)@4	cleaved V-D@N-term	-0.00161911	777.4460449	389.7303	777.4476318	389.7310791	2	5	10.1.1.915.1	0	-1	-1			0.8002484	0.7166529	1.025513	0.6272087	0.9889789	0.6077757									47261.54	211.2	33584.25	188.16	51951.1	228.64	57484.19	236.8
1	203.16	203.16	60.85000038	46.91999853	41.22000039	gi|241997714	spectrin alpha chain, putative [Ixodes scapularis]	0	auto - low confidence	0	0	DEVK	iTRAQ4plex@N-term; iTRAQ4plex(K)@4	cleaved V-D@N-term	-0.000264145	777.4474487	389.731	777.4476318	389.7310791	2	5	11.1.1.491.1	0	-1	-1			0.9751135	0.898415	1.191804	0.8077115	1.069223	0.7993499									26561.83	158.55	22999.38	154.43	33931.93	184.64	34928.5	185.7
1	203.16	203.16	60.85000038	46.91999853	41.22000039	gi|241997714	spectrin alpha chain, putative [Ixodes scapularis]	0	auto - low confidence	0	0	DEVK	iTRAQ4plex@N-term; iTRAQ4plex(K)@4	cleaved V-D@N-term	0.0001631	777.447876	389.7312	777.4476318	389.7310791	2	5	11.1.1.548.1	0	-1	-1			0.9753918	0.7087576	1.207868	0.6353604	1.122294	0.6256964									42689.66	201.01	36974.71	195.87	55269.82	235.77	58922.73	242.79
1	203.16	203.16	60.85000038	46.91999853	41.22000039	gi|241997714	spectrin alpha chain, putative [Ixodes scapularis]	0	auto - low confidence	0	0	DEVK	iTRAQ4plex@N-term; iTRAQ4plex(K)@4	cleaved V-D@N-term	-0.0370683	777.4106445	389.7126	777.4476318	389.7310791	2	4	11.1.1.1986.1	0	-1	-1			1.721157	0.3662061	2.193655	0.3389933	2.158816	0.3637168									120804.3	340.47	184631.6	431.72	284051.2	535.08	320738.9	737.41
1	203.16	203.16	60.85000038	46.91999853	41.22000039	gi|241997714	spectrin alpha chain, putative [Ixodes scapularis]	0	auto - low confidence	0	0	DEVK	iTRAQ4plex@N-term; iTRAQ4plex(K)@4	cleaved V-D@N-term	0.00575121	777.4532471	389.7339	777.4476318	389.7310791	2	3	14.1.1.5789.1	0	-1	-1			1.258876	3.316812	1.171211	3.235161	1.173186	3.112979									1686.63	40.06	1885.41	43.65	2117.39	46.51	2433.55	48.97
1	203.16	203.16	60.85000038	46.91999853	41.22000039	gi|241997714	spectrin alpha chain, putative [Ixodes scapularis]	0	auto - discordant peptide type	0	99.00000095	DLAALEDKVMTLGQEADR	iTRAQ4plex@N-term; iTRAQ4plex(K)@8; Oxidation(M)@10	missed K-V@8	-0.00440186	2278.16748	760.3964	2278.171875	760.3978882	3	12	12.1.1.5980.1	0	-1	-1			1.878667	2.700744	2.199759	2.548262	2.301765	2.482613									2143.82	45.43	3576.36	59.88	5054.86	71.54	6068.8	78.49
1	203.16	203.16	60.85000038	46.91999853	41.22000039	gi|241997714	spectrin alpha chain, putative [Ixodes scapularis]	1	auto	0	99.00000095	DLAALGDR	iTRAQ4plex@N-term		0.00031547	973.5318604	487.7732	973.5314331	487.7730103	2	14	6.1.1.2585.1	0	-1	-1			0.8713454	1.03299	1.546106	0.8411534	1.146811	0.8734325									21755.61	143.36	16833.12	133.91	36054.23	188.49	30684.33	175.91
1	203.16	203.16	60.85000038	46.91999853	41.22000039	gi|241997714	spectrin alpha chain, putative [Ixodes scapularis]	1	auto	0	99.00000095	DLAALGDR	iTRAQ4plex@N-term		-0.000141014	973.53125	487.7729	973.5314331	487.7730103	2	14	7.1.1.2934.1	0	-1	-1			1.098914	0.6694348	1.218956	0.6203757	0.9489635	0.6325809									44656.98	206.08	43576.86	211.33	58347.62	241.92	52118.56	225.5
1	203.16	203.16	60.85000038	46.91999853	41.22000039	gi|241997714	spectrin alpha chain, putative [Ixodes scapularis]	1	auto	0	97.93999791	DLASVQNLTK	iTRAQ4plex@N-term; iTRAQ4plex(K)@10		0.000665868	1375.791992	459.6046	1375.791504	459.6044312	3	12	8.1.1.3667.1	0	-1	-1			0.9854566	1.095828	0.7352565	1.133118	0.694029	1.12723									17581.67	129.07	15385.11	125.17	13856.22	119.6	15006.91	128.37
1	203.16	203.16	60.85000038	46.91999853	41.22000039	gi|241997714	spectrin alpha chain, putative [Ixodes scapularis]	0	auto - low confidence	0	0	DLASVQNLTK	iTRAQ4plex@N-term; iTRAQ4plex(K)@10		-0.00107434	1375.790405	459.6041	1375.791504	459.6044312	3	5	9.1.1.2333.1	0	-1	-1			0.9147047	0.312136	1.133003	0.2787934	0.9888613	0.405077									229985.8	469.34	186803.5	441.2	279304.5	530.53	279698.4	978.71
1	203.16	203.16	60.85000038	46.91999853	41.22000039	gi|241997714	spectrin alpha chain, putative [Ixodes scapularis]	0	auto - low confidence	0	0	DLASVQNLTK	iTRAQ4plex@N-term; iTRAQ4plex(K)@10		-0.019061901	1375.772461	688.8935	1375.791504	688.9030151	2	5	9.1.1.4804.1	0	-1	-1			0.9930264	0.2781682	1.059953	0.2591685	0.9261199	0.2632242									273656.8	509.76	241307	498.51	310912.9	560.24	311692.9	579.68
1	203.16	203.16	60.85000038	46.91999853	41.22000039	gi|241997714	spectrin alpha chain, putative [Ixodes scapularis]	1	auto	0	99.00000095	DLIGVQNLIK	iTRAQ4plex@N-term; iTRAQ4plex(K)@10		0.000898934	1399.865112	700.9398	1399.864258	700.9393921	2	17	7.1.1.5733.1	0	-1	-1			0.8201141	0.7402673	0.736445	0.7182097	0.5858984	0.7467654									43261.89	202.3	31505.24	180.8	34150.07	186.16	31173.2	181.5
1	203.16	203.16	60.85000038	46.91999853	41.22000039	gi|241997714	spectrin alpha chain, putative [Ixodes scapularis]	1	auto	0	99.00000095	DLIGVQNLIK	iTRAQ4plex@N-term; iTRAQ4plex(K)@10		0.00137663	1399.865845	467.6292	1399.864258	467.6286926	3	13	8.1.1.5536.1	0	-1	-1			0.9942976	1.719186	1.427059	1.488933	1.122463	1.516976									7203.12	82.6	6359.75	81.46	11018.14	104.64	9943.66	98.75
1	203.16	203.16	60.85000038	46.91999853	41.22000039	gi|241997714	spectrin alpha chain, putative [Ixodes scapularis]	0	auto - discordant peptide type	0	99.00000095	DLIGVQNLIK	Carbamyl@N-term; iTRAQ4plex(K)@10		0.00327493	1298.77124	650.3929	1298.767944	650.3912964	2	12	1.1.1.5824.1	0	-1	-1			0.6486234	2.006837	2.084132	1.376363	1.674714	1.400422									7273.87	82.73	4189.49	69.27	16249.37	125.95	14981.65	122.41
1	203.16	203.16	60.85000038	46.91999853	41.22000039	gi|241997714	spectrin alpha chain, putative [Ixodes scapularis]	0	auto - discordant peptide type	0	99.00000095	DLIGVQNLIK	Carbamyl@N-term; iTRAQ4plex(K)@10		0.00310612	1298.771118	650.3928	1298.767944	650.3912964	2	14	2.1.1.5793.1	0	-1	-1			0.9894298	2.460919	0.862683	2.428686	0.8707249	2.32074									3485.81	57.45	3062.61	55.97	3223.3	57.5	3732.83	60.99
1	203.16	203.16	60.85000038	46.91999853	41.22000039	gi|241997714	spectrin alpha chain, putative [Ixodes scapularis]	1	auto	0	99.00000095	DLSSVQTLLTK	iTRAQ4plex@N-term; iTRAQ4plex(K)@11		0.000973788	1491.876221	746.9454	1491.875244	746.9448853	2	20	8.1.1.5366.1	0	-1	-1			0.8082249	0.7025092	1.53744	0.5583009	1.227264	0.5753164									49555.29	216.53	35565.2	195.64	81664.65	283.81	74796.56	279.93
1	203.16	203.16	60.85000038	46.91999853	41.22000039	gi|241997714	spectrin alpha chain, putative [Ixodes scapularis]	1	auto	0	99.00000095	DLSSVQTLLTK	iTRAQ4plex@N-term; iTRAQ4plex(K)@11		0.000639686	1491.875854	746.9452	1491.875244	746.9448853	2	20	7.1.1.5531.1	0	-1	-1			0.7690607	0.5207843	1.474696	0.4104311	1.183276	0.4232945									93311.12	297.39	63723.12	262.46	147496.5	381.44	135791.6	378.28
1	203.16	203.16	60.85000038	46.91999853	41.22000039	gi|241997714	spectrin alpha chain, putative [Ixodes scapularis]	0	auto - discordant peptide type	0	99.00000095	DLSSVQTLLTK	Carbamyl@N-term; iTRAQ4plex(K)@11		0.00154693	1390.780518	696.3975	1390.778931	696.3967285	2	14	2.1.1.5686.1	0	-1	-1			1.02433	2.129151	1.078012	1.992772	0.8850068	2.012852									4580.62	65.87	4166.46	65.42	5292.9	73.02	4985.68	70.22
1	203.16	203.16	60.85000038	46.91999853	41.22000039	gi|241997714	spectrin alpha chain, putative [Ixodes scapularis]	1	auto	0	99.00000095	DLSSVQTLLTK	iTRAQ4plex@N-term; iTRAQ4plex(K)@11		-0.000591234	1491.874512	498.2988	1491.875244	498.2990112	3	13	8.1.1.5365.1	0	-1	-1			0.9811437	1.894667	1.937936	1.534127	1.608529	1.571193									6041.11	75.63	5263.23	74.85	12548.79	111.27	11950.86	113.46
1	203.16	203.16	60.85000038	46.91999853	41.22000039	gi|241997714	spectrin alpha chain, putative [Ixodes scapularis]	1	auto	0	65.82000256	DLSSVQTLLTK	iTRAQ4plex@N-term; iTRAQ4plex(K)@11		-0.00203223	1491.873047	498.2983	1491.875244	498.2990112	3	9	7.1.1.5535.1	0	-1	-1			1.068307	1.901262	0.6950213	2.06201	0.8977929	1.828386									5569.34	72.68	5283.27	73.05	4149.04	66.24	6149.41	78.75
1	203.16	203.16	60.85000038	46.91999853	41.22000039	gi|241997714	spectrin alpha chain, putative [Ixodes scapularis]	0	auto - low confidence	0	0	DLTGVQNLR	iTRAQ4plex@N-term		-0.062081501	1158.585815	580.3002	1158.647827	580.3312378	2	6	2.1.1.5079.1	0	-1	-1			0.988423	1.947038	1.121469	1.78842	1.208502	1.688113									5601.86	72.82	4916.75	71.27	6733.88	82.71	8325.94	89.67
1	203.16	203.16	60.85000038	46.91999853	41.22000039	gi|241997714	spectrin alpha chain, putative [Ixodes scapularis]	0	auto - low confidence	0	0	DLTGVQNLR	iTRAQ4plex@N-term		-0.027427001	1158.620483	580.3175	1158.647827	580.3312378	2	5	6.1.1.2668.1	0	-1	-1			0.889901	0.5314122	0.6680222	0.5484359	0.6605026	0.5273225									79455.62	274.11	62786.94	253.79	56893.32	242.56	64543.52	257.41
1	203.16	203.16	60.85000038	46.91999853	41.22000039	gi|241997714	spectrin alpha chain, putative [Ixodes scapularis]	0	auto - low confidence	0	0	DLTGVQNLR	iTRAQ4plex@N-term; Deamidated(N)@7		-0.000335506	1159.631714	580.8231	1159.631836	580.8232422	2	9	6.1.1.2989.1	0	-1	-1			0.7761752	0.8619769	1.328989	0.6978599	1.066523	0.7116355									33659.02	178.32	23198.73	157.74	47947.8	217.8	44149.46	209.77
1	203.16	203.16	60.85000038	46.91999853	41.22000039	gi|241997714	spectrin alpha chain, putative [Ixodes scapularis]	0	auto - low confidence	0	0	DLTGVQNLR	iTRAQ4plex@N-term; Deamidated(N)@7		0.00211048	1159.634033	580.8243	1159.631836	580.8232422	2	9	7.1.1.3497.1	0	-1	-1			0.8715116	0.4244638	1.283929	0.3609505	1.080288	0.3725721									128055.6	347.83	99100.29	323.24	176232.3	418.92	170134.2	433.86
1	203.16	203.16	60.85000038	46.91999853	41.22000039	gi|241997714	spectrin alpha chain, putative [Ixodes scapularis]	0	auto - low confidence	0	0	DLTGVQNLR	iTRAQ4plex@N-term; Deamidated(N)@7		0.000379957	1159.632324	580.8234	1159.631836	580.8232422	2	8	8.1.1.3113.1	0	-1	-1			0.9381944	0.7228384	1.263556	0.6332102	1.238509	0.6213468									42093.72	199.52	35068.17	191.38	57010.84	239.37	64116.52	257.59
1	203.16	203.16	60.85000038	46.91999853	41.22000039	gi|241997714	spectrin alpha chain, putative [Ixodes scapularis]	1	auto	0	99.00000095	DLVSVQTLQR	iTRAQ4plex@N-term		-0.000418114	1301.742065	651.8783	1301.742554	651.87854	2	16	6.1.1.3275.1	0	-1	-1			0.7362542	0.9375948	1.165102	0.7693146	1.00731	0.7697802									29379.07	166.39	19207.41	143.52	36690	191.03	36396.09	189.75
1	203.16	203.16	60.85000038	46.91999853	41.22000039	gi|241997714	spectrin alpha chain, putative [Ixodes scapularis]	1	auto	0	99.00000095	DLVSVQTLQR	iTRAQ4plex@N-term		0.000203273	1301.742676	434.9215	1301.742554	434.9214478	3	14	6.1.1.3290.1	0	-1	-1			0.6541739	2.373421	1.319482	1.803657	1.016675	1.873525									5031.15	68.81	2922.56	56.69	7115.68	83.67	6290.76	80.55
1	203.16	203.16	60.85000038	46.91999853	41.22000039	gi|241997714	spectrin alpha chain, putative [Ixodes scapularis]	0	auto - low confidence	0	0	DLVSVQTLQR	iTRAQ4plex@N-term		0.000521792	1301.743042	651.8788	1301.742554	651.87854	2	5	8.1.1.2979.1	0	-1	-1			0.9471483	0.9041616	1.824896	0.7326473	1.688982	0.724375									27065.28	160	22763.21	155.73	52941.52	229.12	56220.05	235.35
1	203.16	203.16	60.85000038	46.91999853	41.22000039	gi|241997714	spectrin alpha chain, putative [Ixodes scapularis]	1	auto	0	99.00000095	DLVSWIHDMK	iTRAQ4plex@N-term; iTRAQ4plex(K)@10		0.00138032	1530.812256	511.278	1530.810791	511.2775574	3	14	14.1.1.6498.1	0	-1	-1			0.8625556	0.6997922	0.8494688	0.6611804	0.6254582	0.7490647									46975.25	210.91	35979.84	193.13	42772.27	207.6	36134.41	216.66
1	203.16	203.16	60.85000038	46.91999853	41.22000039	gi|241997714	spectrin alpha chain, putative [Ixodes scapularis]	1	auto	0	99.00000095	DLVSWIHDMK	iTRAQ4plex@N-term; iTRAQ4plex(K)@10		0.00151208	1530.812256	511.278	1530.810791	511.2775574	3	13	15.1.1.5979.1	0	-1	-1			0.9620275	2.419042	0.8553998	2.370402	0.8187233	2.278501									3668.54	58.92	3133.89	56.69	3363.63	58.64	3693.89	59.7
1	203.16	203.16	60.85000038	46.91999853	41.22000039	gi|241997714	spectrin alpha chain, putative [Ixodes scapularis]	0	auto - discordant peptide type	0	99.00000095	DLVSWIHDMK	iTRAQ4plex@N-term; Oxidation(M)@9; iTRAQ4plex(K)@10		0.000436171	1546.806152	516.6093	1546.805786	516.6091919	3	11	14.1.1.5295.1	0	-1	-1			0.9275954	1.609385	0.6196913	1.73351	0.7891909	1.541374									8434.09	89.33	6947.04	84.18	5602.21	76.88	8186.04	91.67
1	203.16	203.16	60.85000038	46.91999853	41.22000039	gi|241997714	spectrin alpha chain, putative [Ixodes scapularis]	0	auto - low confidence	0	0	DPTNLQAK	iTRAQ4plex@N-term; iTRAQ4plex(K)@8		-0.045293301	1173.614502	587.8145	1173.659668	587.8371582	2	4	5.1.1.4458.1	0	-1	-1			1.005463	2.505846	0.7328598	2.618195	0.8686971	2.355242									3321.46	56.08	2965.5	54.91	2609.13	52.21	3548.55	58.27
1	203.16	203.16	60.85000038	46.91999853	41.22000039	gi|241997714	spectrin alpha chain, putative [Ixodes scapularis]	0	auto - discordant peptide type	0	99.00000095	DQLVAANHDQTAAIMR	iTRAQ4plex@N-term; Oxidation(M)@15		0.000356304	1912.954834	638.6589	1912.954712	638.6588135	3	17	11.1.1.2595.1	0	-1	-1			0.7221544	1.113758	0.8635633	0.9832776	0.6457427	1.061916									20922.72	140.47	13416.87	119.23	19366.81	139.13	16616.18	136.71
1	203.16	203.16	60.85000038	46.91999853	41.22000039	gi|241997714	spectrin alpha chain, putative [Ixodes scapularis]	1	auto	0	99.00000095	DQLVAANHDQTAAIMR	iTRAQ4plex@N-term		-0.00262674	1896.957397	633.3264	1896.959839	633.3272095	3	19	11.1.1.3322.1	0	-1	-1			0.9032684	0.9796408	1.413973	0.8251035	1.295519	0.8641289									23569.59	149.35	18904.79	141.24	35722.25	188.78	37553.4	220.64
1	203.16	203.16	60.85000038	46.91999853	41.22000039	gi|241997714	spectrin alpha chain, putative [Ixodes scapularis]	1	auto	0	99.00000095	DQLVAANHDQTAAIMR	iTRAQ4plex@N-term		-0.000484638	1896.959229	949.4869	1896.959839	949.4871826	2	27	11.1.1.3340.1	0	-1	-1			0.8929292	1.637054	1.30881	1.396534	1.040691	1.419083									8478.68	89.53	6722.77	84.1	11894.62	108.71	10851.85	102.88
1	203.16	203.16	60.85000038	46.91999853	41.22000039	gi|241997714	spectrin alpha chain, putative [Ixodes scapularis]	1	auto	0	99.00000095	DQLVAANHDQTAAIMR	iTRAQ4plex@N-term		-0.0198745	1896.940063	633.3206	1896.959839	633.3272095	3	16	10.1.1.3424.1	0	-1	-1			1.005007	1.1338	0.8904033	1.113696	0.8625228	1.108287									16285.43	124.24	14533.54	121.9	15542.89	126.11	17275.21	138.88
1	203.16	203.16	60.85000038	46.91999853	41.22000039	gi|241997714	spectrin alpha chain, putative [Ixodes scapularis]	0	auto - low confidence	0	0	DTIK	iTRAQ4plex@N-term; iTRAQ4plex(K)@4	cleaved S-D@N-term	0.00313178	763.4714966	382.743	763.4683228	382.7414551	2	5	2.1.1.4948.1	0	-1	-1			0.9632658	2.231979	3.031831	1.664488	2.675009	1.660692									4504.23	65.29	3852.74	65.39	14637.65	119.76	14818.33	120.09
1	203.16	203.16	60.85000038	46.91999853	41.22000039	gi|241997714	spectrin alpha chain, putative [Ixodes scapularis]	0	auto - low confidence	0	0	DTIK	iTRAQ4plex@N-term; iTRAQ4plex(K)@4	cleaved S-D@N-term	0.00122031	763.4696655	382.7421	763.4683228	382.7414551	2	6	10.1.1.752.1	0	-1	-1			0.7079759	0.7628938	0.652028	0.733695	0.7776492	0.6627361									44925.63	205.69	28243.31	172.35	31398.3	180.01	42966.65	205.88
1	203.16	203.16	60.85000038	46.91999853	41.22000039	gi|241997714	spectrin alpha chain, putative [Ixodes scapularis]	0	auto - low confidence	0	0	DTIK	iTRAQ4plex@N-term; iTRAQ4plex(K)@4	cleaved S-D@N-term	-0.000732813	763.4676514	382.7411	763.4683228	382.7414551	2	6	10.1.1.813.1	0	-1	-1			0.7895467	0.8037915	0.7692895	0.7616932	0.8244399	0.7104657									37645.82	188.44	26393.54	165.99	31042.19	178.22	38170.63	192.45
1	203.16	203.16	60.85000038	46.91999853	41.22000039	gi|241997714	spectrin alpha chain, putative [Ixodes scapularis]	0	auto - low confidence	0	0	DTIK	iTRAQ4plex@N-term; iTRAQ4plex(K)@4	cleaved S-D@N-term	-0.000183498	763.4682617	382.7414	763.4683228	382.7414551	2	5	10.1.1.1390.1	0	-1	-1			0.9874384	0.1679404	0.7127179	0.1755162	0.6760304	0.1803574									747318.8	841.45	655267.9	816.49	570912.3	768.68	621334.8	875.42
1	203.16	203.16	60.85000038	46.91999853	41.22000039	gi|241997714	spectrin alpha chain, putative [Ixodes scapularis]	0	auto - low confidence	0	0	DTIK	iTRAQ4plex@N-term; iTRAQ4plex(K)@4	cleaved S-D@N-term	-0.00333671	763.4650879	382.7398	763.4683228	382.7414551	2	6	11.1.1.445.1	0	-1	-1			0.8140254	0.763763	0.9242731	0.6918389	0.8645421	0.6739788									41011.94	196.73	29644.99	176.19	40630.9	202.56	43606.38	206.45
1	203.16	203.16	60.85000038	46.91999853	41.22000039	gi|241997714	spectrin alpha chain, putative [Ixodes scapularis]	0	auto - low confidence	0	0	DTIK	iTRAQ4plex@N-term; iTRAQ4plex(K)@4	cleaved S-D@N-term	-0.00413016	763.4642944	382.7394	763.4683228	382.7414551	2	6	11.1.1.501.1	0	-1	-1			0.8316855	0.7120457	0.931364	0.6481766	0.8423563	0.6373019									46520.95	209.54	34356.64	189.47	46442.31	216.47	48194.55	217.29
1	203.16	203.16	60.85000038	46.91999853	41.22000039	gi|241997714	spectrin alpha chain, putative [Ixodes scapularis]	0	auto - low confidence	0	0	DTIK	iTRAQ4plex@N-term; iTRAQ4plex(K)@4	cleaved S-D@N-term	-0.00236014	763.4660645	382.7403	763.4683228	382.7414551	2	6	11.1.1.836.1	0	-1	-1			0.8068443	0.2769303	0.8893768	0.2531376	0.9173325	0.2477275									313636.1	544.17	224708.1	485.01	298990.7	551.11	353839.6	625.66
1	203.16	203.16	60.85000038	46.91999853	41.22000039	gi|241997714	spectrin alpha chain, putative [Ixodes scapularis]	0	auto - low confidence	0	0	DTIK	iTRAQ4plex@N-term; iTRAQ4plex(K)@4	cleaved S-D@N-term	-0.00272635	763.4656982	382.7401	763.4683228	382.7414551	2	5	11.1.1.901.1	0	-1	-1			0.8841596	0.3267051	1.098372	0.2903698	0.9629428	0.2972698									213267.3	449.11	167439.5	418.23	251084.3	501.97	252568	529.93
1	203.16	203.16	60.85000038	46.91999853	41.22000039	gi|241997714	spectrin alpha chain, putative [Ixodes scapularis]	1	auto	0	99.00000095	DVAGAEALLER	iTRAQ4plex@N-term		-0.00206393	1286.693237	644.3539	1286.69519	644.3548584	2	19	6.1.1.3825.1	0	-1	-1			0.7517784	1.01078	1.175735	0.8337612	1.007145	0.853566									24911.38	153.22	16629.94	133.39	31394.45	176.72	30856.26	182.62
1	203.16	203.16	60.85000038	46.91999853	41.22000039	gi|241997714	spectrin alpha chain, putative [Ixodes scapularis]	0	auto - low confidence	0	1.377000008	DVAGAEALLER	iTRAQ4plex@N-term		0.00499119	1286.700317	644.3574	1286.69519	644.3548584	2	7	5.1.1.4157.1	0	-1	-1			0.8365222	1.929361	0.7122803	1.910862	0.7495633	1.780532									6277.69	76.98	4663.16	69.46	4792.88	70.24	5787.11	74.71
1	203.16	203.16	60.85000038	46.91999853	41.22000039	gi|241997714	spectrin alpha chain, putative [Ixodes scapularis]	1	auto	0	99.00000095	DVEDEEAWIR	iTRAQ4plex@N-term		-0.0023086	1404.662109	703.3383	1404.664307	703.3394165	2	17	7.1.1.4270.1	0	-1	-1			0.7552854	0.7662414	1.040175	0.6538345	0.9129601	0.653725									43076.66	201.74	28890.57	175.21	48027.98	219.13	48366.8	220.6
1	203.16	203.16	60.85000038	46.91999853	41.22000039	gi|241997714	spectrin alpha chain, putative [Ixodes scapularis]	0	auto - low confidence	0	0	DVELAK	Acetyl@N-term; iTRAQ4plex(K)@6		-0.021864999	859.4554443	430.735	859.4772949	430.7459106	2	9	2.1.1.4546.1	0	-1	-1			0.9773737	0.7201256	1.117739	0.6591696	1.101683	0.6502489									41268.37	197.87	35816.32	192.44	49442.86	223.65	55914.89	245.6
1	203.16	203.16	60.85000038	46.91999853	41.22000039	gi|241997714	spectrin alpha chain, putative [Ixodes scapularis]	0	auto - low confidence	0	0	DVELAK	iTRAQ4plex@N-term; iTRAQ4plex(K)@6		0.0425575	961.6114502	481.813	961.5687866	481.7916565	2	6	9.1.1.2639.1	0	-1	-1			0.8663126	0.4832746	0.9361268	0.445549	0.856039	0.4439998									98329.65	304.73	75641.84	280.5	98665.41	315.84	103521.8	329.15
1	203.16	203.16	60.85000038	46.91999853	41.22000039	gi|241997714	spectrin alpha chain, putative [Ixodes scapularis]	0	auto - low confidence	0	0	DVELAK	iTRAQ4plex@N-term; iTRAQ4plex(K)@6		-0.00205911	961.5666504	481.7906	961.5687866	481.7916565	2	6	9.1.1.2823.1	0	-1	-1			0.8596106	0.4246019	0.7017995	0.4260466	0.6759004	0.4121062									127291	346.69	97163.33	316.5	95753.9	313.71	105811.7	327.25
1	203.16	203.16	60.85000038	46.91999853	41.22000039	gi|241997714	spectrin alpha chain, putative [Ixodes scapularis]	0	auto - low confidence	0	0	DVELAK	iTRAQ4plex@N-term; iTRAQ4plex(K)@6		0.00196921	961.5708618	481.7927	961.5687866	481.7916565	2	5	9.1.1.3717.1	0	-1	-1			1.090429	0.5228276	1.172908	0.489471	1.25635	0.4641176									73550.7	264.68	71217.56	270.11	92469.09	306.8	113645.2	333.09
1	203.16	203.16	60.85000038	46.91999853	41.22000039	gi|241997714	spectrin alpha chain, putative [Ixodes scapularis]	1	auto	0	99.00000095	EAAELAQWIK	iTRAQ4plex@N-term; iTRAQ4plex(K)@10		-0.00226304	1445.809814	723.9122	1445.812256	723.9133911	2	18	9.1.1.6013.1	0	-1	-1			0.8865393	0.8266381	1.401129	0.6921192	1.046762	0.7172784									33477.53	177.88	26354.48	166.89	50277.93	222.99	43097.79	207.66
1	203.16	203.16	60.85000038	46.91999853	41.22000039	gi|241997714	spectrin alpha chain, putative [Ixodes scapularis]	1	auto	0	99.00000095	EAAELAQWIK	iTRAQ4plex@N-term; iTRAQ4plex(K)@10		-0.000645977	1445.811646	482.9445	1445.812256	482.9446716	3	13	10.1.1.5858.1	0	-1	-1			0.7934427	2.419687	1.044186	2.09828	0.8723094	2.126576									4170.81	62.73	2938.59	55.7	4668.14	68.3	4474.5	67.27
1	203.16	203.16	60.85000038	46.91999853	41.22000039	gi|241997714	spectrin alpha chain, putative [Ixodes scapularis]	1	auto	0	99.00000095	EAAELAQWIK	iTRAQ4plex@N-term; iTRAQ4plex(K)@10		-0.0013348	1445.810791	482.9442	1445.812256	482.9446716	3	13	9.1.1.6004.1	0	-1	-1			0.9060872	2.009071	1.472426	1.675757	1.097176	1.752876									5596.3	72.74	4502.71	68.98	8832.43	93.42	7551.46	88.81
1	203.16	203.16	60.85000038	46.91999853	41.22000039	gi|241997714	spectrin alpha chain, putative [Ixodes scapularis]	1	auto	0	99.00000095	EAAELAQWIK	iTRAQ4plex@N-term; iTRAQ4plex(K)@10		0.000732976	1445.812866	482.9449	1445.812256	482.9446716	3	13	8.1.1.5588.1	0	-1	-1			0.7051231	1.882324	1.129344	1.530233	0.8525014	1.606996									7513.38	84.13	4704.39	71.18	9095.1	94.86	7877.42	90.8
1	203.16	203.16	60.85000038	46.91999853	41.22000039	gi|241997714	spectrin alpha chain, putative [Ixodes scapularis]	0	auto - low confidence	0	0	EAAVK	iTRAQ4plex@N-term; iTRAQ4plex(K)@5	cleaved T-E@N-term	-0.053508598	804.4414673	403.228	804.494873	403.2547302	2	5	1.1.1.1620.1	0	-1	-1			1.087811	2.342829	1.512591	2.060966	1.290214	2.079822									3682.69	59.11	3557.31	60.71	5970.8	77.19	5843.6	77.29
1	203.16	203.16	60.85000038	46.91999853	41.22000039	gi|241997714	spectrin alpha chain, putative [Ixodes scapularis]	0	auto - low confidence	0	0	EAAVK	iTRAQ4plex@N-term; iTRAQ4plex(K)@5	cleaved T-E@N-term	-0.00297379	804.4918823	403.2532	804.494873	403.2547302	2	5	10.1.1.824.1	0	-1	-1			1.43758	0.5141395	0.8033015	0.5778996	0.8936374	0.5314874									65463.44	249.99	83566.79	287.68	56366.77	244.49	71947.17	265.96
1	203.16	203.16	60.85000038	46.91999853	41.22000039	gi|241997714	spectrin alpha chain, putative [Ixodes scapularis]	0	auto - low confidence	0	0	EAAVK	iTRAQ4plex@N-term; iTRAQ4plex(K)@5	cleaved T-E@N-term	-0.00175718	804.493103	403.2538	804.494873	403.2547302	2	5	11.1.1.394.1	0	-1	-1			1.577418	0.7285064	0.8444498	0.8246021	0.8556064	0.7757311									31288.13	173.05	43825.77	207.8	28320.39	173.21	32923.59	179.08
1	203.16	203.16	60.85000038	46.91999853	41.22000039	gi|241997714	spectrin alpha chain, putative [Ixodes scapularis]	0	auto - low confidence	0	0	EAAVK	iTRAQ4plex@N-term; iTRAQ4plex(K)@5	cleaved T-E@N-term	-0.00157408	804.4932861	403.2539	804.494873	403.2547302	2	5	11.1.1.454.1	0	-1	-1			1.407305	0.7899233	0.8580544	0.8643634	0.8637136	0.8161327									28034.82	163.59	35033.93	186.53	25784.48	164.42	29779.75	169.92
1	203.16	203.16	60.85000038	46.91999853	41.22000039	gi|241997714	spectrin alpha chain, putative [Ixodes scapularis]	0	auto - low confidence	0	0	EAAVK	iTRAQ4plex@N-term; iTRAQ4plex(K)@5	cleaved T-E@N-term	-0.00139097	804.4934692	403.254	804.494873	403.2547302	2	6	11.1.1.520.1	0	-1	-1			1.146165	0.8690066	0.937358	0.8752646	0.9030009	0.8437056									25737.05	156.33	26194.42	162.79	25858.9	162.96	28582.52	167.37
1	203.16	203.16	60.85000038	46.91999853	41.22000039	gi|241997714	spectrin alpha chain, putative [Ixodes scapularis]	0	auto - low confidence	0	0	EAAVK	iTRAQ4plex@N-term; iTRAQ4plex(K)@5	cleaved T-E@N-term	-0.00078062	804.4940796	403.2543	804.494873	403.2547302	2	6	11.1.1.579.1	0	-1	-1			0.9962005	0.7556432	0.9467479	0.7274225	0.9245785	0.7031031									36879.74	186.85	32624.03	182.9	37425.53	195.35	41935.82	204.44
1	203.16	203.16	60.85000038	46.91999853	41.22000039	gi|241997714	spectrin alpha chain, putative [Ixodes scapularis]	0	auto - low confidence	0	0	EAAVK	iTRAQ4plex@N-term; iTRAQ4plex(K)@5	cleaved T-E@N-term	-0.000597515	804.4942627	403.2544	804.494873	403.2547302	2	6	11.1.1.635.1	0	-1	-1			0.8946894	0.6463007	0.9155666	0.6069812	0.9488153	0.5801647									53842.09	225.6	42775.71	210.49	52839.37	232.05	62828.57	252.12
1	203.16	203.16	60.85000038	46.91999853	41.22000039	gi|241997714	spectrin alpha chain, putative [Ixodes scapularis]	0	auto - low confidence	0	0	EAAVK	iTRAQ4plex@N-term; iTRAQ4plex(K)@5	cleaved T-E@N-term	0.000256976	804.4953003	403.2549	804.494873	403.2547302	2	6	11.1.1.953.1	0	-1	-1			0.8989187	0.3668573	0.5838079	0.3974501	0.5466359	0.4812779									165955.3	397.9	132469	367.82	103850	329.19	111568.8	465.58
1	203.16	203.16	60.85000038	46.91999853	41.22000039	gi|241997714	spectrin alpha chain, putative [Ixodes scapularis]	0	auto - shared MS/MS	0	57.69000053	EALIEK	iTRAQ4plex@N-term; iTRAQ4plex(K)@6		0.00405704	989.604248	495.8094	989.6000977	495.807312	2	10	10.1.1.2609.1	0	-1	-1			0.9335921	0.2681749	1.242003	0.2354847	1.191682	0.2344763									306610.8	538.45	254183.6	515.17	408183.9	640.38	449367.2	698.17
1	203.16	203.16	60.85000038	46.91999853	41.22000039	gi|241997714	spectrin alpha chain, putative [Ixodes scapularis]	0	auto - low confidence	0	0	EALIEK	iTRAQ4plex@N-term; Methyl(E)@5; iTRAQ4plex(K)@6		0.000574237	1003.616272	502.8154	1003.615723	502.815155	2	10	9.1.1.3014.1	0	-1	-1			0.7358791	0.3906457	0.8262739	0.3521487	0.6824394	0.3755804									167566.8	397.35	109495.8	339.92	148408.2	386.37	140638.9	409.62
1	203.16	203.16	60.85000038	46.91999853	41.22000039	gi|241997714	spectrin alpha chain, putative [Ixodes scapularis]	0	auto - shared MS/MS	0	27.45999992	EALIK	iTRAQ4plex@N-term; iTRAQ4plex(K)@5	cleaved V-E@N-term	-0.00203677	860.555481	431.285	860.5574951	431.2860107	2	8	10.1.1.2317.1	0	-1	-1			0.9201041	0.2214534	1.088525	0.1997984	0.8940558	0.2117149									452199.8	653.88	369462.4	619.69	527612	727.46	497219.9	768.91
1	203.16	203.16	60.85000038	46.91999853	41.22000039	gi|241997714	spectrin alpha chain, putative [Ixodes scapularis]	0	auto - shared MS/MS	0	25.81999898	EALIK	iTRAQ4plex@N-term; iTRAQ4plex(K)@5	cleaved V-E@N-term	0.00119809	860.5586548	431.2866	860.5574951	431.2860107	2	8	10.1.1.2554.1	0	-1	-1			0.8463736	0.427627	0.731082	0.4214296	0.7122375	0.436378									127240.5	347.86	95629.2	314.45	99709.67	319.79	111456.1	379.09
1	203.16	203.16	60.85000038	46.91999853	41.22000039	gi|241997714	spectrin alpha chain, putative [Ixodes scapularis]	0	auto - low confidence	0	0	EALIK	iTRAQ4plex@N-term; iTRAQ4plex(K)@5	cleaved V-E@N-term	-0.0490303	860.5084839	431.2615	860.5574951	431.2860107	2	7	2.1.1.3288.1	0	-1	-1			0.8726664	1.296766	1.481805	1.06781	1.319333	1.06017									13776.49	114.12	10675.54	106.51	21881.42	147.44	22353.56	147.9
1	203.16	203.16	60.85000038	46.91999853	41.22000039	gi|241997714	spectrin alpha chain, putative [Ixodes scapularis]	0	auto - low confidence	0	0	EALIK	iTRAQ4plex@N-term; iTRAQ4plex(K)@5	cleaved V-E@N-term	0.039161898	860.5966797	431.3056	860.5574951	431.2860107	2	4	10.1.1.2754.1	0	-1	-1			1.086806	0.7082151	0.8636751	0.7185362	0.7882813	0.7590411									39899.3	194.75	38505.29	197.59	36936.99	194.77	38681.21	224.85
1	203.16	203.16	60.85000038	46.91999853	41.22000039	gi|241997714	spectrin alpha chain, putative [Ixodes scapularis]	0	auto - shared MS/MS	0	31.40999973	EALLK	iTRAQ4plex@N-term; iTRAQ4plex(K)@5	cleaved A-E@N-term	0.00119809	860.5586548	431.2866	860.5574951	431.2860107	2	8	10.1.1.2462.1	0	-1	-1			0.6457446	0.3230483	0.7676733	0.2843482	0.8135922	0.3211482									269052	503.05	154276.6	406.43	221390.2	474.29	269213.3	702.94
1	203.16	203.16	60.85000038	46.91999853	41.22000039	gi|241997714	spectrin alpha chain, putative [Ixodes scapularis]	0	auto - shared MS/MS	0	27.45999992	EALLK	iTRAQ4plex@N-term; iTRAQ4plex(K)@5	cleaved A-E@N-term	-0.00203677	860.555481	431.285	860.5574951	431.2860107	2	8	10.1.1.2317.1	0	-1	-1			0.9201041	0.2214534	1.088525	0.1997984	0.8940558	0.2117149									452199.8	653.88	369462.4	619.69	527612	727.46	497219.9	768.91
1	203.16	203.16	60.85000038	46.91999853	41.22000039	gi|241997714	spectrin alpha chain, putative [Ixodes scapularis]	0	auto - shared MS/MS	0	25.81999898	EALLK	iTRAQ4plex@N-term; iTRAQ4plex(K)@5	cleaved A-E@N-term	0.00119809	860.5586548	431.2866	860.5574951	431.2860107	2	8	10.1.1.2554.1	0	-1	-1			0.8463736	0.427627	0.731082	0.4214296	0.7122375	0.436378									127240.5	347.86	95629.2	314.45	99709.67	319.79	111456.1	379.09
1	203.16	203.16	60.85000038	46.91999853	41.22000039	gi|241997714	spectrin alpha chain, putative [Ixodes scapularis]	0	auto - low confidence	0	0	EALLK	iTRAQ4plex@N-term; iTRAQ4plex(K)@5	cleaved A-E@N-term	-0.0490303	860.5084839	431.2615	860.5574951	431.2860107	2	7	2.1.1.3288.1	0	-1	-1			0.8726664	1.296766	1.481805	1.06781	1.319333	1.06017									13776.49	114.12	10675.54	106.51	21881.42	147.44	22353.56	147.9
1	203.16	203.16	60.85000038	46.91999853	41.22000039	gi|241997714	spectrin alpha chain, putative [Ixodes scapularis]	0	auto - low confidence	0	0	EALLK	iTRAQ4plex@N-term; iTRAQ4plex(K)@5	cleaved A-E@N-term	0.039161898	860.5966797	431.3056	860.5574951	431.2860107	2	4	10.1.1.2754.1	0	-1	-1			1.086806	0.7082151	0.8636751	0.7185362	0.7882813	0.7590411									39899.3	194.75	38505.29	197.59	36936.99	194.77	38681.21	224.85
1	203.16	203.16	60.85000038	46.91999853	41.22000039	gi|241997714	spectrin alpha chain, putative [Ixodes scapularis]	0	auto - low confidence	0	0	EFAK	iTRAQ4plex@N-term; iTRAQ4plex(K)@4		0.000605653	781.4584961	391.7365	781.4577637	391.7361755	2	6	11.1.1.1650.1	0	-1	-1			0.8768659	0.1113626	0.8714473	0.1052049	0.7321669	0.1404483									1836625	1319.01	1430068	1217.15	1715566	1318.91	1653804	1996.11
1	203.16	203.16	60.85000038	46.91999853	41.22000039	gi|241997714	spectrin alpha chain, putative [Ixodes scapularis]	0	auto - low confidence	0	0	EFAK	iTRAQ4plex@N-term; iTRAQ4plex(K)@4		0.000188498	781.4580688	391.7363	781.4577637	391.7361755	2	6	12.1.1.1693.1	0	-1	-1			1.023603	0.2194812	1.25269	0.1978049	0.9654619	0.2252994									434117.8	643.58	394586.5	638.62	582903.9	763.33	515461.6	874.49
1	203.16	203.16	60.85000038	46.91999853	41.22000039	gi|241997714	spectrin alpha chain, putative [Ixodes scapularis]	0	auto - low confidence	0	0	EFAK	iTRAQ4plex@N-term; iTRAQ4plex(K)@4		0.000195927	781.4580688	391.7363	781.4577637	391.7361755	2	5	13.1.1.1682.1	0	-1	-1			1.166397	0.7619827	1.26234	0.7140684	1.263567	0.6939958									33331.14	177.93	34522.29	187.71	45099.55	213.89	51796.67	229.7
1	203.16	203.16	60.85000038	46.91999853	41.22000039	gi|241997714	spectrin alpha chain, putative [Ixodes scapularis]	0	auto - discordant peptide type	0	96.10999823	EFSMMFK	iTRAQ4plex@N-term; Oxidation(M)@5; iTRAQ4plex(K)@7		-0.000122238	1222.596924	612.3057	1222.597046	612.3057861	2	11	10.1.1.4687.1	0	-1	-1			0.7997918	0.4512435	1.001019	0.3963575	0.7104665	0.422038									119147.7	335.36	84618.52	298.45	127842	356.76	104107.7	327.39
1	203.16	203.16	60.85000038	46.91999853	41.22000039	gi|241997714	spectrin alpha chain, putative [Ixodes scapularis]	0	auto - low confidence	0	0	EFTR	iTRAQ4plex@N-term	cleaved I-E@N-term	-4.16E-05	695.3724976	348.6935	695.3724365	348.6934814	2	6	9.1.1.1416.1	0	-1	-1			0.8976726	0.5038684	1.229995	0.4377544	1.172365	0.4370998									89027.98	290.05	70965.53	272.77	117375	343.18	128363.9	374.05
1	203.16	203.16	60.85000038	46.91999853	41.22000039	gi|241997714	spectrin alpha chain, putative [Ixodes scapularis]	0	auto - low confidence	0	0	EFTR	iTRAQ4plex@N-term	cleaved I-E@N-term	-0.000385898	695.3720703	348.6933	695.3724365	348.6934814	2	6	10.1.1.947.1	0	-1	-1			1.028928	0.5488504	1.43929	0.4796623	1.160903	0.4950527									69236.23	256.14	63258.84	256.47	106813.8	326.11	98851.45	325.18
1	203.16	203.16	60.85000038	46.91999853	41.22000039	gi|241997714	spectrin alpha chain, putative [Ixodes scapularis]	0	auto - low confidence	0	0	EFTR	iTRAQ4plex@N-term	cleaved I-E@N-term	-0.000141757	695.3722534	348.6934	695.3724365	348.6934814	2	6	10.1.1.1006.1	0	-1	-1			1.107085	0.8958929	1.364592	0.811165	1.254768	0.8052425									24864.34	153.59	24443.35	158.61	36368.5	191.21	38370.19	198.21
1	203.16	203.16	60.85000038	46.91999853	41.22000039	gi|241997714	spectrin alpha chain, putative [Ixodes scapularis]	0	auto - low confidence	0	0	EFTR	iTRAQ4plex@N-term	cleaved I-E@N-term	-0.000141757	695.3722534	348.6934	695.3724365	348.6934814	2	6	10.1.1.1065.1	0	-1	-1			1.034802	1.894207	1.403211	1.668116	1.16413	1.683894									5788.33	74.05	5318.8	74.3	8706.07	93.2	8287.21	90.74
1	203.16	203.16	60.85000038	46.91999853	41.22000039	gi|241997714	spectrin alpha chain, putative [Ixodes scapularis]	0	auto - low confidence	0	0	EFTR	iTRAQ4plex@N-term	cleaved I-E@N-term	4.13E-05	695.3724976	348.6935	695.3724365	348.6934814	2	6	10.1.1.1231.1	0	-1	-1			0.9503278	2.232851	1.909087	1.798086	2.183002	1.715918									4437.89	64.79	3745.01	63.27	9081.3	95.32	11914.73	107.43
1	203.16	203.16	60.85000038	46.91999853	41.22000039	gi|241997714	spectrin alpha chain, putative [Ixodes scapularis]	0	auto - low confidence	0	0	EFTR	iTRAQ4plex@N-term	cleaved I-E@N-term	4.13E-05	695.3724976	348.6935	695.3724365	348.6934814	2	5	10.1.1.1287.1	0	-1	-1			0.8914907	1.150014	2.250117	0.8788705	2.632894	0.8440114									17584.5	128.9	13920.34	123.35	42411.23	205.63	56939.92	238.21
1	203.16	203.16	60.85000038	46.91999853	41.22000039	gi|241997714	spectrin alpha chain, putative [Ixodes scapularis]	0	auto - shared MS/MS	0	73.50000143	EQVLGR	iTRAQ4plex@N-term		-0.000595812	844.4882813	423.2514	844.4888306	423.251709	2	10	8.1.1.1804.1	0	-1	-1			0.7438695	0.7472487	1.114581	0.6230102	1.030272	0.6234205									45890.05	208.22	30312.26	179.97	54824.66	234.06	58146.55	248.59
1	203.16	203.16	60.85000038	46.91999853	41.22000039	gi|241997714	spectrin alpha chain, putative [Ixodes scapularis]	0	auto - low confidence	0	0	EQVLGR	iTRAQ4plex@N-term		-0.000778918	844.4880981	423.2513	844.4888306	423.251709	2	5	8.1.1.1735.1	0	-1	-1			0.8454354	0.9018948	1.401638	0.7449401	1.485687	0.7143051									29030.47	165.55	21794.03	152.28	43614.98	209.05	53043.86	228.17
1	203.16	203.16	60.85000038	46.91999853	41.22000039	gi|241997714	spectrin alpha chain, putative [Ixodes scapularis]	0	auto - low confidence	0	0	ESWMK	iTRAQ4plex@N-term; iTRAQ4plex(K)@5	cleaved A-E@N-term	0.024405001	967.5285034	484.7715	967.5040894	484.7593079	2	6	3.1.1.3065.1	0	-1	-1			0.7816582	2.384756	1.292875	1.951282	1.26943	1.891847									4369.32	64.19	3032.73	56.97	6055.03	77.76	6821.44	81.31
1	203.16	203.16	60.85000038	46.91999853	41.22000039	gi|241997714	spectrin alpha chain, putative [Ixodes scapularis]	0	auto - low confidence	0	0	ESYK	iTRAQ4plex@N-term; iTRAQ4plex(K)@4	cleaved D-E@N-term	-0.000140394	813.4474487	407.731	813.4476318	407.7310791	2	6	12.1.1.707.1	0	-1	-1			1.249546	0.9384232	1.387518	0.8781054	1.562857	0.8305333									21222.54	142.09	23547.92	154.84	31563.25	179.33	40791.54	200.47
1	203.16	203.16	60.85000038	46.91999853	41.22000039	gi|241997714	spectrin alpha chain, putative [Ixodes scapularis]	0	auto - low confidence	0	0	ETIR	iTRAQ4plex@N-term		-9.69E-05	661.3880615	331.7013	661.3880615	331.7013245	2	4	9.1.1.955.1	0	-1	-1			0.9053014	1.716903	1.488775	1.43095	1.467926	1.39626									7672.04	85.15	6167.47	80.79	12242.94	110.58	13850.6	117.34
1	203.16	203.16	60.85000038	46.91999853	41.22000039	gi|241997714	spectrin alpha chain, putative [Ixodes scapularis]	0	auto - shared MS/MS	0	15.10999948	EVKEK	iTRAQ4plex@N-term; iTRAQ4plex(K)@3; iTRAQ4plex(K)@5	cleaved D-E@N-term; missed K-E@3	-0.00162233	1063.658691	532.8366	1063.660278	532.8374023	2	6	15.1.1.264.1	0	-1	-1			1.047372	1.723231	1.172427	1.592081	1.143949	1.537308									6916.76	80.98	6432.9	81.34	8692.29	93.78	9731.12	96.95
1	203.16	203.16	60.85000038	46.91999853	41.22000039	gi|241997714	spectrin alpha chain, putative [Ixodes scapularis]	0	auto - low confidence	0	14.41999972	EVKEK	iTRAQ4plex@N-term; iTRAQ4plex(K)@3; iTRAQ4plex(K)@5	cleaved D-E@N-term; missed K-E@3	8.66E-05	1063.660522	532.8375	1063.660278	532.8374023	2	6	15.1.1.326.1	0	-1	-1			1.023069	1.130209	1.085549	1.057773	1.113444	1.007354									16272.75	124.15	14783.22	123.27	18934.61	138.73	22283.47	146.58
1	203.16	203.16	60.85000038	46.91999853	41.22000039	gi|241997714	spectrin alpha chain, putative [Ixodes scapularis]	0	auto - low confidence	0	0	EVLQK	iTRAQ4plex@N-term; iTRAQ4plex(K)@5	cleaved V-E@N-term	-0.00087845	903.5625	452.7885	903.5632935	452.7889404	2	7	10.1.1.1887.1	0	-1	-1			0.9781904	0.1923192	0.8454085	0.1902611	0.7862573	0.264476									575416.9	739.41	499814.8	715.18	521428.8	731.62	556417.6	1286.22
1	203.16	203.16	60.85000038	46.91999853	41.22000039	gi|241997714	spectrin alpha chain, putative [Ixodes scapularis]	0	auto - low confidence	0	0	EVLQR	iTRAQ4plex@N-term	cleaved V-E@N-term	2.02E-06	787.4674683	394.741	787.4674072	394.7409668	2	6	5.1.1.2367.1	0	-1	-1			0.8813643	0.9884067	0.7360253	0.9856981	0.742408	0.9338878									23138.02	147.84	18108.59	136.56	18254.28	137.01	21126.25	143.89
1	203.16	203.16	60.85000038	46.91999853	41.22000039	gi|241997714	spectrin alpha chain, putative [Ixodes scapularis]	0	auto - low confidence	0	0	EVLQR	iTRAQ4plex@N-term	cleaved V-E@N-term	0.00107787	787.4684448	394.7415	787.4674072	394.7409668	2	6	7.1.1.2607.1	0	-1	-1			0.7737525	0.2607081	0.5669872	0.2706976	0.5144886	0.2962572									360842.5	583.72	247926.4	506.89	219299	475.98	228321.6	566.68
1	203.16	203.16	60.85000038	46.91999853	41.22000039	gi|241997714	spectrin alpha chain, putative [Ixodes scapularis]	0	auto - low confidence	0	0	EVLQR	iTRAQ4plex@N-term	cleaved V-E@N-term	-4.51E-05	787.4672852	394.7409	787.4674072	394.7409668	2	6	8.1.1.2636.1	0	-1	-1			0.8830962	0.4381891	0.7407442	0.4359657	0.6861005	0.4249071									117602.3	333.37	92220.34	308.15	93374.83	309.28	99233.2	314.1
1	203.16	203.16	60.85000038	46.91999853	41.22000039	gi|241997714	spectrin alpha chain, putative [Ixodes scapularis]	0	auto - low confidence	0	0	EVLQR	iTRAQ4plex@N-term	cleaved V-E@N-term	0.000382119	787.4676514	394.7411	787.4674072	394.7409668	2	6	8.1.1.2697.1	0	-1	-1			0.7784774	0.1219218	0.5839898	0.1257744	0.54421	0.1919126									1642950	1244.61	1135726	1084.97	1028432	1032.56	1099625	1938.95
1	203.16	203.16	60.85000038	46.91999853	41.22000039	gi|241997714	spectrin alpha chain, putative [Ixodes scapularis]	0	auto - low confidence	0	0	EVLQR	iTRAQ4plex@N-term	cleaved V-E@N-term	0.000310055	787.4676514	394.7411	787.4674072	394.7409668	2	6	9.1.1.2764.1	0	-1	-1			1.224143	0.2361676	0.9695189	0.2401211	0.9317312	0.230871									336670.3	565.95	365965.3	607.07	349870.1	599.9	385788.3	610.51
1	203.16	203.16	60.85000038	46.91999853	41.22000039	gi|241997714	spectrin alpha chain, putative [Ixodes scapularis]	0	auto - low confidence	0	0	EVLQR	iTRAQ4plex@N-term	cleaved V-E@N-term	0.00208007	787.4694824	394.742	787.4674072	394.7409668	2	6	9.1.1.2831.1	0	-1	-1			0.8446748	0.2018275	0.5680097	0.21637	0.5846916	0.2146375									568224.2	732.94	426198.8	661.59	345956.3	600.99	408601.7	700.98
1	203.16	203.16	60.85000038	46.91999853	41.22000039	gi|241997714	spectrin alpha chain, putative [Ixodes scapularis]	0	auto - low confidence	0	0	EVLQR	iTRAQ4plex@N-term	cleaved V-E@N-term	0.000375487	787.4676514	394.7411	787.4674072	394.7409668	2	5	10.1.1.2763.1	0	-1	-1			0.9002066	0.5075064	0.5288944	0.5679035	0.3766313	0.6666048									86165.23	285.35	68877.48	264.88	48848	225.36	39911.86	230.9
1	203.16	203.16	60.85000038	46.91999853	41.22000039	gi|241997714	spectrin alpha chain, putative [Ixodes scapularis]	0	auto - low confidence	0	0	EVLQR	iTRAQ4plex@N-term	cleaved V-E@N-term	-2.36E-05	787.4674683	394.741	787.4674072	394.7409668	2	6	13.1.1.2605.1	0	-1	-1			0.9584436	0.9504247	0.6033232	1.039882	0.5776137	0.9866689									23688.57	149.7	20160.83	143.12	15319.15	126.51	16827.9	127.51
1	203.16	203.16	60.85000038	46.91999853	41.22000039	gi|241997714	spectrin alpha chain, putative [Ixodes scapularis]	1	auto	0	29.96000051	EVSMK	iTRAQ4plex@N-term; iTRAQ4plex(K)@5		0.00067175	880.4938965	441.2542	880.4931641	441.2538757	2	8	10.1.1.1688.1	0	-1	-1			0.8005003	0.2659886	1.257657	0.220476	0.9337522	0.228096									345013.8	570.51	245245.5	510.95	465098.1	678.25	396206.6	622.49
1	203.16	203.16	60.85000038	46.91999853	41.22000039	gi|241997714	spectrin alpha chain, putative [Ixodes scapularis]	0	auto - low confidence	0	0	FADK	iTRAQ4plex@N-term; iTRAQ4plex(K)@4	cleaved Q-F@N-term	0.000227251	767.4424438	384.7285	767.4421387	384.7283325	2	5	11.1.1.1602.1	0	-1	-1			0.8526138	0.2079903	1.228534	0.1780985	1.454858	0.1836186									541006.5	715.51	409598	657.51	712419	849.77	968002.6	1232.99
1	203.16	203.16	60.85000038	46.91999853	41.22000039	gi|241997714	spectrin alpha chain, putative [Ixodes scapularis]	0	auto - low confidence	0	0	FADK	iTRAQ4plex@N-term; iTRAQ4plex(K)@4	cleaved Q-F@N-term	-0.0127595	767.4294434	384.722	767.4421387	384.7283325	2	6	12.1.1.1696.1	0	-1	-1			1.070626	0.5482797	1.453282	0.4846451	1.381671	0.4754432									67821.6	253.7	64477.61	258.46	105648.6	325.55	115246.1	338.2
1	203.16	203.16	60.85000038	46.91999853	41.22000039	gi|241997714	spectrin alpha chain, putative [Ixodes scapularis]	0	auto - low confidence	0	0	FLADFR	iTRAQ4plex@N-term; Oxidation(F)@5		-0.00125631	927.4922485	464.7534	927.4935913	464.7540894	2	10	8.1.1.3623.1	0	-1	-1			0.8305699	0.5471457	1.092508	0.4756571	0.7437406	0.505068									79176.39	273.4	58394.89	247.84	92718.43	303.31	72422.04	266.94
1	203.16	203.16	60.85000038	46.91999853	41.22000039	gi|241997714	spectrin alpha chain, putative [Ixodes scapularis]	0	auto - low confidence	0	0	FLADFR	iTRAQ4plex@N-term; Oxidation(F)@5		0.000335813	927.4938965	464.7542	927.4935913	464.7540894	2	10	9.1.1.3864.1	0	-1	-1			0.9440309	0.4293115	0.9269312	0.4079908	0.7614833	0.4123281									118340.7	335.7	99202.63	319.67	117578.3	344.78	110827.6	331.64
1	203.16	203.16	60.85000038	46.91999853	41.22000039	gi|241997714	spectrin alpha chain, putative [Ixodes scapularis]	0	auto - shared MS/MS	0	76.05000138	FLADYR	iTRAQ4plex@N-term		0.000335813	927.4938965	464.7542	927.4935913	464.7540894	2	10	9.1.1.3864.1	0	-1	-1			0.9440309	0.4293115	0.9269312	0.4079908	0.7614833	0.4123281									118340.7	335.7	99202.63	319.67	117578.3	344.78	110827.6	331.64
1	203.16	203.16	60.85000038	46.91999853	41.22000039	gi|241997714	spectrin alpha chain, putative [Ixodes scapularis]	0	auto - low confidence	0	0	FLAK	iTRAQ4plex@N-term; iTRAQ4plex(K)@4	cleaved Q-F@N-term	-8.61E-05	765.4992676	383.7569	765.4992676	383.756897	2	5	10.1.1.2448.1	0	-1	-1			0.8538615	0.2560204	1.069377	0.2260883	0.7586484	0.2706207									355031.8	579.44	269189.3	530.99	406952.7	636.71	331254.2	715.07
1	203.16	203.16	60.85000038	46.91999853	41.22000039	gi|241997714	spectrin alpha chain, putative [Ixodes scapularis]	0	auto - low confidence	0	0	FLAK	iTRAQ4plex@N-term; iTRAQ4plex(K)@4	cleaved Q-F@N-term	-0.000879521	765.4984741	383.7565	765.4992676	383.756897	2	6	10.1.1.2708.1	0	-1	-1			0.7468024	0.5100204	0.7526454	0.4750221	0.5614177	0.4954363									97070.01	302.45	64371.52	259.92	78310.73	280.79	67023.13	258.17
1	203.16	203.16	60.85000038	46.91999853	41.22000039	gi|241997714	spectrin alpha chain, putative [Ixodes scapularis]	0	auto - low confidence	0	0	FLAK	iTRAQ4plex@N-term; iTRAQ4plex(K)@4	cleaved Q-F@N-term	0.000543677	765.4998779	383.7572	765.4992676	383.756897	2	6	11.1.1.2442.1	0	-1	-1			1.055504	0.4172104	1.105632	0.3912629	0.8239616	0.4233348									117272.8	333.38	109915.8	335.65	138980.4	373.63	118838.7	372.78
1	203.16	203.16	60.85000038	46.91999853	41.22000039	gi|241997714	spectrin alpha chain, putative [Ixodes scapularis]	0	auto - low confidence	0	0	FLAK	iTRAQ4plex@N-term; iTRAQ4plex(K)@4	cleaved Q-F@N-term	0.000116432	765.4994507	383.757	765.4992676	383.756897	2	5	11.1.1.2883.1	0	-1	-1			0.9101701	0.6127032	1.303001	0.5272263	1.206667	0.5226583									59776.11	237.71	48311.8	225.19	83486.84	289	88709.18	300.87
1	203.16	203.16	60.85000038	46.91999853	41.22000039	gi|241997714	spectrin alpha chain, putative [Ixodes scapularis]	0	auto - low confidence	0	0	FLAK	iTRAQ4plex@N-term; iTRAQ4plex(K)@4	cleaved Q-F@N-term	-0.000249779	765.4990845	383.7568	765.4992676	383.756897	2	5	11.1.1.2948.1	0	-1	-1			0.8332894	0.6535814	1.121031	0.5665044	1.037489	0.5643111									55412.86	228.69	41002.41	207.8	66584.6	258.4	70704.59	272.12
1	203.16	203.16	60.85000038	46.91999853	41.22000039	gi|241997714	spectrin alpha chain, putative [Ixodes scapularis]	0	auto - low confidence	0	0	FLAK	iTRAQ4plex@N-term; iTRAQ4plex(K)@4	cleaved Q-F@N-term	0.00110726	765.5002441	383.7574	765.4992676	383.756897	2	5	12.1.1.2354.1	0	-1	-1			1.135795	0.7511688	1.441344	0.6766691	1.280566	0.6727909									34904.44	182.02	35203.33	190.33	53925.48	232.53	54971.32	233.68
1	203.16	203.16	60.85000038	46.91999853	41.22000039	gi|241997714	spectrin alpha chain, putative [Ixodes scapularis]	0	auto - low confidence	0	0	FLAK	iTRAQ4plex@N-term; iTRAQ4plex(K)@4	cleaved Q-F@N-term	0.000130695	765.4994507	383.757	765.4992676	383.756897	2	5	12.1.1.2595.1	0	-1	-1			1.127308	0.8393409	0.9692227	0.8319969	0.7797803	0.8396798									27849.16	162.57	27877.74	168.13	28932.2	171.52	26707.79	161.2
1	203.16	203.16	60.85000038	46.91999853	41.22000039	gi|241997714	spectrin alpha chain, putative [Ixodes scapularis]	0	auto - low confidence	0	0	FQYFK	iTRAQ4plex@N-term; iTRAQ4plex(K)@5		-0.0295338	1019.538879	510.7767	1019.568359	510.7914734	2	7	2.1.1.4097.1	0	-1	-1			0.9489301	1.117538	1.266736	0.9819922	1.239122	0.9510492									17485.29	128.6	14733.64	123.97	23741.31	154.48	26646.52	160.67
1	203.16	203.16	60.85000038	46.91999853	41.22000039	gi|241997714	spectrin alpha chain, putative [Ixodes scapularis]	0	auto - low confidence	0	0	FQYFK	iTRAQ4plex@N-term; iTRAQ4plex(K)@5		0.000501013	1019.568848	510.7917	1019.568359	510.7914734	2	7	10.1.1.4161.1	0	-1	-1			0.8389352	0.2133358	1.130658	0.1845339	0.7840627	0.2059361									518203.5	700.12	386039.6	637.36	628025.9	789.4	499694.7	776.64
1	203.16	203.16	60.85000038	46.91999853	41.22000039	gi|241997714	spectrin alpha chain, putative [Ixodes scapularis]	0	auto - low confidence	0	0	FQYFK	iTRAQ4plex@N-term; iTRAQ4plex(K)@5		-0.000242973	1019.568298	510.7914	1019.568359	510.7914734	2	7	11.1.1.3966.1	0	-1	-1			0.8940061	0.2809477	1.483017	0.232659	0.9165379	0.261895									288742.1	522.45	229220.6	492.65	458988.6	671.3	325472.3	616.25
1	203.16	203.16	60.85000038	46.91999853	41.22000039	gi|241997714	spectrin alpha chain, putative [Ixodes scapularis]	0	auto - low confidence	0	0	FQYFK	iTRAQ4plex@N-term; iTRAQ4plex(K)@5		-0.000295142	1019.568054	510.7913	1019.568359	510.7914734	2	7	12.1.1.3659.1	0	-1	-1			0.9114275	0.9966177	1.22382	0.86896	0.8303705	0.9227043									22524.67	145.91	18229.87	138.07	29547.58	171.14	23002.97	151.15
1	203.16	203.16	60.85000038	46.91999853	41.22000039	gi|241997714	spectrin alpha chain, putative [Ixodes scapularis]	1	auto	0	99.00000095	GHFDAPAIIAK	iTRAQ4plex@N-term; iTRAQ4plex(K)@11		-0.000239477	1426.817505	476.6131	1426.817627	476.6131592	3	13	14.1.1.3938.1	0	-1	-1			0.6442592	0.7898158	1.118331	0.6226038	0.9609633	0.6884447									45691.21	207.58	26139.44	168.88	54770.77	233.17	53999.91	279.32
1	203.16	203.16	60.85000038	46.91999853	41.22000039	gi|241997714	spectrin alpha chain, putative [Ixodes scapularis]	0	auto - low confidence	0	0	GHFDAPAIIAK	iTRAQ4plex@N-term; iTRAQ4plex(K)@11		-0.090350099	1426.727295	714.3709	1426.817627	714.4160767	2	5	2.1.1.6106.1	0	-1	-1			0.3148553	1.602343	0.1958503	1.731955	0.1720563	1.673188									19763.46	135.91	5525.57	79.97	4148.9	65.95	4182.03	63.79
1	203.16	203.16	60.85000038	46.91999853	41.22000039	gi|241997714	spectrin alpha chain, putative [Ixodes scapularis]	0	auto - low confidence	0	0	GHKLDESLVYQQFLAK	iTRAQ4plex@N-term; iTRAQ4plex(K)@3; iTRAQ4plex(K)@16	missed K-L@3	-2.05E-05	2307.29541	577.8311	2307.295166	577.8311157	4	5	16.1.1.4871.1	0	-1	-1			1.156912	4.102262	1.590319	3.643595	1.749617	3.479565									1161.66	33.22	1193.39	35.1	1980.2	44.71	2499.63	49.55
1	203.16	203.16	60.85000038	46.91999853	41.22000039	gi|241997714	spectrin alpha chain, putative [Ixodes scapularis]	0	auto - shared MS/MS	0	19.17999983	GLLK	iTRAQ4plex@N-term; iTRAQ4plex(K)@4	cleaved Q-G@N-term	0.000442012	717.4996948	359.7571	717.4992676	359.756897	2	6	11.1.1.1909.1	0	-1	-1			0.8663258	0.1765521	0.9728567	0.1613716	0.9287163	0.1562389									750583.3	859.85	577408.4	775.69	782696.8	889.57	857305.3	910.81
1	203.16	203.16	60.85000038	46.91999853	41.22000039	gi|241997714	spectrin alpha chain, putative [Ixodes scapularis]	0	auto - low confidence	0	0	GLLK	iTRAQ4plex@N-term; iTRAQ4plex(K)@4	cleaved Q-G@N-term	-0.047427699	717.4518433	359.7332	717.4992676	359.756897	2	6	2.1.1.2751.1	0	-1	-1			0.9652706	1.267307	1.435701	1.087214	1.355829	1.0792									13501.25	113.02	11572.47	110.11	20777.04	144.14	22512.95	153.34
1	203.16	203.16	60.85000038	46.91999853	41.22000039	gi|241997714	spectrin alpha chain, putative [Ixodes scapularis]	0	auto - low confidence	0	0	GLLK	iTRAQ4plex@N-term; iTRAQ4plex(K)@4	cleaved Q-G@N-term	-0.00418392	717.4950562	359.7548	717.4992676	359.756897	2	5	10.1.1.1806.1	0	-1	-1			0.7758562	0.3503548	0.8695676	0.3173631	0.7704798	0.3157784									201185.1	435.93	138605.4	381.6	187518.8	434.82	190638.5	437.91
1	203.16	203.16	60.85000038	46.91999853	41.22000039	gi|241997714	spectrin alpha chain, putative [Ixodes scapularis]	0	auto - low confidence	0	0	GLLK	iTRAQ4plex@N-term; iTRAQ4plex(K)@4	cleaved Q-G@N-term	0.00137027	717.5006714	359.7576	717.4992676	359.756897	2	6	10.1.1.1963.1	0	-1	-1			0.6628034	0.1890627	0.6478541	0.177435	0.6978231	0.1638875									767123.6	849.57	451495.1	691.83	532706.9	738.49	658361.2	795.34
1	203.16	203.16	60.85000038	46.91999853	41.22000039	gi|241997714	spectrin alpha chain, putative [Ixodes scapularis]	0	auto - low confidence	0	0	GLLK	iTRAQ4plex@N-term; iTRAQ4plex(K)@4	cleaved Q-G@N-term	-0.0011932	717.4980469	359.7563	717.4992676	359.756897	2	6	10.1.1.2094.1	0	-1	-1			1.268349	0.4245054	0.8122317	0.4596057	0.8785776	0.4246863									102052.4	311.62	114938.3	338.95	88848.27	305.2	110269.9	325.47
1	203.16	203.16	60.85000038	46.91999853	41.22000039	gi|241997714	spectrin alpha chain, putative [Ixodes scapularis]	0	auto - low confidence	0	0	GLLK	iTRAQ4plex@N-term; iTRAQ4plex(K)@4	cleaved Q-G@N-term	-0.0010101	717.498291	359.7564	717.4992676	359.756897	2	5	10.1.1.2164.1	0	-1	-1			0.7815728	0.612842	0.7244108	0.5897772	0.7702408	0.6226182									65117.14	247.79	45192.65	217.1	50562.21	227.83	61684.41	303.98
1	203.16	203.16	60.85000038	46.91999853	41.22000039	gi|241997714	spectrin alpha chain, putative [Ixodes scapularis]	0	auto - low confidence	0	0	GLLK	iTRAQ4plex@N-term; iTRAQ4plex(K)@4	cleaved Q-G@N-term	-0.00138904	717.4978638	359.7562	717.4992676	359.756897	2	6	11.1.1.1771.1	0	-1	-1			1.356171	0.2938943	1.449875	0.2781132	1.29046	0.359845									208962.4	448.93	251643.4	504.66	324746.3	573.54	331639.6	957.36
1	203.16	203.16	60.85000038	46.91999853	41.22000039	gi|241997714	spectrin alpha chain, putative [Ixodes scapularis]	0	auto - low confidence	0	0	GLLK	iTRAQ4plex@N-term; iTRAQ4plex(K)@4	cleaved Q-G@N-term	0.000625117	717.4998779	359.7572	717.4992676	359.756897	2	6	11.1.1.2033.1	0	-1	-1			1.284211	0.2072045	1.189347	0.2024354	1.200632	0.1951216									427902.5	638.19	487960	701.88	545505.7	746.69	631841.6	794.93
1	203.16	203.16	60.85000038	46.91999853	41.22000039	gi|241997714	spectrin alpha chain, putative [Ixodes scapularis]	0	auto - low confidence	0	0	GLLK	iTRAQ4plex@N-term; iTRAQ4plex(K)@4	cleaved Q-G@N-term	-0.000168338	717.4990845	359.7568	717.4992676	359.756897	2	6	11.1.1.2106.1	0	-1	-1			1.013888	0.3870273	1.183731	0.3530781	1.083011	0.3613684									140285.1	365.96	126300.3	361.09	177996.1	423.51	186852.2	467.26
1	203.16	203.16	60.85000038	46.91999853	41.22000039	gi|241997714	spectrin alpha chain, putative [Ixodes scapularis]	0	auto - low confidence	0	0	GLLK	iTRAQ4plex@N-term; iTRAQ4plex(K)@4	cleaved Q-G@N-term	0.000442012	717.4996948	359.7571	717.4992676	359.756897	2	4	11.1.1.2334.1	0	-1	-1			0.9402351	0.1799472	1.194678	0.1602262	1.086434	0.1869353									688789.3	822.85	575076.8	773.89	882029.3	941.79	920329.1	1323.27
1	203.16	203.16	60.85000038	46.91999853	41.22000039	gi|241997714	spectrin alpha chain, putative [Ixodes scapularis]	0	auto - low confidence	0	0	GLLK	iTRAQ4plex@N-term; iTRAQ4plex(K)@4	cleaved Q-G@N-term	0.000224686	717.4994507	359.757	717.4992676	359.756897	2	4	12.1.1.1605.1	0	-1	-1			1.241453	0.9713727	0.5301226	1.209807	0.6401904	1.091402									19635.73	136.74	21646.13	146.59	11157.56	110.38	15460.01	129.92
1	203.16	203.16	60.85000038	46.91999853	41.22000039	gi|241997714	spectrin alpha chain, putative [Ixodes scapularis]	0	auto - low confidence	0	0	GLLK	iTRAQ4plex@N-term; iTRAQ4plex(K)@4	cleaved Q-G@N-term	-0.00117912	717.4980469	359.7563	717.4992676	359.756897	2	5	12.1.1.1868.1	0	-1	-1			0.8893679	0.4375006	0.9251166	0.4083931	0.8665757	0.4030313									117951.4	333.85	93150.99	310.76	116962.1	344.34	125708	360.68
1	203.16	203.16	60.85000038	46.91999853	41.22000039	gi|241997714	spectrin alpha chain, putative [Ixodes scapularis]	0	auto - low confidence	0	0	GLLK	iTRAQ4plex@N-term; iTRAQ4plex(K)@4	cleaved Q-G@N-term	4.16E-05	717.4992676	359.7569	717.4992676	359.756897	2	5	12.1.1.1946.1	0	-1	-1			0.7938135	0.2305588	0.7019979	0.2254876	0.7802058	0.2253494									456080.3	657.83	321486.5	578.26	343180.7	594.81	437626.9	757.72
1	203.16	203.16	60.85000038	46.91999853	41.22000039	gi|241997714	spectrin alpha chain, putative [Ixodes scapularis]	0	auto - low confidence	0	0	GLLK	iTRAQ4plex@N-term; iTRAQ4plex(K)@4	cleaved Q-G@N-term	-0.000568769	717.4986572	359.7566	717.4992676	359.756897	2	6	12.1.1.2041.1	0	-1	-1			1.309232	0.6564646	1.36843	0.6235537	1.392995	0.6075456									42318.61	200.75	49198.41	223.25	62072.57	251.21	72499.42	275.19
1	203.16	203.16	60.85000038	46.91999853	41.22000039	gi|241997714	spectrin alpha chain, putative [Ixodes scapularis]	0	auto - low confidence	0	0	GLLKK	iTRAQ4plex@N-term; iTRAQ4plex(K)@4; iTRAQ4plex(K)@5	cleaved Q-G@N-term; missed K-K@4	0.00152648	989.697937	330.9066	989.6962891	330.9060364	3	5	15.1.1.1788.1	0	-1	-1			0.7970605	0.205913	0.4950633	0.2272286	0.5442547	0.2050087									572974.5	747.12	405536.2	646.29	304047.7	565.81	383522.7	606.72
1	203.16	203.16	60.85000038	46.91999853	41.22000039	gi|241997714	spectrin alpha chain, putative [Ixodes scapularis]	0	auto - low confidence	0	0	GVCQAGENMVADGHFAHEEINKR	iTRAQ4plex@N-term; Methylthio(C)@3; iTRAQ4plex(K)@22	missed K-R@22	-0.0158724	2845.314453	712.3359	2845.330078	712.3398438	4	6	16.1.1.4379.1	0	-1	-1			1.677459	5.46372	2.843515	4.834534	3.61513	4.620249									552.14	23.01	822.44	29.06	1682.87	41.24	2454.86	48.97
1	203.16	203.16	60.85000038	46.91999853	41.22000039	gi|241997714	spectrin alpha chain, putative [Ixodes scapularis]	1	auto	0	99.00000095	GVLLSLWEER	iTRAQ4plex@N-term		0.0014173	1344.753906	673.3842	1344.752319	673.3834229	2	18	9.1.1.7081.1	0	-1	-1			0.8665786	2.18342	1.111003	1.924378	1.132142	1.844653									4837.18	67.59	3722.23	62.45	5760.41	76.22	6735.14	81.11
1	203.16	203.16	60.85000038	46.91999853	41.22000039	gi|241997714	spectrin alpha chain, putative [Ixodes scapularis]	1	auto	0	99.00000095	GVLLSLWEER	iTRAQ4plex@N-term		0.00197528	1344.754517	673.3845	1344.752319	673.3834229	2	18	8.1.1.6598.1	0	-1	-1			0.864566	1.984619	1.270267	1.690368	1.319694	1.620187									5887.17	74.56	4519.68	69.06	8015.81	89.74	9555.06	96.55
1	203.16	203.16	60.85000038	46.91999853	41.22000039	gi|241997714	spectrin alpha chain, putative [Ixodes scapularis]	1	auto	0	99.00000095	GVLLSLWEER	iTRAQ4plex@N-term		0.00128548	1344.753662	673.3841	1344.752319	673.3834229	2	18	6.1.1.6042.1	0	-1	-1			0.6556804	1.474361	1.030529	1.196346	0.9601701	1.171925									12890.49	110.16	7505.24	90.17	14238.86	119.21	15221.98	122.07
1	203.16	203.16	60.85000038	46.91999853	41.22000039	gi|241997714	spectrin alpha chain, putative [Ixodes scapularis]	1	auto	0	99.00000095	GVLLSLWEER	iTRAQ4plex@N-term		0.000958132	1344.753296	673.3839	1344.752319	673.3834229	2	18	7.1.1.7227.1	0	-1	-1			0.6344155	0.5030611	1.125751	0.3942923	1.158212	0.4038106									114178.8	328.75	64322.39	265.34	137776	371.14	162639.9	460.48
1	203.16	203.16	60.85000038	46.91999853	41.22000039	gi|241997714	spectrin alpha chain, putative [Ixodes scapularis]	1	auto	0	99.00000095	GVLLSLWEER	iTRAQ4plex@N-term		0.00064461	1344.753052	673.3838	1344.752319	673.3834229	2	17	10.1.1.6754.1	0	-1	-1			1.008433	1.771754	0.9473151	1.711962	0.9349931	1.643432									6660.55	79.42	5964.31	78.16	6763.17	83.08	7659	86.62
1	203.16	203.16	60.85000038	46.91999853	41.22000039	gi|241997714	spectrin alpha chain, putative [Ixodes scapularis]	0	auto - discordant peptide type	0	99.00000095	GVLLSLWEER	iTRAQ4plex@N-term; Methyl(E)@9		0.00103002	1358.769043	680.3918	1358.767944	680.3912964	2	18	7.1.1.7645.1	0	-1	-1			0.6984782	1.137104	1.281029	0.8931508	1.065009	0.9034667									20829.38	140.03	12919.1	118.48	28600.99	168.18	27282.43	164.67
1	203.16	203.16	60.85000038	46.91999853	41.22000039	gi|241997714	spectrin alpha chain, putative [Ixodes scapularis]	0	auto - discordant peptide type	0	93.4400022	GVLLSLWEER	iTRAQ4plex@N-term; Methyl(E)@9		0.00139623	1358.769531	680.392	1358.767944	680.3912964	2	13	7.1.1.7475.1	0	-1	-1			0.8937258	1.235432	1.792071	0.9861327	1.85878	0.952574									15046.44	119.23	11941.01	113.18	28902.46	169.65	34396.59	181.84
1	203.16	203.16	60.85000038	46.91999853	41.22000039	gi|241997714	spectrin alpha chain, putative [Ixodes scapularis]	1	auto	0	80.87999821	GWINEK	iTRAQ4plex@N-term; iTRAQ4plex(K)@6		-0.00120771	1033.578857	517.7967	1033.579956	517.7973022	2	10	12.1.1.2700.1	0	-1	-1			1.623512	0.5351596	2.119647	0.4910008	1.771225	0.5069964									57975	235.66	83579.42	290.93	131719.5	362.77	126289.7	382.67
1	203.16	203.16	60.85000038	46.91999853	41.22000039	gi|241997714	spectrin alpha chain, putative [Ixodes scapularis]	0	auto - low confidence	0	0	GWINEK	iTRAQ4plex@N-term; Methyl(E)@5; iTRAQ4plex(K)@6		-0.00052934	1047.595215	524.8049	1047.595703	524.8051147	2	10	11.1.1.3556.1	0	-1	-1			1.478541	0.8009804	1.671857	0.7512891	1.497671	0.7476138									26882.93	160.25	35294.98	188.83	48174.98	220.29	49516.11	223.42
1	203.16	203.16	60.85000038	46.91999853	41.22000039	gi|241997714	spectrin alpha chain, putative [Ixodes scapularis]	1	auto	0	99.00000095	HAEIMATWEMLK	iTRAQ4plex@N-term; iTRAQ4plex(K)@12		-0.0039402	1746.900146	583.3073	1746.904053	583.3086548	3	12	14.1.1.5932.1	0	-1	-1			1.136749	2.412733	1.178503	2.282733	1.206705	2.198618									3367.85	56.55	3399.54	58.9	4254.31	65.79	4998.13	70.94
1	203.16	203.16	60.85000038	46.91999853	41.22000039	gi|241997714	spectrin alpha chain, putative [Ixodes scapularis]	0	auto - discordant peptide type	0	95.46999931	HAEIMATWEMLK	iTRAQ4plex@N-term; Oxidation(M)@10; iTRAQ4plex(K)@12		-0.00369416	1762.895142	588.639	1762.898926	588.6402588	3	10	14.1.1.5362.1	0	-1	-1			1.137595	1.712191	1.375215	1.564494	1.693651	1.478734									6706.64	79.79	6774.79	83.42	9886.02	100.44	13969.55	122.68
1	203.16	203.16	60.85000038	46.91999853	41.22000039	gi|241997714	spectrin alpha chain, putative [Ixodes scapularis]	1	auto	0	98.83999825	HANALHQWLTDTR	iTRAQ4plex@N-term		-0.000602022	1705.876587	427.4764	1705.877075	427.476532	4	11	16.1.1.3737.1	0	-1	-1			1.002199	2.98187	1.21619	2.695073	1.285705	2.577157									2373.09	47.41	2111.89	46.75	3093.58	55.96	3752.4	61.09
1	203.16	203.16	60.85000038	46.91999853	41.22000039	gi|241997714	spectrin alpha chain, putative [Ixodes scapularis]	0	auto - low confidence	0	0	HANALHQWLTDTR	iTRAQ4plex@N-term; Deamidated(Q)@7		-0.0373144	1706.823608	569.9485	1706.861084	569.9609375	3	6	16.1.1.3715.1	0	-1	-1			1.055055	1.359994	1.168126	1.262836	1.358307	1.172856									11055.62	102.36	10357.65	103.18	13842.63	118.88	18468.63	132.97
1	203.16	203.16	60.85000038	46.91999853	41.22000039	gi|241997714	spectrin alpha chain, putative [Ixodes scapularis]	1	auto	0	72.39000201	HFDKDK	iTRAQ4plex@N-term; iTRAQ4plex(K)@4; iTRAQ4plex(K)@6	missed K-D@4	0.000242119	1220.687988	407.9033	1220.687866	407.9032288	3	8	17.1.1.1438.1	0	-1	-1			0.7400997	0.3339871	1.884443	0.2466876	1.534626	0.2610247									236750.7	475.51	155591	415.19	478211.6	684.94	446835.3	744.94
1	203.16	203.16	60.85000038	46.91999853	41.22000039	gi|241997714	spectrin alpha chain, putative [Ixodes scapularis]	0	auto - shared MS/MS	0	70.99000216	HFDKDK	iTRAQ4plex@N-term; iTRAQ4plex(K)@4; iTRAQ4plex(K)@6	missed K-D@4	-0.000399137	1220.6875	407.9031	1220.687866	407.9032288	3	7	16.1.1.1444.1	0	-1	-1			0.7360983	0.7145625	1.608008	0.5437163	1.457835	0.5505329									51260.85	219.75	33506.16	191.55	88352.7	295.49	91906.8	317.46
1	203.16	203.16	60.85000038	46.91999853	41.22000039	gi|241997714	spectrin alpha chain, putative [Ixodes scapularis]	0	auto - low confidence	0	0	HFDKDK	iTRAQ4plex@N-term; iTRAQ4plex(K)@4; iTRAQ4plex(K)@6	missed K-D@4	0.00225636	1220.690186	306.1798	1220.687866	306.1792603	4	3	17.1.1.1445.1	0	-1	-1			0.8050759	0.3710823	1.56201	0.2940401	1.42999	0.3094062									178746.9	412.74	127784.6	371.2	299273.4	544.82	314358.4	647.41
1	203.16	203.16	60.85000038	46.91999853	41.22000039	gi|241997714	spectrin alpha chain, putative [Ixodes scapularis]	0	auto - discordant peptide type	0	39.32999969	HLGGLK	iTRAQ4plex@N-term; iTRAQ4plex(K)@6	cleaved S-H@N-term	2.56E-05	911.5797119	304.8672	911.5795898	304.867157	3	9	15.1.1.1679.1	0	-1	-1			0.9855589	0.8438294	1.605313	0.7109843	1.415476	0.7126641									30188.13	169.19	26419.33	166.66	51944.76	227.25	52552.36	231.34
1	203.16	203.16	60.85000038	46.91999853	41.22000039	gi|241997714	spectrin alpha chain, putative [Ixodes scapularis]	1	auto	0	99.00000095	HQAFEAELAANADR	iTRAQ4plex@N-term		0.00198757	1685.826294	843.9204	1685.824341	843.9194336	2	23	14.1.1.3453.1	0	-1	-1			0.7621256	0.8198249	1.304099	0.6626837	1.119362	0.6682891									37672.32	188.65	25494.82	165.49	52659.73	228.56	51861.65	229.51
1	203.16	203.16	60.85000038	46.91999853	41.22000039	gi|241997714	spectrin alpha chain, putative [Ixodes scapularis]	0	auto - low confidence	0	0	HQAVLAEINNHENR	iTRAQ4plex@N-term; Deamidated(N)@13		0.023467099	1788.922607	448.2379	1788.898926	448.2319946	4	6	15.1.1.3645.1	0	-1	-1			0.902491	3.017506	0.9210901	2.840843	1.066426	2.628578									2456.92	48.19	1968.96	45.15	2425.71	49.85	3222.37	56.39
1	203.16	203.16	60.85000038	46.91999853	41.22000039	gi|241997714	spectrin alpha chain, putative [Ixodes scapularis]	1	auto	0	50.94000101	HQEHKGEIDAR	iTRAQ4plex@N-term; iTRAQ4plex(K)@5	missed K-G@5	-0.00224695	1606.839722	402.7172	1606.841919	402.7177734	4	7	17.1.1.694.1	0	-1	-1			0.7095944	0.405045	2.100686	0.2884476	1.889026	0.4116952									167023.1	398.49	105242.2	344.48	376082.8	609.67	388032.5	1301.91
1	203.16	203.16	60.85000038	46.91999853	41.22000039	gi|241997714	spectrin alpha chain, putative [Ixodes scapularis]	0	auto - low confidence	0	0	HQEHKGEIDAR	iTRAQ4plex@N-term; iTRAQ4plex(K)@5	missed K-G@5	-0.0023079	1606.839722	322.3752	1606.841919	322.3756714	5	5	17.1.1.698.1	0	-1	-1			0.8444589	1.344626	1.704599	1.063942	1.867445	1.058852									13176.02	111.57	9880.2	103.2	24074.22	155.08	30261.16	192.38
1	203.16	203.16	60.85000038	46.91999853	41.22000039	gi|241997714	spectrin alpha chain, putative [Ixodes scapularis]	1	auto	0	99.00000095	HQLVEADILAHEDR	iTRAQ4plex@N-term		-0.00168498	1788.922607	448.2379	1788.924072	448.2382813	4	12	15.1.1.3645.1	0	-1	-1			0.902491	3.017506	0.9210901	2.840843	1.066426	2.628578									2456.92	48.19	1968.96	45.15	2425.71	49.85	3222.37	56.39
1	203.16	203.16	60.85000038	46.91999853	41.22000039	gi|241997714	spectrin alpha chain, putative [Ixodes scapularis]	0	auto - discordant peptide type	0	16.48000032	HTMLEESYR	iTRAQ4plex@N-term; Oxidation(M)@3		0.00388846	1324.624268	442.5487	1324.620361	442.5473938	3	7	14.1.1.1807.1	0	-1	-1			0.9345527	1.590533	1.363404	1.365651	1.218114	1.382349									8733	90.87	7247.2	87.18	12762.44	112.88	13082.93	119.06
1	203.16	203.16	60.85000038	46.91999853	41.22000039	gi|241997714	spectrin alpha chain, putative [Ixodes scapularis]	0	auto - low confidence	0	0	HYAVDEVK	iTRAQ4plex@N-term; iTRAQ4plex(K)@8		-0.00297312	1247.672485	624.8435	1247.675415	624.8449707	2	6	10.1.1.3702.1	0	-1	-1			0.8448597	0.3644293	0.8025227	0.3490511	0.852815	0.3324308									175270.6	406.96	131491.2	369.34	150769.1	392.94	183830.5	437.34
1	203.16	203.16	60.85000038	46.91999853	41.22000039	gi|241997714	spectrin alpha chain, putative [Ixodes scapularis]	0	auto - low confidence	0	0	HYAVDEVK	iTRAQ4plex@N-term; iTRAQ4plex(K)@8		-9.29E-06	1247.675415	624.845	1247.675415	624.8449707	2	6	11.1.1.3607.1	0	-1	-1			0.8756868	0.8554953	0.9001325	0.8020198	0.9725604	0.7617021									31163.41	171.73	24232.42	158.57	30067.49	175.21	37274.78	196.01
1	203.16	203.16	60.85000038	46.91999853	41.22000039	gi|241997714	spectrin alpha chain, putative [Ixodes scapularis]	1	auto	0	83.67000222	HYAVDEVKEK	iTRAQ4plex@N-term; iTRAQ4plex(K)@8; iTRAQ4plex(K)@10	missed K-E@8	-0.000885126	1648.914185	413.2358	1648.915039	413.2360229	4	8	16.1.1.2135.1	0	-1	-1			0.6458965	1.018193	1.553784	0.7423139	1.425489	0.7898276									27856.45	162	15976.87	133.53	46394.04	214.03	48836.35	261
1	203.16	203.16	60.85000038	46.91999853	41.22000039	gi|241997714	spectrin alpha chain, putative [Ixodes scapularis]	0	auto - low confidence	0	0	IADK	iTRAQ4plex@N-term; iTRAQ4plex(K)@4	cleaved W-I@N-term	0.0348281	733.4926758	367.7536	733.4577637	367.7361755	2	5	10.1.1.1372.1	0	-1	-1			0.6165886	0.5585544	0.5846636	0.5291161	0.7504957	0.468956									92591	295.07	50695.25	232.55	58025.73	245.09	85461.51	294.02
1	203.16	203.16	60.85000038	46.91999853	41.22000039	gi|241997714	spectrin alpha chain, putative [Ixodes scapularis]	0	auto - low confidence	0	0	IADK	iTRAQ4plex@N-term; iTRAQ4plex(K)@4	cleaved W-I@N-term	7.67E-05	733.4578857	367.7362	733.4577637	367.7361755	2	6	11.1.1.731.1	0	-1	-1			0.8056133	0.2156956	1.008204	0.1902364	1.037773	0.1860507									519016.4	699.71	371287.8	625.15	560886.7	752.82	662425.7	849.35
1	203.16	203.16	60.85000038	46.91999853	41.22000039	gi|241997714	spectrin alpha chain, putative [Ixodes scapularis]	0	auto - low confidence	0	0	IADK	iTRAQ4plex@N-term; iTRAQ4plex(K)@4	cleaved W-I@N-term	7.67E-05	733.4578857	367.7362	733.4577637	367.7361755	2	5	11.1.1.793.1	0	-1	-1			0.8441713	0.2404846	1.053666	0.2131722	1.109569	0.2136795									406084.1	620.92	304403.5	565.02	458632.3	681.23	554145.6	827.13
1	203.16	203.16	60.85000038	46.91999853	41.22000039	gi|241997714	spectrin alpha chain, putative [Ixodes scapularis]	0	auto - low confidence	0	0	IADK	iTRAQ4plex@N-term; iTRAQ4plex(K)@4	cleaved W-I@N-term	-0.000350503	733.4574585	367.736	733.4577637	367.7361755	2	6	11.1.1.860.1	0	-1	-1			0.8146847	0.5259377	1.010158	0.4657518	1.10425	0.442564									86648.41	285.93	62683.49	256.71	93820.03	308.37	117674.3	347.03
1	203.16	203.16	60.85000038	46.91999853	41.22000039	gi|241997714	spectrin alpha chain, putative [Ixodes scapularis]	0	auto - low confidence	0	0	IADK	iTRAQ4plex@N-term; iTRAQ4plex(K)@4	cleaved W-I@N-term	0.037491199	733.4953003	367.7549	733.4577637	367.7361755	2	4	11.1.1.1902.1	0	-1	-1			0.9766019	0.1835916	0.7381907	0.1898298	0.7577348	0.3442226									629553.5	771.87	545950.4	746.05	498134.9	721.92	586682.9	1887.05
1	203.16	203.16	60.85000038	46.91999853	41.22000039	gi|241997714	spectrin alpha chain, putative [Ixodes scapularis]	0	auto - low confidence	0	0	IADK	iTRAQ4plex@N-term; iTRAQ4plex(K)@4	cleaved W-I@N-term	-0.000755107	733.4570923	367.7358	733.4577637	367.7361755	2	6	12.1.1.956.1	0	-1	-1			0.9868982	0.7197919	1.216281	0.6466207	1.143842	0.6351634									41098.77	197.23	36016.72	193.22	53580.72	232.21	57816.03	240.57
1	203.16	203.16	60.85000038	46.91999853	41.22000039	gi|241997714	spectrin alpha chain, putative [Ixodes scapularis]	0	auto - low confidence	0	0	IADK	iTRAQ4plex@N-term; iTRAQ4plex(K)@4	cleaved W-I@N-term	-0.00154856	733.4562988	367.7354	733.4577637	367.7361755	2	5	12.1.1.1249.1	0	-1	-1			0.9144504	1.243138	1.53668	1.032749	1.569693	1.002386									14556.19	117.32	11819.82	111.87	23976.01	154.82	28100.63	167.47
1	203.16	203.16	60.85000038	46.91999853	41.22000039	gi|241997714	spectrin alpha chain, putative [Ixodes scapularis]	0	auto - low confidence	0	0	IADK	iTRAQ4plex@N-term; iTRAQ4plex(K)@4	cleaved W-I@N-term	-0.000327862	733.4574585	367.736	733.4577637	367.7361755	2	5	12.1.1.1303.1	0	-1	-1			0.784152	0.6471809	1.84138	0.490734	1.904525	0.4854019									60176.57	238.63	41901.61	214.31	118772.7	343.35	140950.8	394.57
1	203.16	203.16	60.85000038	46.91999853	41.22000039	gi|241997714	spectrin alpha chain, putative [Ixodes scapularis]	0	auto - low confidence	0	0	IADK	iTRAQ4plex@N-term; iTRAQ4plex(K)@4	cleaved W-I@N-term	-0.000144757	733.4577026	367.7361	733.4577637	367.7361755	2	6	12.1.1.1362.1	0	-1	-1			0.9859667	0.3271268	1.279405	0.2905053	1.316321	0.3005814									199371.4	434.41	174553.3	425.91	273411.5	525.33	322759	668.3
1	203.16	203.16	60.85000038	46.91999853	41.22000039	gi|241997714	spectrin alpha chain, putative [Ixodes scapularis]	0	auto - low confidence	0	0	IADK	iTRAQ4plex@N-term; iTRAQ4plex(K)@4	cleaved W-I@N-term	-0.00354279	733.4542847	367.7344	733.4577637	367.7361755	2	5	13.1.1.760.1	0	-1	-1			1.025971	0.8192708	1.307281	0.732161	1.220493	0.7207231									31046.59	171.49	28284.73	171.14	43503.95	209.07	46601.82	215.75
1	203.16	203.16	60.85000038	46.91999853	41.22000039	gi|241997714	spectrin alpha chain, putative [Ixodes scapularis]	0	auto - low confidence	0	0	IADK	iTRAQ4plex@N-term; iTRAQ4plex(K)@4	cleaved W-I@N-term	-0.000735179	733.4570923	367.7358	733.4577637	367.7361755	2	5	13.1.1.937.1	0	-1	-1			1.05519	0.8161788	1.276921	0.7405156	1.306812	0.7183936									30753.44	170.73	28815.57	172.4	42092.37	206.28	49426.56	225.36
1	203.16	203.16	60.85000038	46.91999853	41.22000039	gi|241997714	spectrin alpha chain, putative [Ixodes scapularis]	0	auto - low confidence	0	0	IAEK	iTRAQ4plex@N-term; iTRAQ4plex(K)@4	cleaved W-I@N-term	0.000546966	747.4740601	374.7443	747.4734497	374.743988	2	6	10.1.1.1391.1	0	-1	-1			0.8280333	0.2551576	0.7483189	0.2476658	0.7135875	0.2545896									361745	584.55	265982.7	525.23	290158.3	544.59	317470.5	624.57
1	203.16	203.16	60.85000038	46.91999853	41.22000039	gi|241997714	spectrin alpha chain, putative [Ixodes scapularis]	0	auto - low confidence	0	0	IAEK	iTRAQ4plex@N-term; iTRAQ4plex(K)@4	cleaved W-I@N-term	-0.00024649	747.4732666	374.7439	747.4734497	374.743988	2	6	10.1.1.1453.1	0	-1	-1			0.7473275	0.3486153	0.9821467	0.3016676	1.060789	0.2870487									209390.5	444.89	138953.9	384.05	220434.3	472.06	273174.1	527.26
1	203.16	203.16	60.85000038	46.91999853	41.22000039	gi|241997714	spectrin alpha chain, putative [Ixodes scapularis]	0	auto - low confidence	0	0	IAEK	iTRAQ4plex@N-term; iTRAQ4plex(K)@4	cleaved W-I@N-term	-0.000826592	747.4726563	374.7436	747.4734497	374.743988	2	6	11.1.1.783.1	0	-1	-1			0.8553	0.1645104	1.003505	0.148291	0.9667631	0.1712435									857905.4	900.98	651569.7	825.06	922794.1	966.11	1020030	1379.68
1	203.16	203.16	60.85000038	46.91999853	41.22000039	gi|241997714	spectrin alpha chain, putative [Ixodes scapularis]	0	auto - low confidence	0	0	IAEK	iTRAQ4plex@N-term; iTRAQ4plex(K)@4	cleaved W-I@N-term	0.000760319	747.4742432	374.7444	747.4734497	374.743988	2	6	11.1.1.855.1	0	-1	-1			0.8212607	0.2362087	1.160062	0.2022631	1.21691	0.2256417									428921.1	636.18	312796.2	575.03	533340.2	733.44	641932.6	1091.57
1	203.16	203.16	60.85000038	46.91999853	41.22000039	gi|241997714	spectrin alpha chain, putative [Ixodes scapularis]	0	auto - low confidence	0	0	IAEK	iTRAQ4plex@N-term; iTRAQ4plex(K)@4	cleaved W-I@N-term	0.00137067	747.4748535	374.7447	747.4734497	374.743988	2	6	11.1.1.920.1	0	-1	-1			0.9646617	0.1645222	0.9674612	0.1557316	0.8547286	0.1730144									796494.6	871.75	682277.3	838.08	825966	915.05	837268.3	1121.91
1	203.16	203.16	60.85000038	46.91999853	41.22000039	gi|241997714	spectrin alpha chain, putative [Ixodes scapularis]	0	auto - low confidence	0	0	IAEK	iTRAQ4plex@N-term; iTRAQ4plex(K)@4	cleaved W-I@N-term	0.00137067	747.4748535	374.7447	747.4734497	374.743988	2	6	11.1.1.982.1	0	-1	-1			0.7567653	0.2699093	0.8787864	0.2420062	0.9001346	0.2461144									345152.3	571.19	231939.6	494.55	325117.1	574.09	382095.3	696.06
1	203.16	203.16	60.85000038	46.91999853	41.22000039	gi|241997714	spectrin alpha chain, putative [Ixodes scapularis]	0	auto - low confidence	0	0	IAEK	iTRAQ4plex@N-term; iTRAQ4plex(K)@4	cleaved W-I@N-term	0.00118756	747.4746704	374.7446	747.4734497	374.743988	2	6	11.1.1.1041.1	0	-1	-1			0.6867799	0.8379559	0.7765712	0.7522426	0.8282104	0.7087787									38228.04	189.78	23313.24	157.38	31820.65	179.84	38938.23	196.98
1	203.16	203.16	60.85000038	46.91999853	41.22000039	gi|241997714	spectrin alpha chain, putative [Ixodes scapularis]	0	auto - low confidence	0	0	IAEK	iTRAQ4plex@N-term; iTRAQ4plex(K)@4	cleaved W-I@N-term	0.000211004	747.4736938	374.7441	747.4734497	374.743988	2	6	11.1.1.1099.1	0	-1	-1			0.6935284	1.237211	0.7645403	1.118584	0.729122	1.079494									17398.05	127.99	10714.4	106.58	14257.61	120.14	15601.07	123.25
1	203.16	203.16	60.85000038	46.91999853	41.22000039	gi|241997714	spectrin alpha chain, putative [Ixodes scapularis]	0	auto - low confidence	0	0	IAEK	iTRAQ4plex@N-term; iTRAQ4plex(K)@4	cleaved W-I@N-term	0.000577214	747.4740601	374.7443	747.4734497	374.743988	2	6	11.1.1.1173.1	0	-1	-1			0.607471	1.258279	0.6962179	1.113477	0.6934556	1.064272									18527.65	131.96	9994.22	103.67	13826.47	118.34	15801.29	124.96
1	203.16	203.16	60.85000038	46.91999853	41.22000039	gi|241997714	spectrin alpha chain, putative [Ixodes scapularis]	0	auto - low confidence	0	0	IAEK	iTRAQ4plex@N-term; iTRAQ4plex(K)@4	cleaved W-I@N-term	0.000394109	747.473877	374.7442	747.4734497	374.743988	2	6	11.1.1.1229.1	0	-1	-1			0.5370384	1.170956	0.590665	1.040219	0.5828886	0.9885994									23486.52	148.49	11200.23	110.39	14869.82	122.83	16836.73	127.96
1	203.16	203.16	60.85000038	46.91999853	41.22000039	gi|241997714	spectrin alpha chain, putative [Ixodes scapularis]	0	auto - low confidence	0	0	IAEK	iTRAQ4plex@N-term; iTRAQ4plex(K)@4	cleaved W-I@N-term	0.000394109	747.473877	374.7442	747.4734497	374.743988	2	6	11.1.1.1287.1	0	-1	-1			0.4554585	0.7582968	0.5103543	0.6596429	0.4810714	0.6374229									64070.78	245.05	25912.65	169.67	35049.16	188.37	37907.32	193.3
1	203.16	203.16	60.85000038	46.91999853	41.22000039	gi|241997714	spectrin alpha chain, putative [Ixodes scapularis]	0	auto - low confidence	0	0	IAEK	iTRAQ4plex@N-term; iTRAQ4plex(K)@4	cleaved W-I@N-term	-0.000582452	747.4729004	374.7437	747.4734497	374.743988	2	6	11.1.1.1370.1	0	-1	-1			0.7436669	0.4946571	0.7860888	0.4551336	0.7576349	0.4413806									103645	312.61	68443.09	268.34	87330.42	297.66	96574.33	311.21
1	203.16	203.16	60.85000038	46.91999853	41.22000039	gi|241997714	spectrin alpha chain, putative [Ixodes scapularis]	0	auto - low confidence	0	0	IAEK	iTRAQ4plex@N-term; iTRAQ4plex(K)@4	cleaved W-I@N-term	-3.31E-05	747.4734497	374.744	747.4734497	374.743988	2	5	11.1.1.1458.1	0	-1	-1			0.9297877	0.4696805	0.6116183	0.5065085	0.5933416	0.4935361									98856.45	305.86	81619.1	288.42	64808.4	259.9	72137.88	277.38
1	203.16	203.16	60.85000038	46.91999853	41.22000039	gi|241997714	spectrin alpha chain, putative [Ixodes scapularis]	0	auto - low confidence	0	0	IAEK	iTRAQ4plex@N-term; iTRAQ4plex(K)@4	cleaved W-I@N-term	-0.00160107	747.4718628	374.7432	747.4734497	374.743988	2	6	12.1.1.1416.1	0	-1	-1			1.028838	0.4289469	1.449783	0.3747567	1.384103	0.3758823									113389.8	327.77	103591.5	328.3	176206.8	420.26	193017.2	463.76
1	203.16	203.16	60.85000038	46.91999853	41.22000039	gi|241997714	spectrin alpha chain, putative [Ixodes scapularis]	0	auto - low confidence	0	0	IAEK	iTRAQ4plex@N-term; iTRAQ4plex(K)@4	cleaved W-I@N-term	0.000962401	747.4744873	374.7445	747.4734497	374.743988	2	6	12.1.1.1479.1	0	-1	-1			1.060948	0.3708346	0.9817215	0.3611688	1.155635	0.3313322									147707	374.17	139154.8	376.87	155430.1	400.13	209930.4	448.34
1	203.16	203.16	60.85000038	46.91999853	41.22000039	gi|241997714	spectrin alpha chain, putative [Ixodes scapularis]	0	auto - low confidence	0	0	IAEK	iTRAQ4plex@N-term; iTRAQ4plex(K)@4	cleaved W-I@N-term	0.00138965	747.4748535	374.7447	747.4734497	374.743988	2	5	12.1.1.1558.1	0	-1	-1			1.171124	1.016058	0.820603	1.070142	0.7624264	1.047624									18570.94	132.81	19312.55	139.39	16334.76	130.04	17413.47	133.31
1	203.16	203.16	60.85000038	46.91999853	41.22000039	gi|241997714	spectrin alpha chain, putative [Ixodes scapularis]	0	auto - low confidence	0	0	IARR	iTRAQ4plex@N-term	cleaved W-I@N-term; missed R-R@3	-0.00852888	658.4274902	330.221	658.4360352	330.2252808	2	5	10.1.1.1679.1	0	-1	-1			1.318377	0.2342436	1.278509	0.2262904	1.185495	0.2210624									331019.4	561.89	387521.8	625.54	453631.3	678.84	482621.7	683.47
1	203.16	203.16	60.85000038	46.91999853	41.22000039	gi|241997714	spectrin alpha chain, putative [Ixodes scapularis]	0	auto - low confidence	0	0	IARR	iTRAQ4plex@N-term	cleaved W-I@N-term; missed R-R@3	-0.00980654	658.4262695	330.2204	658.4360352	330.2252808	2	3	12.1.1.1599.1	0	-1	-1			0.9478359	0.6480446	0.7939298	0.6463722	0.7657068	0.656229									51509.85	220.73	43353.73	210.76	43834.71	212.12	48507.22	241.08
1	203.16	203.16	60.85000038	46.91999853	41.22000039	gi|241997714	spectrin alpha chain, putative [Ixodes scapularis]	0	auto - shared MS/MS	0	24.43999946	IASK	iTRAQ4plex@N-term; iTRAQ4plex(K)@4	cleaved N-I@N-term	-0.000178813	705.4626465	353.7386	705.4628296	353.7387085	2	6	13.1.1.888.1	0	-1	-1			0.8702053	0.6705821	0.739135	0.666167	0.8475981	0.6155525									50692.34	218.83	39171.22	201.01	40161.68	203.77	52842.81	231.88
1	203.16	203.16	60.85000038	46.91999853	41.22000039	gi|241997714	spectrin alpha chain, putative [Ixodes scapularis]	0	auto - low confidence	0	0	IASK	iTRAQ4plex@N-term; iTRAQ4plex(K)@4	cleaved N-I@N-term	-0.047785401	705.4151001	353.7148	705.4628296	353.7387085	2	6	2.1.1.1735.1	0	-1	-1			0.8564479	0.947213	1.646919	0.7572058	1.435719	0.754433									26241.74	157.41	19957.06	146.3	46324.48	214.07	46335.69	212.01
1	203.16	203.16	60.85000038	46.91999853	41.22000039	gi|241997714	spectrin alpha chain, putative [Ixodes scapularis]	0	auto - low confidence	0	0	IASK	iTRAQ4plex@N-term; iTRAQ4plex(K)@4	cleaved N-I@N-term	0.00851315	705.4714966	353.743	705.4628296	353.7387085	2	6	9.1.1.1981.1	0	-1	-1			1.221017	0.8126971	1.126608	0.8547485	9.777049	0.6080073									28688.88	165.29	31105.58	178.29	34644.34	218.74	344964.9	670.05
1	203.16	203.16	60.85000038	46.91999853	41.22000039	gi|241997714	spectrin alpha chain, putative [Ixodes scapularis]	0	auto - low confidence	0	0	IASK	iTRAQ4plex@N-term; iTRAQ4plex(K)@4	cleaved N-I@N-term	-0.000194913	705.4626465	353.7386	705.4628296	353.7387085	2	6	10.1.1.956.1	0	-1	-1			0.7304459	0.9583709	0.6158466	0.9469711	0.5661608	0.9220583									27807.19	161.84	18036.33	137.33	18355.89	137.12	19362.01	138.47
1	203.16	203.16	60.85000038	46.91999853	41.22000039	gi|241997714	spectrin alpha chain, putative [Ixodes scapularis]	0	auto - low confidence	0	0	IASK	iTRAQ4plex@N-term; iTRAQ4plex(K)@4	cleaved N-I@N-term	0.000415438	705.4632568	353.7389	705.4628296	353.7387085	2	6	10.1.1.1281.1	0	-1	-1			0.767004	0.7075695	0.7877742	0.6603609	0.9944067	0.6002547									49583.2	216.21	33770.32	188.18	41867.99	207.63	60639.01	250.14
1	203.16	203.16	60.85000038	46.91999853	41.22000039	gi|241997714	spectrin alpha chain, putative [Ixodes scapularis]	0	auto - low confidence	0	0	IASK	iTRAQ4plex@N-term; iTRAQ4plex(K)@4	cleaved N-I@N-term	0.000598543	705.463501	353.739	705.4628296	353.7387085	2	6	10.1.1.1342.1	0	-1	-1			0.6112572	0.2807566	0.5342481	0.2730013	0.6054006	0.2505213									368279.3	588.79	199896.1	461.34	210894.9	466.69	274204	528.87
1	203.16	203.16	60.85000038	46.91999853	41.22000039	gi|241997714	spectrin alpha chain, putative [Ixodes scapularis]	0	auto - low confidence	0	0	IASK	iTRAQ4plex@N-term; iTRAQ4plex(K)@4	cleaved N-I@N-term	0.000409954	705.4632568	353.7389	705.4628296	353.7387085	2	6	11.1.1.583.1	0	-1	-1			0.8103856	0.4485129	0.8878109	0.4106195	0.8852412	0.3969255									119173	335.32	85757.56	299.53	113408.1	339.16	129745.7	363.24
1	203.16	203.16	60.85000038	46.91999853	41.22000039	gi|241997714	spectrin alpha chain, putative [Ixodes scapularis]	0	auto - low confidence	0	0	IASK	iTRAQ4plex@N-term; iTRAQ4plex(K)@4	cleaved N-I@N-term	0.000409954	705.4632568	353.7389	705.4628296	353.7387085	2	6	11.1.1.640.1	0	-1	-1			0.8488713	0.4289006	0.8298905	0.4072022	0.8537997	0.4026468									126200.3	345.23	95127.28	314.24	112260.5	338.61	132516.4	391.52
1	203.16	203.16	60.85000038	46.91999853	41.22000039	gi|241997714	spectrin alpha chain, putative [Ixodes scapularis]	0	auto - low confidence	0	0	IASK	iTRAQ4plex@N-term; iTRAQ4plex(K)@4	cleaved N-I@N-term	0.00163065	705.4644775	353.7395	705.4628296	353.7387085	2	6	11.1.1.711.1	0	-1	-1			0.7173709	0.07511623	0.6250435	0.07393739	0.7373918	0.1337593									4609929	2098.11	2936574	1754.84	3088519	1799.66	4180672	5258.37
1	203.16	203.16	60.85000038	46.91999853	41.22000039	gi|241997714	spectrin alpha chain, putative [Ixodes scapularis]	0	auto - low confidence	0	0	IASK	iTRAQ4plex@N-term; iTRAQ4plex(K)@4	cleaved N-I@N-term	0.000226849	705.4630737	353.7388	705.4628296	353.7387085	2	6	11.1.1.772.1	0	-1	-1			0.7374796	0.2746541	0.6790427	0.2643627	0.750761	0.2538464									337810.9	565.94	221221.2	481.47	245876.2	502.82	311909.7	594.85
1	203.16	203.16	60.85000038	46.91999853	41.22000039	gi|241997714	spectrin alpha chain, putative [Ixodes scapularis]	0	auto - low confidence	0	0	IASK	iTRAQ4plex@N-term; iTRAQ4plex(K)@4	cleaved N-I@N-term	4.37E-05	705.4628906	353.7387	705.4628296	353.7387085	2	6	11.1.1.841.1	0	-1	-1			0.7595445	0.4727715	0.6806813	0.4594755	0.7448135	0.4319166									111477.2	324.28	75186.91	280.21	81334.65	289.28	102114.4	326.02
1	203.16	203.16	60.85000038	46.91999853	41.22000039	gi|241997714	spectrin alpha chain, putative [Ixodes scapularis]	0	auto - low confidence	0	0	IASK	iTRAQ4plex@N-term; iTRAQ4plex(K)@4	cleaved N-I@N-term	0.0010203	705.4638672	353.7392	705.4628296	353.7387085	2	6	11.1.1.908.1	0	-1	-1			0.7635628	0.7479206	0.676562	0.7293852	0.7185264	0.6764615									44369.48	204.56	30083.76	177.17	32176.42	181.86	39208.54	194.09
1	203.16	203.16	60.85000038	46.91999853	41.22000039	gi|241997714	spectrin alpha chain, putative [Ixodes scapularis]	0	auto - low confidence	0	0	IASK	iTRAQ4plex@N-term; iTRAQ4plex(K)@4	cleaved N-I@N-term	-0.000353541	705.4624634	353.7385	705.4628296	353.7387085	2	6	12.1.1.738.1	0	-1	-1			1.18733	0.8584311	1.52742	0.7741652	1.514341	0.7546468									26118.52	157.55	27537.39	168.19	42761.5	207.5	48643.6	220.58
1	203.16	203.16	60.85000038	46.91999853	41.22000039	gi|241997714	spectrin alpha chain, putative [Ixodes scapularis]	0	auto - low confidence	0	0	IASK	iTRAQ4plex@N-term; iTRAQ4plex(K)@4	cleaved N-I@N-term	0.000439915	705.4632568	353.7389	705.4628296	353.7387085	2	6	12.1.1.940.1	0	-1	-1			0.914927	0.595524	0.9304767	0.5604227	0.8962584	0.5474498									62552.16	243.25	50819.66	229.21	62386.93	251.76	68949.18	265.68
1	203.16	203.16	60.85000038	46.91999853	41.22000039	gi|241997714	spectrin alpha chain, putative [Ixodes scapularis]	0	auto - low confidence	0	0	IASK	iTRAQ4plex@N-term; iTRAQ4plex(K)@4	cleaved N-I@N-term	0.00025681	705.4630737	353.7388	705.4628296	353.7387085	2	6	12.1.1.1254.1	0	-1	-1			0.9465914	1.00291	0.9221799	0.9598548	1.15437	0.8715073									21589.8	142.91	18147.39	136.73	21340.77	148.34	30651.18	173.76
1	203.16	203.16	60.85000038	46.91999853	41.22000039	gi|241997714	spectrin alpha chain, putative [Ixodes scapularis]	0	auto - low confidence	0	0	IASK	iTRAQ4plex@N-term; iTRAQ4plex(K)@4	cleaved N-I@N-term	0.000439915	705.4632568	353.7389	705.4628296	353.7387085	2	6	12.1.1.1307.1	0	-1	-1			0.8632497	0.2630369	0.7907832	0.2552512	0.9031461	0.258422									331925.4	560.61	254436.8	513.07	281347.9	538.45	368682.1	721.11
1	203.16	203.16	60.85000038	46.91999853	41.22000039	gi|241997714	spectrin alpha chain, putative [Ixodes scapularis]	0	auto - low confidence	0	0	IASK	iTRAQ4plex@N-term; iTRAQ4plex(K)@4	cleaved N-I@N-term	1.27E-05	705.4628906	353.7387	705.4628296	353.7387085	2	6	12.1.1.1370.1	0	-1	-1			0.7925572	0.393658	0.6197968	0.4010498	0.709847	0.3748999									155990.3	383.88	109782	337.31	103631.7	328.17	136180.8	385.15
1	203.16	203.16	60.85000038	46.91999853	41.22000039	gi|241997714	spectrin alpha chain, putative [Ixodes scapularis]	0	auto - shared MS/MS	0	25.40999949	IIAK	iTRAQ4plex@N-term; iTRAQ4plex(K)@4	cleaved A-I@N-term	-0.000481244	731.5144653	366.7645	731.5148926	366.7647095	2	6	13.1.1.2261.1	0	-1	-1			1.015491	0.684613	1.155829	0.6271641	0.8421037	0.6596704									44599.14	205.53	40216.6	203.61	55254.25	235.05	46189.75	218.02
1	203.16	203.16	60.85000038	46.91999853	41.22000039	gi|241997714	spectrin alpha chain, putative [Ixodes scapularis]	0	auto - low confidence	0	13.3100003	IIAK	iTRAQ4plex@N-term; iTRAQ4plex(K)@4	cleaved A-I@N-term	0.000149028	731.5150757	366.7648	731.5148926	366.7647095	2	6	11.1.1.2029.1	0	-1	-1			0.9307551	0.3574154	0.5343955	0.4050761	0.5589365	0.4741209									170245.8	401.21	140706.7	378.1	97518.05	321.29	117028.7	481.46
1	203.16	203.16	60.85000038	46.91999853	41.22000039	gi|241997714	spectrin alpha chain, putative [Ixodes scapularis]	0	auto - low confidence	0	0	IIAK	iTRAQ4plex@N-term; iTRAQ4plex(K)@4	cleaved A-I@N-term	-0.084256999	731.4306641	366.7226	731.5148926	366.7647095	2	5	2.1.1.2258.1	0	-1	-1			1.036008	0.8838859	1.087527	0.8294216	1.030376	0.8060693									26409.21	158.18	24295.27	157.92	30785.14	176.63	33466.08	180.53
1	203.16	203.16	60.85000038	46.91999853	41.22000039	gi|241997714	spectrin alpha chain, putative [Ixodes scapularis]	0	auto - low confidence	0	0	IIAK	iTRAQ4plex@N-term; iTRAQ4plex(K)@4	cleaved A-I@N-term	-0.048673499	731.4662476	366.7404	731.5148926	366.7647095	2	5	2.1.1.3039.1	0	-1	-1			0.8573455	1.390828	1.659286	1.110321	1.397036	1.115567									12170.11	107.24	9265.17	99.7	21645.2	146.22	20910.08	143.05
1	203.16	203.16	60.85000038	46.91999853	41.22000039	gi|241997714	spectrin alpha chain, putative [Ixodes scapularis]	0	auto - low confidence	0	0	IIAK	iTRAQ4plex@N-term; iTRAQ4plex(K)@4	cleaved A-I@N-term	0.000353308	731.5152588	366.7649	731.5148926	366.7647095	2	5	10.1.1.2028.1	0	-1	-1			0.6844334	0.215897	0.5299906	0.2197318	0.5591714	0.2039554									579099.7	750.46	351955.3	607.75	328978.3	583.77	398246.4	627.21
1	203.16	203.16	60.85000038	46.91999853	41.22000039	gi|241997714	spectrin alpha chain, putative [Ixodes scapularis]	0	auto - low confidence	0	0	IIAK	iTRAQ4plex@N-term; iTRAQ4plex(K)@4	cleaved A-I@N-term	0.00114676	731.5160522	366.7653	731.5148926	366.7647095	2	6	10.1.1.2187.1	0	-1	-1			0.6772386	0.0922109	0.842415	0.08039053	0.7300106	0.165577									3194698	1733.9	1921209	1432.19	2884707	1710.74	2868221	4486.73
1	203.16	203.16	60.85000038	46.91999853	41.22000039	gi|241997714	spectrin alpha chain, putative [Ixodes scapularis]	0	auto - low confidence	0	0	IIAK	iTRAQ4plex@N-term; iTRAQ4plex(K)@4	cleaved A-I@N-term	0.00114676	731.5160522	366.7653	731.5148926	366.7647095	2	6	10.1.1.2338.1	0	-1	-1			0.9746987	0.3414732	0.7383384	0.3503008	0.4964428	0.4792237									182180.6	415.28	157679.6	400.9	144179.5	383.5	111230.8	468.88
1	203.16	203.16	60.85000038	46.91999853	41.22000039	gi|241997714	spectrin alpha chain, putative [Ixodes scapularis]	0	auto - low confidence	0	0	IIAK	iTRAQ4plex@N-term; iTRAQ4plex(K)@4	cleaved A-I@N-term	0.00194022	731.5168457	366.7657	731.5148926	366.7647095	2	6	10.1.1.2405.1	0	-1	-1			0.8473538	0.3011949	0.7464451	0.2951916	0.7614642	0.3066807									255626.4	491.25	192341.7	446.08	204526.4	458.28	239391.5	572.15
1	203.16	203.16	60.85000038	46.91999853	41.22000039	gi|241997714	spectrin alpha chain, putative [Ixodes scapularis]	0	auto - low confidence	0	0	IIAK	iTRAQ4plex@N-term; iTRAQ4plex(K)@4	cleaved A-I@N-term	0.000902624	731.5158691	366.7652	731.5148926	366.7647095	2	5	10.1.1.2555.1	0	-1	-1			0.8179777	0.489165	0.906129	0.4469345	0.9290279	0.4719468									99607.02	306.56	72349.31	275.08	96744.38	313.53	113807.9	407.19
1	203.16	203.16	60.85000038	46.91999853	41.22000039	gi|241997714	spectrin alpha chain, putative [Ixodes scapularis]	0	auto - low confidence	0	0	IIAK	iTRAQ4plex@N-term; iTRAQ4plex(K)@4	cleaved A-I@N-term	0.00371024	731.5186768	366.7666	731.5148926	366.7647095	2	5	10.1.1.2695.1	0	-1	-1			0.7374341	0.463377	0.5173056	0.4884232	0.4738024	0.4763181									117797.7	333.13	77137.04	283.15	65317.52	260.11	68641.63	263.09
1	203.16	203.16	60.85000038	46.91999853	41.22000039	gi|241997714	spectrin alpha chain, putative [Ixodes scapularis]	0	auto - low confidence	0	0	IIAK	iTRAQ4plex@N-term; iTRAQ4plex(K)@4	cleaved A-I@N-term	0.00234629	731.5172729	366.7659	731.5148926	366.7647095	2	6	11.1.1.2152.1	0	-1	-1			0.7894337	0.08887298	1.004909	0.07851063	0.7462317	0.1207859									3328072	1933.1	2332982	1569.28	3584804	1893.54	3054358	3234.65
1	203.16	203.16	60.85000038	46.91999853	41.22000039	gi|241997714	spectrin alpha chain, putative [Ixodes scapularis]	0	auto - low confidence	0	0	IIAK	iTRAQ4plex@N-term; iTRAQ4plex(K)@4	cleaved A-I@N-term	-0.000644428	731.5142822	366.7644	731.5148926	366.7647095	2	6	11.1.1.2294.1	0	-1	-1			1.094625	0.6014817	0.9376997	0.5953074	0.5883839	0.6648096									55178.25	229.14	53633.53	233.37	55459.69	236.56	39928.43	207.29
1	203.16	203.16	60.85000038	46.91999853	41.22000039	gi|241997714	spectrin alpha chain, putative [Ixodes scapularis]	0	auto - low confidence	0	0	IIAK	iTRAQ4plex@N-term; iTRAQ4plex(K)@4	cleaved A-I@N-term	0.00191904	731.5168457	366.7657	731.5148926	366.7647095	2	6	11.1.1.2355.1	0	-1	-1			0.962999	0.09988999	1.040808	0.09242667	0.6204242	0.1609534									2167842	1439.72	1853773	1383.19	2418488	1554.63	1654131	2425.17
1	203.16	203.16	60.85000038	46.91999853	41.22000039	gi|241997714	spectrin alpha chain, putative [Ixodes scapularis]	0	auto - low confidence	0	0	IIAK	iTRAQ4plex@N-term; iTRAQ4plex(K)@4	cleaved A-I@N-term	-0.00125478	731.5136719	366.7641	731.5148926	366.7647095	2	6	11.1.1.2422.1	0	-1	-1			1.009685	0.962635	0.9858963	0.9208764	1.028982	0.8765982									22565.29	146.19	20231.58	144.05	23846.13	156.06	28556.33	168.63
1	203.16	203.16	60.85000038	46.91999853	41.22000039	gi|241997714	spectrin alpha chain, putative [Ixodes scapularis]	0	auto - low confidence	0	0	IIAK	iTRAQ4plex@N-term; iTRAQ4plex(K)@4	cleaved A-I@N-term	-3.41E-05	731.5148926	366.7647	731.5148926	366.7647095	2	4	11.1.1.2684.1	0	-1	-1			0.9145983	0.3381709	0.6755343	0.3505065	0.6014412	0.3713102									192832	426.93	156607.5	400.32	139627.9	379.41	142634.9	425.17
1	203.16	203.16	60.85000038	46.91999853	41.22000039	gi|241997714	spectrin alpha chain, putative [Ixodes scapularis]	0	auto - low confidence	0	0	IIAK	iTRAQ4plex@N-term; iTRAQ4plex(K)@4	cleaved A-I@N-term	-0.00104852	731.513855	366.7642	731.5148926	366.7647095	2	6	12.1.1.2265.1	0	-1	-1			0.9405707	0.5841911	1.049741	0.5354568	0.7759447	0.5584901									64058.96	246.27	53502.53	235.34	72078.86	268.65	61131.38	247.65
1	203.16	203.16	60.85000038	46.91999853	41.22000039	gi|241997714	spectrin alpha chain, putative [Ixodes scapularis]	0	auto - low confidence	0	0	IIAK	iTRAQ4plex@N-term; iTRAQ4plex(K)@4	cleaved A-I@N-term	0.000538388	731.5155029	366.765	731.5148926	366.7647095	2	5	12.1.1.2449.1	0	-1	-1			1.026148	0.5480003	1.692643	0.4626481	1.554239	0.4658451									69918.7	257.43	63709.83	258.59	126854.1	355.38	133648.7	381.43
1	203.16	203.16	60.85000038	46.91999853	41.22000039	gi|241997714	spectrin alpha chain, putative [Ixodes scapularis]	0	auto - shared MS/MS	0	16.93000048	IKEK	iTRAQ4plex@N-term; iTRAQ4plex(K)@2; iTRAQ4plex(K)@4	cleaved W-I@N-term; missed K-E@2	-0.000554738	948.6328735	475.3237	948.6333618	475.3239441	2	6	15.1.1.217.1	0	-1	-1			0.992605	1.375095	0.8604705	1.359921	0.8955166	1.280045									11141.77	102.7	9820.5	100.21	10276.28	102.75	12271.04	108.99
1	203.16	203.16	60.85000038	46.91999853	41.22000039	gi|241997714	spectrin alpha chain, putative [Ixodes scapularis]	0	auto - shared MS/MS	0	16.87999964	IKEK	iTRAQ4plex@N-term; iTRAQ4plex(K)@2; iTRAQ4plex(K)@4	cleaved W-I@N-term; missed K-E@2	-0.00159234	948.631897	475.3232	948.6333618	475.3239441	2	6	15.1.1.338.1	0	-1	-1			0.8217565	1.311365	0.6134129	1.357351	0.6848769	1.235665									13710.66	113.74	10004.71	101.61	9014.82	96.85	11548.47	105.76
1	203.16	203.16	60.85000038	46.91999853	41.22000039	gi|241997714	spectrin alpha chain, putative [Ixodes scapularis]	0	auto - shared MS/MS	0	16.83000028	IKEK	iTRAQ4plex@N-term; iTRAQ4plex(K)@2; iTRAQ4plex(K)@4	cleaved W-I@N-term; missed K-E@2	-0.00159234	948.631897	475.3232	948.6333618	475.3239441	2	6	15.1.1.160.1	0	-1	-1			0.9735755	1.418522	0.8878502	1.38214	0.9539065	1.295567									10599.79	100.16	9163.68	96.95	10087.48	101.75	12435.31	110.22
1	203.16	203.16	60.85000038	46.91999853	41.22000039	gi|241997714	spectrin alpha chain, putative [Ixodes scapularis]	0	auto - shared MS/MS	0	16.26999974	IKEK	iTRAQ4plex@N-term; iTRAQ4plex(K)@2; iTRAQ4plex(K)@4	cleaved W-I@N-term; missed K-E@2	-0.00116509	948.6322632	475.3234	948.6333618	475.3239441	2	6	15.1.1.100.1	0	-1	-1			0.9965223	1.615403	1.070545	1.504922	1.090078	1.438268									8090.28	87.54	7159.02	85.87	9283.55	97.1	10846.13	102.77
1	203.16	203.16	60.85000038	46.91999853	41.22000039	gi|241997714	spectrin alpha chain, putative [Ixodes scapularis]	0	auto - shared MS/MS	0	16.17999971	IKEK	iTRAQ4plex@N-term; iTRAQ4plex(K)@2; iTRAQ4plex(K)@4	cleaved W-I@N-term; missed K-E@2	-0.00317925	948.630249	475.3224	948.6333618	475.3239441	2	6	15.1.1.279.1	0	-1	-1			0.856419	1.384585	0.7281232	1.37257	0.7517614	1.289094									12007.56	106.48	9131.54	97.1	9371.42	98.18	11101.67	103.87
1	203.16	203.16	60.85000038	46.91999853	41.22000039	gi|241997714	spectrin alpha chain, putative [Ixodes scapularis]	0	auto - low confidence	0	0	IKEK	iTRAQ4plex@N-term; iTRAQ4plex(K)@2; iTRAQ4plex(K)@4	cleaved W-I@N-term; missed K-E@2	-0.00131178	948.6321411	317.218	948.6333618	317.2183838	3	3	15.1.1.3.1	0	-1	-1			1.022053	1.621382	1.307237	1.446699	1.172515	1.42961									7945.15	86.75	7210.72	86.43	11132.74	105.66	11457.08	105.73
1	203.16	203.16	60.85000038	46.91999853	41.22000039	gi|241997714	spectrin alpha chain, putative [Ixodes scapularis]	0	auto - low confidence	0	0	IKEK	iTRAQ4plex@N-term; iTRAQ4plex(K)@2; iTRAQ4plex(K)@4	cleaved W-I@N-term; missed K-E@2	-0.00039625	948.6330566	317.2183	948.6333618	317.2183838	3	4	15.1.1.62.1	0	-1	-1			0.9760623	1.229948	1.218575	1.100671	1.155379	1.072467									14177.06	115.88	12287.59	112.93	18517.58	136.5	20144.86	139.87
1	203.16	203.16	60.85000038	46.91999853	41.22000039	gi|241997714	spectrin alpha chain, putative [Ixodes scapularis]	0	auto - low confidence	0	0	IKEK	iTRAQ4plex@N-term; iTRAQ4plex(K)@2; iTRAQ4plex(K)@4	cleaved W-I@N-term; missed K-E@2	0.000153066	948.6334229	317.2184	948.6333618	317.2183838	3	3	15.1.1.179.1	0	-1	-1			0.9529051	0.9183549	0.8984771	0.8850886	0.915916	0.8473358									25641.29	155.86	21696.64	149.36	24694.07	158.87	28883.45	170.51
1	203.16	203.16	60.85000038	46.91999853	41.22000039	gi|241997714	spectrin alpha chain, putative [Ixodes scapularis]	0	auto - low confidence	0	0	IKEK	iTRAQ4plex@N-term; iTRAQ4plex(K)@2; iTRAQ4plex(K)@4	cleaved W-I@N-term; missed K-E@2	-0.00140243	948.6318359	317.2179	948.6333618	317.2183838	3	4	16.1.1.1380.1	0	-1	-1			1.160239	0.6222989	0.847999	0.6485951	0.9408983	0.6044676									49854.94	217.9	51363.99	227.53	45315.77	217.16	57690.52	240.89
1	203.16	203.16	60.85000038	46.91999853	41.22000039	gi|241997714	spectrin alpha chain, putative [Ixodes scapularis]	0	auto - low confidence	0	0	IKEK	iTRAQ4plex@N-term; iTRAQ4plex(K)@2; iTRAQ4plex(K)@4	cleaved W-I@N-term; missed K-E@2	-0.00103622	948.6321411	317.218	948.6333618	317.2183838	3	3	16.1.1.1443.1	0	-1	-1			1.463332	0.5199355	1.694414	0.4858019	1.788899	0.4750565									64268.51	248.2	83511.08	290.72	116724.9	344.01	141396.2	391.17
1	203.16	203.16	60.85000038	46.91999853	41.22000039	gi|241997714	spectrin alpha chain, putative [Ixodes scapularis]	0	auto - low confidence	0	0	IQEK	iTRAQ4plex@N-term; iTRAQ4plex(K)@4	cleaved W-I@N-term	-0.00157408	804.4932861	403.2539	804.494873	403.2547302	2	5	11.1.1.454.1	0	-1	-1			1.407305	0.7899233	0.8580544	0.8643634	0.8637136	0.8161327									28034.82	163.59	35033.93	186.53	25784.48	164.42	29779.75	169.92
1	203.16	203.16	60.85000038	46.91999853	41.22000039	gi|241997714	spectrin alpha chain, putative [Ixodes scapularis]	0	auto - low confidence	0	0	IQEK	iTRAQ4plex@N-term; iTRAQ4plex(K)@4	cleaved W-I@N-term	-0.00139097	804.4934692	403.254	804.494873	403.2547302	2	5	11.1.1.520.1	0	-1	-1			1.146165	0.8690066	0.937358	0.8752646	0.9030009	0.8437056									25737.05	156.33	26194.42	162.79	25858.9	162.96	28582.52	167.37
1	203.16	203.16	60.85000038	46.91999853	41.22000039	gi|241997714	spectrin alpha chain, putative [Ixodes scapularis]	0	auto - low confidence	0	0	IQEK	iTRAQ4plex@N-term; iTRAQ4plex(K)@4	cleaved W-I@N-term	-0.00078062	804.4940796	403.2543	804.494873	403.2547302	2	6	11.1.1.579.1	0	-1	-1			0.9962005	0.7556432	0.9467479	0.7274225	0.9245785	0.7031031									36879.74	186.85	32624.03	182.9	37425.53	195.35	41935.82	204.44
1	203.16	203.16	60.85000038	46.91999853	41.22000039	gi|241997714	spectrin alpha chain, putative [Ixodes scapularis]	0	auto - low confidence	0	0	IQEK	iTRAQ4plex@N-term; iTRAQ4plex(K)@4	cleaved W-I@N-term	-0.000597515	804.4942627	403.2544	804.494873	403.2547302	2	6	11.1.1.635.1	0	-1	-1			0.8946894	0.6463007	0.9155666	0.6069812	0.9488153	0.5801647									53842.09	225.6	42775.71	210.49	52839.37	232.05	62828.57	252.12
1	203.16	203.16	60.85000038	46.91999853	41.22000039	gi|241997714	spectrin alpha chain, putative [Ixodes scapularis]	0	auto - low confidence	0	0	IQEK	iTRAQ4plex@N-term; iTRAQ4plex(K)@4	cleaved W-I@N-term	-0.00114683	804.4938965	403.2542	804.494873	403.2547302	2	6	11.1.1.705.1	0	-1	-1			0.8280513	0.1712066	1.935872	0.1320157	2.073523	0.1641683									844022.9	913.83	620603.9	823.07	1751365	1322.9	2152369	2656.12
1	203.16	203.16	60.85000038	46.91999853	41.22000039	gi|241997714	spectrin alpha chain, putative [Ixodes scapularis]	0	auto - low confidence	0	0	IQEK	iTRAQ4plex@N-term; iTRAQ4plex(K)@4	cleaved W-I@N-term	-0.00078062	804.4940796	403.2543	804.494873	403.2547302	2	6	11.1.1.1035.1	0	-1	-1			0.9369566	0.5894873	1.441026	0.5005367	1.399348	0.4938627									63591.43	245.23	52907.97	235.89	98223.71	313.43	109440.5	337.65
1	203.16	203.16	60.85000038	46.91999853	41.22000039	gi|241997714	spectrin alpha chain, putative [Ixodes scapularis]	0	auto - low confidence	0	0	IQEK	iTRAQ4plex@N-term; iTRAQ4plex(K)@4	cleaved W-I@N-term	-0.000959658	804.4938965	403.2542	804.494873	403.2547302	2	6	12.1.1.910.1	0	-1	-1			1.073008	1.314362	1.17422	1.222312	1.094961	1.193103									11721.15	105.42	11168.02	107.04	14752.5	122.11	15784.2	123.74
1	203.16	203.16	60.85000038	46.91999853	41.22000039	gi|241997714	spectrin alpha chain, putative [Ixodes scapularis]	0	auto - low confidence	0	0	IQEK	iTRAQ4plex@N-term; iTRAQ4plex(K)@4	cleaved W-I@N-term	0.000200008	804.4950562	403.2548	804.494873	403.2547302	2	6	12.1.1.968.1	0	-1	-1			0.9395623	0.9555908	1.147171	0.8580658	1.163082	0.8235642									24005.45	150.69	20028.04	144.3	29517.78	172.68	34337.91	183.06
1	203.16	203.16	60.85000038	46.91999853	41.22000039	gi|241997714	spectrin alpha chain, putative [Ixodes scapularis]	0	auto - low confidence	0	0	IQEK	iTRAQ4plex@N-term; iTRAQ4plex(K)@4	cleaved W-I@N-term	-0.000166202	804.4946899	403.2546	804.494873	403.2547302	2	5	12.1.1.1136.1	0	-1	-1			0.8423905	1.815595	1.779217	1.422298	1.930564	1.371318									7250.26	82.73	5423.38	76.59	13827.01	117.4	17214.38	130.93
1	203.16	203.16	60.85000038	46.91999853	41.22000039	gi|241997714	spectrin alpha chain, putative [Ixodes scapularis]	0	auto - low confidence	0	0	IQEK	iTRAQ4plex@N-term; iTRAQ4plex(K)@4	cleaved W-I@N-term	1.69E-05	804.494873	403.2547	804.494873	403.2547302	2	6	12.1.1.1302.1	0	-1	-1			1.009586	0.6858802	2.901572	0.5238557	3.091608	0.514653									46199.75	209.45	41417.72	213.17	143687.4	377.14	175661.9	427.89
1	203.16	203.16	60.85000038	46.91999853	41.22000039	gi|241997714	spectrin alpha chain, putative [Ixodes scapularis]	0	auto - low confidence	0	0	IQEK	iTRAQ4plex@N-term; iTRAQ4plex(K)@4	cleaved W-I@N-term	-0.00157001	804.4932861	403.2539	804.494873	403.2547302	2	6	12.1.1.1367.1	0	-1	-1			1.034488	0.8544248	1.219916	0.7784778	1.15496	0.7629697									28358.98	163.92	26050.67	163.92	37082.26	193.37	40282	200.61
1	203.16	203.16	60.85000038	46.91999853	41.22000039	gi|241997714	spectrin alpha chain, putative [Ixodes scapularis]	1	auto	0	98.42000008	IQNLSEK	iTRAQ4plex@N-term; iTRAQ4plex(K)@7		-0.000533241	1118.653442	560.334	1118.653931	560.3342285	2	11	10.1.1.2393.1	0	-1	-1			0.7924366	0.4042545	1.168975	0.3401602	0.9227882	0.3486315									150128.6	376.53	105640.6	334.93	188111	432.27	170380.1	412.59
1	203.16	203.16	60.85000038	46.91999853	41.22000039	gi|241997714	spectrin alpha chain, putative [Ixodes scapularis]	0	auto - low confidence	0	0	IQSVLAMGQNLIDK	iTRAQ4plex@N-term; iTRAQ4plex(K)@14		0.00166884	1817.034058	606.6853	1817.032471	606.6847534	3	6	7.1.1.7256.1	0	-1	-1			1.03237	2.077591	1.188251	1.902881	1.05622	1.901687									4799.8	67.44	4400.09	67.34	6113.32	78.45	6234.92	79.9
1	203.16	203.16	60.85000038	46.91999853	41.22000039	gi|241997714	spectrin alpha chain, putative [Ixodes scapularis]	1	auto	0	99.00000095	IQTQIEDLNQK	iTRAQ4plex@N-term; iTRAQ4plex(K)@11		0.000381937	1616.898193	539.9733	1616.897705	539.9732056	3	14	8.1.1.3710.1	0	-1	-1			0.8429558	1.992808	0.9668423	1.804084	0.8955988	1.783319									5893.01	74.6	4411.08	67.89	6107.15	78.5	6490.89	81.53
1	203.16	203.16	60.85000038	46.91999853	41.22000039	gi|241997714	spectrin alpha chain, putative [Ixodes scapularis]	0	auto - low confidence	0	0	ISEK	iTRAQ4plex@N-term; iTRAQ4plex(K)@4	cleaved W-I@N-term	-0.0306817	763.4376831	382.7261	763.4683228	382.7414551	2	5	2.1.1.2448.1	0	-1	-1			0.945107	1.355083	1.247864	1.19365	1.239865	1.150948									11919.07	106.18	10002.91	102.14	15942.46	126.66	18174.83	132.45
1	203.16	203.16	60.85000038	46.91999853	41.22000039	gi|241997714	spectrin alpha chain, putative [Ixodes scapularis]	0	auto - low confidence	0	0	ISEK	iTRAQ4plex@N-term; iTRAQ4plex(K)@4	cleaved W-I@N-term	-0.000732813	763.4676514	382.7411	763.4683228	382.7414551	2	5	10.1.1.813.1	0	-1	-1			0.7895467	0.8037915	0.7692895	0.7616932	0.8244399	0.7104657									37645.82	188.44	26393.54	165.99	31042.19	178.22	38170.63	192.45
1	203.16	203.16	60.85000038	46.91999853	41.22000039	gi|241997714	spectrin alpha chain, putative [Ixodes scapularis]	0	auto - low confidence	0	0	ISEK	iTRAQ4plex@N-term; iTRAQ4plex(K)@4	cleaved W-I@N-term	-0.00413016	763.4642944	382.7394	763.4683228	382.7414551	2	5	11.1.1.501.1	0	-1	-1			0.8316855	0.7120457	0.931364	0.6481766	0.8423563	0.6373019									46520.95	209.54	34356.64	189.47	46442.31	216.47	48194.55	217.29
1	203.16	203.16	60.85000038	46.91999853	41.22000039	gi|241997714	spectrin alpha chain, putative [Ixodes scapularis]	0	auto - low confidence	0	0	ISEK	iTRAQ4plex@N-term; iTRAQ4plex(K)@4	cleaved W-I@N-term	-0.00272635	763.4656982	382.7401	763.4683228	382.7414551	2	5	11.1.1.901.1	0	-1	-1			0.8841596	0.3267051	1.098372	0.2903698	0.9629428	0.2972698									213267.3	449.11	167439.5	418.23	251084.3	501.97	252568	529.93
1	203.16	203.16	60.85000038	46.91999853	41.22000039	gi|241997714	spectrin alpha chain, putative [Ixodes scapularis]	0	auto - low confidence	0	0	ISEK	iTRAQ4plex@N-term; iTRAQ4plex(K)@4	cleaved W-I@N-term	-0.00338295	763.4648438	382.7397	763.4683228	382.7414551	2	6	12.1.1.907.1	0	-1	-1			1.026652	0.8821242	1.14408	0.8144851	1.045067	0.8042082									26684.9	158.99	24327.18	158.25	32724.11	181.73	34297.58	185.26
1	203.16	203.16	60.85000038	46.91999853	41.22000039	gi|241997714	spectrin alpha chain, putative [Ixodes scapularis]	0	auto - low confidence	0	0	ISEK	iTRAQ4plex@N-term; iTRAQ4plex(K)@4	cleaved W-I@N-term	-0.00234535	763.4660645	382.7403	763.4683228	382.7414551	2	6	12.1.1.1293.1	0	-1	-1			1.0676	0.7821833	1.054556	0.746358	0.9462202	0.7349671									33120.96	177.2	31398.91	179.16	37438.51	194.83	38543.28	194.23
1	203.16	203.16	60.85000038	46.91999853	41.22000039	gi|241997714	spectrin alpha chain, putative [Ixodes scapularis]	0	auto - low confidence	0	0	ISEK	iTRAQ4plex@N-term; iTRAQ4plex(K)@4	cleaved W-I@N-term	-0.00136879	763.4671021	382.7408	763.4683228	382.7414551	2	6	12.1.1.1350.1	0	-1	-1			0.9718818	0.4774871	0.8528224	0.4693534	0.7414783	0.4682721									93557.59	297.54	80741.26	287.57	85523.09	295.21	85316.11	293.24
1	203.16	203.16	60.85000038	46.91999853	41.22000039	gi|241997714	spectrin alpha chain, putative [Ixodes scapularis]	0	auto - low confidence	0	0	ISQLK	iTRAQ4plex@N-term; iTRAQ4plex(K)@5	cleaved S-I@N-term	0.000184452	875.5686646	438.7916	875.5683594	438.7914734	2	8	11.1.1.2516.1	0	-1	-1			1.047871	0.1795103	1.113908	0.1678414	0.9365247	0.1807466									636881.6	777.63	592610.9	779.81	760420.6	875.72	733553.1	977.61
1	203.16	203.16	60.85000038	46.91999853	41.22000039	gi|241997714	spectrin alpha chain, putative [Ixodes scapularis]	0	auto - low confidence	0	0	ITEK	iTRAQ4plex@N-term; iTRAQ4plex(K)@4	cleaved W-I@N-term	-0.00100518	777.4830933	389.7488	777.4840088	389.7492676	2	5	11.1.1.790.1	0	-1	-1			0.8351337	0.2587169	0.9348969	0.2358445	0.9086818	0.2513369									351647.6	576.49	260775.4	521.93	352384.8	597.46	392982.3	748.67
1	203.16	203.16	60.85000038	46.91999853	41.22000039	gi|241997714	spectrin alpha chain, putative [Ixodes scapularis]	0	auto - low confidence	0	0	ITEK	iTRAQ4plex@N-term; iTRAQ4plex(K)@4	cleaved W-I@N-term	-0.00265313	777.4814453	389.748	777.4840088	389.7492676	2	6	11.1.1.885.1	0	-1	-1			1.014041	0.3069365	0.84602	0.3069137	0.8273003	0.2985509									220751.6	457.24	198775.3	450.25	200184.4	453.38	224605.6	482.93
1	203.16	203.16	60.85000038	46.91999853	41.22000039	gi|241997714	spectrin alpha chain, putative [Ixodes scapularis]	0	auto - low confidence	0	0	ITEK	iTRAQ4plex@N-term; iTRAQ4plex(K)@4	cleaved W-I@N-term	-0.000822077	777.4832764	389.7489	777.4840088	389.7492676	2	6	11.1.1.949.1	0	-1	-1			0.935909	0.2683603	0.9800905	0.2507441	0.9175943	0.2582609									304461.2	537.62	253028	511.32	319848.2	569.4	343586.6	647.53
1	203.16	203.16	60.85000038	46.91999853	41.22000039	gi|241997714	spectrin alpha chain, putative [Ixodes scapularis]	0	auto - low confidence	0	0	ITEK	iTRAQ4plex@N-term; iTRAQ4plex(K)@4	cleaved W-I@N-term	0.000154484	777.4842529	389.7494	777.4840088	389.7492676	2	6	11.1.1.1008.1	0	-1	-1			0.9045013	0.3044277	1.322094	0.2602979	1.053698	0.2807889									243583.1	480.75	195640.8	453.46	345187.6	585.82	315657.9	630.44
1	203.16	203.16	60.85000038	46.91999853	41.22000039	gi|241997714	spectrin alpha chain, putative [Ixodes scapularis]	0	auto - low confidence	0	0	ITEK	iTRAQ4plex@N-term; iTRAQ4plex(K)@4	cleaved W-I@N-term	0.000398624	777.4844971	389.7495	777.4840088	389.7492676	2	6	11.1.1.1066.1	0	-1	-1			0.9392181	0.6670401	1.291541	0.5807168	1.063785	0.5906602									49480.68	216.63	41267.21	207.68	68499.83	261.34	64735.57	256.67
1	203.16	203.16	60.85000038	46.91999853	41.22000039	gi|241997714	spectrin alpha chain, putative [Ixodes scapularis]	0	auto - low confidence	0	0	ITEK	iTRAQ4plex@N-term; iTRAQ4plex(K)@4	cleaved W-I@N-term	0.000398624	777.4844971	389.7495	777.4840088	389.7492676	2	6	11.1.1.1123.1	0	-1	-1			0.9597914	0.6073331	1.315886	0.529917	1.052542	0.545405									58846.58	235.98	50153.48	228.76	83001.41	287.53	76175.33	281.6
1	203.16	203.16	60.85000038	46.91999853	41.22000039	gi|241997714	spectrin alpha chain, putative [Ixodes scapularis]	0	auto - low confidence	0	0	ITEK	iTRAQ4plex@N-term; iTRAQ4plex(K)@4	cleaved W-I@N-term	0.000764834	777.4848633	389.7497	777.4840088	389.7492676	2	6	11.1.1.1181.1	0	-1	-1			0.8636423	0.5835862	1.227358	0.500099	0.9828773	0.5216334									68154.53	254.2	52267.49	234.6	89662.71	298.71	82384.89	300.44
1	203.16	203.16	60.85000038	46.91999853	41.22000039	gi|241997714	spectrin alpha chain, putative [Ixodes scapularis]	0	auto - low confidence	0	0	ITEK	iTRAQ4plex@N-term; iTRAQ4plex(K)@4	cleaved W-I@N-term	0.000581729	777.4846802	389.7496	777.4840088	389.7492676	2	6	11.1.1.1236.1	0	-1	-1			0.9018868	0.5227178	1.208773	0.4563882	1.044517	0.462624									82427.06	279.11	66012.3	262.87	106797.3	326.79	105886.1	333.77
1	203.16	203.16	60.85000038	46.91999853	41.22000039	gi|241997714	spectrin alpha chain, putative [Ixodes scapularis]	0	auto - low confidence	0	0	ITEK	iTRAQ4plex@N-term; iTRAQ4plex(K)@4	cleaved W-I@N-term	0.000398624	777.4844971	389.7495	777.4840088	389.7492676	2	6	11.1.1.1292.1	0	-1	-1			0.9656255	0.2978555	1.177217	0.2676641	0.9696115	0.2867435									243535	481.19	208820.5	465.43	307300.8	554.88	290410.8	603.48
1	203.16	203.16	60.85000038	46.91999853	41.22000039	gi|241997714	spectrin alpha chain, putative [Ixodes scapularis]	0	auto - low confidence	0	0	ITEK	iTRAQ4plex@N-term; iTRAQ4plex(K)@4	cleaved W-I@N-term	-2.86E-05	777.4840698	389.7493	777.4840088	389.7492676	2	6	11.1.1.1353.1	0	-1	-1			0.9797476	0.2580128	1.03106	0.2410781	0.8324113	0.2554684									322671.7	557.7	280723.1	537.77	356607.6	599.33	330333.3	621.44
1	203.16	203.16	60.85000038	46.91999853	41.22000039	gi|241997714	spectrin alpha chain, putative [Ixodes scapularis]	0	auto - low confidence	0	0	ITEK	iTRAQ4plex@N-term; iTRAQ4plex(K)@4	cleaved W-I@N-term	-0.000638972	777.4834595	389.749	777.4840088	389.7492676	2	6	11.1.1.1430.1	0	-1	-1			0.9123375	0.5005893	1.073942	0.4523237	0.9703922	0.4475141									88955.7	290.01	72066.31	273.76	102400.1	321.07	106163.4	325.46
1	203.16	203.16	60.85000038	46.91999853	41.22000039	gi|241997714	spectrin alpha chain, putative [Ixodes scapularis]	0	auto - low confidence	0	0	ITEK	iTRAQ4plex@N-term; iTRAQ4plex(K)@4	cleaved W-I@N-term	-0.000200597	777.4838867	389.7492	777.4840088	389.7492676	2	5	12.1.1.1401.1	0	-1	-1			0.9228675	0.8078294	1.154369	0.7201406	1.189529	0.6890938									33982.15	179.3	27847.95	170.35	42047.59	206.08	49714.09	220.35
1	203.16	203.16	60.85000038	46.91999853	41.22000039	gi|241997714	spectrin alpha chain, putative [Ixodes scapularis]	0	auto - low confidence	0	0	ITEK	iTRAQ4plex@N-term; iTRAQ4plex(K)@4	cleaved W-I@N-term	-0.00105509	777.4828491	389.7487	777.4840088	389.7492676	2	6	12.1.1.1481.1	0	-1	-1			1.002188	0.4194172	1.603683	0.355297	1.408369	0.3587919									120855.9	338.31	107552.5	335.92	207745.7	454.56	209333.1	469.82
1	203.16	203.16	60.85000038	46.91999853	41.22000039	gi|241997714	spectrin alpha chain, putative [Ixodes scapularis]	0	auto - low confidence	0	0	KELEK	iTRAQ4plex@N-term; iTRAQ4plex(K)@1; iTRAQ4plex(K)@5	missed K-E@1	-0.0025954	1077.673218	360.2317	1077.675903	360.2325745	3	5	15.1.1.758.1	0	-1	-1			1.001349	1.415543	1.754714	1.177566	1.686676	1.154181									10650.22	100.45	9469.94	99.96	20031.37	141.23	22092.45	146.97
1	203.16	203.16	60.85000038	46.91999853	41.22000039	gi|241997714	spectrin alpha chain, putative [Ixodes scapularis]	0	auto - low confidence	0	0	KFDDFMSDLKGNEVR	iTRAQ4plex@N-term; iTRAQ4plex(K)@1; iTRAQ4plex(K)@10	missed K-F@1; missed K-G@10	-0.000781532	2232.156494	559.0464	2232.157471	559.0466309	4	5	16.1.1.4972.1	0	-1	-1			1.015756	4.297174	2.00616	3.497716	1.825378	3.47359									1150.57	33.01	1037.78	33.2	2474.14	49.5	2582.97	50.58
1	203.16	203.16	60.85000038	46.91999853	41.22000039	gi|241997714	spectrin alpha chain, putative [Ixodes scapularis]	1	auto	0	95.20999789	KFDEFQK	iTRAQ4plex@N-term; iTRAQ4plex(K)@1; iTRAQ4plex(K)@7	missed K-F@1	0.00109614	1372.772827	458.5982	1372.771606	458.5978088	3	10	15.1.1.2924.1	0	-1	-1			0.8394533	0.9379801	1.32629	0.7818096	1.168104	0.8303211									26927.85	159.56	20072.49	145.95	38281.24	195.24	38684.48	225.01
1	203.16	203.16	60.85000038	46.91999853	41.22000039	gi|241997714	spectrin alpha chain, putative [Ixodes scapularis]	1	auto	0	99.00000095	KHEAFEADFAVHR	iTRAQ4plex@N-term; iTRAQ4plex(K)@1	missed K-H@1	0.00304791	1843.960327	615.6607	1843.957275	615.659729	3	17	17.1.1.2899.1	0	-1	-1			0.7891092	1.967979	3.27936	1.348913	3.522171	1.318649									6724.88	79.65	4712.21	74.06	23638.47	152.6	29130.54	168.86
1	203.16	203.16	60.85000038	46.91999853	41.22000039	gi|241997714	spectrin alpha chain, putative [Ixodes scapularis]	1	auto	0	99.00000095	KHEAFEADFAVHR	iTRAQ4plex@N-term; iTRAQ4plex(K)@1	missed K-H@1	0.000209867	1843.957397	461.9966	1843.957275	461.9966125	4	11	17.1.1.2919.1	0	-1	-1			1.121891	1.959635	6.035384	1.406928	8.593803	1.396323									5576.65	72.76	5555.55	81.23	36076.47	189.92	58940.3	293.17
1	203.16	203.16	60.85000038	46.91999853	41.22000039	gi|241997714	spectrin alpha chain, putative [Ixodes scapularis]	1	auto	0	93.86000037	KHEAFEADFAVHR	iTRAQ4plex@N-term; iTRAQ4plex(K)@1	missed K-H@1	-0.00304122	1843.954102	461.9958	1843.957275	461.9966125	4	9	16.1.1.2962.1	0	-1	-1			1.700353	4.156006	3.833865	3.540766	3.50326	3.530111									956.6	30.29	1444.35	38.88	3931.09	62.29	4121.51	64.32
1	203.16	203.16	60.85000038	46.91999853	41.22000039	gi|241997714	spectrin alpha chain, putative [Ixodes scapularis]	1	auto	0	48.30000103	KHEAFEADFAVHR	iTRAQ4plex@N-term; iTRAQ4plex(K)@1	missed K-H@1	2.68E-05	1843.957153	369.7987	1843.957275	369.7987366	5	7	17.1.1.2908.1	0	-1	-1			0.01		10.75833	3.178198	11.6613	3.163817									994.43	30.25	0	451.75	11467.4	105.57	14261.81	124.03
1	203.16	203.16	60.85000038	46.91999853	41.22000039	gi|241997714	spectrin alpha chain, putative [Ixodes scapularis]	0	auto - low confidence	0	0	KHEDFDK	iTRAQ4plex@N-term; iTRAQ4plex(K)@1; iTRAQ4plex(K)@7	missed K-H@1	0.000412478	1349.730957	338.44	1349.730469	338.4399109	4	4	16.1.1.1565.1	0	-1	-1			0.9777387	1.540977	1.961427	1.24513	1.996005	1.216323									9159.87	93.13	7952.71	92.09	19257.83	138.42	22485.6	150.12
1	203.16	203.16	60.85000038	46.91999853	41.22000039	gi|241997714	spectrin alpha chain, putative [Ixodes scapularis]	0	auto - low confidence	0	0	KHEDFDKAISAQEEK	iTRAQ4plex@N-term; iTRAQ4plex(K)@1; iTRAQ4plex(K)@7; iTRAQ4plex(K)@15	missed K-H@1; missed K-A@7	-0.198475003	2350.063232	588.5231	2350.261475	588.5726929	4	5	17.1.1.2381.1	0	-1	-1			1.385103	4.29226	2.461583	3.692	2.197573	3.679568									975.46	30.5	1199.76	35.28	2573.77	50.53	2636.37	51.14
1	203.16	203.16	60.85000038	46.91999853	41.22000039	gi|241997714	spectrin alpha chain, putative [Ixodes scapularis]	0	auto - low confidence	0	0	KHEDFEK	iTRAQ4plex@N-term; iTRAQ4plex(K)@1; iTRAQ4plex(K)@7	missed K-H@1	0.000735587	1363.746948	341.944	1363.746094	341.9438171	4	3	16.1.1.1607.1	0	-1	-1			0.7760888	1.813619	2.360009	1.306091	2.535866	1.298633									7823.06	85.9	5391.27	77.82	19789.56	139.96	24398.13	169.17
1	203.16	203.16	60.85000038	46.91999853	41.22000039	gi|241997714	spectrin alpha chain, putative [Ixodes scapularis]	1	auto	0	55.26000261	KHEGIER	iTRAQ4plex@N-term; iTRAQ4plex(K)@1	missed K-H@1	-0.0017377	1155.658569	386.2268	1155.6604	386.227417	3	7	17.1.1.696.1	0	-1	-1			0.9832154	0.6918738	2.548067	0.53536	2.917962	0.5930887									45871.21	208.65	40049.02	208.79	125284.3	353.72	164616.5	626.53
1	203.16	203.16	60.85000038	46.91999853	41.22000039	gi|241997714	spectrin alpha chain, putative [Ixodes scapularis]	0	auto - low confidence	0	0	KHEGIER	iTRAQ4plex@N-term; iTRAQ4plex(K)@1	missed K-H@1	0.000116026	1155.660278	386.2274	1155.6604	386.227417	3	4	16.1.1.713.1	0	-1	-1			0.941989	1.127157	1.336325	0.9769239	1.498803	0.9262546									17305.63	128	14475.59	123.12	24788.21	158.2	31899.62	177.86
1	203.16	203.16	60.85000038	46.91999853	41.22000039	gi|241997714	spectrin alpha chain, putative [Ixodes scapularis]	1	auto	0	67.6699996	KHEGLER	iTRAQ4plex@N-term; iTRAQ4plex(K)@1	missed K-H@1	-0.000822176	1155.659546	386.2271	1155.6604	386.227417	3	8	17.1.1.635.1	0	-1	-1			1.125196	4.59107	5.35847	3.343759	5.344455	3.307862									1001.45	30.83	1000.6	34.08	5751.96	75.07	6582.43	79.66
1	203.16	203.16	60.85000038	46.91999853	41.22000039	gi|241997714	spectrin alpha chain, putative [Ixodes scapularis]	1	auto	0	55.26000261	KHEGLER	iTRAQ4plex@N-term; iTRAQ4plex(K)@1	missed K-H@1	-0.0017377	1155.658569	386.2268	1155.6604	386.227417	3	7	17.1.1.696.1	0	-1	-1			0.9832154	0.6918738	2.548067	0.53536	2.917962	0.5930887									45871.21	208.65	40049.02	208.79	125284.3	353.72	164616.5	626.53
1	203.16	203.16	60.85000038	46.91999853	41.22000039	gi|241997714	spectrin alpha chain, putative [Ixodes scapularis]	0	auto - shared MS/MS	0	30.57000041	KHLK	iTRAQ4plex@N-term; iTRAQ4plex(K)@1; iTRAQ4plex(K)@4	cleaved W-K@N-term; missed K-H@1	-0.000643394	956.6490479	319.8903	956.6496582	319.8905029	3	5	17.1.1.540.1	0	-1	-1			0.8185253	1.331925	1.817479	1.027363	1.732303	1.019955									13753.64	113.92	9996.61	104.27	26793.71	162.85	29301.85	174.4
1	203.16	203.16	60.85000038	46.91999853	41.22000039	gi|241997714	spectrin alpha chain, putative [Ixodes scapularis]	0	auto - shared MS/MS	0	30.36000133	KHLK	iTRAQ4plex@N-term; iTRAQ4plex(K)@1; iTRAQ4plex(K)@4	cleaved W-K@N-term; missed K-H@1	-0.000277184	956.6494141	319.8904	956.6496582	319.8905029	3	5	17.1.1.597.1	0	-1	-1			0.6662663	1.497522	2.277795	1.022737	2.589353	0.9835478									12881.85	110.14	7621.3	93.7	31451.3	176.51	41022.58	199.43
1	203.16	203.16	60.85000038	46.91999853	41.22000039	gi|241997714	spectrin alpha chain, putative [Ixodes scapularis]	0	auto - shared MS/MS	0	29.91999984	KHLK	iTRAQ4plex@N-term; iTRAQ4plex(K)@1; iTRAQ4plex(K)@4	cleaved W-K@N-term; missed K-H@1	0.000913001	956.6505737	319.8908	956.6496582	319.8905029	3	5	17.1.1.653.1	0	-1	-1			0.6217263	0.7556062	1.864511	0.5225345	2.254147	0.5033392									52793.42	223.12	29146.21	182.56	105509.2	324.22	146357.7	400.11
1	203.16	203.16	60.85000038	46.91999853	41.22000039	gi|241997714	spectrin alpha chain, putative [Ixodes scapularis]	0	auto - low confidence	0	14.07999992	KHLK	iTRAQ4plex@N-term; iTRAQ4plex(K)@1; iTRAQ4plex(K)@4	cleaved W-K@N-term; missed K-H@1	9.07E-05	956.6496582	319.8905	956.6496582	319.8905029	3	5	16.1.1.710.1	0	-1	-1			0.6781594	0.7294232	1.330704	0.5639113	1.668158	0.5981529									51929.42	221.4	31271.47	185.08	74069.73	273.38	106537.9	446.97
1	203.16	203.16	60.85000038	46.91999853	41.22000039	gi|241997714	spectrin alpha chain, putative [Ixodes scapularis]	1	auto	0	99.00000095	KHQAVLAEINNHENR	iTRAQ4plex@N-term; iTRAQ4plex(K)@1	missed K-H@1	-0.0050587	2060.106934	516.034	2060.111816	516.0352783	4	10	17.1.1.2120.1	0	-1	-1			0.9138701	2.14141	2.394329	1.633145	2.923391	1.583549									5005.04	68.8	4061.58	66.69	12845.09	113.27	17994.84	141.47
1	203.16	203.16	60.85000038	46.91999853	41.22000039	gi|241997714	spectrin alpha chain, putative [Ixodes scapularis]	0	auto - shared MS/MS	0	17.0599997	KIIK	iTRAQ4plex@N-term; iTRAQ4plex(K)@1; iTRAQ4plex(K)@4	cleaved Q-K@N-term; missed K-I@1	0.000225551	932.6751099	311.899	932.6748047	311.8988647	3	6	15.1.1.1529.1	0	-1	-1			0.8507414	0.3377141	0.5883718	0.3594908	0.7344176	0.3326663									202996.1	440.34	153351.6	396.93	128022.2	367	183351.5	462.44
1	203.16	203.16	60.85000038	46.91999853	41.22000039	gi|241997714	spectrin alpha chain, putative [Ixodes scapularis]	0	auto - shared MS/MS	0	16.83000028	KIIK	iTRAQ4plex@N-term; iTRAQ4plex(K)@1; iTRAQ4plex(K)@4	cleaved Q-K@N-term; missed K-I@1	-0.00222175	932.6726685	467.3436	932.6748047	467.3446655	2	6	15.1.1.1560.1	0	-1	-1			1.022308	0.7097772	0.825964	0.716813	0.827494	0.6847681									41071.03	197.24	37283.82	194.86	36361.56	193.5	41797.86	204.03
1	203.16	203.16	60.85000038	46.91999853	41.22000039	gi|241997714	spectrin alpha chain, putative [Ixodes scapularis]	0	auto - shared MS/MS	0	16.50000066	KIIK	iTRAQ4plex@N-term; iTRAQ4plex(K)@1; iTRAQ4plex(K)@4	cleaved Q-K@N-term; missed K-I@1	-0.00252103	932.6721802	311.898	932.6748047	311.8988647	3	6	15.1.1.1594.1	0	-1	-1			0.9913191	0.7572484	1.02738	0.7118544	1.017143	0.6850805									36929.46	187.18	32507.94	182.89	40667.71	203.27	46196.44	212.92
1	203.16	203.16	60.85000038	46.91999853	41.22000039	gi|241997714	spectrin alpha chain, putative [Ixodes scapularis]	0	auto - shared MS/MS	0	16.05000049	KIIK	iTRAQ4plex@N-term; iTRAQ4plex(K)@1; iTRAQ4plex(K)@4	cleaved Q-K@N-term; missed K-I@1	-0.000817946	932.6740723	467.3443	932.6748047	467.3446655	2	6	15.1.1.1483.1	0	-1	-1			0.8847917	0.6452731	0.9871622	0.5918315	1.125541	0.5489784									54492.18	226.91	42813.25	211.04	57659.18	242.49	75430.87	269.85
1	203.16	203.16	60.85000038	46.91999853	41.22000039	gi|241997714	spectrin alpha chain, putative [Ixodes scapularis]	0	auto - low confidence	0	10.46999991	KIQK	iTRAQ4plex@N-term; iTRAQ4plex(K)@1; Deamidated(Q)@3; iTRAQ4plex(K)@4	cleaved A-K@N-term; missed K-I@1	-0.000554738	948.6328735	475.3237	948.6333618	475.3239441	2	6	15.1.1.217.1	0	-1	-1			0.992605	1.375095	0.8604705	1.359921	0.8955166	1.280045									11141.77	102.7	9820.5	100.21	10276.28	102.75	12271.04	108.99
1	203.16	203.16	60.85000038	46.91999853	41.22000039	gi|241997714	spectrin alpha chain, putative [Ixodes scapularis]	0	auto - low confidence	0	10.46999991	KIQK	iTRAQ4plex@N-term; iTRAQ4plex(K)@1; Deamidated(Q)@3; iTRAQ4plex(K)@4	cleaved A-K@N-term; missed K-I@1	-0.00159234	948.631897	475.3232	948.6333618	475.3239441	2	6	15.1.1.338.1	0	-1	-1			0.8217565	1.311365	0.6134129	1.357351	0.6848769	1.235665									13710.66	113.74	10004.71	101.61	9014.82	96.85	11548.47	105.76
1	203.16	203.16	60.85000038	46.91999853	41.22000039	gi|241997714	spectrin alpha chain, putative [Ixodes scapularis]	0	auto - low confidence	0	10.45000032	KIQK	iTRAQ4plex@N-term; iTRAQ4plex(K)@1; Deamidated(Q)@3; iTRAQ4plex(K)@4	cleaved A-K@N-term; missed K-I@1	-0.00317925	948.630249	475.3224	948.6333618	475.3239441	2	6	15.1.1.279.1	0	-1	-1			0.856419	1.384585	0.7281232	1.37257	0.7517614	1.289094									12007.56	106.48	9131.54	97.1	9371.42	98.18	11101.67	103.87
1	203.16	203.16	60.85000038	46.91999853	41.22000039	gi|241997714	spectrin alpha chain, putative [Ixodes scapularis]	1	auto	0	99.00000095	KLEIIQEWTR	iTRAQ4plex@N-term; iTRAQ4plex(K)@1	missed K-L@1	0.00081479	1602.93457	535.3188	1602.933716	535.3185425	3	15	14.1.1.5525.1	0	-1	-1			0.8840247	0.9122468	1.29601	0.7790903	1.297101	0.8069091									27494.92	161.3	21583.4	150.78	38195	195.81	43861.14	243
1	203.16	203.16	60.85000038	46.91999853	41.22000039	gi|241997714	spectrin alpha chain, putative [Ixodes scapularis]	1	auto	0	99.00000095	KLEIIQEWTR	iTRAQ4plex@N-term; iTRAQ4plex(K)@1	missed K-L@1	-0.00212748	1602.931641	535.3178	1602.933716	535.3185425	3	14	15.1.1.5183.1	0	-1	-1			1.290405	1.778883	1.287888	1.706366	1.261701	1.650744									5800.95	74.33	6647.04	82.02	8007.98	90.24	9001.38	93.68
1	203.16	203.16	60.85000038	46.91999853	41.22000039	gi|241997714	spectrin alpha chain, putative [Ixodes scapularis]	0	auto - discordant peptide type	0	94.2900002	KLEIIQEWTR	iTRAQ4plex@N-term; iTRAQ4plex(K)@1; Methyl(E)@7	missed K-L@1	0.000225017	1616.949585	539.9905	1616.949341	539.9904175	3	13	14.1.1.5957.1	0	-1	-1			1.174139	3.079275	1.6835	2.71108	1.590064	2.672606									2047.09	44.1	2134.32	46.96	3693.99	60.8	4003.18	63.32
1	203.16	203.16	60.85000038	46.91999853	41.22000039	gi|241997714	spectrin alpha chain, putative [Ixodes scapularis]	0	auto - low confidence	0	0	KLEIIQEWTR	iTRAQ4plex@N-term; iTRAQ4plex(K)@1	missed K-L@1	0.00301205	1602.936768	535.3195	1602.933716	535.3185425	3	7	14.1.1.6115.1	0	-1	-1			1.144468	1.256152	1.457141	1.132535	1.444016	1.1348									12437.76	108.71	12640.05	114.04	19426.27	139.91	22088.57	159.87
1	203.16	203.16	60.85000038	46.91999853	41.22000039	gi|241997714	spectrin alpha chain, putative [Ixodes scapularis]	0	auto - shared MS/MS	0	24.23000038	LADK	iTRAQ4plex@N-term; iTRAQ4plex(K)@4		-0.000735179	733.4570923	367.7358	733.4577637	367.7361755	2	6	13.1.1.882.1	0	-1	-1			0.9996732	1.310087	1.260159	1.172614	1.302504	1.122259									12322.17	108.01	10938.26	106.5	16644.02	129.64	19738.76	138.33
1	203.16	203.16	60.85000038	46.91999853	41.22000039	gi|241997714	spectrin alpha chain, putative [Ixodes scapularis]	0	auto - low confidence	0	0	LADK	iTRAQ4plex@N-term; iTRAQ4plex(K)@4		0.0348281	733.4926758	367.7536	733.4577637	367.7361755	2	5	10.1.1.1372.1	0	-1	-1			0.6165886	0.5585544	0.5846636	0.5291161	0.7504957	0.468956									92591	295.07	50695.25	232.55	58025.73	245.09	85461.51	294.02
1	203.16	203.16	60.85000038	46.91999853	41.22000039	gi|241997714	spectrin alpha chain, putative [Ixodes scapularis]	0	auto - low confidence	0	0	LADK	iTRAQ4plex@N-term; iTRAQ4plex(K)@4		0.037818801	733.4956665	367.7551	733.4577637	367.7361755	2	3	10.1.1.1964.1	0	-1	-1			0.821323	0.3000825	0.3490393	0.3847988	0.3827807	0.4488143									261678.5	500.64	190846.9	441.21	97901.23	326.86	123188.9	500.14
1	203.16	203.16	60.85000038	46.91999853	41.22000039	gi|241997714	spectrin alpha chain, putative [Ixodes scapularis]	0	auto - low confidence	0	0	LADK	iTRAQ4plex@N-term; iTRAQ4plex(K)@4		7.67E-05	733.4578857	367.7362	733.4577637	367.7361755	2	6	11.1.1.731.1	0	-1	-1			0.8056133	0.2156956	1.008204	0.1902364	1.037773	0.1860507									519016.4	699.71	371287.8	625.15	560886.7	752.82	662425.7	849.35
1	203.16	203.16	60.85000038	46.91999853	41.22000039	gi|241997714	spectrin alpha chain, putative [Ixodes scapularis]	0	auto - low confidence	0	0	LADK	iTRAQ4plex@N-term; iTRAQ4plex(K)@4		7.67E-05	733.4578857	367.7362	733.4577637	367.7361755	2	5	11.1.1.793.1	0	-1	-1			0.8441713	0.2404846	1.053666	0.2131722	1.109569	0.2136795									406084.1	620.92	304403.5	565.02	458632.3	681.23	554145.6	827.13
1	203.16	203.16	60.85000038	46.91999853	41.22000039	gi|241997714	spectrin alpha chain, putative [Ixodes scapularis]	0	auto - low confidence	0	0	LADK	iTRAQ4plex@N-term; iTRAQ4plex(K)@4		-0.000350503	733.4574585	367.736	733.4577637	367.7361755	2	6	11.1.1.860.1	0	-1	-1			0.8146847	0.5259377	1.010158	0.4657518	1.10425	0.442564									86648.41	285.93	62683.49	256.71	93820.03	308.37	117674.3	347.03
1	203.16	203.16	60.85000038	46.91999853	41.22000039	gi|241997714	spectrin alpha chain, putative [Ixodes scapularis]	0	auto - low confidence	0	0	LADK	iTRAQ4plex@N-term; iTRAQ4plex(K)@4		0.037491199	733.4953003	367.7549	733.4577637	367.7361755	2	4	11.1.1.1902.1	0	-1	-1			0.9766019	0.1835916	0.7381907	0.1898298	0.7577348	0.3442226									629553.5	771.87	545950.4	746.05	498134.9	721.92	586682.9	1887.05
1	203.16	203.16	60.85000038	46.91999853	41.22000039	gi|241997714	spectrin alpha chain, putative [Ixodes scapularis]	0	auto - low confidence	0	0	LADK	iTRAQ4plex@N-term; iTRAQ4plex(K)@4		-0.000755107	733.4570923	367.7358	733.4577637	367.7361755	2	6	12.1.1.956.1	0	-1	-1			0.9868982	0.7197919	1.216281	0.6466207	1.143842	0.6351634									41098.77	197.23	36016.72	193.22	53580.72	232.21	57816.03	240.57
1	203.16	203.16	60.85000038	46.91999853	41.22000039	gi|241997714	spectrin alpha chain, putative [Ixodes scapularis]	0	auto - low confidence	0	0	LADK	iTRAQ4plex@N-term; iTRAQ4plex(K)@4		-0.00154856	733.4562988	367.7354	733.4577637	367.7361755	2	5	12.1.1.1249.1	0	-1	-1			0.9144504	1.243138	1.53668	1.032749	1.569693	1.002386									14556.19	117.32	11819.82	111.87	23976.01	154.82	28100.63	167.47
1	203.16	203.16	60.85000038	46.91999853	41.22000039	gi|241997714	spectrin alpha chain, putative [Ixodes scapularis]	0	auto - low confidence	0	0	LADK	iTRAQ4plex@N-term; iTRAQ4plex(K)@4		-0.000327862	733.4574585	367.736	733.4577637	367.7361755	2	5	12.1.1.1303.1	0	-1	-1			0.784152	0.6471809	1.84138	0.490734	1.904525	0.4854019									60176.57	238.63	41901.61	214.31	118772.7	343.35	140950.8	394.57
1	203.16	203.16	60.85000038	46.91999853	41.22000039	gi|241997714	spectrin alpha chain, putative [Ixodes scapularis]	0	auto - low confidence	0	0	LADK	iTRAQ4plex@N-term; iTRAQ4plex(K)@4		-0.000144757	733.4577026	367.7361	733.4577637	367.7361755	2	6	12.1.1.1362.1	0	-1	-1			0.9859667	0.3271268	1.279405	0.2905053	1.316321	0.3005814									199371.4	434.41	174553.3	425.91	273411.5	525.33	322759	668.3
1	203.16	203.16	60.85000038	46.91999853	41.22000039	gi|241997714	spectrin alpha chain, putative [Ixodes scapularis]	0	auto - low confidence	0	0	LADK	iTRAQ4plex@N-term; iTRAQ4plex(K)@4		-0.00354279	733.4542847	367.7344	733.4577637	367.7361755	2	5	13.1.1.760.1	0	-1	-1			1.025971	0.8192708	1.307281	0.732161	1.220493	0.7207231									31046.59	171.49	28284.73	171.14	43503.95	209.07	46601.82	215.75
1	203.16	203.16	60.85000038	46.91999853	41.22000039	gi|241997714	spectrin alpha chain, putative [Ixodes scapularis]	0	auto - discordant peptide type	0	95.27999759	LCSIHSDHGDQIR	iTRAQ4plex@N-term; Methylthio(C)@2; iTRAQ4plex(S)@3		0.00368123	1813.884277	605.6354	1813.880737	605.6341553	3	10	17.1.1.2529.1	0	-1	-1			2.92391	2.24177	4.568617	2.08759	5.096169	2.04142									2721.79	51.67	7066.78	84.26	13328.62	115.75	17058.94	128.06
1	203.16	203.16	60.85000038	46.91999853	41.22000039	gi|241997714	spectrin alpha chain, putative [Ixodes scapularis]	0	auto - discordant peptide type	0	88.73999715	LCSIHSDHGDQIR	iTRAQ4plex@N-term; Methylthio(C)@2; iTRAQ4plex(S)@3		0.00249113	1813.883301	454.4781	1813.880737	454.4774475	4	9	17.1.1.2524.1	0	-1	-1			2.742691	2.557487	5.950054	2.299911	5.017118	2.30283									2140.87	45.76	5213.99	73.22	13653.91	115.93	13209.86	113.2
1	203.16	203.16	60.85000038	46.91999853	41.22000039	gi|241997714	spectrin alpha chain, putative [Ixodes scapularis]	0	auto - discordant peptide type	0	78.79999876	LCSIHSDHGDQIR	iTRAQ4plex@N-term; Methylthio(C)@2; iTRAQ4plex(S)@6		-0.0035791	1813.877197	605.633	1813.880737	605.6341553	3	9	16.1.1.2674.1	0	-1	-1			1.461878	1.721587	2.287486	1.520373	2.168454	1.495091									5891.97	75.01	7648.47	88.64	14446.57	120.07	15713.19	123.18
1	203.16	203.16	60.85000038	46.91999853	41.22000039	gi|241997714	spectrin alpha chain, putative [Ixodes scapularis]	1	auto	0	99.00000095	LDALEASAAR	iTRAQ4plex@N-term		0.00211048	1159.634033	580.8243	1159.631836	580.8232422	2	16	7.1.1.3497.1	0	-1	-1			0.8715116	0.4244638	1.283929	0.3609505	1.080288	0.3725721									128055.6	347.83	99100.29	323.24	176232.3	418.92	170134.2	433.86
1	203.16	203.16	60.85000038	46.91999853	41.22000039	gi|241997714	spectrin alpha chain, putative [Ixodes scapularis]	1	auto	0	99.00000095	LDALEASAAR	iTRAQ4plex@N-term		-0.00155162	1159.630249	580.8224	1159.631836	580.8232422	2	18	7.1.1.3562.1	0	-1	-1			0.8318503	0.4613247	0.9482283	0.4178652	0.8549783	0.4150597									110854.8	323.45	81884.69	292.6	112671.3	337.03	116563.7	344.09
1	203.16	203.16	60.85000038	46.91999853	41.22000039	gi|241997714	spectrin alpha chain, putative [Ixodes scapularis]	0	auto - discordant peptide type	0	99.00000095	LDALEASAAR	Delta:H(2)C(2)@N-term		0.00139118	1041.546875	521.7807	1041.545532	521.7800293	2	13	5.1.1.2819.1	0	-1	-1			1.0354	1.637011	0.7837549	1.688486	0.8634353	1.562924									7657.27	85.17	7040.2	84.56	6432.8	81.72	8131.25	89.28
1	203.16	203.16	60.85000038	46.91999853	41.22000039	gi|241997714	spectrin alpha chain, putative [Ixodes scapularis]	0	auto - discordant peptide type	0	99.00000095	LDALEASAAR	Delta:H(2)C(2)@N-term		-0.00185699	1041.543701	521.7791	1041.545532	521.7800293	2	13	4.1.1.2773.1	0	-1	-1			0.9495326	1.620521	0.7756113	1.633164	0.9212696	1.475263									8226	88.21	6935.88	84.27	6838.78	84.24	9320.28	94.43
1	203.16	203.16	60.85000038	46.91999853	41.22000039	gi|241997714	spectrin alpha chain, putative [Ixodes scapularis]	0	auto - low confidence	0	0	LDALEASAAR	iTRAQ4plex@N-term		-0.081985697	1159.549927	580.7822	1159.631836	580.8232422	2	5	2.1.1.4115.1	0	-1	-1			0.7435406	1.769126	0.6774998	1.705683	0.6513626	1.657564									8077	87.26	5332.83	74.71	5865.5	77.42	6470.33	81.34
1	203.16	203.16	60.85000038	46.91999853	41.22000039	gi|241997714	spectrin alpha chain, putative [Ixodes scapularis]	0	auto - low confidence	0	0	LDALEASAAR	iTRAQ4plex@N-term		0.0398256	1159.671631	580.8431	1159.631836	580.8232422	2	5	6.1.1.4662.1	0	-1	-1			0.6945968	2.479148	9.527463	1.362716	11.1209	1.349698									5588.21	72.54	3446.74	72.8	57068.41	236.65	76430.39	282.53
1	203.16	203.16	60.85000038	46.91999853	41.22000039	gi|241997714	spectrin alpha chain, putative [Ixodes scapularis]	0	auto - low confidence	0	0	LDALEASAAR	iTRAQ4plex@N-term		0.00186634	1159.633911	580.8242	1159.631836	580.8232422	2	6	7.1.1.2303.1	0	-1	-1			0.964815	0.5608417	0.7839782	0.5652896	0.8198764	0.5366504									68045.95	253.83	58297.42	244.15	57181.04	242.87	68612.66	264.71
1	203.16	203.16	60.85000038	46.91999853	41.22000039	gi|241997714	spectrin alpha chain, putative [Ixodes scapularis]	0	auto - low confidence	0	0	LDALEASAAR	iTRAQ4plex@N-term		0.00174427	1159.633667	580.8241	1159.631836	580.8232422	2	6	7.1.1.2919.1	0	-1	-1			0.9479184	0.7836754	0.8928927	0.7551756	0.8910896	0.7208329									35329.3	182.99	29737.81	174.89	33812.72	185.82	38717.74	194.1
1	203.16	203.16	60.85000038	46.91999853	41.22000039	gi|241997714	spectrin alpha chain, putative [Ixodes scapularis]	0	auto - low confidence	0	0	LDALEASAAR	iTRAQ4plex@N-term		0.000767707	1159.63269	580.8236	1159.631836	580.8232422	2	7	7.1.1.2986.1	0	-1	-1			0.9101565	0.2370695	1.057645	0.2150871	0.8902444	0.2711055									400909.7	622.62	324015.4	580.37	454498.4	676.33	438944.3	975.4
1	203.16	203.16	60.85000038	46.91999853	41.22000039	gi|241997714	spectrin alpha chain, putative [Ixodes scapularis]	0	auto - low confidence	0	0	LDALEASAAR	iTRAQ4plex@N-term		0.00333118	1159.635254	580.8249	1159.631836	580.8232422	2	7	7.1.1.3085.1	0	-1	-1			0.820805	0.2101121	1.142463	0.1802401	1.023485	0.183839									542039.6	715.32	395070	645.93	663772.3	814.87	682285.3	873.25
1	203.16	203.16	60.85000038	46.91999853	41.22000039	gi|241997714	spectrin alpha chain, putative [Ixodes scapularis]	0	auto - low confidence	0	0	LDALEASAAR	iTRAQ4plex@N-term		0.000379957	1159.632324	580.8234	1159.631836	580.8232422	2	9	8.1.1.3113.1	0	-1	-1			0.9381944	0.7228384	1.263556	0.6332102	1.238509	0.6213468									42093.72	199.52	35068.17	191.38	57010.84	239.37	64116.52	257.59
1	203.16	203.16	60.85000038	46.91999853	41.22000039	gi|241997714	spectrin alpha chain, putative [Ixodes scapularis]	0	auto - low confidence	0	0	LDALEASAAR	iTRAQ4plex@N-term		0.075047702	1159.707031	387.5763	1159.631836	387.551239	3	7	8.1.1.3973.1	0	-1	-1			0.7634971	0.9027061	1.221053	0.7432115	1.267492	0.7181972									30960.49	170.99	20990.28	149.88	40521.73	201.53	48262.14	221.58
1	203.16	203.16	60.85000038	46.91999853	41.22000039	gi|241997714	spectrin alpha chain, putative [Ixodes scapularis]	0	auto - low confidence	0	0	LDALEASAAR	iTRAQ4plex@N-term		0.086371899	1159.71814	387.58	1159.631836	387.551239	3	5	9.1.1.3042.1	0	-1	-1			0.7939676	1.132992	0.757969	1.081632	0.8568882	1.034047									18878	133.51	13309.5	117.81	15337.45	125.52	19894.53	150.08
1	203.16	203.16	60.85000038	46.91999853	41.22000039	gi|241997714	spectrin alpha chain, putative [Ixodes scapularis]	1	auto	0	99.00000095	LDESLVYQQFLAK	iTRAQ4plex@N-term; iTRAQ4plex(K)@13		0.000667901	1841.018555	614.6801	1841.017822	614.6798706	3	14	8.1.1.6124.1	0	-1	-1			0.9044452	2.157865	1.50586	1.792285	1.357667	1.772074									4861.15	67.79	3904.13	64.29	7846.38	88.34	8116.82	88.75
1	203.16	203.16	60.85000038	46.91999853	41.22000039	gi|241997714	spectrin alpha chain, putative [Ixodes scapularis]	1	auto	0	98.97999763	LDESLVYQQFLAK	iTRAQ4plex@N-term; iTRAQ4plex(K)@13		0.00213096	1841.02002	614.6806	1841.017822	614.6798706	3	13	7.1.1.6507.1	0	-1	-1			1.222701	1.300903	2.027497	1.116818	1.596819	1.17134									11277.22	103.58	12244.06	112.8	24508.01	155.71	22146.82	160.99
1	203.16	203.16	60.85000038	46.91999853	41.22000039	gi|241997714	spectrin alpha chain, putative [Ixodes scapularis]	1	auto	0	99.00000095	LDESYLLHR	iTRAQ4plex@N-term		-1.21E-05	1288.689697	430.5705	1288.689697	430.5705261	3	13	14.1.1.4163.1	0	-1	-1			0.8221763	0.5971844	0.8938686	0.5468856	0.6636763	0.5712008									66672.55	251.32	48676.01	225.46	63880.23	253.11	54419.8	233.55
1	203.16	203.16	60.85000038	46.91999853	41.22000039	gi|241997714	spectrin alpha chain, putative [Ixodes scapularis]	1	auto	0	98.54000211	LFGAHEIQR	iTRAQ4plex@N-term		-0.0007411	1213.668335	405.5634	1213.668945	405.5635986	3	10	14.1.1.3163.1	0	-1	-1			0.7937973	0.9484718	1.11265	0.8106042	1.136734	0.7746507									27209.25	160.32	19179.14	142.55	32450.46	180.65	38038.98	191.3
1	203.16	203.16	60.85000038	46.91999853	41.22000039	gi|241997714	spectrin alpha chain, putative [Ixodes scapularis]	0	auto - discordant peptide type	0	52.20000148	LFGAHEIQR	Carbamyl@N-term		0.000327382	1112.57312	557.2938	1112.572632	557.2936401	2	10	6.1.1.3693.1	0	-1	-1			0.8660856	1.77128	0.981505	1.613479	1.00487	1.539038									7331.33	83.23	5638.28	76.66	7712.96	88.43	9060.38	94.15
1	203.16	203.16	60.85000038	46.91999853	41.22000039	gi|241997714	spectrin alpha chain, putative [Ixodes scapularis]	0	auto - low confidence	0	0	LFGAHEIQR	iTRAQ4plex@N-term; Deamidated(Q)@8		0.00498992	1214.657837	608.3362	1214.652954	608.3337402	2	6	7.1.1.7535.1	0	-1	-1			1.443107	0.3611473	0.2904707	0.606646	0.3143109	0.5490762									131630	354.49	168677.2	405.88	40982.92	222.78	50882.41	243.47
1	203.16	203.16	60.85000038	46.91999853	41.22000039	gi|241997714	spectrin alpha chain, putative [Ixodes scapularis]	0	auto - low confidence	0	0	LGEMNNIASK	iTRAQ4plex@N-term; iTRAQ4plex(K)@10		-0.0231124	1363.714233	682.8644	1363.737305	682.8759155	2	5	3.1.1.3392.1	0	-1	-1			1.242909	3.087318	0.8951027	3.229967	0.9858218	2.987754									1952.01	43.09	2154.39	46.5	1872.84	44.16	2366.65	47.65
1	203.16	203.16	60.85000038	46.91999853	41.22000039	gi|241997714	spectrin alpha chain, putative [Ixodes scapularis]	0	auto - shared MS/MS	0	40.97000062	LGESLR	iTRAQ4plex@N-term		-0.00046065	817.477478	409.746	817.4779663	409.7462463	2	9	8.1.1.2320.1	0	-1	-1			0.8452726	0.7011822	1.136211	0.6088932	1.100616	0.5908799									47711.82	212.23	35811.77	194.11	58107.33	241.61	64582.55	251.19
1	203.16	203.16	60.85000038	46.91999853	41.22000039	gi|241997714	spectrin alpha chain, putative [Ixodes scapularis]	0	auto - shared MS/MS	0	16.18999988	LGESLR	iTRAQ4plex@N-term		-0.00154498	817.4765015	409.7455	817.4779663	409.7462463	2	8	7.1.1.1877.1	0	-1	-1			0.9685368	0.907443	1.607965	0.7615072	1.838462	0.7233306									26378.79	157.99	22686.84	154.66	45465	213.82	59643.51	241.9
1	203.16	203.16	60.85000038	46.91999853	41.22000039	gi|241997714	spectrin alpha chain, putative [Ixodes scapularis]	0	auto - shared MS/MS	0	15.92999995	LGESLR	iTRAQ4plex@N-term		0.000332805	817.4782715	409.7464	817.4779663	409.7462463	2	8	8.1.1.2595.1	0	-1	-1			0.9186619	0.7083781	0.9449884	0.6656134	1.035141	0.6310453									44102.01	204.19	35976.35	192.88	44671.51	213.62	56145.07	240.74
1	203.16	203.16	60.85000038	46.91999853	41.22000039	gi|241997714	spectrin alpha chain, putative [Ixodes scapularis]	0	auto - shared MS/MS	0	14.64000046	LGESLR	iTRAQ4plex@N-term		-0.00363447	817.4742432	409.7444	817.4779663	409.7462463	2	8	8.1.1.1922.1	0	-1	-1			0.8926677	0.7279475	1.659467	0.5905821	1.871493	0.5709304									43260.02	202.24	34290.95	191.34	76948.66	277.69	99569.98	326.32
1	203.16	203.16	60.85000038	46.91999853	41.22000039	gi|241997714	spectrin alpha chain, putative [Ixodes scapularis]	0	auto - low confidence	0	0	LGESLR	iTRAQ4plex@N-term		0.00162884	817.4796753	409.7471	817.4779663	409.7462463	2	5	7.1.1.1596.1	0	-1	-1			0.8254998	0.7124196	0.7677708	0.6853136	0.7420982	0.6640472									46503.84	209.49	34088.57	188.14	38270.68	197.65	42442.77	207.07
1	203.16	203.16	60.85000038	46.91999853	41.22000039	gi|241997714	spectrin alpha chain, putative [Ixodes scapularis]	0	auto - low confidence	0	0	LGESLR	iTRAQ4plex@N-term		0.000652277	817.4786987	409.7466	817.4779663	409.7462463	2	7	7.1.1.2309.1	0	-1	-1			0.9504323	1.042101	0.7361467	1.064774	0.702638	1.035835									19872.02	137.19	16771.28	130.92	15680.22	127.11	17172.25	132.61
1	203.16	203.16	60.85000038	46.91999853	41.22000039	gi|241997714	spectrin alpha chain, putative [Ixodes scapularis]	0	auto - low confidence	0	0	LGESLR	iTRAQ4plex@N-term		-0.000643756	817.4772949	409.7459	817.4779663	409.7462463	2	7	8.1.1.1794.1	0	-1	-1			0.8943732	0.5022923	0.4786851	0.5852236	0.5327882	0.5299419									88246.88	288.82	70084.37	267.04	45278.81	219.67	57823.92	241.01
1	203.16	203.16	60.85000038	46.91999853	41.22000039	gi|241997714	spectrin alpha chain, putative [Ixodes scapularis]	0	auto - low confidence	0	5.411000177	LGESQTLQQF	iTRAQ4plex@N-term; Deamidated(Q)@5; Deamidated(Q)@8	cleaved F-S@C-term	-0.036015101	1295.600708	648.8076	1295.636719	648.8256226	2	10	2.1.1.4297.1	0	-1	-1			0.8535694	1.183967	0.7619755	1.153199	0.6551145	1.142399									16470.1	124.7	12483.55	113.63	13451.88	117.01	13269.88	113.52
1	203.16	203.16	60.85000038	46.91999853	41.22000039	gi|241997714	spectrin alpha chain, putative [Ixodes scapularis]	1	auto	0	99.00000095	LGESQTLQQFSR	iTRAQ4plex@N-term		-0.00143996	1536.800415	769.4075	1536.801758	769.4082031	2	22	6.1.1.3340.1	0	-1	-1			0.7908587	0.9001263	1.306527	0.7375641	1.246961	0.7253332									30427.1	169.39	21367.93	151.14	42611.29	206.16	46662.4	216.96
1	203.16	203.16	60.85000038	46.91999853	41.22000039	gi|241997714	spectrin alpha chain, putative [Ixodes scapularis]	1	auto	0	99.00000095	LGESQTLQQFSR	iTRAQ4plex@N-term		-0.0128447	1536.788818	769.4017	1536.801758	769.4082031	2	22	7.1.1.3924.1	0	-1	-1			0.8765677	0.3490405	1.4799	0.2879118	1.295151	0.3095116									189519.4	423.1	147517	395.8	300629.6	546.56	301875.3	647.15
1	203.16	203.16	60.85000038	46.91999853	41.22000039	gi|241997714	spectrin alpha chain, putative [Ixodes scapularis]	0	auto - discordant peptide type	0	99.00000095	LGESQTLQQFSR	Delta:H(2)C(2)@N-term		0.0031671	1418.718628	710.3666	1418.715332	710.3649902	2	15	4.1.1.3141.1	0	-1	-1			0.4541616	2.090988	0.3919974	2.00001	0.2903241	2.114605									8390.22	88.67	3383.66	61.05	3525.35	59.86	2995.78	54.87
1	203.16	203.16	60.85000038	46.91999853	41.22000039	gi|241997714	spectrin alpha chain, putative [Ixodes scapularis]	0	auto - low confidence	0	11.23000011	LGGLK	iTRAQ4plex@N-term; iTRAQ4plex(K)@5	cleaved H-L@N-term	0.00183076	774.522644	388.2686	774.5206909	388.2676392	2	7	11.1.1.2509.1	0	-1	-1			0.9658396	0.1207332	1.144772	0.1109251	2.043998	0.1616859									1482656	1187.62	1271594	1148.69	1819304	1396.04	3727128	5234.75
1	203.16	203.16	60.85000038	46.91999853	41.22000039	gi|241997714	spectrin alpha chain, putative [Ixodes scapularis]	0	auto - low confidence	0	11.19000018	LGGLK	iTRAQ4plex@N-term; iTRAQ4plex(K)@5	cleaved H-L@N-term	0.0010373	774.5218506	388.2682	774.5206909	388.2676392	2	7	11.1.1.1714.1	0	-1	-1			0.9183158	0.1041087	1.387824	0.08939645	1.17556	0.1329198									2171190	1518.97	1770488	1365.02	3229818	1797.5	3139037	3547.7
1	203.16	203.16	60.85000038	46.91999853	41.22000039	gi|241997714	spectrin alpha chain, putative [Ixodes scapularis]	0	auto - low confidence	0	0	LGGLK	iTRAQ4plex@N-term; iTRAQ4plex(K)@5	cleaved H-L@N-term	0.00165955	774.5224609	388.2685	774.5206909	388.2676392	2	6	12.1.1.2426.1	0	-1	-1			1.324712	0.1585068	1.121115	0.1586647	1.155482	0.1924679									719190.8	827.69	845996.3	922.08	864251.3	943.96	1022024	1576.67
1	203.16	203.16	60.85000038	46.91999853	41.22000039	gi|241997714	spectrin alpha chain, putative [Ixodes scapularis]	0	auto - low confidence	0	0	LGGLK	iTRAQ4plex@N-term; iTRAQ4plex(K)@5	cleaved H-L@N-term	0.00123231	774.5218506	388.2682	774.5206909	388.2676392	2	6	12.1.1.2491.1	0	-1	-1			1.057092	0.6784992	1.000869	0.6566063	1.179234	0.6066628									44230.35	204.74	41517.99	205.96	47450.78	220.97	64146.62	251.54
1	203.16	203.16	60.85000038	46.91999853	41.22000039	gi|241997714	spectrin alpha chain, putative [Ixodes scapularis]	1	auto	0	99.00000095	LGSIADQWEHLTTK	iTRAQ4plex@N-term; iTRAQ4plex(K)@14		0.000928545	1886.015259	629.679	1886.01416	629.6786499	3	13	13.1.1.5781.1	0	-1	-1			0.9469967	1.601023	1.406855	1.371769	1.366059	1.365439									8557.81	89.99	7196.38	86.88	12904.99	113.68	14377.57	125.23
1	203.16	203.16	60.85000038	46.91999853	41.22000039	gi|241997714	spectrin alpha chain, putative [Ixodes scapularis]	1	auto	0	99.00000095	LGSIADQWEHLTTK	iTRAQ4plex@N-term; iTRAQ4plex(K)@14		0.000940299	1886.015259	629.679	1886.01416	629.6786499	3	16	14.1.1.6022.1	0	-1	-1			0.9365591	0.8098303	1.713599	0.6618835	1.418257	0.7291484									33925.48	179.3	28213.97	173.12	62313.35	248.29	59174.5	297.25
1	203.16	203.16	60.85000038	46.91999853	41.22000039	gi|241997714	spectrin alpha chain, putative [Ixodes scapularis]	1	auto	0	99.00000095	LGSIADQWEHLTTK	iTRAQ4plex@N-term; iTRAQ4plex(K)@14		-0.00420927	1886.010132	944.0123	1886.01416	944.0143433	2	24	14.1.1.6034.1	0	-1	-1			0.899164	1.125306	1.743059	0.9037259	1.407635	0.9226347									18045.83	130.66	14408.5	124.12	33715.9	182.34	31240.68	178.65
1	203.16	203.16	60.85000038	46.91999853	41.22000039	gi|241997714	spectrin alpha chain, putative [Ixodes scapularis]	0	auto - discordant peptide type	0	99.00000095	LGSIADQWEHLTTK	iTRAQ4plex@N-term; Methyl(E)@9; iTRAQ4plex(K)@14		-0.00899748	1900.02063	634.3475	1900.029785	634.3505249	3	15	13.1.1.6178.1	0	-1	-1			0.7754342	1.265742	1.293302	1.032719	1.273108	1.004353									15601.73	121.34	10742.88	107.28	21628.11	146.95	24428.21	155.24
1	203.16	203.16	60.85000038	46.91999853	41.22000039	gi|241997714	spectrin alpha chain, putative [Ixodes scapularis]	1	auto	0	99.00000095	LHEANTLHQFFR	iTRAQ4plex@N-term		-0.00150578	1655.863892	552.9619	1655.865356	552.9624023	3	17	16.1.1.4053.1	0	-1	-1			0.7355332	1.353276	3.850369	0.8793506	3.960783	0.8642477									15267.79	119.99	9971.98	109.86	63012.15	248.57	74372.23	267.41
1	203.16	203.16	60.85000038	46.91999853	41.22000039	gi|241997714	spectrin alpha chain, putative [Ixodes scapularis]	1	auto	0	99.00000095	LHEANTLHQFFR	iTRAQ4plex@N-term		0.00176792	1655.86731	828.9409	1655.865356	828.9400024	2	21	16.1.1.4057.1	0	-1	-1			0.6991629	2.5802	6.205475	1.524096	6.684702	1.505209									4686.31	66.42	2909.46	62.73	31171.08	174.69	38527.13	195.26
1	203.16	203.16	60.85000038	46.91999853	41.22000039	gi|241997714	spectrin alpha chain, putative [Ixodes scapularis]	1	auto	0	99.00000095	LHEANTLHQFFR	iTRAQ4plex@N-term		-0.00337347	1655.862061	552.9613	1655.865356	552.9624023	3	16	15.1.1.4092.1	0	-1	-1			0.9528701	1.8014	1.9774	1.441074	2.022865	1.399692									6815.72	80.31	5766.98	78.58	14446.15	119.85	16956.34	128.1
1	203.16	203.16	60.85000038	46.91999853	41.22000039	gi|241997714	spectrin alpha chain, putative [Ixodes scapularis]	0	auto - discordant peptide type	0	99.00000095	LHEANTLHQFFR	Carbamyl@N-term		-0.0021841	1554.766846	519.2629	1554.769165	519.2636719	3	14	13.1.1.4930.1	0	-1	-1			1.335406	2.068556	0.9160587	2.197819	1.204409	1.973408									4195.45	63.23	4975.02	70.49	4119.53	65.9	6214.5	79.17
1	203.16	203.16	60.85000038	46.91999853	41.22000039	gi|241997714	spectrin alpha chain, putative [Ixodes scapularis]	1	auto	0	99.00000095	LHEANTLHQFFR	iTRAQ4plex@N-term		-0.00123943	1655.864136	414.9733	1655.865356	414.9736328	4	13	16.1.1.4046.1	0	-1	-1			0.3538816	3.978183	6.425335	1.601814	6.40725	1.614831									4196.86	62.66	1318.82	48.63	28904.54	167.72	33071.18	203.48
1	203.16	203.16	60.85000038	46.91999853	41.22000039	gi|241997714	spectrin alpha chain, putative [Ixodes scapularis]	1	auto	0	99.00000095	LHEANTLHQFFR	iTRAQ4plex@N-term		-0.0029098	1655.862549	414.9729	1655.865356	414.9736328	4	12	15.1.1.4096.1	0	-1	-1			0.9487172	5.649009	8.171703	3.666455	10.11975	3.615846									787.39	27.29	663.33	29.59	6896.81	82.49	9799.71	100.99
1	203.16	203.16	60.85000038	46.91999853	41.22000039	gi|241997714	spectrin alpha chain, putative [Ixodes scapularis]	0	auto - low confidence	0	0	LIEAK	iTRAQ4plex@N-term; iTRAQ4plex(K)@5	cleaved E-L@N-term	-0.0300483	860.5274658	431.271	860.5574951	431.2860107	2	5	2.1.1.4847.1	0	-1	-1			1.050368	1.200911	1.313508	1.079711	1.206403	1.063998									14258.53	116.3	13299.01	117.22	20074.89	142.02	21155.38	144.54
1	203.16	203.16	60.85000038	46.91999853	41.22000039	gi|241997714	spectrin alpha chain, putative [Ixodes scapularis]	0	auto - low confidence	0	0	LIEAK	iTRAQ4plex@N-term; iTRAQ4plex(K)@5	cleaved E-L@N-term	0.00119809	860.5586548	431.2866	860.5574951	431.2860107	2	6	10.1.1.2462.1	0	-1	-1			0.6457446	0.3230483	0.7676733	0.2843482	0.8135922	0.3211482									269052	503.05	154276.6	406.43	221390.2	474.29	269213.3	702.94
1	203.16	203.16	60.85000038	46.91999853	41.22000039	gi|241997714	spectrin alpha chain, putative [Ixodes scapularis]	0	auto - low confidence	0	0	LIEAK	iTRAQ4plex@N-term; iTRAQ4plex(K)@5	cleaved E-L@N-term	0.00156431	860.559082	431.2868	860.5574951	431.2860107	2	6	10.1.1.2817.1	0	-1	-1			0.8688136	0.1986634	1.178482	0.1723709	0.985927	0.2017745									584193.7	742.79	450698.9	687.97	737947.8	858.85	708361.9	1109.81
1	203.16	203.16	60.85000038	46.91999853	41.22000039	gi|241997714	spectrin alpha chain, putative [Ixodes scapularis]	0	auto - low confidence	0	0	LIEAK	iTRAQ4plex@N-term; iTRAQ4plex(K)@5	cleaved E-L@N-term	0.0013812	860.5588989	431.2867	860.5574951	431.2860107	2	5	10.1.1.2880.1	0	-1	-1			0.8129144	0.159876	0.8283717	0.1496554	0.740763	0.1864795									954696.3	974.69	689148.8	847.88	847688.4	927.57	869757.3	1357.25
1	203.16	203.16	60.85000038	46.91999853	41.22000039	gi|241997714	spectrin alpha chain, putative [Ixodes scapularis]	0	auto - discordant peptide type	0	99.00000095	LINGDHPER	iTRAQ4plex@N-term; Deamidated(N)@3		-0.000723747	1194.61084	399.2109	1194.61145	399.2110901	3	12	13.1.1.1917.1	0	-1	-1			0.8449935	1.062841	1.257002	0.8995339	1.151982	0.885054									20843.74	140.37	15639.83	128.6	28083.9	167.48	29530.79	169.59
1	203.16	203.16	60.85000038	46.91999853	41.22000039	gi|241997714	spectrin alpha chain, putative [Ixodes scapularis]	0	auto - discordant peptide type	0	99.00000095	LINGDHPER	iTRAQ4plex@N-term; Deamidated(N)@3		0.00488577	1194.616333	399.2127	1194.61145	399.2110901	3	11	14.1.1.2024.1	0	-1	-1			0.8218507	1.104595	1.174641	0.9421222	1.148757	0.9574611									19609.91	136.03	14311.05	123.02	24690.31	157.4	27704.94	182.84
1	203.16	203.16	60.85000038	46.91999853	41.22000039	gi|241997714	spectrin alpha chain, putative [Ixodes scapularis]	0	auto - low confidence	0	0	LINGDHPER	iTRAQ4plex@N-term		0.00291605	1193.630249	597.8224	1193.627441	597.8209839	2	5	8.1.1.4114.1	0	-1	-1			0.9769799	0.8798248	0.8846154	0.8575254	0.8056036	0.8421623									27508.47	161.48	23864.65	156.4	26083.55	163.05	27254.7	164.58
1	203.16	203.16	60.85000038	46.91999853	41.22000039	gi|241997714	spectrin alpha chain, putative [Ixodes scapularis]	0	auto - low confidence	0	0	LINGDHPER	iTRAQ4plex@N-term		0.00691334	1193.634521	597.8245	1193.627441	597.8209839	2	5	9.1.1.4443.1	0	-1	-1			0.8812141	0.619031	1.141673	0.5447266	1.107278	0.5375307									59656.55	237.81	46681.26	221.08	73003.84	271.02	81239.75	292.95
1	203.16	203.16	60.85000038	46.91999853	41.22000039	gi|241997714	spectrin alpha chain, putative [Ixodes scapularis]	1	auto	0	99.00000095	LLDSYDLQR	iTRAQ4plex@N-term		0.000705039	1265.674438	633.8445	1265.673706	633.8441772	2	14	7.1.1.4416.1	0	-1	-1			0.808936	0.5882787	1.045008	0.5142399	1.003057	0.5229842									69642.78	256.32	50025.71	229.58	78008.4	280.16	85912.28	319.21
1	203.16	203.16	60.85000038	46.91999853	41.22000039	gi|241997714	spectrin alpha chain, putative [Ixodes scapularis]	0	auto - low confidence	0	0	LLDSYDLQR	iTRAQ4plex@N-term		9.47E-05	1265.673828	633.8442	1265.673706	633.8441772	2	5	7.1.1.5640.1	0	-1	-1			0.903842	0.4441237	0.8450371	0.4277251	0.7711998	0.4181607									113076.4	326.91	90754.36	305.97	102422.1	322.86	107248.8	324.02
1	203.16	203.16	60.85000038	46.91999853	41.22000039	gi|241997714	spectrin alpha chain, putative [Ixodes scapularis]	0	auto - low confidence	0	0	LLDSYDLQR	iTRAQ4plex@N-term		0.076167203	1265.750122	633.8823	1265.673706	633.8441772	2	5	9.1.1.6373.1	0	-1	-1			1.151223	0.4918559	0.7995954	0.5198418	0.7837458	0.4982735									79970.35	275.6	81750.68	286.89	68540.15	266.75	77082.86	277.4
1	203.16	203.16	60.85000038	46.91999853	41.22000039	gi|241997714	spectrin alpha chain, putative [Ixodes scapularis]	1	auto	0	99.00000095	LLHMLEQFK	iTRAQ4plex@N-term; iTRAQ4plex(K)@9		-0.00050899	1445.830322	723.9224	1445.830811	723.9226685	2	16	15.1.1.6043.1	0	-1	-1			0.8475913	1.310784	1.258652	1.10838	0.9420049	1.149807									13671.74	113.66	10289.95	104.28	18444.85	135.21	15839.1	125.81
1	203.16	203.16	60.85000038	46.91999853	41.22000039	gi|241997714	spectrin alpha chain, putative [Ixodes scapularis]	1	auto	0	99.00000095	LLHMLEQFK	iTRAQ4plex@N-term; iTRAQ4plex(K)@9		-0.000436583	1445.830322	482.9507	1445.830811	482.9508972	3	13	14.1.1.6550.1	0	-1	-1			0.894285	1.541761	1.170775	1.352969	1.002281	1.354584									9519.65	94.87	7559.62	88.93	11946.49	109.32	11734.48	107.66
1	203.16	203.16	60.85000038	46.91999853	41.22000039	gi|241997714	spectrin alpha chain, putative [Ixodes scapularis]	0	auto - discordant peptide type	0	99.00000095	LLHMLEQFK	iTRAQ4plex@N-term; Oxidation(M)@4; iTRAQ4plex(K)@9		0.000633426	1461.826294	488.2827	1461.825684	488.2825317	3	12	14.1.1.5285.1	0	-1	-1			0.7272254	1.482711	1.07447	1.23619	0.8862416	1.245463									11821.52	105.56	7633.88	90.36	13614.87	116.39	12884.84	111.87
1	203.16	203.16	60.85000038	46.91999853	41.22000039	gi|241997714	spectrin alpha chain, putative [Ixodes scapularis]	0	auto - discordant peptide type	0	99.00000095	LLHMLEQFK	iTRAQ4plex@N-term; Oxidation(M)@4; iTRAQ4plex(K)@9		0.000999636	1461.826904	488.2829	1461.825684	488.2825317	3	12	14.1.1.5353.1	0	-1	-1			0.6752871	0.9566423	0.9551998	0.8007814	0.774081	0.8636478									29877.23	167.83	17915.62	138.73	30590.06	174.58	28443.32	186.59
1	203.16	203.16	60.85000038	46.91999853	41.22000039	gi|241997714	spectrin alpha chain, putative [Ixodes scapularis]	1	auto	0	99.00000095	LLHMLEQFK	iTRAQ4plex@N-term; iTRAQ4plex(K)@9		-0.000716713	1445.830322	482.9507	1445.830811	482.9508972	3	13	15.1.1.6039.1	0	-1	-1			0.9737347	2.783472	1.253533	2.470795	1.133395	2.450677									2773.02	51.23	2397.71	49.92	3725.93	61.13	3865.34	62.24
1	203.16	203.16	60.85000038	46.91999853	41.22000039	gi|241997714	spectrin alpha chain, putative [Ixodes scapularis]	0	auto - discordant peptide type	0	94.8300004	LLHMLEQFK	iTRAQ4plex@N-term; Methyl(E)@6; iTRAQ4plex(K)@9		-0.00011083	1459.846313	487.6227	1459.846436	487.6227722	3	13	14.1.1.6796.1	0	-1	-1			0.7421407	2.461959	1.285632	1.97567	1.003033	2.019336									4251.01	63.29	2801.44	54.93	5858.07	76.08	5243.98	71.54
1	203.16	203.16	60.85000038	46.91999853	41.22000039	gi|241997714	spectrin alpha chain, putative [Ixodes scapularis]	0	auto - shared MS/MS	0	37.31000125	LLLSK	iTRAQ4plex@N-term; iTRAQ4plex(K)@5	cleaved E-L@N-term	0.000724369	860.5946655	431.3046	860.5938721	431.3041992	2	8	11.1.1.3609.1	0	-1	-1			0.7983222	0.3298392	0.5593172	0.3477112	0.484155	0.3438662									220638.5	456.38	156409.3	401.85	132277.3	369.71	131377	360.89
1	203.16	203.16	60.85000038	46.91999853	41.22000039	gi|241997714	spectrin alpha chain, putative [Ixodes scapularis]	0	auto - shared MS/MS	0	31.49000108	LLLSK	iTRAQ4plex@N-term; iTRAQ4plex(K)@5	cleaved E-L@N-term	0.0022271	860.5960693	431.3053	860.5938721	431.3041992	2	8	10.1.1.3769.1	0	-1	-1			0.6558701	0.09212381	0.4057714	0.1016307	0.3388461	0.1485701									3274791	1791.76	1907236	1413.57	1424331	1219.88	1364707	1885.05
1	203.16	203.16	60.85000038	46.91999853	41.22000039	gi|241997714	spectrin alpha chain, putative [Ixodes scapularis]	0	auto - shared MS/MS	0	30.79999983	LLLSK	iTRAQ4plex@N-term; iTRAQ4plex(K)@5	cleaved E-L@N-term	0.000344481	860.5942993	431.3044	860.5938721	431.3041992	2	8	9.1.1.3663.1	0	-1	-1			0.6608807	0.164866	0.4544275	0.1747828	0.4001218	0.1759596									1006969	977.52	590938.1	787.46	490485.6	712.9	495520.6	727.22
1	203.16	203.16	60.85000038	46.91999853	41.22000039	gi|241997714	spectrin alpha chain, putative [Ixodes scapularis]	0	auto - shared MS/MS	0	30.64999878	LLLSK	iTRAQ4plex@N-term; iTRAQ4plex(K)@5	cleaved E-L@N-term	2.98E-05	860.5938721	431.3042	860.5938721	431.3041992	2	8	10.1.1.3703.1	0	-1	-1			0.9055519	0.2453704	0.6644362	0.2550442	0.635705	0.2454233									368714.9	590.77	296487.9	550.98	262597	521.08	288270.3	535.91
1	203.16	203.16	60.85000038	46.91999853	41.22000039	gi|241997714	spectrin alpha chain, putative [Ixodes scapularis]	0	auto - low confidence	0	0	LLLSK	iTRAQ4plex@N-term; iTRAQ4plex(K)@5	cleaved E-L@N-term	0.00138208	860.5952759	431.3049	860.5938721	431.3041992	2	5	9.1.1.2735.1	0	-1	-1			0.8463345	0.3430301	1.002802	0.3080554	0.9379242	0.2998173									199433.9	436.39	149880.1	395.95	214368.1	464.83	230049	471.52
1	203.16	203.16	60.85000038	46.91999853	41.22000039	gi|241997714	spectrin alpha chain, putative [Ixodes scapularis]	0	auto - low confidence	0	0	LLLSK	iTRAQ4plex@N-term; iTRAQ4plex(K)@5	cleaved E-L@N-term	0.00277641	860.5966797	431.3056	860.5938721	431.3041992	2	4	10.1.1.2754.1	0	-1	-1			1.086806	0.7082151	0.8636751	0.7185362	0.7882813	0.7590411									39899.3	194.75	38505.29	197.59	36936.99	194.77	38681.21	224.85
1	203.16	203.16	60.85000038	46.91999853	41.22000039	gi|241997714	spectrin alpha chain, putative [Ixodes scapularis]	0	auto - low confidence	0	0	LLLSK	iTRAQ4plex@N-term; iTRAQ4plex(K)@5	cleaved E-L@N-term	-0.000397412	860.5934448	431.304	860.5938721	431.3041992	2	7	10.1.1.3848.1	0	-1	-1			0.8749952	0.4310749	0.7433841	0.429498	1.022945	0.3772201									122278.9	339.92	95008	313.02	97434.01	319	153835.8	392.26
1	203.16	203.16	60.85000038	46.91999853	41.22000039	gi|241997714	spectrin alpha chain, putative [Ixodes scapularis]	0	auto - low confidence	0	0	LLLSK	iTRAQ4plex@N-term; iTRAQ4plex(K)@5	cleaved E-L@N-term	0.000212939	860.5940552	431.3043	860.5938721	431.3041992	2	6	10.1.1.4249.1	0	-1	-1			1.000747	0.6289499	0.8027885	0.6349958	0.6570257	0.6598715									52946.2	223.96	47050.25	219	45559.79	215.77	42782.95	216.68
1	203.16	203.16	60.85000038	46.91999853	41.22000039	gi|241997714	spectrin alpha chain, putative [Ixodes scapularis]	0	auto - low confidence	0	0	LLLSK	iTRAQ4plex@N-term; iTRAQ4plex(K)@5	cleaved E-L@N-term	-0.000252192	860.593689	431.3041	860.5938721	431.3041992	2	6	11.1.1.3750.1	0	-1	-1			1.014355	0.2911721	0.6216449	0.3205709	0.5150315	0.3243988									244164.2	480.9	219925.2	471.63	162693.5	411.5	154656.9	398.65
1	203.16	203.16	60.85000038	46.91999853	41.22000039	gi|241997714	spectrin alpha chain, putative [Ixodes scapularis]	0	auto - low confidence	0	0	LLLSK	iTRAQ4plex@N-term; iTRAQ4plex(K)@5	cleaved E-L@N-term	0.000347557	860.5942993	431.3044	860.5938721	431.3041992	2	6	12.1.1.3452.1	0	-1	-1			1.041065	0.9328032	0.7868947	0.9605284	0.7296924	0.927962									23509.23	149.25	21732.98	148.53	19829	142.93	21097.54	142.79
1	203.16	203.16	60.85000038	46.91999853	41.22000039	gi|241997714	spectrin alpha chain, putative [Ixodes scapularis]	0	auto - low confidence	0	0	LLSK	iTRAQ4plex@N-term; iTRAQ4plex(K)@4	cleaved L-L@N-term	0.000965617	747.5108643	374.7627	747.5098267	374.7621765	2	5	10.1.1.2013.1	0	-1	-1			0.6883112	0.1155619	0.7618846	0.1045213	0.8142573	0.1119289									2011883	1382.77	1229676	1142.39	1643001	1293.79	2014735	1779.85
1	203.16	203.16	60.85000038	46.91999853	41.22000039	gi|241997714	spectrin alpha chain, putative [Ixodes scapularis]	0	auto - low confidence	0	0	LLSK	iTRAQ4plex@N-term; iTRAQ4plex(K)@4	cleaved L-L@N-term	-0.00043819	747.5094604	374.762	747.5098267	374.7621765	2	5	10.1.1.2191.1	0	-1	-1			0.7713879	0.3113243	0.7231727	0.2982755	0.7476667	0.325518									254578	489.89	174380	426.76	197337.1	449.73	234089.8	614.6
1	203.16	203.16	60.85000038	46.91999853	41.22000039	gi|241997714	spectrin alpha chain, putative [Ixodes scapularis]	0	auto - low confidence	0	0	LLSK	iTRAQ4plex@N-term; iTRAQ4plex(K)@4	cleaved L-L@N-term	0.000965617	747.5108643	374.7627	747.5098267	374.7621765	2	4	10.1.1.2560.1	0	-1	-1			0.7768503	0.3737638	0.8918913	0.3356514	0.6524311	0.378819									176579.1	408.02	121809	357.85	168809.5	410.97	141686.2	425.32
1	203.16	203.16	60.85000038	46.91999853	41.22000039	gi|241997714	spectrin alpha chain, putative [Ixodes scapularis]	0	auto - low confidence	0	0	LLSK	iTRAQ4plex@N-term; iTRAQ4plex(K)@4	cleaved L-L@N-term	0.000385492	747.5102539	374.7624	747.5098267	374.7621765	2	5	11.1.1.1977.1	0	-1	-1			0.8372594	0.1025241	0.9676931	0.09274644	1.038124	0.09256044									2238398	1455.16	1664180	1319.33	2321778	1535.84	2857854	1882.99
1	203.16	203.16	60.85000038	46.91999853	41.22000039	gi|241997714	spectrin alpha chain, putative [Ixodes scapularis]	0	auto - low confidence	0	0	LLSK	iTRAQ4plex@N-term; iTRAQ4plex(K)@4	cleaved L-L@N-term	-0.000224858	747.5096436	374.7621	747.5098267	374.7621765	2	6	11.1.1.2167.1	0	-1	-1			0.7295028	0.1636352	0.707393	0.1544388	0.6087131	0.1953733									963273.6	960.49	623992.9	809.61	730392.3	861.4	721133.8	1211.6
1	203.16	203.16	60.85000038	46.91999853	41.22000039	gi|241997714	spectrin alpha chain, putative [Ixodes scapularis]	0	auto - low confidence	0	0	LLSK	iTRAQ4plex@N-term; iTRAQ4plex(K)@4	cleaved L-L@N-term	-0.000407963	747.5094604	374.762	747.5098267	374.7621765	2	6	11.1.1.2320.1	0	-1	-1			0.8453874	0.09089372	0.8681799	0.08507424	0.8004656	0.1315116									2833686	1645.47	2127211	1487.49	2636983	1639.54	2789639	3291.7
1	203.16	203.16	60.85000038	46.91999853	41.22000039	gi|241997714	spectrin alpha chain, putative [Ixodes scapularis]	0	auto - low confidence	0	0	LLSK	iTRAQ4plex@N-term; iTRAQ4plex(K)@4	cleaved L-L@N-term	-0.000224858	747.5096436	374.7621	747.5098267	374.7621765	2	6	11.1.1.2383.1	0	-1	-1			0.8274761	0.1524174	0.7623383	0.1469944	0.6595094	0.2022459									1014224	978.38	745233.8	879.42	828757.6	919.2	822637.5	1462.3
1	203.16	203.16	60.85000038	46.91999853	41.22000039	gi|241997714	spectrin alpha chain, putative [Ixodes scapularis]	0	auto - low confidence	0	0	LLSK	iTRAQ4plex@N-term; iTRAQ4plex(K)@4	cleaved L-L@N-term	0.00138102	747.5112915	374.7629	747.5098267	374.7621765	2	5	12.1.1.1990.1	0	-1	-1			1.050221	0.2123702	1.059515	0.2018186	1.12743	0.2171151									453776.9	655.96	423181.1	658.38	515341.8	725.78	629195.4	1019.27
1	203.16	203.16	60.85000038	46.91999853	41.22000039	gi|241997714	spectrin alpha chain, putative [Ixodes scapularis]	0	auto - low confidence	0	0	LLSK	iTRAQ4plex@N-term; iTRAQ4plex(K)@4	cleaved L-L@N-term	-0.000205891	747.5096436	374.7621	747.5098267	374.7621765	2	5	12.1.1.2074.1	0	-1	-1			1.041174	0.4497141	0.8112875	0.4592086	0.8107358	0.4443561									101469.6	310.98	93812.84	308.75	88238.18	301.75	101174	325.53
1	203.16	203.16	60.85000038	46.91999853	41.22000039	gi|241997714	spectrin alpha chain, putative [Ixodes scapularis]	0	auto - low confidence	0	0	LLSK	iTRAQ4plex@N-term; iTRAQ4plex(K)@4	cleaved L-L@N-term	-0.000388996	747.5094604	374.762	747.5098267	374.7621765	2	6	12.1.1.2279.1	0	-1	-1			0.9086604	0.1998091	0.8822283	0.1902038	0.7337212	0.1910732									558717.9	728.95	450813.8	682.23	528347.1	731.25	504170.2	703.8
1	203.16	203.16	60.85000038	46.91999853	41.22000039	gi|241997714	spectrin alpha chain, putative [Ixodes scapularis]	0	auto - low confidence	0	0	LLTK	iTRAQ4plex@N-term; iTRAQ4plex(K)@4	cleaved T-L@N-term	-0.0018824	761.5236816	381.7691	761.5254517	381.7700195	2	6	10.1.1.2223.1	0	-1	-1			0.9086983	0.1955456	1.194836	0.1716278	1.011028	0.1717288									586250	744.83	473048.4	703.18	750822.2	866.36	728953.1	842.22
1	203.16	203.16	60.85000038	46.91999853	41.22000039	gi|241997714	spectrin alpha chain, putative [Ixodes scapularis]	0	auto - low confidence	0	0	LLTK	iTRAQ4plex@N-term; iTRAQ4plex(K)@4	cleaved T-L@N-term	0.00153557	761.5270996	381.7708	761.5254517	381.7700195	2	6	10.1.1.2406.1	0	-1	-1			0.8616211	0.2941037	0.6284527	0.3052144	0.4452316	0.3274516									264641.8	500.46	202477.9	456.07	178269.4	427.08	144909.8	387.38
1	203.16	203.16	60.85000038	46.91999853	41.22000039	gi|241997714	spectrin alpha chain, putative [Ixodes scapularis]	0	auto - low confidence	0	0	LLTK	iTRAQ4plex@N-term; iTRAQ4plex(K)@4	cleaved T-L@N-term	-0.000639912	761.5249023	381.7697	761.5254517	381.7700195	2	6	11.1.1.2184.1	0	-1	-1			1.107683	0.5216928	1.053494	0.5031509	0.8772503	0.510878									72904.01	262.99	71708.35	270.25	82324.51	288.76	78655.38	284.54
1	203.16	203.16	60.85000038	46.91999853	41.22000039	gi|241997714	spectrin alpha chain, putative [Ixodes scapularis]	0	auto - low confidence	0	0	LLTK	iTRAQ4plex@N-term; iTRAQ4plex(K)@4	cleaved T-L@N-term	0.00155735	761.5270996	381.7708	761.5254517	381.7700195	2	6	11.1.1.2250.1	0	-1	-1			0.9543294	0.2241649	1.143986	0.2025788	1.048114	0.238588									436648.3	650.69	370026.7	619.65	535424.4	734.75	562851.3	1048.74
1	203.16	203.16	60.85000038	46.91999853	41.22000039	gi|241997714	spectrin alpha chain, putative [Ixodes scapularis]	0	auto - low confidence	0	0	LLTK	iTRAQ4plex@N-term; iTRAQ4plex(K)@4	cleaved T-L@N-term	-0.000456807	761.5250854	381.7698	761.5254517	381.7700195	2	6	11.1.1.2381.1	0	-1	-1			1.091992	0.6365549	0.6495157	0.7059278	0.4973368	0.7334305									49015.68	215.63	47528.86	218.67	34124.83	188.4	29980.52	175.94
1	203.16	203.16	60.85000038	46.91999853	41.22000039	gi|241997714	spectrin alpha chain, putative [Ixodes scapularis]	0	auto - low confidence	0	0	LLTK	iTRAQ4plex@N-term; iTRAQ4plex(K)@4	cleaved T-L@N-term	0.00192356	761.5274658	381.771	761.5254517	381.7700195	2	5	11.1.1.2766.1	0	-1	-1			1.160066	0.2704897	1.465578	0.2442642	1.244858	0.2610802									266595	504.06	274623.6	531.21	418800.2	647.67	408155.2	734.84
1	203.16	203.16	60.85000038	46.91999853	41.22000039	gi|241997714	spectrin alpha chain, putative [Ixodes scapularis]	0	auto - low confidence	0	0	LLTK	iTRAQ4plex@N-term; iTRAQ4plex(K)@4	cleaved T-L@N-term	0.00035195	761.5258789	381.7702	761.5254517	381.7700195	2	6	12.1.1.2176.1	0	-1	-1			1.024677	0.5253505	1.384456	0.462584	1.126827	0.4701552									75671.33	267.74	68852.75	267.38	112293.9	334.62	104867.8	324.68
1	203.16	203.16	60.85000038	46.91999853	41.22000039	gi|241997714	spectrin alpha chain, putative [Ixodes scapularis]	0	auto - low confidence	0	0	LLTK	iTRAQ4plex@N-term; iTRAQ4plex(K)@4	cleaved T-L@N-term	-7.53E-05	761.5254517	381.77	761.5254517	381.7700195	2	6	12.1.1.2329.1	0	-1	-1			1.074531	0.4549102	0.8214741	0.4658157	0.6084266	0.4862819									97148.16	303.54	92695.05	306.48	85540.98	295.53	72693.62	270.87
1	203.16	203.16	60.85000038	46.91999853	41.22000039	gi|241997714	spectrin alpha chain, putative [Ixodes scapularis]	0	auto - discordant peptide type	0	99.00000095	LMAESNLGVPEIEQR	iTRAQ4plex@N-term; Oxidation(M)@2		-0.000672593	1844.941895	615.9879	1844.942383	615.9880981	3	16	5.1.1.3816.1	0	-1	-1			0.9757841	2.145865	0.8269641	2.136386	0.8837528	2.012817									4620.38	66.14	4003.45	64	4095.53	64.95	5021.83	71.06
1	203.16	203.16	60.85000038	46.91999853	41.22000039	gi|241997714	spectrin alpha chain, putative [Ixodes scapularis]	0	auto - discordant peptide type	0	99.00000095	LMAESNLGVPEIEQR	iTRAQ4plex@N-term; Oxidation(M)@2		0.000917906	1844.943237	923.4789	1844.942383	923.4784546	2	22	5.1.1.3820.1	0	-1	-1			0.6496612	1.211346	1.026827	0.9783884	0.7702808	1.013808									19218.62	134.45	11086.95	109.64	21152.66	144.68	18206.43	133.59
1	203.16	203.16	60.85000038	46.91999853	41.22000039	gi|241997714	spectrin alpha chain, putative [Ixodes scapularis]	0	auto - low confidence	0	1.377999969	LMAESNLGVPEIEQR	iTRAQ4plex@N-term		-0.00018123	1828.947266	610.6564	1828.94751	610.6564331	3	8	5.1.1.4379.1	0	-1	-1			1.314643	3.884805	0.988738	4.060697	2.174969	3.309668									1200.35	33.81	1401.26	37.49	1272.14	37.21	3210.81	55.8
1	203.16	203.16	60.85000038	46.91999853	41.22000039	gi|241997714	spectrin alpha chain, putative [Ixodes scapularis]	0	auto - discordant peptide type	0	99.00000095	LMTLGQTEAAVK	iTRAQ4plex@N-term; Oxidation(M)@2; iTRAQ4plex(K)@12		-0.000193748	1564.873657	783.4441	1564.873779	783.4441528	2	18	8.1.1.3612.1	0	-1	-1			0.714931	1.184244	1.041476	0.9885358	0.7939854	1.018317									18736.11	132.83	11894.51	112.83	20915.8	144.09	18295.55	133.74
1	203.16	203.16	60.85000038	46.91999853	41.22000039	gi|241997714	spectrin alpha chain, putative [Ixodes scapularis]	1	auto	0	99.00000095	LMTLGQTEAAVK	iTRAQ4plex@N-term; iTRAQ4plex(K)@12		0.000481473	1548.879517	775.447	1548.878906	775.4467163	2	22	8.1.1.4441.1	0	-1	-1			0.8606603	0.6011994	1.517792	0.4899396	1.243867	0.4971234									64820.25	247.88	49538.8	229.81	105455.4	322.98	99160.4	314.97
1	203.16	203.16	60.85000038	46.91999853	41.22000039	gi|241997714	spectrin alpha chain, putative [Ixodes scapularis]	0	auto - discordant peptide type	0	99.00000095	LMTLGQTEAAVK	iTRAQ4plex@N-term; iTRAQ4plex(K)@12		-0.172600999	1548.706299	775.3604	1548.878906	775.4467163	2	21	7.1.1.4585.1	0	-1	-1			1.073182	0.7986426	1.113706	0.7534568	1.128042	0.7308735									31739.88	173.64	30246.95	175.99	37889.73	196.3	44033.59	213.41
1	203.16	203.16	60.85000038	46.91999853	41.22000039	gi|241997714	spectrin alpha chain, putative [Ixodes scapularis]	0	auto - discordant peptide type	0	98.15999866	LMTLGQTEAAVK	iTRAQ4plex@N-term; Oxidation(M)@2; iTRAQ4plex(K)@12		0.00153712	1564.875366	522.6324	1564.873779	522.631897	3	12	8.1.1.3608.1	0	-1	-1			0.9607558	1.984356	0.8658946	1.93789	0.8703442	1.863253									5457.81	71.87	4656.23	69.12	5065.58	72.02	5842.02	77.01
1	203.16	203.16	60.85000038	46.91999853	41.22000039	gi|241997714	spectrin alpha chain, putative [Ixodes scapularis]	1	auto	0	97.86000252	LMTLGQTEAAVK	iTRAQ4plex@N-term; iTRAQ4plex(K)@12		0.000747502	1548.879639	517.3005	1548.878906	517.3002319	3	12	8.1.1.4447.1	0	-1	-1			1.023081	1.258531	0.8002881	1.282274	0.7373061	1.277264									13054.98	111.25	11860.12	109.84	11198.72	107.3	11837.98	112.63
1	203.16	203.16	60.85000038	46.91999853	41.22000039	gi|241997714	spectrin alpha chain, putative [Ixodes scapularis]	0	auto - low confidence	0	0	LMTLGQTEAAVK	iTRAQ4plex@N-term; iTRAQ4plex(K)@12		-0.020675801	1548.858032	517.2933	1548.878906	517.3002319	3	5	8.1.1.4303.1	0	-1	-1			1.007781	1.861261	1.379419	1.633967	1.327116	1.616844									6090.43	75.96	5450.26	75.3	9005.13	95.06	9940.55	102.28
1	203.16	203.16	60.85000038	46.91999853	41.22000039	gi|241997714	spectrin alpha chain, putative [Ixodes scapularis]	0	auto - low confidence	0	0	LMTLGQTEAAVK	iTRAQ4plex@N-term; iTRAQ4plex(K)@12		0.060906202	1548.939819	775.4772	1548.878906	775.4467163	2	5	8.1.1.6185.1	0	-1	-1			1.233031	0.8226128	1.508427	0.7505417	1.188073	0.7700298									27852.88	162.74	30496.29	176.59	45033.96	212.15	40697.4	204.12
1	203.16	203.16	60.85000038	46.91999853	41.22000039	gi|241997714	spectrin alpha chain, putative [Ixodes scapularis]	1	auto	0	99.00000095	LNEASAQQQFNR	iTRAQ4plex@N-term		0.00239825	1548.779053	775.3968	1548.776611	775.3956299	2	21	7.1.1.2681.1	0	-1	-1			0.6625018	0.4999999	1.192735	0.3917626	0.9964343	0.412151									111832.6	324.57	65789.77	267.86	142974.3	376.23	137047.3	401.05
1	203.16	203.16	60.85000038	46.91999853	41.22000039	gi|241997714	spectrin alpha chain, putative [Ixodes scapularis]	0	auto - low confidence	0	0	LNEASAQQQFNR	iTRAQ4plex@N-term		0.032646898	1548.809326	775.4119	1548.776611	775.3956299	2	7	2.1.1.5470.1	0	-1	-1			0.4790413	1.264719	0.3862225	1.243846	0.2391385	1.404575									21904.12	143.3	9317.55	100.85	9067.95	95.93	6442.12	80.07
1	203.16	203.16	60.85000038	46.91999853	41.22000039	gi|241997714	spectrin alpha chain, putative [Ixodes scapularis]	1	auto	0	99.00000095	LNQVEFK	iTRAQ4plex@N-term; iTRAQ4plex(K)@7		-0.000933307	1164.673706	583.3441	1164.674683	583.3446045	2	12	10.1.1.3716.1	0	-1	-1			0.9431622	0.5258504	0.9675315	0.4938556	0.8350987	0.5219256									78761.08	272.94	65963.09	260.89	81681.28	287.4	80891.52	315.7
1	203.16	203.16	60.85000038	46.91999853	41.22000039	gi|241997714	spectrin alpha chain, putative [Ixodes scapularis]	0	auto - shared MS/MS	0	51.84999704	LNQVEFK	iTRAQ4plex@N-term; iTRAQ4plex(K)@7		-0.062889799	1164.611816	583.3132	1164.674683	583.3446045	2	10	12.1.1.3328.1	0	-1	-1			0.9888257	0.7918525	0.9123841	0.7681822	0.8600355	0.7458939									33715.59	178.68	29604.21	174.18	32972.68	183.36	35661.59	187.18
1	203.16	203.16	60.85000038	46.91999853	41.22000039	gi|241997714	spectrin alpha chain, putative [Ixodes scapularis]	0	auto - low confidence	0	0	LNQVEFK	iTRAQ4plex@N-term; iTRAQ4plex(K)@7		0.00119501	1164.675903	583.3452	1164.674683	583.3446045	2	5	8.1.1.3206.1	0	-1	-1			0.8017411	0.6246751	0.9013821	0.5673578	0.9128246	0.5429776									61900.45	241.63	44068.77	214.92	59806.52	246.24	69491.98	262.28
1	203.16	203.16	60.85000038	46.91999853	41.22000039	gi|241997714	spectrin alpha chain, putative [Ixodes scapularis]	0	auto - low confidence	0	0	LNQVEFK	iTRAQ4plex@N-term; Deamidated(N)@2; iTRAQ4plex(K)@7		0.00565692	1165.664307	583.8394	1165.658691	583.8366089	2	9	9.1.1.3679.1	0	-1	-1			0.8060222	0.509182	1.248887	0.4245738	1.103913	0.4207056									93891.93	298.42	67201.39	267.33	125688.9	353.82	127472.6	351.36
1	203.16	203.16	60.85000038	46.91999853	41.22000039	gi|241997714	spectrin alpha chain, putative [Ixodes scapularis]	0	auto - low confidence	0	0	LNQVEFK	iTRAQ4plex@N-term; iTRAQ4plex(K)@7		-0.066240899	1164.608521	583.3115	1164.674683	583.3446045	2	6	10.1.1.3776.1	0	-1	-1			0.8217199	0.110658	0.631734	0.1132855	0.6089891	0.1583648									1935853	1359.75	1412535	1207.82	1310848	1165.1	1449891	2057.91
1	203.16	203.16	60.85000038	46.91999853	41.22000039	gi|241997714	spectrin alpha chain, putative [Ixodes scapularis]	0	auto - low confidence	0	0	LNQVEFK	iTRAQ4plex@N-term; Deamidated(N)@2; iTRAQ4plex(K)@7		-0.00350465	1165.655029	583.8348	1165.658691	583.8366089	2	6	10.1.1.4017.1	0	-1	-1			1.184282	0.7501739	0.8508387	0.7840639	0.7876518	0.7704011									33915.56	179.68	35666.21	189.43	30930.86	178.78	32853.89	183.76
1	203.16	203.16	60.85000038	46.91999853	41.22000039	gi|241997714	spectrin alpha chain, putative [Ixodes scapularis]	0	auto - low confidence	0	0	LNQVEFK	iTRAQ4plex@N-term; iTRAQ4plex(K)@7		-0.068085097	1164.606689	389.2095	1164.674683	389.2321472	3	7	11.1.1.3628.1	0	-1	-1			1.11329	1.42757	0.9918141	1.402396	0.8885689	1.376339									9701.32	95.97	9590.52	98.71	10313.52	102.52	10601.7	101.45
1	203.16	203.16	60.85000038	46.91999853	41.22000039	gi|241997714	spectrin alpha chain, putative [Ixodes scapularis]	1	auto	0	99.00000095	LQAASDESYKDPTNLQAK	iTRAQ4plex@N-term; iTRAQ4plex(K)@10; iTRAQ4plex(K)@18	missed K-D@10	0.000343898	2410.270996	603.575	2410.270508	603.5748901	4	11	14.1.1.3331.1	0	-1	-1			1.212381	2.399757	1.735709	2.117662	1.468989	2.118642									3314.48	56.14	3568.27	60.66	6166.49	78.38	5988.08	76.21
1	203.16	203.16	60.85000038	46.91999853	41.22000039	gi|241997714	spectrin alpha chain, putative [Ixodes scapularis]	0	auto - low confidence	0	0	LQAK	iTRAQ4plex@N-term; iTRAQ4plex(K)@4	cleaved N-L@N-term	-0.049554199	746.4398804	374.2272	746.4893799	374.2519836	2	5	2.1.1.1706.1	0	-1	-1			0.8684865	1.473276	1.479493	1.211966	1.392263	1.189587									10703.59	100.54	8254.59	93.69	16974.16	130	18327.55	133.78
1	203.16	203.16	60.85000038	46.91999853	41.22000039	gi|241997714	spectrin alpha chain, putative [Ixodes scapularis]	0	auto - low confidence	0	0	LQAK	iTRAQ4plex@N-term; iTRAQ4plex(K)@4	cleaved N-L@N-term	-0.000177589	746.4892578	374.2519	746.4893799	374.2519836	2	6	10.1.1.900.1	0	-1	-1			0.8145726	0.8223659	0.959928	0.7392907	1.141862	0.6845172									35399.73	182.75	25605.47	163.91	36423.73	192.75	49712.68	223.46
1	203.16	203.16	60.85000038	46.91999853	41.22000039	gi|241997714	spectrin alpha chain, putative [Ixodes scapularis]	0	auto - low confidence	0	0	LQAK	iTRAQ4plex@N-term; iTRAQ4plex(K)@4	cleaved N-L@N-term	0.000982077	746.4904785	374.2525	746.4893799	374.2519836	2	6	10.1.1.1311.1	0	-1	-1			0.6723704	0.4196467	0.599857	0.406552	0.6575718	0.3826432									153895.4	380.81	91883.44	311.42	98950.76	319.19	124457.9	363.25
1	203.16	203.16	60.85000038	46.91999853	41.22000039	gi|241997714	spectrin alpha chain, putative [Ixodes scapularis]	0	auto - low confidence	0	0	LQAK	iTRAQ4plex@N-term; iTRAQ4plex(K)@4	cleaved N-L@N-term	0.000402567	746.4898682	374.2522	746.4893799	374.2519836	2	6	11.1.1.490.1	0	-1	-1			0.818799	0.7308432	1.023637	0.6458061	1.087252	0.6158296									44734.31	205.45	32525.28	184.91	49083.15	222.85	59817	245.41
1	203.16	203.16	60.85000038	46.91999853	41.22000039	gi|241997714	spectrin alpha chain, putative [Ixodes scapularis]	0	auto - low confidence	0	0	LQAK	iTRAQ4plex@N-term; iTRAQ4plex(K)@4	cleaved N-L@N-term	3.64E-05	746.489502	374.252	746.4893799	374.2519836	2	6	11.1.1.704.1	0	-1	-1			0.796385	0.09329588	0.6768661	0.09252702	0.6594463	0.1735083									2770897	1616.89	1959506	1426.42	2010337	1443.56	2247260	3672.06
1	203.16	203.16	60.85000038	46.91999853	41.22000039	gi|241997714	spectrin alpha chain, putative [Ixodes scapularis]	0	auto - low confidence	0	0	LQAK	iTRAQ4plex@N-term; Deamidated(Q)@2; iTRAQ4plex(K)@4	cleaved N-L@N-term	-0.000826593	747.4726563	374.7436	747.4734497	374.743988	2	6	11.1.1.783.1	0	-1	-1			0.8553	0.1645104	1.003505	0.148291	0.9667631	0.1712435									857905.4	900.98	651569.7	825.06	922794.1	966.11	1020030	1379.68
1	203.16	203.16	60.85000038	46.91999853	41.22000039	gi|241997714	spectrin alpha chain, putative [Ixodes scapularis]	0	auto - low confidence	0	0	LQAK	iTRAQ4plex@N-term; Deamidated(Q)@2; iTRAQ4plex(K)@4	cleaved N-L@N-term	0.000760319	747.4742432	374.7444	747.4734497	374.743988	2	6	11.1.1.855.1	0	-1	-1			0.8212607	0.2362087	1.160062	0.2022631	1.21691	0.2256417									428921.1	636.18	312796.2	575.03	533340.2	733.44	641932.6	1091.57
1	203.16	203.16	60.85000038	46.91999853	41.22000039	gi|241997714	spectrin alpha chain, putative [Ixodes scapularis]	0	auto - low confidence	0	0	LQAK	iTRAQ4plex@N-term; Deamidated(Q)@2; iTRAQ4plex(K)@4	cleaved N-L@N-term	0.00118756	747.4746704	374.7446	747.4734497	374.743988	2	6	11.1.1.1041.1	0	-1	-1			0.6867799	0.8379559	0.7765712	0.7522426	0.8282104	0.7087787									38228.04	189.78	23313.24	157.38	31820.65	179.84	38938.23	196.98
1	203.16	203.16	60.85000038	46.91999853	41.22000039	gi|241997714	spectrin alpha chain, putative [Ixodes scapularis]	0	auto - low confidence	0	0	LQAK	iTRAQ4plex@N-term; Deamidated(Q)@2; iTRAQ4plex(K)@4	cleaved N-L@N-term	0.000211003	747.4736938	374.7441	747.4734497	374.743988	2	6	11.1.1.1099.1	0	-1	-1			0.6935284	1.237211	0.7645403	1.118584	0.729122	1.079494									17398.05	127.99	10714.4	106.58	14257.61	120.14	15601.07	123.25
1	203.16	203.16	60.85000038	46.91999853	41.22000039	gi|241997714	spectrin alpha chain, putative [Ixodes scapularis]	0	auto - low confidence	0	0	LQAK	iTRAQ4plex@N-term; Deamidated(Q)@2; iTRAQ4plex(K)@4	cleaved N-L@N-term	0.000577214	747.4740601	374.7443	747.4734497	374.743988	2	6	11.1.1.1173.1	0	-1	-1			0.607471	1.258279	0.6962179	1.113477	0.6934556	1.064272									18527.65	131.96	9994.22	103.67	13826.47	118.34	15801.29	124.96
1	203.16	203.16	60.85000038	46.91999853	41.22000039	gi|241997714	spectrin alpha chain, putative [Ixodes scapularis]	0	auto - low confidence	0	0	LQAK	iTRAQ4plex@N-term; Deamidated(Q)@2; iTRAQ4plex(K)@4	cleaved N-L@N-term	0.000394108	747.473877	374.7442	747.4734497	374.743988	2	6	11.1.1.1229.1	0	-1	-1			0.5370384	1.170956	0.590665	1.040219	0.5828886	0.9885994									23486.52	148.49	11200.23	110.39	14869.82	122.83	16836.73	127.96
1	203.16	203.16	60.85000038	46.91999853	41.22000039	gi|241997714	spectrin alpha chain, putative [Ixodes scapularis]	0	auto - low confidence	0	0	LQAK	iTRAQ4plex@N-term; iTRAQ4plex(K)@4	cleaved N-L@N-term	0.000238696	746.4896851	374.2521	746.4893799	374.2519836	2	5	12.1.1.983.1	0	-1	-1			1.049348	0.9179373	1.395545	0.8138021	1.330241	0.8037454									24444.44	152.2	22777.31	153.63	36565.36	191.61	39991.16	203.26
1	203.16	203.16	60.85000038	46.91999853	41.22000039	gi|241997714	spectrin alpha chain, putative [Ixodes scapularis]	0	auto - low confidence	0	0	LQAK	iTRAQ4plex@N-term; iTRAQ4plex(K)@4	cleaved N-L@N-term	0.000238696	746.4896851	374.2521	746.4893799	374.2519836	2	6	12.1.1.1275.1	0	-1	-1			1.020721	0.9429269	1.006973	0.8988561	0.9455466	0.8801255									23373.65	148.79	21185.4	147.37	25228.43	160.1	27180.85	165.2
1	203.16	203.16	60.85000038	46.91999853	41.22000039	gi|241997714	spectrin alpha chain, putative [Ixodes scapularis]	0	auto - low confidence	0	0	LQAK	iTRAQ4plex@N-term; iTRAQ4plex(K)@4	cleaved N-L@N-term	0.000604906	746.4900513	374.2523	746.4893799	374.2519836	2	6	12.1.1.1330.1	0	-1	-1			0.9089177	0.4531465	0.7856122	0.4473215	0.7733871	0.4365098									108144.2	319.89	87283.23	299.63	91066.2	305.58	102861.7	330.19
1	203.16	203.16	60.85000038	46.91999853	41.22000039	gi|241997714	spectrin alpha chain, putative [Ixodes scapularis]	0	auto - low confidence	0	0	LQAK	iTRAQ4plex@N-term; Deamidated(Q)@2; iTRAQ4plex(K)@4	cleaved N-L@N-term	-0.00160107	747.4718628	374.7432	747.4734497	374.743988	2	6	12.1.1.1416.1	0	-1	-1			1.028838	0.4289469	1.449783	0.3747567	1.384103	0.3758823									113389.8	327.77	103591.5	328.3	176206.8	420.26	193017.2	463.76
1	203.16	203.16	60.85000038	46.91999853	41.22000039	gi|241997714	spectrin alpha chain, putative [Ixodes scapularis]	0	auto - low confidence	0	0	LQAK	iTRAQ4plex@N-term; Deamidated(Q)@2; iTRAQ4plex(K)@4	cleaved N-L@N-term	0.000962401	747.4744873	374.7445	747.4734497	374.743988	2	6	12.1.1.1479.1	0	-1	-1			1.060948	0.3708346	0.9817215	0.3611688	1.155635	0.3313322									147707	374.17	139154.8	376.87	155430.1	400.13	209930.4	448.34
1	203.16	203.16	60.85000038	46.91999853	41.22000039	gi|241997714	spectrin alpha chain, putative [Ixodes scapularis]	0	auto - shared MS/MS	0	76.96999907	LQDSLR	iTRAQ4plex@N-term		-0.000217881	874.4992676	438.2569	874.4993896	438.2569885	2	10	8.1.1.2355.1	0	-1	-1			0.7860546	0.4540841	1.151873	0.382595	0.9134755	0.398511									119858.8	337.36	83661.52	298.11	147986	383.5	134654.4	379.88
1	203.16	203.16	60.85000038	46.91999853	41.22000039	gi|241997714	spectrin alpha chain, putative [Ixodes scapularis]	0	auto - low confidence	0	0	LQDSLR	iTRAQ4plex@N-term; Deamidated(Q)@2		0.000257008	875.4837036	438.7491	875.4834595	438.7489929	2	8	7.1.1.1866.1	0	-1	-1			0.8752537	0.7367043	1.040077	0.663313	1.12092	0.6268324									42146.25	199.52	32756.38	184.9	46986.18	218.31	58101.46	238.72
1	203.16	203.16	60.85000038	46.91999853	41.22000039	gi|241997714	spectrin alpha chain, putative [Ixodes scapularis]	0	auto - low confidence	0	0	LQMAMDESYK	iTRAQ4plex@N-term; Dethiomethyl(M)@3; iTRAQ4plex(K)@10		-0.00780499	1454.724121	728.3693	1454.731934	728.37323	2	9	2.1.1.5403.1	0	-1	-1			0.9316297	1.896117	0.8505456	1.842082	0.8254461	1.772059									6088.34	75.87	5036.69	71.98	5550.63	75.3	6180.75	77.87
1	203.16	203.16	60.85000038	46.91999853	41.22000039	gi|241997714	spectrin alpha chain, putative [Ixodes scapularis]	0	auto - low confidence	0	0	LQMAMDESYK	iTRAQ4plex@N-term; iTRAQ4plex(K)@10		-0.0505885	1502.684692	752.3496	1502.735229	752.374939	2	4	4.1.1.3781.1	0	-1	-1			0.07459483	2.65192	0.1236093	1.435346	0.1210632	1.337881									41592.76	196.75	2755.05	71.89	5510.8	74.68	6192.75	77.5
1	203.16	203.16	60.85000038	46.91999853	41.22000039	gi|241997714	spectrin alpha chain, putative [Ixodes scapularis]	1	auto	0	99.00000095	LQMAMDESYKDPANIQSK	iTRAQ4plex@N-term; iTRAQ4plex(K)@10; iTRAQ4plex(K)@18	missed K-D@10	-0.000100161	2500.266602	626.0739	2500.266602	626.0739746	4	12	13.1.1.4106.1	0	-1	-1			0.8491057	1.889554	1.123273	1.645394	0.8944132	1.698018									6548.76	78.65	4937.69	72.03	7884.79	88.68	7203.62	86.47
1	203.16	203.16	60.85000038	46.91999853	41.22000039	gi|241997714	spectrin alpha chain, putative [Ixodes scapularis]	0	auto - discordant peptide type	0	97.56000042	LQMAMDESYKDPANIQSK	iTRAQ4plex@N-term; Oxidation(M)@5; iTRAQ4plex(K)@10; iTRAQ4plex(K)@18	missed K-D@10	0.000957123	2516.262695	839.7615	2516.261719	839.7611694	3	11	13.1.1.3471.1	0	-1	-1			0.5620897	1.459738	0.9293814	1.145061	0.8124297	1.174792									14781.79	117.87	7377.95	90.21	14725.39	121.01	14769.52	127.42
1	203.16	203.16	60.85000038	46.91999853	41.22000039	gi|241997714	spectrin alpha chain, putative [Ixodes scapularis]	0	auto - discordant peptide type	0	85.97999811	LQMAMDESYKDPANIQSK	iTRAQ4plex@N-term; Oxidation(M)@5; iTRAQ4plex(K)@10; iTRAQ4plex(K)@18	missed K-D@10	0.00106382	2516.262451	630.0729	2516.261719	630.0726929	4	10	13.1.1.3488.1	0	-1	-1			1.498647	4.150946	1.442045	4.046131	1.909256	3.716153									992.6	30.8	1320.92	36.42	1534.26	39.84	2330.73	47.66
1	203.16	203.16	60.85000038	46.91999853	41.22000039	gi|241997714	spectrin alpha chain, putative [Ixodes scapularis]	0	auto - discordant peptide type	0	85.97999811	LQMAMDESYKDPANIQSK	iTRAQ4plex@N-term; Oxidation(M)@5; iTRAQ4plex(K)@10; iTRAQ4plex(K)@18	missed K-D@10	0.00150644	2516.263428	839.7617	2516.261719	839.7611694	3	10	13.1.1.3589.1	0	-1	-1			0.5738167	1.449464	1.081755	1.099869	0.9563085	1.129913									14837.63	118.11	7560.33	91.58	17204.39	130.58	17450.83	139.94
1	203.16	203.16	60.85000038	46.91999853	41.22000039	gi|241997714	spectrin alpha chain, putative [Ixodes scapularis]	0	auto - discordant peptide type	0	18.32000017	LQMAMDESYKDPANIQSK	iTRAQ4plex@N-term; Oxidation(M)@3; Oxidation(M)@5; iTRAQ4plex(K)@10; iTRAQ4plex(K)@18	missed K-D@10	0.000473157	2532.257324	845.093	2532.256592	845.0927734	3	8	13.1.1.2886.1	0	-1	-1			0.5301822	2.711682	0.8818406	2.103936	0.6640077	2.202516									4483.73	64.88	2110.9	48.41	4238.14	64.73	3661.56	60.8
1	203.16	203.16	60.85000038	46.91999853	41.22000039	gi|241997714	spectrin alpha chain, putative [Ixodes scapularis]	1	auto	0	99.00000095	LQTLELSWR	iTRAQ4plex@N-term		-0.00429968	1288.721924	645.3682	1288.726074	645.3703613	2	15	9.1.1.6174.1	0	-1	-1			0.9162957	0.8435837	1.223385	0.7380531	1.031047	0.7406942									31341.46	172.14	25501.04	163.28	41098.7	202.62	39742.15	197.5
1	203.16	203.16	60.85000038	46.91999853	41.22000039	gi|241997714	spectrin alpha chain, putative [Ixodes scapularis]	1	auto	0	99.00000095	LQTLELSWR	iTRAQ4plex@N-term		0.00139438	1288.727417	645.371	1288.726074	645.3703613	2	16	7.1.1.5932.1	0	-1	-1			0.8599169	0.2478433	1.303437	0.2090434	1.069977	0.2418132									379048.9	598.27	289437.5	553.08	529579.6	725.88	498796.3	913.79
1	203.16	203.16	60.85000038	46.91999853	41.22000039	gi|241997714	spectrin alpha chain, putative [Ixodes scapularis]	0	auto - shared MS/MS	0	60.68000197	LQTLELSWR	iTRAQ4plex@N-term		0.00104176	1288.727051	645.3708	1288.726074	645.3703613	2	12	10.1.1.5982.1	0	-1	-1			1.127553	0.7894791	1.169816	0.7462038	1.137772	0.7240986									31614.23	173.38	31653.55	179.76	39641.11	200.59	44237.57	209.16
1	203.16	203.16	60.85000038	46.91999853	41.22000039	gi|241997714	spectrin alpha chain, putative [Ixodes scapularis]	0	auto - shared MS/MS	0	22.66000062	LSEK	iTRAQ4plex@N-term; iTRAQ4plex(K)@4	cleaved N-L@N-term	-0.00272232	763.4656982	382.7401	763.4683228	382.7414551	2	6	13.1.1.756.1	0	-1	-1			1.082028	0.8959225	1.238518	0.8243089	1.142023	0.8111516									25134.17	154.38	24149.38	157.51	33366.66	183.43	35301.48	187.03
1	203.16	203.16	60.85000038	46.91999853	41.22000039	gi|241997714	spectrin alpha chain, putative [Ixodes scapularis]	0	auto - low confidence	0	0	LSEK	iTRAQ4plex@N-term; iTRAQ4plex(K)@4	cleaved N-L@N-term	-0.0306817	763.4376831	382.7261	763.4683228	382.7414551	2	5	2.1.1.2448.1	0	-1	-1			0.945107	1.355083	1.247864	1.19365	1.239865	1.150948									11919.07	106.18	10002.91	102.14	15942.46	126.66	18174.83	132.45
1	203.16	203.16	60.85000038	46.91999853	41.22000039	gi|241997714	spectrin alpha chain, putative [Ixodes scapularis]	0	auto - low confidence	0	0	LSEK	iTRAQ4plex@N-term; iTRAQ4plex(K)@4	cleaved N-L@N-term	-0.000732813	763.4676514	382.7411	763.4683228	382.7414551	2	5	10.1.1.813.1	0	-1	-1			0.7895467	0.8037915	0.7692895	0.7616932	0.8244399	0.7104657									37645.82	188.44	26393.54	165.99	31042.19	178.22	38170.63	192.45
1	203.16	203.16	60.85000038	46.91999853	41.22000039	gi|241997714	spectrin alpha chain, putative [Ixodes scapularis]	0	auto - low confidence	0	0	LSEK	iTRAQ4plex@N-term; iTRAQ4plex(K)@4	cleaved N-L@N-term	-0.00413016	763.4642944	382.7394	763.4683228	382.7414551	2	5	11.1.1.501.1	0	-1	-1			0.8316855	0.7120457	0.931364	0.6481766	0.8423563	0.6373019									46520.95	209.54	34356.64	189.47	46442.31	216.47	48194.55	217.29
1	203.16	203.16	60.85000038	46.91999853	41.22000039	gi|241997714	spectrin alpha chain, putative [Ixodes scapularis]	0	auto - low confidence	0	0	LSEK	iTRAQ4plex@N-term; iTRAQ4plex(K)@4	cleaved N-L@N-term	-0.00272635	763.4656982	382.7401	763.4683228	382.7414551	2	5	11.1.1.901.1	0	-1	-1			0.8841596	0.3267051	1.098372	0.2903698	0.9629428	0.2972698									213267.3	449.11	167439.5	418.23	251084.3	501.97	252568	529.93
1	203.16	203.16	60.85000038	46.91999853	41.22000039	gi|241997714	spectrin alpha chain, putative [Ixodes scapularis]	0	auto - low confidence	0	0	LSEK	iTRAQ4plex@N-term; iTRAQ4plex(K)@4	cleaved N-L@N-term	-0.00338295	763.4648438	382.7397	763.4683228	382.7414551	2	6	12.1.1.907.1	0	-1	-1			1.026652	0.8821242	1.14408	0.8144851	1.045067	0.8042082									26684.9	158.99	24327.18	158.25	32724.11	181.73	34297.58	185.26
1	203.16	203.16	60.85000038	46.91999853	41.22000039	gi|241997714	spectrin alpha chain, putative [Ixodes scapularis]	0	auto - low confidence	0	0	LSEK	iTRAQ4plex@N-term; iTRAQ4plex(K)@4	cleaved N-L@N-term	-0.00234535	763.4660645	382.7403	763.4683228	382.7414551	2	6	12.1.1.1293.1	0	-1	-1			1.0676	0.7821833	1.054556	0.746358	0.9462202	0.7349671									33120.96	177.2	31398.91	179.16	37438.51	194.83	38543.28	194.23
1	203.16	203.16	60.85000038	46.91999853	41.22000039	gi|241997714	spectrin alpha chain, putative [Ixodes scapularis]	0	auto - low confidence	0	0	LSEK	iTRAQ4plex@N-term; iTRAQ4plex(K)@4	cleaved N-L@N-term	-0.00136879	763.4671021	382.7408	763.4683228	382.7414551	2	6	12.1.1.1350.1	0	-1	-1			0.9718818	0.4774871	0.8528224	0.4693534	0.7414783	0.4682721									93557.59	297.54	80741.26	287.57	85523.09	295.21	85316.11	293.24
1	203.16	203.16	60.85000038	46.91999853	41.22000039	gi|241997714	spectrin alpha chain, putative [Ixodes scapularis]	0	auto - low confidence	0	0	LTAK	iTRAQ4plex@N-term; iTRAQ4plex(K)@4		0.00110746	719.4796753	360.7471	719.4785156	360.746521	2	5	10.1.1.1310.1	0	-1	-1			0.8679667	0.307088	1.1399	0.2688332	1.060886	0.2898057									244446.3	480.48	188403.7	444.52	298672.9	547.77	318937.4	679.21
1	203.16	203.16	60.85000038	46.91999853	41.22000039	gi|241997714	spectrin alpha chain, putative [Ixodes scapularis]	0	auto - low confidence	0	0	LTAK	iTRAQ4plex@N-term; iTRAQ4plex(K)@4		0.000741246	719.479248	360.7469	719.4785156	360.746521	2	6	10.1.1.1380.1	0	-1	-1			0.8450946	0.8451132	0.8767466	0.7876323	0.8440933	0.7633837									32658.12	175.76	24507.53	159.69	30691	176.5	33902.77	183.55
1	203.16	203.16	60.85000038	46.91999853	41.22000039	gi|241997714	spectrin alpha chain, putative [Ixodes scapularis]	0	auto - low confidence	0	0	LTAK	iTRAQ4plex@N-term; iTRAQ4plex(K)@4		0.000314	719.4788818	360.7467	719.4785156	360.746521	2	6	10.1.1.1448.1	0	-1	-1			0.7938774	0.3450266	0.7984884	0.3231906	0.7043402	0.3344897									203937.8	439.3	143765.3	387.48	174546.9	420.55	176658.2	452.06
1	203.16	203.16	60.85000038	46.91999853	41.22000039	gi|241997714	spectrin alpha chain, putative [Ixodes scapularis]	0	auto - low confidence	0	0	LTAK	iTRAQ4plex@N-term; iTRAQ4plex(K)@4		0.00115457	719.4796753	360.7471	719.4785156	360.746521	2	6	11.1.1.765.1	0	-1	-1			1.013813	0.1858106	1.349971	0.1645847	1.192508	0.213964									618117.4	778.5	556457.3	760.19	894419.1	947.64	906537.2	1568.02
1	203.16	203.16	60.85000038	46.91999853	41.22000039	gi|241997714	spectrin alpha chain, putative [Ixodes scapularis]	0	auto - low confidence	0	0	LTAK	iTRAQ4plex@N-term; iTRAQ4plex(K)@4		0.00072732	719.479248	360.7469	719.4785156	360.746521	2	6	11.1.1.831.1	0	-1	-1			0.9036039	0.2349449	0.9934984	0.2161376	0.8715284	0.2510588									406804.3	622.39	326412.3	582	433209.9	661.38	436034.3	867.95
1	203.16	203.16	60.85000038	46.91999853	41.22000039	gi|241997714	spectrin alpha chain, putative [Ixodes scapularis]	0	auto - low confidence	0	0	LTAK	iTRAQ4plex@N-term; iTRAQ4plex(K)@4		0.00097146	719.4794922	360.747	719.4785156	360.746521	2	6	11.1.1.897.1	0	-1	-1			0.767335	0.2441833	1.410907	0.1942967	1.237125	0.2263048									423533.7	631.85	288586.5	557.87	640519.3	797.31	644399.4	1096.57
1	203.16	203.16	60.85000038	46.91999853	41.22000039	gi|241997714	spectrin alpha chain, putative [Ixodes scapularis]	0	auto - low confidence	0	0	LTAK	iTRAQ4plex@N-term; iTRAQ4plex(K)@4		-0.000432346	719.4780884	360.7463	719.4785156	360.746521	2	5	11.1.1.1289.1	0	-1	-1			0.8830082	1.161555	1.134312	1.023709	1.039136	1.004322									16893.73	126.34	13246.26	117.73	20540.16	143.59	21589.95	144.73
1	203.16	203.16	60.85000038	46.91999853	41.22000039	gi|241997714	spectrin alpha chain, putative [Ixodes scapularis]	0	auto - low confidence	0	0	LTAK	iTRAQ4plex@N-term; iTRAQ4plex(K)@4		-0.00321366	719.4752808	360.7449	719.4785156	360.746521	2	6	12.1.1.1395.1	0	-1	-1			1.056631	0.5194046	1.368897	0.4634485	1.286516	0.4585544									76000.11	268.39	71308.36	271.6	111514.4	334.68	120249.5	351.74
1	203.16	203.16	60.85000038	46.91999853	41.22000039	gi|241997714	spectrin alpha chain, putative [Ixodes scapularis]	0	auto - low confidence	0	0	LTAK	iTRAQ4plex@N-term; iTRAQ4plex(K)@4		-0.000278185	719.4782715	360.7464	719.4785156	360.746521	2	5	13.1.1.870.1	0	-1	-1			1.173873	1.012136	1.625364	0.8978599	1.616545	0.8744944									18935.13	134.12	19737.52	142.7	32988.66	182.02	37645.2	193.07
1	203.16	203.16	60.85000038	46.91999853	41.22000039	gi|241997714	spectrin alpha chain, putative [Ixodes scapularis]	1	auto	0	34.2200011	LTFAK	iTRAQ4plex@N-term; iTRAQ4plex(K)@5	cleaved F-L@N-term	0.00174646	866.548645	434.2816	866.546936	434.2807312	2	8	10.1.1.3330.1	0	-1	-1			0.3982962	0.4833869	0.8739325	0.3321941	1.081188	0.3058763									182038.8	412.96	64383.3	274.82	170524.9	413.82	242057.6	496.65
1	203.16	203.16	60.85000038	46.91999853	41.22000039	gi|241997714	spectrin alpha chain, putative [Ixodes scapularis]	0	auto - low confidence	0	0	LTFAK	iTRAQ4plex@N-term; iTRAQ4plex(K)@5	cleaved F-L@N-term	0.0021737	866.5490723	434.2818	866.546936	434.2807312	2	4	10.1.1.2553.1	0	-1	-1			0.8784186	0.5206791	0.790616	0.5060349	0.6205608	0.5949737									83655.61	281.11	65252.87	259.53	70893.5	268.23	63845.89	313.48
1	203.16	203.16	60.85000038	46.91999853	41.22000039	gi|241997714	spectrin alpha chain, putative [Ixodes scapularis]	0	auto - low confidence	0	0	LTFAK	iTRAQ4plex@N-term; iTRAQ4plex(K)@5	cleaved F-L@N-term	-2.36E-05	866.546875	434.2807	866.546936	434.2807312	2	6	10.1.1.3209.1	0	-1	-1			1.089234	0.1914085	0.7386827	0.2034073	0.5864576	0.2675089									551867.6	734.76	533775.9	734.03	436957	671.95	398038.5	923.54
1	203.16	203.16	60.85000038	46.91999853	41.22000039	gi|241997714	spectrin alpha chain, putative [Ixodes scapularis]	0	auto - low confidence	0	0	LTFAK	iTRAQ4plex@N-term; iTRAQ4plex(K)@5	cleaved F-L@N-term	0.000118075	866.5470581	434.2808	866.546936	434.2807312	2	5	11.1.1.2559.1	0	-1	-1			1.124862	0.3033512	1.017887	0.2963654	0.7693719	0.3109015									213639.6	450.27	213394.8	465.58	233091.9	485.66	202149	462.03
1	203.16	203.16	60.85000038	46.91999853	41.22000039	gi|241997714	spectrin alpha chain, putative [Ixodes scapularis]	0	auto - low confidence	0	0	LTFAK	iTRAQ4plex@N-term; iTRAQ4plex(K)@5	cleaved F-L@N-term	0.000118075	866.5470581	434.2808	866.546936	434.2807312	2	6	11.1.1.3073.1	0	-1	-1			0.7917464	0.4279991	0.5122669	0.4647488	0.4878704	0.4436448									131950.4	354.11	92768.37	309.3	72452.41	274.91	79171.49	279.69
1	203.16	203.16	60.85000038	46.91999853	41.22000039	gi|241997714	spectrin alpha chain, putative [Ixodes scapularis]	0	auto - low confidence	0	0	LTFAK	iTRAQ4plex@N-term; iTRAQ4plex(K)@5	cleaved F-L@N-term	0.000289022	866.5473022	434.2809	866.546936	434.2807312	2	5	12.1.1.2462.1	0	-1	-1			1.093697	0.3904156	1.356655	0.3521884	1.03372	0.3770876									131828.8	353.67	128029.5	363.14	191701.5	437.41	167597.2	444.12
1	203.16	203.16	60.85000038	46.91999853	41.22000039	gi|241997714	spectrin alpha chain, putative [Ixodes scapularis]	0	auto - low confidence	0	0	LTLLR	iTRAQ4plex@N-term	cleaved S-L@N-term	0.00147768	758.5150757	380.2648	758.5136108	380.2640686	2	6	7.1.1.3412.1	0	-1	-1			0.7514708	0.5030738	0.6969899	0.4826817	0.693999	0.4571128									99186.29	305.72	66186.09	263.15	74100.97	275.25	84657.23	285.77
1	203.16	203.16	60.85000038	46.91999853	41.22000039	gi|241997714	spectrin alpha chain, putative [Ixodes scapularis]	0	auto - low confidence	0	0	LTLLR	iTRAQ4plex@N-term	cleaved S-L@N-term	0.000405995	758.5140991	380.2643	758.5136108	380.2640686	2	6	8.1.1.3430.1	0	-1	-1			0.8663328	0.5090317	0.8699444	0.4797889	0.8771749	0.4687271									88532.54	289.3	68106.83	265.82	82554.39	290.02	95508.64	320.95
1	203.16	203.16	60.85000038	46.91999853	41.22000039	gi|241997714	spectrin alpha chain, putative [Ixodes scapularis]	0	auto - low confidence	0	0	LTLLR	iTRAQ4plex@N-term	cleaved S-L@N-term	-0.000631601	758.5130615	380.2638	758.5136108	380.2640686	2	6	8.1.1.3887.1	0	-1	-1			0.937333	0.2333916	0.9064912	0.222523	0.6683224	0.2835709									400857.1	615.86	333646.4	586.19	389492.3	626.98	329480	785.3
1	203.16	203.16	60.85000038	46.91999853	41.22000039	gi|241997714	spectrin alpha chain, putative [Ixodes scapularis]	0	auto - low confidence	0	0	LTLLR	iTRAQ4plex@N-term	cleaved S-L@N-term	-0.000719645	758.5128784	380.2637	758.5136108	380.2640686	2	6	9.1.1.3632.1	0	-1	-1			0.9096618	0.3697044	0.8427006	0.3576832	0.8805121	0.3433023									162527.5	391.94	131283.4	367.89	146806.7	387.81	176001.2	430.04
1	203.16	203.16	60.85000038	46.91999853	41.22000039	gi|241997714	spectrin alpha chain, putative [Ixodes scapularis]	0	auto - low confidence	0	0	LTLLR	iTRAQ4plex@N-term	cleaved S-L@N-term	-0.000109294	758.5134888	380.264	758.5136108	380.2640686	2	6	9.1.1.4102.1	0	-1	-1			1.15569	0.3776686	1.102123	0.3641471	0.8187802	0.3792386									135985.7	359.34	139552.6	376.55	160645.8	402.5	136934.9	372.49
1	203.16	203.16	60.85000038	46.91999853	41.22000039	gi|241997714	spectrin alpha chain, putative [Ixodes scapularis]	1	auto	0	99.00000095	LTTLESEK	iTRAQ4plex@N-term; iTRAQ4plex(K)@8		-0.00349214	1207.68689	604.8507	1207.690308	604.852478	2	12	9.1.1.3215.1	0	-1	-1			0.6643629	0.2907822	1.021822	0.2375171	0.8286213	0.2529573									328474.7	557.42	193780.6	457.57	359768.4	597.87	334743.1	627.94
1	203.16	203.16	60.85000038	46.91999853	41.22000039	gi|241997714	spectrin alpha chain, putative [Ixodes scapularis]	0	auto - low confidence	0	0	LVAANHYAGNDIEDKKDQVLDR	iTRAQ4plex@N-term; iTRAQ4plex(K)@15; iTRAQ4plex(K)@16	missed K-K@15; missed K-D@16	0.00876635	2915.55542	729.8961	2915.546631	729.8939209	4	4	16.1.1.3932.1	0	-1	-1			0.7190289	5.003903	1.006329	4.235156	0.9920568	4.083723									1044.46	31.37	666.87	26.69	1126.62	33.64	1274.33	35.26
1	203.16	203.16	60.85000038	46.91999853	41.22000039	gi|241997714	spectrin alpha chain, putative [Ixodes scapularis]	1	auto	0	99.00000095	LVNTHPESSDTTSTK	iTRAQ4plex@N-term; iTRAQ4plex(K)@15		-0.000308861	1903.9729	635.6649	1903.973022	635.664978	3	14	13.1.1.1853.1	0	-1	-1			0.5445511	1.042583	1.271251	0.7420235	1.050831	0.8053829									30192.64	168.5	14599.66	128.57	41141.33	201.19	39020.02	226.58
1	203.16	203.16	60.85000038	46.91999853	41.22000039	gi|241997714	spectrin alpha chain, putative [Ixodes scapularis]	1	auto	0	99.00000095	LVNTHPESSDTTSTK	iTRAQ4plex@N-term; iTRAQ4plex(K)@15		-0.000299824	1903.9729	635.6649	1903.973022	635.664978	3	16	14.1.1.1982.1	0	-1	-1			0.7123744	1.503758	1.595567	1.130214	1.104937	1.222021									11854.25	105.7	7498.69	90.8	20273.79	140.8	16108.88	134.61
1	203.16	203.16	60.85000038	46.91999853	41.22000039	gi|241997714	spectrin alpha chain, putative [Ixodes scapularis]	0	auto - discordant peptide type	0	99.00000095	LVNTHPESSDTTSTK	iTRAQ4plex@N-term; Methyl(E)@7; iTRAQ4plex(K)@15		-0.00272757	1917.98584	640.3359	1917.98877	640.336853	3	14	13.1.1.2133.1	0	-1	-1			0.6959799	1.935286	1.303393	1.510489	0.9715594	1.589749									7216.48	82.44	4459.9	69.67	10082	99.63	8622.8	95.33
1	203.16	203.16	60.85000038	46.91999853	41.22000039	gi|241997714	spectrin alpha chain, putative [Ixodes scapularis]	0	auto - low confidence	0	0	MDVQPR	iTRAQ4plex@N-term; Oxidation(M)@1		0.000212136	904.4560547	453.2353	904.4558105	453.235199	2	7	7.1.1.1337.1	0	-1	-1			1.000484	1.785975	0.628067	1.956319	0.6518753	1.815321									6543.29	78.71	5813.12	76.74	4405.02	67.96	5245.83	71.32
1	203.16	203.16	60.85000038	46.91999853	41.22000039	gi|241997714	spectrin alpha chain, putative [Ixodes scapularis]	0	auto - low confidence	0	0	MKPYVDPK	iTRAQ4plex@N-term; Oxidation(M)@1; iTRAQ4plex(K)@2; iTRAQ4plex(K)@8		0.00103345	1424.807495	475.9431	1424.806274	475.9427185	3	5	15.1.1.1869.1	0	-1	-1			0.805151	1.666654	1.349959	1.362919	1.181748	1.386768									8777.4	91.02	6275.47	81.88	12700.83	112.33	12756.88	117.46
1	203.16	203.16	60.85000038	46.91999853	41.22000039	gi|241997714	spectrin alpha chain, putative [Ixodes scapularis]	0	auto - low confidence	0	0	MKPYVDPK	iTRAQ4plex@N-term; iTRAQ4plex(K)@2; iTRAQ4plex(K)@8		-0.0032554	1408.808105	705.4113	1408.811401	705.4129639	2	11	15.1.1.2486.1	0	-1	-1			0.9179647	0.9079032	1.160295	0.8055313	1.006359	0.8039654									26987.38	159.73	21998.33	151.45	33564.1	183.4	33401.59	181.74
1	203.16	203.16	60.85000038	46.91999853	41.22000039	gi|241997714	spectrin alpha chain, putative [Ixodes scapularis]	0	auto - discordant peptide type	0	99.00000095	MQHNLEQQIQAR	iTRAQ4plex@N-term; Oxidation(M)@1		-0.000201269	1654.832886	552.6182	1654.83313	552.6183472	3	14	13.1.1.2202.1	0	-1	-1			0.6893616	1.757123	0.9989162	1.468751	1.102869	1.405631									8733.93	90.7	5346.38	75.78	9351.57	97.13	11846.42	112.22
1	203.16	203.16	60.85000038	46.91999853	41.22000039	gi|241997714	spectrin alpha chain, putative [Ixodes scapularis]	1	auto	0	99.00000095	MQHNLEQQIQAR	iTRAQ4plex@N-term		-0.000217469	1638.838013	547.2866	1638.838257	547.2866821	3	13	14.1.1.2975.1	0	-1	-1			1.123327	1.259632	1.447768	1.130683	1.384395	1.140753									12496.67	108.94	12465.32	113.34	19392.74	139.64	21276.88	156.55
1	203.16	203.16	60.85000038	46.91999853	41.22000039	gi|241997714	spectrin alpha chain, putative [Ixodes scapularis]	0	auto - shared MS/MS	0	24.3900001	NIASK	iTRAQ4plex@N-term; iTRAQ4plex(K)@5	cleaved N-N@N-term	-0.00027842	819.5054932	410.76	819.5057983	410.7601624	2	8	10.1.1.1126.1	0	-1	-1			0.8377314	1.300919	1.173955	1.116276	1.064102	1.104639									13957.51	114.8	10382.83	104.65	17563.26	132.55	18266.05	134.69
1	203.16	203.16	60.85000038	46.91999853	41.22000039	gi|241997714	spectrin alpha chain, putative [Ixodes scapularis]	0	auto - shared MS/MS	0	23.97000045	NIASK	iTRAQ4plex@N-term; iTRAQ4plex(K)@5	cleaved N-N@N-term	0.000148825	819.5061035	410.7603	819.5057983	410.7601624	2	8	10.1.1.1240.1	0	-1	-1			0.830161	0.9086953	1.013622	0.8075678	0.906414	0.7999824									28678.57	164.66	21140.87	148.9	31158.7	176.95	31969.63	178.09
1	203.16	203.16	60.85000038	46.91999853	41.22000039	gi|241997714	spectrin alpha chain, putative [Ixodes scapularis]	0	auto - low confidence	0	0	QEAFLANR	iTRAQ4plex@N-term; Deamidated(N)@7		0.00685551	1092.575439	547.295	1092.568604	547.2915649	2	7	3.1.1.2815.1	0	-1	-1			1.033835	1.333723	0.892002	1.323538	1.016296	1.222334									11570.88	104.7	10622.35	104.08	11063.13	106.86	14462.39	118.85
1	203.16	203.16	60.85000038	46.91999853	41.22000039	gi|241997714	spectrin alpha chain, putative [Ixodes scapularis]	0	auto - discordant peptide type	0	99.00000095	QGFVPAAYVK	Carbamyl@N-term; iTRAQ4plex(K)@10		0.00388754	1265.692871	633.8537	1265.688965	633.8518066	2	12	1.1.1.4390.1	0	-1	-1			0.8669392	1.442209	1.878921	1.127195	1.649444	1.122202									11293.81	103.31	8694.25	96.94	22745.46	149.81	22910.35	148.93
1	203.16	203.16	60.85000038	46.91999853	41.22000039	gi|241997714	spectrin alpha chain, putative [Ixodes scapularis]	1	auto	0	99.00000095	QGFVPAAYVK	Gln->pyro-Glu@N-term; iTRAQ4plex(K)@10		0.0014343	1205.658081	603.8363	1205.656616	603.8355713	2	10	1.1.1.4574.1	0	-1	-1			0.871179	1.135573	1.139082	0.9953917	1.059718	0.9781121									17842	129.89	13802.38	120.29	21784.34	147.88	23253.46	151.9
1	203.16	203.16	60.85000038	46.91999853	41.22000039	gi|241997714	spectrin alpha chain, putative [Ixodes scapularis]	1	auto	0	98.01999927	QGFVPAAYVK	iTRAQ4plex@N-term; iTRAQ4plex(K)@10		-0.000346092	1366.78479	456.6022	1366.785278	456.602356	3	12	8.1.1.4079.1	0	-1	-1			0.8272605	1.128743	1.168859	0.9645462	0.9558175	0.97807									18700.19	132.92	13736.98	120.45	23429.01	152.76	21982.37	147.69
1	203.16	203.16	60.85000038	46.91999853	41.22000039	gi|241997714	spectrin alpha chain, putative [Ixodes scapularis]	1	auto	0	92.46000051	QGFVPAAYVK	iTRAQ4plex@N-term; iTRAQ4plex(K)@10		-0.00145041	1366.783813	456.6019	1366.785278	456.602356	3	9	9.1.1.4372.1	0	-1	-1			0.8700649	1.153282	0.7034265	1.163036	0.7634643	1.111966									17129.46	127.26	13234.22	116.74	12915.41	115.57	16083.7	133.07
1	203.16	203.16	60.85000038	46.91999853	41.22000039	gi|241997714	spectrin alpha chain, putative [Ixodes scapularis]	0	auto - low confidence	0	0	QGFVPAAYVK	iTRAQ4plex@N-term; iTRAQ4plex(K)@10		-0.064212903	1366.721069	684.3678	1366.785278	684.3999023	2	6	2.1.1.5744.1	0	-1	-1			1.018291	1.414468	1.177575	1.294731	1.215086	1.23977									10438.58	99.44	9438.79	98.69	13175.76	115.53	15599.19	123.77
1	203.16	203.16	60.85000038	46.91999853	41.22000039	gi|241997714	spectrin alpha chain, putative [Ixodes scapularis]	0	auto - low confidence	0	0	QGLLK	iTRAQ4plex@N-term; iTRAQ4plex(K)@5	cleaved V-Q@N-term	-0.00100532	845.5568848	423.7857	845.5578003	423.7861938	2	6	9.1.1.1946.1	0	-1	-1			0.7900659	0.3151408	0.8309534	0.2914301	0.7768285	0.3267724									245236.8	481.1	172048.9	424.33	218427.9	470.74	234295.7	612.29
1	203.16	203.16	60.85000038	46.91999853	41.22000039	gi|241997714	spectrin alpha chain, putative [Ixodes scapularis]	0	auto - low confidence	0	0	QGLLK	iTRAQ4plex@N-term; iTRAQ4plex(K)@5	cleaved V-Q@N-term	-0.000761175	845.5570679	423.7858	845.5578003	423.7861938	2	6	9.1.1.2229.1	0	-1	-1			0.805934	0.2640728	0.7818861	0.2505012	0.7329262	0.2426895									346752.7	577.6	248154.6	508.49	290609	543.71	312560.2	551.66
1	203.16	203.16	60.85000038	46.91999853	41.22000039	gi|241997714	spectrin alpha chain, putative [Ixodes scapularis]	0	auto - low confidence	0	0	QGLLK	iTRAQ4plex@N-term; iTRAQ4plex(K)@5	cleaved V-Q@N-term	0.00167361	845.5594482	423.787	845.5578003	423.7861938	2	6	10.1.1.1684.1	0	-1	-1			0.8246512	0.175295	0.741693	0.1707346	0.7913068	0.2056661									768186.1	851.44	562522.3	763.94	610711.9	793.11	747592.4	1295.16
1	203.16	203.16	60.85000038	46.91999853	41.22000039	gi|241997714	spectrin alpha chain, putative [Ixodes scapularis]	0	auto - low confidence	0	0	QGLLK	iTRAQ4plex@N-term; iTRAQ4plex(K)@5	cleaved V-Q@N-term	0.00124636	845.559082	423.7868	845.5578003	423.7861938	2	6	10.1.1.1914.1	0	-1	-1			0.8264637	0.09944807	1.059086	0.08740225	0.8846362	0.1797031									2404338	1507.65	1764503	1361.98	2729433	1661.86	2615856	4405.31
1	203.16	203.16	60.85000038	46.91999853	41.22000039	gi|241997714	spectrin alpha chain, putative [Ixodes scapularis]	0	auto - low confidence	0	0	QGLLK	iTRAQ4plex@N-term; iTRAQ4plex(K)@5	cleaved V-Q@N-term	-0.00131711	845.5564575	423.7855	845.5578003	423.7861938	2	6	10.1.1.2106.1	0	-1	-1			0.6580086	0.3377053	0.7643297	0.300234	0.9103211	0.2968996									242757.3	477.88	141842.7	389.21	198883.5	450.85	271781.8	604.05
1	203.16	203.16	60.85000038	46.91999853	41.22000039	gi|241997714	spectrin alpha chain, putative [Ixodes scapularis]	0	auto - low confidence	0	0	QGLLK	iTRAQ4plex@N-term; iTRAQ4plex(K)@5	cleaved V-Q@N-term	0.000880152	845.5586548	423.7866	845.5578003	423.7861938	2	6	10.1.1.2173.1	0	-1	-1			0.8348767	0.2278324	0.6805679	0.2286619	0.5954419	0.3716798									455075.4	663.89	337371.7	590.4	331971.3	584.53	333254.7	1139.24
1	203.16	203.16	60.85000038	46.91999853	41.22000039	gi|241997714	spectrin alpha chain, putative [Ixodes scapularis]	0	auto - low confidence	0	0	QGLLK	iTRAQ4plex@N-term; iTRAQ4plex(K)@5	cleaved V-Q@N-term	-3.17E-06	845.5578613	423.7862	845.5578003	423.7861938	2	6	11.1.1.2083.1	0	-1	-1			1.039427	0.5800319	0.8254396	0.5893073	0.8660382	0.5770942									61006.86	240.85	56308.73	239.28	53977.12	236.16	64978.44	273.51
1	203.16	203.16	60.85000038	46.91999853	41.22000039	gi|241997714	spectrin alpha chain, putative [Ixodes scapularis]	0	auto - low confidence	0	0	QGLLK	iTRAQ4plex@N-term; iTRAQ4plex(K)@5	cleaved V-Q@N-term	0.00164478	845.5594482	423.787	845.5578003	423.7861938	2	6	11.1.1.2145.1	0	-1	-1			1.002632	0.1184551	1.179308	0.1077961	1.048893	0.1397802									1503140	1194.06	1338272	1175.95	1900083	1384.54	1939029	2230.15
1	203.16	203.16	60.85000038	46.91999853	41.22000039	gi|241997714	spectrin alpha chain, putative [Ixodes scapularis]	0	auto - low confidence	0	0	QGLLK	iTRAQ4plex@N-term; iTRAQ4plex(K)@5	cleaved V-Q@N-term	0.000851323	845.5586548	423.7866	845.5578003	423.7861938	2	6	11.1.1.2208.1	0	-1	-1			0.944517	0.121034	0.7444421	0.1231394	0.730467	0.1655646									1485536	1192	1245937	1128.98	1185387	1107.23	1334558	1932.72
1	203.16	203.16	60.85000038	46.91999853	41.22000039	gi|241997714	spectrin alpha chain, putative [Ixodes scapularis]	1	auto	0	99.00000095	QIEDLFLTFAK	iTRAQ4plex@N-term; iTRAQ4plex(K)@11		0.00261327	1611.914307	806.9644	1611.911621	806.9630737	2	18	7.1.1.7839.1	0	-1	-1			0.62945	0.9643513	0.756973	0.8409023	0.6091498	0.8600475									30760.29	170.06	17193.12	135.85	24958.39	158.14	23044.54	151.82
1	203.16	203.16	60.85000038	46.91999853	41.22000039	gi|241997714	spectrin alpha chain, putative [Ixodes scapularis]	1	auto	0	99.00000095	QIEDLFLTFAK	iTRAQ4plex@N-term; iTRAQ4plex(K)@11		0.00119257	1611.91272	538.3115	1611.911621	538.3111572	3	14	7.1.1.7829.1	0	-1	-1			0.6838634	2.429965	0.7653363	2.1794	0.5820924	2.269355									4555.75	65.49	2766.51	54.2	3737.3	61.22	3261.41	57.27
1	203.16	203.16	60.85000038	46.91999853	41.22000039	gi|241997714	spectrin alpha chain, putative [Ixodes scapularis]	1	auto	0	99.00000095	QIEDLFLTFAK	iTRAQ4plex@N-term; iTRAQ4plex(K)@11		-0.000347383	1611.911133	538.311	1611.911621	538.3111572	3	13	8.1.1.7074.1	0	-1	-1			0.8312598	3.718437	1.006666	3.304888	0.697553	3.508314									1709.36	40.17	1261.75	36.36	1844.44	42.86	1466.44	38.2
1	203.16	203.16	60.85000038	46.91999853	41.22000039	gi|241997714	spectrin alpha chain, putative [Ixodes scapularis]	0	auto - low confidence	0	0	QNLIK	iTRAQ4plex@N-term; iTRAQ4plex(K)@5	cleaved V-Q@N-term	-7.71E-05	902.5792847	452.2969	902.5792847	452.2969055	2	6	10.1.1.2098.1	0	-1	-1			0.9135275	0.2957896	1.111128	0.2647859	0.9004098	0.2801651									254737.1	490.7	206641.1	463.84	303390.5	551.18	282088.8	573.87
1	203.16	203.16	60.85000038	46.91999853	41.22000039	gi|241997714	spectrin alpha chain, putative [Ixodes scapularis]	0	auto - low confidence	0	0	QNLIK	iTRAQ4plex@N-term; iTRAQ4plex(K)@5	cleaved V-Q@N-term	0.000286945	902.5796509	452.2971	902.5792847	452.2969055	2	7	11.1.1.2182.1	0	-1	-1			0.9750382	0.5025192	0.7178517	0.5215704	0.6537237	0.5154749									84066.31	282.05	72785.8	272.3	64684.84	258.31	67588.03	264.5
1	203.16	203.16	60.85000038	46.91999853	41.22000039	gi|241997714	spectrin alpha chain, putative [Ixodes scapularis]	1	auto	0	20.96000016	QQEAPVVDQAGK	Gln->pyro-Glu@N-term; iTRAQ4plex(K)@12		0.00310598	1395.714722	698.8646	1395.711548	698.8630981	2	7	1.1.1.2272.1	0	-1	-1			1.020555	1.827708	0.9920619	1.753795	1.161085	1.613909									6222.31	76.79	5638.86	76.02	6616.62	82.45	8885.24	92.41
1	203.16	203.16	60.85000038	46.91999853	41.22000039	gi|241997714	spectrin alpha chain, putative [Ixodes scapularis]	0	auto - low confidence	0	0	QVLDR	Gln->pyro-Glu@N-term	cleaved D-Q@N-term	0.075320899	612.3984985	307.2065	612.3231201	307.1688538	2	3	6.1.1.2685.1	0	-1	-1			1.248789	6.90979	1.088411	6.852044	1.097517	6.544379									389.81	19.26	432.26	20.88	454.77	21.59	526.16	22.58
1	203.16	203.16	60.85000038	46.91999853	41.22000039	gi|241997714	spectrin alpha chain, putative [Ixodes scapularis]	0	auto - low confidence	0	0	QVLDR	iTRAQ4plex@N-term; Deamidated(Q)@1	cleaved D-Q@N-term	0.0132367	774.4490967	388.2318	774.43573	388.2251587	2	6	8.1.1.2165.1	0	-1	-1			0.9260377	0.4633566	1.110219	0.4173628	1.059454	0.4138478									102962.1	312.12	84666.05	296.7	122527	351.5	134156.9	377.97
1	203.16	203.16	60.85000038	46.91999853	41.22000039	gi|241997714	spectrin alpha chain, putative [Ixodes scapularis]	0	auto - low confidence	0	0	QYFK	iTRAQ4plex@N-term; iTRAQ4plex(K)@4	cleaved F-Q@N-term	0.000779802	872.5008545	437.2577	872.5	437.2572632	2	6	12.1.1.2129.1	0	-1	-1			1.018337	1.097248	1.437625	0.9632972	2.383859	0.8592712									17451.55	128.63	15780.79	128.27	26892.15	166.79	51164.43	225.98
1	203.16	203.16	60.85000038	46.91999853	41.22000039	gi|241997714	spectrin alpha chain, putative [Ixodes scapularis]	1	auto	0	95.87000012	RHDDVLTR	iTRAQ4plex@N-term	missed R-H@1	8.00E-05	1154.627808	385.8832	1154.627808	385.8832092	3	9	16.1.1.1462.1	0	-1	-1			0.9834946	1.287687	1.469111	1.106278	1.477769	1.070218									12941.51	110.72	11302.12	108.77	20379.11	142.93	23520.42	151.23
1	203.16	203.16	60.85000038	46.91999853	41.22000039	gi|241997714	spectrin alpha chain, putative [Ixodes scapularis]	1	auto	0	65.95000029	RLDAELGAHEPAIQAVQEAGHK	iTRAQ4plex@N-term; iTRAQ4plex(K)@22	missed R-L@1	0.00527678	2627.407715	657.8592	2627.402344	657.8578491	4	9	15.1.1.3944.1	0	-1	-1			0.6153131	5.721057	1.13496	4.412333	1.059001	4.327907									902.33	29.12	493.02	23.29	1097.72	33.03	1175.21	33.89
1	203.16	203.16	60.85000038	46.91999853	41.22000039	gi|241997714	spectrin alpha chain, putative [Ixodes scapularis]	1	auto	0	95.09000182	RLDESYLLHR	iTRAQ4plex@N-term	missed R-L@1	0.00279337	1444.793701	362.2057	1444.790894	362.2049866	4	9	16.1.1.3417.1	0	-1	-1			0.7333238	2.948159	1.510455	2.278169	1.924583	2.13383									3012.9	53.28	1961.93	46.28	4877.96	70.06	7131.4	85.16
1	203.16	203.16	60.85000038	46.91999853	41.22000039	gi|241997714	spectrin alpha chain, putative [Ixodes scapularis]	1	auto	0	99.00000095	SISGAYDYIEFTR	iTRAQ4plex@N-term		0.00087519	1664.817627	833.4161	1664.816772	833.4156494	2	23	7.1.1.5620.1	0	-1	-1			0.8823446	0.4547144	1.5294	0.3731786	1.233467	0.3887617									111605	325.75	87443	304.89	182957.7	425.43	169303	434.76
1	203.16	203.16	60.85000038	46.91999853	41.22000039	gi|241997714	spectrin alpha chain, putative [Ixodes scapularis]	0	auto - discordant peptide type	0	99.00000095	SISGAYDYIEFTR	iTRAQ4plex@N-term; iTRAQ4plex(Y)@8		-0.00739979	1808.911499	603.9778	1808.918823	603.9802246	3	13	13.1.1.4573.1	0	-1	-1			1.064951	1.200046	1.486882	1.054973	1.626802	1.009718									14204.49	116.04	13432.55	118.08	22638.51	151.12	28419.33	168.65
1	203.16	203.16	60.85000038	46.91999853	41.22000039	gi|241997714	spectrin alpha chain, putative [Ixodes scapularis]	0	auto - shared MS/MS	0	75.06999969	SLTLLR	iTRAQ4plex@N-term		0.000299153	845.5458984	423.7802	845.5456543	423.7800903	2	10	7.1.1.3800.1	0	-1	-1			0.766355	0.6144027	1.26625	0.5007192	0.991391	0.5110672									66673.43	250.69	45371.78	220.47	90493.62	299.24	81292.66	281.39
1	203.16	203.16	60.85000038	46.91999853	41.22000039	gi|241997714	spectrin alpha chain, putative [Ixodes scapularis]	0	auto - low confidence	0	0	SPREVSMKK	iTRAQ4plex@N-term; iTRAQ4plex(K)@8; iTRAQ4plex(K)@9	missed R-E@3; missed K-K@8	0.024995901	1492.901123	498.641	1492.876099	498.6326294	3	4	13.1.1.4922.1	0	-1	-1			0.98235	2.418661	0.7118537	2.523205	0.6521463	2.459498									3613.19	58.49	3151.81	56.64	2756.94	53.36	2897.94	53.66
1	203.16	203.16	60.85000038	46.91999853	41.22000039	gi|241997714	spectrin alpha chain, putative [Ixodes scapularis]	0	auto - low confidence	0	0	SQFK	iTRAQ4plex@N-term; iTRAQ4plex(K)@4	cleaved Y-S@N-term	-0.00073017	796.4678955	399.2412	796.468689	399.2416077	2	6	12.1.1.884.1	0	-1	-1			1.289443	1.201581	1.253013	1.160483	1.28437	1.112922									12709.83	110	14552.74	121.3	17070.3	131.97	20076.29	140.47
1	203.16	203.16	60.85000038	46.91999853	41.22000039	gi|241997714	spectrin alpha chain, putative [Ixodes scapularis]	0	auto - low confidence	0	0	SQFK	iTRAQ4plex@N-term; iTRAQ4plex(K)@4	cleaved Y-S@N-term	0.00024639	796.4688721	399.2417	796.468689	399.2416077	2	6	12.1.1.944.1	0	-1	-1			1.034295	0.6294024	1.092968	0.5899026	1.095178	0.5733413									52143.34	222.27	47890.16	221.77	61087.45	249.1	70232.37	269.29
1	203.16	203.16	60.85000038	46.91999853	41.22000039	gi|241997714	spectrin alpha chain, putative [Ixodes scapularis]	0	auto - low confidence	0	0	SQFK	iTRAQ4plex@N-term; iTRAQ4plex(K)@4	cleaved Y-S@N-term	-0.000547065	796.4680786	399.2413	796.468689	399.2416077	2	6	12.1.1.1004.1	0	-1	-1			0.9161592	1.422217	0.9943862	1.315559	1.031472	1.252305									10972.1	101.85	8926.14	96.18	11694.74	109.02	13918.77	117
1	203.16	203.16	60.85000038	46.91999853	41.22000039	gi|241997714	spectrin alpha chain, putative [Ixodes scapularis]	0	auto - low confidence	0	0	SQFK	iTRAQ4plex@N-term; Deamidated(Q)@2; iTRAQ4plex(K)@4	cleaved Y-S@N-term	-0.000799921	797.4518433	399.7332	797.4526978	399.7336121	2	6	12.1.1.1461.1	0	-1	-1			1.349006	0.5944289	1.306879	0.574185	1.071143	0.5769714									50807.15	220.09	60861.38	247.74	71171.49	268.23	66930.77	255.08
1	203.16	203.16	60.85000038	46.91999853	41.22000039	gi|241997714	spectrin alpha chain, putative [Ixodes scapularis]	1	auto	0	99.00000095	STAEAGQILLDQK	iTRAQ4plex@N-term; iTRAQ4plex(K)@13		0.0014003	1660.925415	831.47	1660.92395	831.4692383	2	24	7.1.1.4075.1	0	-1	-1			0.6739728	0.8766911	1.229799	0.6860431	1.018608	0.6928417									35938.53	183.92	21508.28	153.1	47374	216.45	45021.61	210.27
1	203.16	203.16	60.85000038	46.91999853	41.22000039	gi|241997714	spectrin alpha chain, putative [Ixodes scapularis]	1	auto	0	99.00000095	STAEAGQILLDQK	iTRAQ4plex@N-term; iTRAQ4plex(K)@13		0.000897496	1660.924927	554.6489	1660.92395	554.6485596	3	13	8.1.1.3993.1	0	-1	-1			0.8779041	0.930285	1.233973	0.8009846	1.063729	0.8511348									26515.03	158.39	20670.08	147.41	35070.64	187.14	34687.79	210.31
1	203.16	203.16	60.85000038	46.91999853	41.22000039	gi|241997714	spectrin alpha chain, putative [Ixodes scapularis]	1	auto	0	99.00000095	STAEAGQILLDQK	iTRAQ4plex@N-term; iTRAQ4plex(K)@13		0.00223789	1660.926392	554.6494	1660.92395	554.6485596	3	13	7.1.1.4061.1	0	-1	-1			1.385436	1.073655	1.137572	1.082028	1.09281	1.085291									15343.91	121.02	18876.67	137.51	18709.43	138.59	20622.17	153.74
1	203.16	203.16	60.85000038	46.91999853	41.22000039	gi|241997714	spectrin alpha chain, putative [Ixodes scapularis]	0	auto - low confidence	0	0	STAEAGQILLDQK	iTRAQ4plex@N-term; Deamidated(Q)@7; iTRAQ4plex(K)@13		0.0131354	1661.921021	831.9678	1661.907959	831.9612427	2	7	8.1.1.3765.1	0	-1	-1			0.5762478	0.7461557	0.5310081	0.7115741	0.6857116	0.633693									54546.46	226.36	27911.22	173.08	31046.56	179.46	46000.4	220.3
1	203.16	203.16	60.85000038	46.91999853	41.22000039	gi|241997714	spectrin alpha chain, putative [Ixodes scapularis]	0	auto - low confidence	0	0	SVEALK	iTRAQ4plex@N-term; iTRAQ4plex(K)@6	cleaved N-S@N-term	-0.00168704	933.5722656	467.7934	933.5738525	467.79422	2	8	9.1.1.2208.1	0	-1	-1			0.8413305	0.3193794	1.035629	0.2839245	1.011279	0.2736437									231335.9	470.41	172827.4	425.64	256798.8	508.85	287718.3	526.86
1	203.16	203.16	60.85000038	46.91999853	41.22000039	gi|241997714	spectrin alpha chain, putative [Ixodes scapularis]	0	auto - low confidence	0	0	SVEALK	iTRAQ4plex@N-term; iTRAQ4plex(K)@6	cleaved N-S@N-term	-0.00268691	933.5712891	467.7929	933.5738525	467.79422	2	5	10.1.1.2157.1	0	-1	-1			0.7997475	0.7443538	1.347129	0.6084307	1.363881	0.656071									44202.62	204.19	31390.91	183.22	63826.8	252.74	74144.32	345.42
1	203.16	203.16	60.85000038	46.91999853	41.22000039	gi|241997714	spectrin alpha chain, putative [Ixodes scapularis]	0	auto - low confidence	0	0	SVEALK	iTRAQ4plex@N-term; iTRAQ4plex(K)@6	cleaved N-S@N-term	-0.00207656	933.5718994	467.7932	933.5738525	467.79422	2	8	10.1.1.2222.1	0	-1	-1			0.9107325	0.1170109	0.9929005	0.1081793	0.8979908	0.1941681									1631326	1245.86	1319273	1169.55	1736170	1330.21	1801632	3216.24
1	203.16	203.16	60.85000038	46.91999853	41.22000039	gi|241997714	spectrin alpha chain, putative [Ixodes scapularis]	0	auto - low confidence	0	0	SVEALK	iTRAQ4plex@N-term; iTRAQ4plex(K)@6	cleaved N-S@N-term	0.00125956	933.5750732	467.7948	933.5738525	467.79422	2	8	11.1.1.2202.1	0	-1	-1			0.9324924	0.318584	1.061176	0.2912006	1.058844	0.299275									216678	452.93	179416.8	431.35	246460.9	499.67	282163.2	604.32
1	203.16	203.16	60.85000038	46.91999853	41.22000039	gi|241997714	spectrin alpha chain, putative [Ixodes scapularis]	0	auto - shared MS/MS	0	93.52999926	TEAAVK	iTRAQ4plex@N-term; iTRAQ4plex(K)@6	cleaved Q-T@N-term	0.000563795	905.5430908	453.7788	905.5425415	453.7785645	2	10	11.1.1.392.1	0	-1	-1			1.173571	1.152901	0.9779797	1.154403	0.8604364	1.138225									14444.44	117.14	15052.66	123.35	15141.76	124.4	15285.27	122.08
1	203.16	203.16	60.85000038	46.91999853	41.22000039	gi|241997714	spectrin alpha chain, putative [Ixodes scapularis]	0	auto - shared MS/MS	0	90.53000212	TEAAVK	iTRAQ4plex@N-term; iTRAQ4plex(K)@6	cleaved Q-T@N-term	-0.000530915	905.5420532	453.7783	905.5425415	453.7785645	2	10	10.1.1.782.1	0	-1	-1			1.23326	0.4011797	0.8329985	0.42667	0.7384278	0.4225813									116033.5	332.43	127069.4	356.85	103603.3	327.57	105376.8	327.34
1	203.16	203.16	60.85000038	46.91999853	41.22000039	gi|241997714	spectrin alpha chain, putative [Ixodes scapularis]	0	auto - shared MS/MS	0	88.71999979	TEAAVK	iTRAQ4plex@N-term; iTRAQ4plex(K)@6	cleaved Q-T@N-term	-0.000390846	905.5422974	453.7784	905.5425415	453.7785645	2	10	9.1.1.1266.1	0	-1	-1			1.082989	1.412301	0.6398556	1.574269	0.6163701	1.499065									10002.16	97.39	9618.8	98.4	6859.96	84.86	7582.09	86.42
1	203.16	203.16	60.85000038	46.91999853	41.22000039	gi|241997714	spectrin alpha chain, putative [Ixodes scapularis]	0	auto - shared MS/MS	0	88.67999911	TEAAVK	iTRAQ4plex@N-term; iTRAQ4plex(K)@6	cleaved Q-T@N-term	-0.00071402	905.5418701	453.7782	905.5425415	453.7785645	2	10	10.1.1.840.1	0	-1	-1			1.089135	0.1934556	0.6463721	0.2151347	0.5800273	0.2428322									532040.2	711.21	514551.8	719.56	368614.8	621.35	379530.3	769.41
1	203.16	203.16	60.85000038	46.91999853	41.22000039	gi|241997714	spectrin alpha chain, putative [Ixodes scapularis]	0	auto - shared MS/MS	0	88.02999854	TEAAVK	iTRAQ4plex@N-term; iTRAQ4plex(K)@6	cleaved Q-T@N-term	3.64E-05	905.5426636	453.7786	905.5425415	453.7785645	2	10	9.1.1.1319.1	0	-1	-1			1.026553	0.2806228	0.5590273	0.3223523	0.5197195	0.3399525									260773.5	497.1	237710.2	489.54	156258	406.19	166681	469.17
1	203.16	203.16	60.85000038	46.91999853	41.22000039	gi|241997714	spectrin alpha chain, putative [Ixodes scapularis]	0	auto - shared MS/MS	0	45.12999952	TEAAVK	iTRAQ4plex@N-term; iTRAQ4plex(K)@6	cleaved Q-T@N-term	0.000689787	905.5432739	453.7789	905.5425415	453.7785645	2	9	10.1.1.982.1	0	-1	-1			0.876179	0.8977636	0.9728754	0.8223619	0.9309949	0.7963014									28312.53	163.54	22027.97	151.39	29524.44	172.82	32417.5	177.69
1	203.16	203.16	60.85000038	46.91999853	41.22000039	gi|241997714	spectrin alpha chain, putative [Ixodes scapularis]	0	auto - shared MS/MS	0	21.79999948	TEAAVK	iTRAQ4plex@N-term; iTRAQ4plex(K)@6	cleaved Q-T@N-term	7.94E-05	905.5426636	453.7786	905.5425415	453.7785645	2	8	10.1.1.1277.1	0	-1	-1			0.9168029	0.859318	0.9132951	0.8142741	0.9588234	0.7736838									29986.98	168.38	24412.47	158.8	29355.51	173.11	35361.03	188.21
1	203.16	203.16	60.85000038	46.91999853	41.22000039	gi|241997714	spectrin alpha chain, putative [Ixodes scapularis]	0	auto - shared MS/MS	0	19.3900004	TEAAVK	iTRAQ4plex@N-term; iTRAQ4plex(K)@6	cleaved Q-T@N-term	0.000445647	905.5430908	453.7788	905.5425415	453.7785645	2	8	10.1.1.1221.1	0	-1	-1			0.8820302	1.528002	0.9652708	1.406195	0.9477089	1.355933									9730.91	95.88	7621.49	89.01	10068.12	101.01	11341.8	105.65
1	203.16	203.16	60.85000038	46.91999853	41.22000039	gi|241997714	spectrin alpha chain, putative [Ixodes scapularis]	0	auto - shared MS/MS	0	15.57999998	TEAAVK	iTRAQ4plex@N-term; iTRAQ4plex(K)@6	cleaved Q-T@N-term	-0.00175162	905.5408936	453.7777	905.5425415	453.7785645	2	8	10.1.1.1793.1	0	-1	-1			0.7363294	0.1940582	1.158084	0.159906	1.154321	0.1673946									689243.4	811.48	450658.8	695.2	855575.6	925.78	978481.7	1164.33
1	203.16	203.16	60.85000038	46.91999853	41.22000039	gi|241997714	spectrin alpha chain, putative [Ixodes scapularis]	0	auto - low confidence	0	0	TEAAVK	iTRAQ4plex@N-term; iTRAQ4plex(K)@6	cleaved Q-T@N-term	-0.051592398	905.4910889	453.7528	905.5425415	453.7785645	2	5	8.1.1.2926.1	0	-1	-1			0.9860709	0.6763472	0.7377982	0.6992343	0.7394856	0.6712123									46118.5	208.93	40381.86	202.8	36471.91	194.26	41942.9	207.73
1	203.16	203.16	60.85000038	46.91999853	41.22000039	gi|241997714	spectrin alpha chain, putative [Ixodes scapularis]	0	auto - low confidence	0	0	TEAAVK	iTRAQ4plex@N-term; Methyl(E)@2; iTRAQ4plex(K)@6	cleaved Q-T@N-term	0.000181761	919.5584717	460.7865	919.5582275	460.786377	2	10	9.1.1.1675.1	0	-1	-1			0.9072696	0.1697361	0.7958453	0.1667996	0.7751673	0.1744833									771458.3	853.89	621515.3	799.78	658092.4	821.19	735464.1	992.01
1	203.16	203.16	60.85000038	46.91999853	41.22000039	gi|241997714	spectrin alpha chain, putative [Ixodes scapularis]	0	auto - low confidence	0	0	TEAAVK	iTRAQ4plex@N-term; iTRAQ4plex(K)@6	cleaved Q-T@N-term	0.000807935	905.543457	453.779	905.5425415	453.7785645	2	7	11.1.1.692.1	0	-1	-1			1.029763	0.3316496	1.316563	0.2962332	1.212515	0.3028444									189166.3	423.54	172975.2	423.21	266950.8	517.8	282087.8	575.24
1	203.16	203.16	60.85000038	46.91999853	41.22000039	gi|241997714	spectrin alpha chain, putative [Ixodes scapularis]	0	auto - low confidence	0	0	TEAAVK	iTRAQ4plex@N-term; iTRAQ4plex(K)@6	cleaved Q-T@N-term	0.00416486	905.5466919	453.7806	905.5425415	453.7785645	2	6	11.1.1.822.1	0	-1	-1			0.9976907	0.7384627	0.579227	0.8297052	0.5258354	0.8099861									38294.47	190.41	33926.18	185.23	23775.55	157.92	24765.06	158.35
1	203.16	203.16	60.85000038	46.91999853	41.22000039	gi|241997714	spectrin alpha chain, putative [Ixodes scapularis]	1	auto	0	99.00000095	TFHAAVK	iTRAQ4plex@N-term; iTRAQ4plex(K)@7		-0.000623185	1060.626709	531.3206	1060.627319	531.3209229	2	12	15.1.1.1819.1	0	-1	-1			0.737694	0.7156272	2.397056	0.5031644	1.888875	0.517545									52213.05	221.81	34202.54	196.97	134153.8	361.73	121293	358.55
1	203.16	203.16	60.85000038	46.91999853	41.22000039	gi|241997714	spectrin alpha chain, putative [Ixodes scapularis]	1	auto	0	96.02000117	TFHAAVK	iTRAQ4plex@N-term; iTRAQ4plex(K)@7		0.00298268	1060.630249	354.5507	1060.627319	354.5497131	3	9	14.1.1.1902.1	0	-1	-1			0.7530952	0.5042697	1.299911	0.4062617	1.101283	0.4152361									100542.7	308.72	67236.25	268.95	140090.9	372.67	136176.7	380.66
1	203.16	203.16	60.85000038	46.91999853	41.22000039	gi|241997714	spectrin alpha chain, putative [Ixodes scapularis]	1	auto	0	89.25999999	TFHAAVK	iTRAQ4plex@N-term; iTRAQ4plex(K)@7		2.36E-05	1060.627319	354.5497	1060.627319	354.5497131	3	9	15.1.1.1824.1	0	-1	-1			0.7885044	0.5694982	2.723021	0.4021396	2.199519	0.4114231									79246.24	274	55486.3	251.09	231299.9	474.97	214368	478
1	203.16	203.16	60.85000038	46.91999853	41.22000039	gi|241997714	spectrin alpha chain, putative [Ixodes scapularis]	0	auto - discordant peptide type	0	34.06000137	TFHAAVK	No iTRAQ4plex@N-term; iTRAQ4plex(K)@7		0.000741782	916.5258789	306.5159	916.5252075	306.515686	3	7	14.1.1.1682.1	0	-1	-1			0.5514838	1.535946	0.5177209	1.448135	0.5831572	1.340317									13317.49	111.81	6521.66	83.88	7390.33	87.2	9551.28	99.79
1	203.16	203.16	60.85000038	46.91999853	41.22000039	gi|241997714	spectrin alpha chain, putative [Ixodes scapularis]	0	auto - discordant peptide type	0	23.88000041	TFHAAVK	No iTRAQ4plex@N-term; iTRAQ4plex(K)@7		0.0154665	916.5405884	306.5208	916.5252075	306.515686	3	8	15.1.1.1592.1	0	-1	-1			1.072349	0.4407302	1.032765	0.4232651	0.8563085	0.4626763									104299.5	315.4	99316.43	318.43	115459.4	341.94	109841.4	384.64
1	203.16	203.16	60.85000038	46.91999853	41.22000039	gi|241997714	spectrin alpha chain, putative [Ixodes scapularis]	0	auto - low confidence	0	4.859000072	TFHAAVK	No iTRAQ4plex@N-term; iTRAQ4plex(K)@7		0.0149171	916.5402222	306.5207	916.5252075	306.515686	3	7	15.1.1.1531.1	0	-1	-1			1.214386	0.4352209	1.271122	0.4112298	1.033698	0.4275227									100254.9	309.6	108109.9	331.55	136596.2	370.94	127453.8	376.82
1	203.16	203.16	60.85000038	46.91999853	41.22000039	gi|241997714	spectrin alpha chain, putative [Ixodes scapularis]	0	auto - low confidence	0	0	TFHAAVK	iTRAQ4plex@N-term; iTRAQ4plex(K)@7		-0.037603401	1060.589722	531.3021	1060.627319	531.3209229	2	5	3.1.1.3325.1	0	-1	-1			1.060131	2.018828	0.937782	1.9866	0.9183862	1.902439									4981.81	68.72	4689.75	69.13	5007.66	71.59	5626.86	73.72
1	203.16	203.16	60.85000038	46.91999853	41.22000039	gi|241997714	spectrin alpha chain, putative [Ixodes scapularis]	0	auto - low confidence	0	0	TNLQAK	iTRAQ4plex@N-term; iTRAQ4plex(K)@6	cleaved P-T@N-term	-7.65E-05	961.579895	481.7972	961.5800171	481.7972717	2	5	10.1.1.1325.1	0	-1	-1			0.8611565	0.5329118	2.098756	0.4068871	1.677564	0.4296318									83656.89	281.75	63971.54	264.2	188195.6	429.68	172597.4	460.4
1	203.16	203.16	60.85000038	46.91999853	41.22000039	gi|241997714	spectrin alpha chain, putative [Ixodes scapularis]	0	auto - low confidence	0	0	TNLQAK	iTRAQ4plex@N-term; Deamidated(N)@2; Deamidated(Q)@4; iTRAQ4plex(K)@6	cleaved P-T@N-term	-0.00247262	963.5456543	482.7801	963.5480347	482.781311	2	10	10.1.1.1642.1	0	-1	-1			0.9499103	0.2306991	1.016869	0.2148642	1.012036	0.2719229									412086.4	631.66	347595.3	599.3	449157.9	676.29	512906	1152
1	203.16	203.16	60.85000038	46.91999853	41.22000039	gi|241997714	spectrin alpha chain, putative [Ixodes scapularis]	0	auto - low confidence	0	0	TNLQAK	iTRAQ4plex@N-term; iTRAQ4plex(K)@6	cleaved P-T@N-term	-2.91E-05	961.5800781	481.7973	961.5800171	481.7972717	2	5	12.1.1.1363.1	0	-1	-1			1.068753	1.713001	1.832662	1.441246	1.659827	1.429414									6999.2	81.46	6642.46	83.49	13749.17	116.88	14287.78	118.57
1	203.16	203.16	60.85000038	46.91999853	41.22000039	gi|241997714	spectrin alpha chain, putative [Ixodes scapularis]	0	auto - low confidence	0	0	VDGVMIQAQQF	iTRAQ4plex@N-term	cleaved F-A@C-term	0.0041291	1378.707886	690.3612	1378.703613	690.3591309	2	6	6.1.1.3755.1	0	-1	-1			0.9608073	0.9749073	1.133867	0.8840908	1.11052	0.8525416									22738.37	146.69	19399.86	141.8	27635.49	167.06	31055.54	173.09
1	203.16	203.16	60.85000038	46.91999853	41.22000039	gi|241997714	spectrin alpha chain, putative [Ixodes scapularis]	0	auto - shared MS/MS	0	22.14999944	VEEIR	iTRAQ4plex@N-term	cleaved S-V@N-term	-0.000480594	788.4508667	395.2327	788.451416	395.2329712	2	8	8.1.1.1950.1	0	-1	-1			0.9691592	0.6550533	1.132675	0.5968568	1.296526	0.5644135									50099.68	217.73	43115.47	211.32	60825.53	248.84	79885.84	287.69
1	203.16	203.16	60.85000038	46.91999853	41.22000039	gi|241997714	spectrin alpha chain, putative [Ixodes scapularis]	0	auto - low confidence	0	0	VESLLK	iTRAQ4plex@N-term; iTRAQ4plex(K)@6	cleaved S-V@N-term	0.00115916	975.6220703	488.8183	975.6207886	488.817688	2	6	10.1.1.3344.1	0	-1	-1			0.8079277	0.2338679	0.6695346	0.2335601	0.7156753	0.2310955									441027.9	653.14	316403.7	572.7	316508.2	571.63	388182.3	688.66
1	203.16	203.16	60.85000038	46.91999853	41.22000039	gi|241997714	spectrin alpha chain, putative [Ixodes scapularis]	0	auto - low confidence	0	0	VESLLK	iTRAQ4plex@N-term; iTRAQ4plex(K)@6	cleaved S-V@N-term	0.000441645	975.6212769	488.8179	975.6207886	488.817688	2	6	11.1.1.3312.1	0	-1	-1			0.9018805	0.3660818	0.9811828	0.3381158	1.015588	0.3288097									167226.8	397.62	133923.8	372.78	175874	422.78	208870.5	474.37
1	203.16	203.16	60.85000038	46.91999853	41.22000039	gi|241997714	spectrin alpha chain, putative [Ixodes scapularis]	0	auto - low confidence	0	0	VESLLK	iTRAQ4plex@N-term; iTRAQ4plex(K)@6	cleaved S-V@N-term	0.00113339	975.6218872	488.8182	975.6207886	488.817688	2	6	12.1.1.3067.1	0	-1	-1			0.8896465	0.5534007	1.061035	0.4984857	1.166531	0.47241									73963.04	264.41	58429.91	246.83	84118.26	292.23	106112	327.7
1	203.16	203.16	60.85000038	46.91999853	41.22000039	gi|241997714	spectrin alpha chain, putative [Ixodes scapularis]	0	auto - low confidence	0	0	VKDLNGLADSLVDSGQFHSGPIQEK	iTRAQ4plex@N-term; iTRAQ4plex(K)@2; iTRAQ4plex(K)@25	missed K-D@2	-0.0111883	3085.629639	772.4147	3085.640869	772.4175415	4	3	14.1.1.5383.1	0	-1	-1			1.200704	4.885942	1.153491	4.725345	1.258162	4.451298									796.52	27.51	849.25	29.35	984.82	31.76	1232.5	34.61
1	203.16	203.16	60.85000038	46.91999853	41.22000039	gi|241997714	spectrin alpha chain, putative [Ixodes scapularis]	0	auto - low confidence	0	0	VSHLGGLK	iTRAQ4plex@N-term; iTRAQ4plex(K)@8		0.000425188	1097.68042	549.8475	1097.680054	549.84729	2	6	15.1.1.1979.1	0	-1	-1			0.7735232	0.4987297	0.6924198	0.4858536	0.8304558	0.4425932									98951.66	305.47	67967.2	266.23	73440.96	275.53	101063.2	320.53
1	203.16	203.16	60.85000038	46.91999853	41.22000039	gi|241997714	spectrin alpha chain, putative [Ixodes scapularis]	0	auto - low confidence	0	0	WIKEK	iTRAQ4plex@N-term; iTRAQ4plex(K)@3; iTRAQ4plex(K)@5	cleaved S-W@N-term; missed K-E@3	-0.0180155	1134.69458	379.2388	1134.712646	379.244812	3	4	15.1.1.732.1	0	-1	-1			0.9982436	1.82106	1.094374	1.688579	1.169131	1.595262									6361.59	77.61	5639.04	76.24	7462.38	87.12	9147.08	94.02
1	203.16	203.16	60.85000038	46.91999853	41.22000039	gi|241997714	spectrin alpha chain, putative [Ixodes scapularis]	0	auto - shared MS/MS	0	25.2700001	WQQLK	iTRAQ4plex@N-term; iTRAQ4plex(K)@5		0.0014473	989.5916748	495.8031	989.59021	495.8023682	2	8	11.1.1.3176.1	0	-1	-1			0.9071782	0.2431537	1.180775	0.213581	0.7911923	0.2547858									379366.4	599.14	305600.8	565	480144.3	690.38	369142.8	738.04
1	203.16	203.16	60.85000038	46.91999853	41.22000039	gi|241997714	spectrin alpha chain, putative [Ixodes scapularis]	0	auto - shared MS/MS	0	22.86999971	WQQLK	iTRAQ4plex@N-term; iTRAQ4plex(K)@5		-2.40E-05	989.590271	495.8024	989.59021	495.8023682	2	8	10.1.1.3212.1	0	-1	-1			0.8430551	0.4823603	0.7668371	0.466737	0.6206679	0.5080941									100277	308.57	75068.96	278.85	82423.37	289.25	76544.55	309.48
1	203.16	203.16	60.85000038	46.91999853	41.22000039	gi|241997714	spectrin alpha chain, putative [Ixodes scapularis]	0	auto - low confidence	0	0	WQQLK	iTRAQ4plex@N-term; iTRAQ4plex(K)@5		0.000892115	989.5911865	330.871	989.59021	330.8706665	3	5	11.1.1.2904.1	0	-1	-1			0.889774	0.8395388	1.385924	0.7066872	1.264965	0.7024645									32395.09	175.12	25595.4	164.41	48124.31	219.05	50397.76	226.08
1	203.16	203.16	60.85000038	46.91999853	41.22000039	gi|241997714	spectrin alpha chain, putative [Ixodes scapularis]	1	auto	0	23.98000062	YSQFK	iTRAQ4plex@N-term; iTRAQ4plex(K)@5		0.000477794	959.5324707	480.7735	959.5319824	480.7732849	2	8	11.1.1.2348.1	0	-1	-1			0.8889592	0.1478074	1.452747	0.1229879	1.051947	0.1843159									1048767	998.27	827873.6	936.15	1633109	1271.92	1356833	2141.57
2	194.2	194.95	61.7299974	52.00999975	43.14999878	gi|241690317	spectrin beta chain, putative [Ixodes scapularis]	0	auto - discordant peptide type	2	99.00000095	AGESLVAEGQPGSER	Delta:H(2)C(2)@N-term		-0.00175559	1511.719849	756.8672	1511.721558	756.868103	2	19	4.1.1.2206.1	0	-1	-1			0.8686166	4.295135	0.713327	4.307527	0.7617315	4.003856									1236.28	34.17	953.56	31.35	945.26	31.23	1158.17	33.55
2	194.2	194.95	61.7299974	52.00999975	43.14999878	gi|241690317	spectrin beta chain, putative [Ixodes scapularis]	1	auto	2	99.00000095	ALVAEKPEMAQLVEPK	iTRAQ4plex@N-term; iTRAQ4plex(K)@6; iTRAQ4plex(K)@16		0.00291682	2184.258301	729.0934	2184.255371	729.0924072	3	14	13.1.1.4589.1	0	-1	-1			0.8694931	0.9106108	1.961673	0.7061532	1.507788	0.7797768									28333.29	163.72	21875.91	153.96	59575.73	241.82	52540.09	275.1
2	194.2	194.95	61.7299974	52.00999975	43.14999878	gi|241690317	spectrin beta chain, putative [Ixodes scapularis]	1	auto	2	99.00000095	AMEDELAAHEQQLMEVVR	iTRAQ4plex@N-term		0.00218441	2242.086426	748.3694	2242.084473	748.3687134	3	21	11.1.1.6052.1	0	-1	-1			0.9344562	2.349493	1.874682	1.883537	1.48022	1.913097									4046.95	61.87	3358.07	59.91	8132.07	89.47	7367.29	84.73
2	194.2	194.95	61.7299974	52.00999975	43.14999878	gi|241690317	spectrin beta chain, putative [Ixodes scapularis]	1	auto	2	99.00000095	AQTLPAER	iTRAQ4plex@N-term		-0.00344185	1028.570313	515.2924	1028.573608	515.2940674	2	13	8.1.1.1760.1	0	-1	-1			0.77137	0.4684182	1.318444	0.3789465	1.026096	0.3901756									114349.7	328.33	78325.05	289.88	161600.4	399.64	144303.4	381.23
2	194.2	194.95	61.7299974	52.00999975	43.14999878	gi|241690317	spectrin beta chain, putative [Ixodes scapularis]	1	auto	2	99.00000095	AQVLAASWDLHR	iTRAQ4plex@N-term		-0.00211557	1509.815186	504.279	1509.817383	504.2797546	3	18	12.1.1.4084.1	0	-1	-1			0.8649416	1.940862	1.383148	1.617371	1.145367	1.654566									6168.67	76.32	4737.85	70.85	9145.47	95.27	8689.4	95.46
2	194.2	194.95	61.7299974	52.00999975	43.14999878	gi|241690317	spectrin beta chain, putative [Ixodes scapularis]	1	auto	2	99.00000095	DAEDTEVMR	iTRAQ4plex@N-term		0.00075612	1208.547241	605.2809	1208.546509	605.2805176	2	16	6.1.1.1847.1	0	-1	-1			1.174359	1.50083	1.628034	1.329038	1.316396	1.344061									8607.78	90.42	8976.25	96.22	15021.05	122.3	13935.78	116.85
2	194.2	194.95	61.7299974	52.00999975	43.14999878	gi|241690317	spectrin beta chain, putative [Ixodes scapularis]	1	auto	2	99.00000095	DAKLEEAGDLHR	iTRAQ4plex@N-term; iTRAQ4plex(K)@3	missed K-L@3	9.60E-05	1640.872559	547.9648	1640.872559	547.9647827	3	12	15.1.1.2352.1	0	-1	-1			1.130007	1.680521	1.241311	1.568232	1.374712	1.475368									6973.27	81.37	6997.14	84.62	9278.18	97.21	11789.67	106.44
2	194.2	194.95	61.7299974	52.00999975	43.14999878	gi|241690317	spectrin beta chain, putative [Ixodes scapularis]	1	auto	2	99.00000095	DGLAFNALIHK	iTRAQ4plex@N-term; iTRAQ4plex(K)@11		0.000153143	1485.854858	743.9347	1485.854736	743.9346313	2	19	13.1.1.4892.1	0	-1	-1			0.8698494	1.068423	1.191894	0.9248689	1.039041	0.9243789									20200.41	138.21	15602.97	128.04	25807.37	160.6	25813.48	160.45
2	194.2	194.95	61.7299974	52.00999975	43.14999878	gi|241690317	spectrin beta chain, putative [Ixodes scapularis]	1	auto	2	99.00000095	DLAAIQAK	iTRAQ4plex@N-term; iTRAQ4plex(K)@8		-0.00813448	1116.666504	559.3405	1116.674683	559.3446045	2	14	8.1.1.2852.1	0	-1	-1			0.7587263	0.3930924	1.370609	0.3132856	1.0718	0.3220203									164635.8	394.24	110920.6	345.78	241870.9	488.59	217015.9	467.24
2	194.2	194.95	61.7299974	52.00999975	43.14999878	gi|241690317	spectrin beta chain, putative [Ixodes scapularis]	1	auto	2	99.00000095	DLDHFQAWLTK	iTRAQ4plex@N-term; iTRAQ4plex(K)@11		0.00253216	1660.884277	831.4494	1660.881714	831.4481201	2	19	14.1.1.5787.1	0	-1	-1			0.8857454	1.081686	1.04274	0.9750055	0.9051475	0.9716589									19398.28	135.38	15257.21	126.09	21681.28	147.62	21594.15	145.99
2	194.2	194.95	61.7299974	52.00999975	43.14999878	gi|241690317	spectrin beta chain, putative [Ixodes scapularis]	1	auto	2	99.00000095	DLLVSEK	iTRAQ4plex@N-term; iTRAQ4plex(K)@7		-0.000500227	1090.647217	546.3309	1090.647705	546.3311768	2	12	8.1.1.3027.1	0	-1	-1			0.7286769	0.601617	1.270976	0.4808318	0.9917552	0.4980389									72108.31	260.62	46657.7	224.4	98235.52	311.53	87951.52	301.37
2	194.2	194.95	61.7299974	52.00999975	43.14999878	gi|241690317	spectrin beta chain, putative [Ixodes scapularis]	1	auto	2	99.00000095	DVSGVELLMNNHQSLK	iTRAQ4plex@N-term; iTRAQ4plex(K)@16		0.00675315	2071.104492	691.3754	2071.097656	691.3731079	3	20	12.1.1.4576.1	0	-1	-1			0.8134484	2.339231	1.205267	1.973509	1.078083	1.97164									4406.78	64.49	3183.13	58.09	5693.12	75.38	5842.88	77.2
2	194.2	194.95	61.7299974	52.00999975	43.14999878	gi|241690317	spectrin beta chain, putative [Ixodes scapularis]	0	auto - discordant peptide type	2	99.00000095	EDNLSSCVALGK	Glu->pyro-Glu@N-term; Methylthio(C)@7; iTRAQ4plex(K)@12		9.44E-05	1406.665649	704.3401	1406.665527	704.3400879	2	15	1.1.1.4977.1	0	-1	-1			1.593256	1.569777	2.560482	1.39068	2.297185	1.382907									6826.52	80.86	9658.02	99.49	18735.57	136.52	19286.3	137.65
2	194.2	194.95	61.7299974	52.00999975	43.14999878	gi|241690317	spectrin beta chain, putative [Ixodes scapularis]	1	auto	2	99.00000095	ELEAEGYHDVDR	iTRAQ4plex@N-term		-0.00129487	1575.727661	526.2498	1575.72876	526.2501831	3	17	13.1.1.2376.1	0	-1	-1			0.8854691	0.7338601	1.413613	0.6131474	1.074299	0.6376262									42560.07	200.77	33464.07	188.12	64487.98	252.59	56231.69	241.23
2	194.2	194.95	61.7299974	52.00999975	43.14999878	gi|241690317	spectrin beta chain, putative [Ixodes scapularis]	1	auto	2	99.00000095	ELEDLWAK	iTRAQ4plex@N-term; iTRAQ4plex(K)@8		-0.00392667	1290.702515	646.3585	1290.706299	646.3604736	2	14	9.1.1.5534.1	0	-1	-1			0.8899123	0.4439968	1.165541	0.3893274	0.9289369	0.3952567									115431	331.35	91216.32	308.97	144210.1	379.29	131874.9	358.32
2	194.2	194.95	61.7299974	52.00999975	43.14999878	gi|241690317	spectrin beta chain, putative [Ixodes scapularis]	1	auto	2	99.00000095	ENISSAHGVQTFHVECR	iTRAQ4plex@N-term; Methylthio(C)@16		-0.00364266	2102.971436	526.7501	2102.974854	526.7509766	4	12	15.1.1.3874.1	0	-1	-1			2.085593	4.113965	3.559376	3.702022	3.644101	3.642554									895.93	29.42	1659.23	41.12	3418.17	58.43	4015.3	63.3
2	194.2	194.95	61.7299974	52.00999975	43.14999878	gi|241690317	spectrin beta chain, putative [Ixodes scapularis]	1	auto	2	99.00000095	ETITWIEEK	iTRAQ4plex@N-term; iTRAQ4plex(K)@9		0.00066214	1435.780884	718.8977	1435.780273	718.8973999	2	15	9.1.1.4954.1	0	-1	-1			0.970153	0.5555922	1.946807	0.4476824	1.542623	0.4591189									70752.33	258.74	60951.44	254.94	147641.8	381.26	134231.4	372.61
2	194.2	194.95	61.7299974	52.00999975	43.14999878	gi|241690317	spectrin beta chain, putative [Ixodes scapularis]	1	auto	2	99.00000095	ETWLSENQR	iTRAQ4plex@N-term		0.00050285	1305.644043	653.8293	1305.643555	653.8290405	2	16	8.1.1.3093.1	0	-1	-1			0.7717431	0.8655025	1.429448	0.6875193	1.176968	0.7060395									33588.29	177.94	23017.79	157.54	51463.83	225.52	48619.02	226.92
2	194.2	194.95	61.7299974	52.00999975	43.14999878	gi|241690317	spectrin beta chain, putative [Ixodes scapularis]	1	auto	2	99.00000095	EVDDLMQWIAER	iTRAQ4plex@N-term		-0.00157096	1647.803223	824.9089	1647.80481	824.909668	2	18	6.1.1.6414.1	0	-1	-1			0.7318886	2.145293	1.490046	1.655878	1.282026	1.662864									5691.98	73.24	3699.23	63.5	9090.94	94.75	8974.57	94.53
2	194.2	194.95	61.7299974	52.00999975	43.14999878	gi|241690317	spectrin beta chain, putative [Ixodes scapularis]	1	auto	2	99.00000095	EVVASSQELGQDYEHVTLLR	iTRAQ4plex@N-term		-0.00586127	2416.229736	806.4172	2416.235596	806.4191284	3	25	10.1.1.5544.1	0	-1	-1			0.9027916	1.9458	1.317592	1.663307	1.036293	1.719909									5959.58	75.06	4777.56	70.86	8416.71	91.44	7595.42	88.96
2	194.2	194.95	61.7299974	52.00999975	43.14999878	gi|241690317	spectrin beta chain, putative [Ixodes scapularis]	1	auto	2	99.00000095	FFHDCKDVHQR	iTRAQ4plex@N-term; Methylthio(C)@5; iTRAQ4plex(K)@6	missed K-D@6	-0.00322953	1764.839844	883.4272	1764.84314	883.428894	2	18	17.1.1.3000.1	0	-1	-1			6.549615	3.164174	21.65575	2.979105	22.32177	2.970263									1225.86	35.8	7129.51	86.83	28455.08	167.46	33652.94	182.39
2	194.2	194.95	61.7299974	52.00999975	43.14999878	gi|241690317	spectrin beta chain, putative [Ixodes scapularis]	1	auto	2	99.00000095	GAVLAAYK	iTRAQ4plex@N-term; iTRAQ4plex(K)@8		0.00136791	1079.659668	540.8371	1079.658325	540.8364258	2	14	9.1.1.3238.1	0	-1	-1			0.8661698	0.309676	1.283796	0.2631345	1.245988	0.2572441									241731.4	478.21	185925.5	442.97	332640.3	577.15	370425.2	609.11
2	194.2	194.95	61.7299974	52.00999975	43.14999878	gi|241690317	spectrin beta chain, putative [Ixodes scapularis]	1	auto	2	99.00000095	GNLEVLLFALQSK	iTRAQ4plex@N-term; iTRAQ4plex(K)@13		0.00339271	1719.020874	574.0142	1719.017456	574.0130615	3	15	12.1.1.6964.1	0	-1	-1			1.045633	4.887434	1.594167	4.197767	1.249846	4.281373									867	28.66	805.01	28.98	1481.49	38.33	1332.69	36.26
2	194.2	194.95	61.7299974	52.00999975	43.14999878	gi|241690317	spectrin beta chain, putative [Ixodes scapularis]	1	auto	2	99.00000095	HLMGVEDLLQK	iTRAQ4plex@N-term; iTRAQ4plex(K)@11		-0.000174081	1569.879028	785.9468	1569.879272	785.9468994	2	20	14.1.1.5408.1	0	-1	-1			0.9841585	0.8370183	1.627256	0.7024356	1.330634	0.7174731									30698.56	170.47	26827.86	168.02	53545.09	230.34	50237.76	228.24
2	194.2	194.95	61.7299974	52.00999975	43.14999878	gi|241690317	spectrin beta chain, putative [Ixodes scapularis]	1	auto	2	99.00000095	HQAFEAEVQSNKDR	iTRAQ4plex@N-term; iTRAQ4plex(K)@12	missed K-D@12	0.00258122	1945.987549	649.6698	1945.984985	649.6689453	3	17	16.1.1.2173.1	0	-1	-1			0.6828052	1.56379	1.58219	1.159674	1.326955	1.175801									11316.8	103.24	6861.57	87.15	19192.34	137.41	18468.58	137
2	194.2	194.95	61.7299974	52.00999975	43.14999878	gi|241690317	spectrin beta chain, putative [Ixodes scapularis]	1	auto	2	99.00000095	HQNLEGAVDDYADTVR	iTRAQ4plex@N-term		-0.0121393	1945.913208	649.645	1945.925171	649.6489868	3	20	13.1.1.3831.1	0	-1	-1			0.6727458	1.666833	1.018765	1.371307	1.020422	1.31888									9888.99	96.5	5907.53	79.83	10798.71	104.04	12410.39	110.11
2	194.2	194.95	61.7299974	52.00999975	43.14999878	gi|241690317	spectrin beta chain, putative [Ixodes scapularis]	1	auto	2	99.00000095	HRPDLIQYEK	iTRAQ4plex@N-term; iTRAQ4plex(K)@10		-0.000949591	1585.881104	793.9478	1585.881958	793.9483032	2	17	16.1.1.2634.1	0	-1	-1			0.8388386	1.431405	1.826837	1.112419	1.664164	1.101311									11711.24	105.18	8723.37	97.23	22932.35	150.53	23969.15	152.78
2	194.2	194.95	61.7299974	52.00999975	43.14999878	gi|241690317	spectrin beta chain, putative [Ixodes scapularis]	1	auto	2	99.00000095	HSLLEADVNVLGER	iTRAQ4plex@N-term		0.00148736	1694.908936	565.9769	1694.907349	565.9763794	3	14	12.1.1.4541.1	0	-1	-1			0.9617932	2.069935	0.7274372	2.139737	0.9268371	1.912407									4997.7	68.76	4268.3	66.01	3896.83	63.86	5696.75	75.67
2	194.2	194.95	61.7299974	52.00999975	43.14999878	gi|241690317	spectrin beta chain, putative [Ixodes scapularis]	1	auto	2	99.00000095	HYKQEPESHYR	iTRAQ4plex@N-term; iTRAQ4plex(K)@3	missed K-Q@3	0.000208649	1760.884033	587.9686	1760.883789	587.9685669	3	13	17.1.1.1477.1	0	-1	-1			1.006149	0.9648669	2.080044	0.7779117	1.929658	0.7821247									23008.53	147.71	20556.74	148.07	51298.79	225.37	54603.79	243.94
2	194.2	194.95	61.7299974	52.00999975	43.14999878	gi|241690317	spectrin beta chain, putative [Ixodes scapularis]	1	auto	2	99.00000095	INAVVQYAQR	iTRAQ4plex@N-term		-0.00136435	1304.730835	653.3727	1304.7323	653.3734131	2	16	7.1.1.3793.1	0	-1	-1			0.6197102	0.5299667	1.113186	0.4123176	1.055747	0.4096282									104693	314.67	57611.53	251.47	124919.8	352.59	135934.9	378.32
2	194.2	194.95	61.7299974	52.00999975	43.14999878	gi|241690317	spectrin beta chain, putative [Ixodes scapularis]	1	auto	2	99.00000095	ITADAADEDPQYMFLR	iTRAQ4plex@N-term		-0.00038752	1998.94751	667.3231	1998.947876	667.3232422	3	20	5.1.1.4961.1	0	-1	-1			0.672071	2.235949	0.9882429	1.856148	1.084238	1.763901									5493.55	71.91	3278.47	59.43	5819.19	76.58	7325.4	86.61
2	194.2	194.95	61.7299974	52.00999975	43.14999878	gi|241690317	spectrin beta chain, putative [Ixodes scapularis]	1	auto	2	99.00000095	ITDLTMDMR	iTRAQ4plex@N-term		-0.00105076	1238.611084	620.3128	1238.612061	620.3132935	2	15	7.1.1.4848.1	0	-1	-1			0.8082289	0.7195571	1.079592	0.6235486	1.047307	0.6711001									46622.24	209.72	33460.35	187.92	53950.88	232.97	60051.09	299.07
2	194.2	194.95	61.7299974	52.00999975	43.14999878	gi|241690317	spectrin beta chain, putative [Ixodes scapularis]	0	auto - discordant peptide type	2	99.00000095	IVSICENGR	iTRAQ4plex@N-term; Methylthio(C)@5; Deamidated(N)@7		-0.00461415	1180.565674	591.2901	1180.57019	591.2923584	2	15	7.1.1.4738.1	0	-1	-1			2.277298	0.9146805	3.263042	0.846442	3.26005	0.8458418									17533.27	130.37	35455.67	188.87	61324.12	248.03	70297.64	283.44
2	194.2	194.95	61.7299974	52.00999975	43.14999878	gi|241690317	spectrin beta chain, putative [Ixodes scapularis]	1	auto	2	99.00000095	KHEAIETDILAYEER	iTRAQ4plex@N-term; iTRAQ4plex(K)@1	missed K-H@1	0.00182779	2104.106201	702.376	2104.104492	702.3754272	3	17	16.1.1.4179.1	0	-1	-1			0.753303	3.048818	1.962162	2.248808	2.212913	2.151819									2798.73	51.36	1872.12	45.58	5886.29	76.51	7616.91	85.59
2	194.2	194.95	61.7299974	52.00999975	43.14999878	gi|241690317	spectrin beta chain, putative [Ixodes scapularis]	1	auto	2	99.00000095	KLVAEGHEDAAEFDR	iTRAQ4plex@N-term; iTRAQ4plex(K)@1	missed K-L@1	0.00202097	1974.006958	659.0096	1974.005005	659.0089722	3	17	15.1.1.2826.1	0	-1	-1			0.9195579	2.348305	1.525366	1.954338	1.250889	1.993039									4062.55	61.98	3317.27	59.22	6642.3	81.13	6249.87	80.15
2	194.2	194.95	61.7299974	52.00999975	43.14999878	gi|241690317	spectrin beta chain, putative [Ixodes scapularis]	1	auto	2	99.00000095	LAALQPPPSHEPSQDR	iTRAQ4plex@N-term		0.00813262	1885.984863	629.6689	1885.976807	629.6661987	3	14	11.1.1.3206.1	0	-1	-1			0.843396	2.274575	1.024702	2.028388	1.007261	1.972899									4528.33	65.39	3391.35	59.6	4973.72	70.85	5609.62	75.41
2	194.2	194.95	61.7299974	52.00999975	43.14999878	gi|241690317	spectrin beta chain, putative [Ixodes scapularis]	1	auto	2	99.00000095	LADTGDLFR	iTRAQ4plex@N-term		0.00442533	1150.614868	576.3147	1150.610474	576.3125	2	16	7.1.1.4719.1	0	-1	-1			0.5833083	0.6661367	0.5764261	0.6177492	0.5785747	0.6054735									67913.67	252.65	35176.97	194.38	41961.08	206.94	48324.82	230.85
2	194.2	194.95	61.7299974	52.00999975	43.14999878	gi|241690317	spectrin beta chain, putative [Ixodes scapularis]	1	auto	2	99.00000095	LAELGQQFAALEDTTK	iTRAQ4plex@N-term; iTRAQ4plex(K)@16		0.00196507	2022.089722	675.0372	2022.087646	675.036499	3	19	9.1.1.6783.1	0	-1	-1			1.196455	3.852343	1.456282	3.515208	1.305263	3.483298									1289.81	35.01	1370.33	37.46	2013.34	44.97	2070.51	45.2
2	194.2	194.95	61.7299974	52.00999975	43.14999878	gi|241690317	spectrin beta chain, putative [Ixodes scapularis]	1	auto	2	99.00000095	LAELGQQFAALEDTTKEK	iTRAQ4plex@N-term; iTRAQ4plex(K)@16; iTRAQ4plex(K)@18	missed K-E@16	-0.00111227	2423.326416	808.7827	2423.327393	808.7830811	3	18	13.1.1.6145.1	0	-1	-1			0.8348139	1.547905	2.238963	1.154804	1.932537	1.191779									10151.36	97.92	7525.18	91.1	24362.22	154.68	24127.13	168.87
2	194.2	194.95	61.7299974	52.00999975	43.14999878	gi|241690317	spectrin beta chain, putative [Ixodes scapularis]	1	auto	2	99.00000095	LASIDHR	iTRAQ4plex@N-term		0.000280554	954.5370483	478.2758	954.5368652	478.2756958	2	12	14.1.1.1978.1	0	-1	-1			0.8611616	0.4420524	1.333403	0.3706504	0.9778944	0.3932484									119112.9	335.38	91084.92	310.4	170241.7	410.36	143253.2	393.27
2	194.2	194.95	61.7299974	52.00999975	43.14999878	gi|241690317	spectrin beta chain, putative [Ixodes scapularis]	1	auto	2	99.00000095	LASPDLGK	iTRAQ4plex@N-term; iTRAQ4plex(K)@8		-5.67E-05	1087.648071	544.8313	1087.648071	544.8312988	2	13	10.1.1.3065.1	0	-1	-1			0.9084732	0.5874171	1.019204	0.5371985	0.87271	0.5509909									64682.97	247.25	52180.12	232.74	70663.8	266.72	69424.62	275.5
2	194.2	194.95	61.7299974	52.00999975	43.14999878	gi|241690317	spectrin beta chain, putative [Ixodes scapularis]	1	auto	2	99.00000095	LCNEGHFASDK	iTRAQ4plex@N-term; Methylthio(C)@2; iTRAQ4plex(K)@11		-0.00248001	1553.71875	518.9135	1553.721069	518.9143066	3	12	15.1.1.3344.1	0	-1	-1			1.351862	1.198247	1.880925	1.074395	1.964456	1.041121									12587.14	109.57	15109.93	124.42	25377.24	159.81	30410.46	173.68
2	194.2	194.95	61.7299974	52.00999975	43.14999878	gi|241690317	spectrin beta chain, putative [Ixodes scapularis]	1	auto	2	99.00000095	LEEAGDLHR	iTRAQ4plex@N-term		5.46E-05	1182.61145	592.313	1182.61145	592.3130493	2	16	14.1.1.2248.1	0	-1	-1			0.7808763	0.7048159	0.7594219	0.6668611	0.7091456	0.6600739									49324.52	215.77	34201.73	189.01	40150.58	202.09	43018.16	212.64
2	194.2	194.95	61.7299974	52.00999975	43.14999878	gi|241690317	spectrin beta chain, putative [Ixodes scapularis]	1	auto	2	99.00000095	LFNEADGVHQWIQEK	iTRAQ4plex@N-term; iTRAQ4plex(K)@15		-0.00149094	2101.082031	701.368	2101.08374	701.3684692	3	15	13.1.1.5227.1	0	-1	-1			0.7782525	1.087076	1.150741	0.9129987	0.9783396	0.9126205									21013.17	140.85	14521.62	124.28	25918.81	160.67	25283.36	156.59
2	194.2	194.95	61.7299974	52.00999975	43.14999878	gi|241690317	spectrin beta chain, putative [Ixodes scapularis]	1	auto	2	99.00000095	LLDALSLHK	iTRAQ4plex@N-term; iTRAQ4plex(K)@9		0.0011953	1296.802246	433.2747	1296.800903	433.274231	3	13	13.1.1.5080.1	0	-1	-1			0.6838675	0.7986841	1.25382	0.6254065	0.9564315	0.708496									42892.23	201.18	26046.75	168.38	57644.75	238.47	50452.89	267.91
2	194.2	194.95	61.7299974	52.00999975	43.14999878	gi|241690317	spectrin beta chain, putative [Ixodes scapularis]	1	auto	2	99.00000095	LLDPEDVFVDNPDEK	iTRAQ4plex@N-term; iTRAQ4plex(K)@15		-0.0043856	2032.02002	678.3473	2032.024414	678.3487549	3	12	7.1.1.6329.1	0	-1	-1			0.7276096	2.99846	1.224733	2.429726	1.634893	2.227848									2904.57	52.31	1876.65	44.99	3813.02	62.19	5840.16	76.59
2	194.2	194.95	61.7299974	52.00999975	43.14999878	gi|241690317	spectrin beta chain, putative [Ixodes scapularis]	1	auto	2	99.00000095	LLEILSGEK	iTRAQ4plex@N-term; iTRAQ4plex(K)@9		0.000222208	1288.784912	645.3997	1288.784546	645.3995972	2	16	9.1.1.6477.1	0	-1	-1			0.6927088	0.3493319	1.350952	0.2699024	1.026659	0.2945708									222586.3	457.81	136915.4	386.6	322317.7	563.31	281046.7	592.66
2	194.2	194.95	61.7299974	52.00999975	43.14999878	gi|241690317	spectrin beta chain, putative [Ixodes scapularis]	0	auto - shared MS/MS	2	99.00000095	LLEQHR	iTRAQ4plex@N-term		0.00143833	938.543457	470.279	938.5419312	470.2782593	2	10	14.1.1.1720.1	0	-1	-1			0.8372138	0.421739	1.401726	0.3462223	1.054521	0.3605059									133612.2	355.2	99331.12	325.21	200749.7	445.27	173282.6	421.94
2	194.2	194.95	61.7299974	52.00999975	43.14999878	gi|241690317	spectrin beta chain, putative [Ixodes scapularis]	0	auto - discordant peptide type	2	99.00000095	LLQATEDLGDDLTGIMTLQR	iTRAQ4plex@N-term; Oxidation(M)@16		-0.00129605	2362.216064	788.4126	2362.217285	788.4130249	3	24	4.1.1.5367.1	0	-1	-1			0.5138095	7.580194	0.8824819	5.805275	0.7221538	5.88271									589.06	23.51	268.76	17.32	557.2	23.49	523.17	22.61
2	194.2	194.95	61.7299974	52.00999975	43.14999878	gi|241690317	spectrin beta chain, putative [Ixodes scapularis]	1	auto	2	99.00000095	LQAPLMER	iTRAQ4plex@N-term		-0.00065923	1100.612915	551.3137	1100.613403	551.3139648	2	14	7.1.1.3790.1	0	-1	-1			0.8267511	0.2598746	1.701709	0.2041659	1.318758	0.2263582									360502.9	589.29	264658.9	534.68	657566.6	804.37	584692.3	915.52
2	194.2	194.95	61.7299974	52.00999975	43.14999878	gi|241690317	spectrin beta chain, putative [Ixodes scapularis]	1	auto	2	99.00000095	LTTFELK	iTRAQ4plex@N-term; iTRAQ4plex(K)@7		0.00119095	1138.685303	570.3499	1138.684204	570.3493652	2	12	9.1.1.4930.1	0	-1	-1			0.9037449	0.4036931	1.618434	0.3296893	1.267522	0.3386586									139292.6	362.82	111783.3	344.76	241639.9	488.38	217138.5	469.96
2	194.2	194.95	61.7299974	52.00999975	43.14999878	gi|241690317	spectrin beta chain, putative [Ixodes scapularis]	1	auto	2	99.00000095	LVAEGHEDAAEFDR	iTRAQ4plex@N-term		-0.00363982	1701.804321	568.2754	1701.807983	568.2766113	3	17	13.1.1.3071.1	0	-1	-1			0.6286433	1.298323	0.8837022	1.081442	0.7859556	1.107239									17076.38	126.78	9532.42	101.53	16175.12	127.19	16506.21	135.59
2	194.2	194.95	61.7299974	52.00999975	43.14999878	gi|241690317	spectrin beta chain, putative [Ixodes scapularis]	1	auto	2	99.00000095	LVQEEHPDSDQITVR	iTRAQ4plex@N-term		-0.00248331	1908.963989	637.3286	1908.966309	637.3294067	3	17	12.1.1.2903.1	0	-1	-1			0.9235733	1.86113	1.521023	1.551955	1.231079	1.597305									6450.15	78.11	5289.86	74.76	10516.02	102.07	9765.83	101.72
2	194.2	194.95	61.7299974	52.00999975	43.14999878	gi|241690317	spectrin beta chain, putative [Ixodes scapularis]	1	auto	2	99.00000095	LVSQDNFGTDLASAEAAAK	iTRAQ4plex@N-term; iTRAQ4plex(K)@19		0.00149551	2195.132813	732.7182	2195.131348	732.7177124	3	17	7.1.1.5479.1	0	-1	-1			1.266596	1.556548	1.101514	1.546611	1.234838	1.470714									7629.36	85.22	8580.83	93.02	9007.91	96.36	11586.48	110.85
2	194.2	194.95	61.7299974	52.00999975	43.14999878	gi|241690317	spectrin beta chain, putative [Ixodes scapularis]	1	auto	2	99.00000095	MISDINR	iTRAQ4plex@N-term		-0.00660716	991.5177002	496.7661	991.524231	496.7694092	2	12	8.1.1.2560.1	0	-1	-1			1.014824	0.6086316	1.460405	0.5283144	1.305672	0.5244816									56809.11	232.03	51193.12	231	88927.73	298	91223.27	300.15
2	194.2	194.95	61.7299974	52.00999975	43.14999878	gi|241690317	spectrin beta chain, putative [Ixodes scapularis]	1	auto	2	99.00000095	MKAETVQGK	iTRAQ4plex@N-term; iTRAQ4plex(K)@2; iTRAQ4plex(K)@9	missed K-A@2	0.0019305	1422.825073	475.2823	1422.822998	475.2816162	3	12	15.1.1.1646.1	0	-1	-1			0.9359861	1.430236	1.576648	1.188966	1.317432	1.19654									10843.32	101.3	9012.28	97.6	18324.95	134.77	17568.88	131.35
2	194.2	194.95	61.7299974	52.00999975	43.14999878	gi|241690317	spectrin beta chain, putative [Ixodes scapularis]	0	auto - discordant peptide type	2	99.00000095	MLESMVLTR	iTRAQ4plex@N-term; Oxidation(M)@1; Oxidation(M)@5		-0.000356724	1254.643066	628.3288	1254.643433	628.3289795	2	15	6.1.1.2558.1	0	-1	-1			0.7862959	1.295249	0.9016202	1.166552	0.8017006	1.154618									14588.55	117.29	10185.94	103.44	14098.78	119.17	14383.94	119.2
2	194.2	194.95	61.7299974	52.00999975	43.14999878	gi|241690317	spectrin beta chain, putative [Ixodes scapularis]	0	auto - discordant peptide type	2	99.00000095	MPLAQSPDR	iTRAQ4plex@N-term; Oxidation(M)@1		-0.0011686	1173.592285	587.8034	1173.593384	587.8039551	2	15	7.1.1.1631.1	0	-1	-1			0.8249005	0.8919898	0.9297403	0.8100798	0.8408563	0.797538									29805.37	167.72	21832.28	151.1	29703.11	173.09	30822.64	174.2
2	194.2	194.95	61.7299974	52.00999975	43.14999878	gi|241690317	spectrin beta chain, putative [Ixodes scapularis]	1	auto	2	99.00000095	QAEVLLSR	iTRAQ4plex@N-term		-0.00111644	1058.619507	530.317	1058.620605	530.3175659	2	14	6.1.1.2606.1	0	-1	-1			0.7835081	1.119171	1.185142	0.9353277	1.03208	0.9300682									19743.59	136.45	13736.39	120.92	25080.86	158.07	25060.68	155.98
2	194.2	194.95	61.7299974	52.00999975	43.14999878	gi|241690317	spectrin beta chain, putative [Ixodes scapularis]	1	auto	2	99.00000095	QALLSQSLNLQLFQR	iTRAQ4plex@N-term		0.00120594	1902.082397	635.0347	1902.080933	635.0342407	3	18	5.1.1.5969.1	0	-1	-1			0.6306134	3.622832	0.9398986	2.97639	1.0657	2.777677									2192.36	45.41	1227.66	36.49	2208.71	47.21	2873.43	53.18
2	194.2	194.95	61.7299974	52.00999975	43.14999878	gi|241690317	spectrin beta chain, putative [Ixodes scapularis]	1	auto	2	99.00000095	QEVDNYTDDYAK	Gln->pyro-Glu@N-term; iTRAQ4plex(K)@12		0.00627748	1586.692017	794.3533	1586.685791	794.3502197	2	14	1.1.1.2986.1	0	-1	-1			1.004987	1.17376	1.339418	1.035143	1.08529	1.052685									15328.64	120.53	13679.4	119.21	22007.23	148.16	20459.88	143.2
2	194.2	194.95	61.7299974	52.00999975	43.14999878	gi|241690317	spectrin beta chain, putative [Ixodes scapularis]	1	auto	2	99.00000095	QKDVETQMAQK	iTRAQ4plex@N-term; iTRAQ4plex(K)@2; iTRAQ4plex(K)@11	missed K-D@2	0.00180225	1736.947266	579.9897	1736.945679	579.9891357	3	13	14.1.1.1966.1	0	-1	-1			0.8105617	1.381033	1.119676	1.185799	1.023947	1.200665									12648.83	109.28	9104.15	98.09	15180.59	123.3	15928.74	132.81
2	194.2	194.95	61.7299974	52.00999975	43.14999878	gi|241690317	spectrin beta chain, putative [Ixodes scapularis]	1	auto	2	99.00000095	QLGDTAR	iTRAQ4plex@N-term		0.000176881	903.4898682	452.7522	903.489563	452.7520752	2	12	8.1.1.1452.1	0	-1	-1			0.7713822	0.8971995	1.277873	0.7313876	1.014282	0.7477736									31138.06	171.35	21328.69	151.14	42650.59	205.48	38842.19	196.66
2	194.2	194.95	61.7299974	52.00999975	43.14999878	gi|241690317	spectrin beta chain, putative [Ixodes scapularis]	1	auto	2	99.00000095	QLLHVEHPNSEQVLEK	Gln->pyro-Glu@N-term; iTRAQ4plex(K)@16		-0.00154939	2026.059082	676.3603	2026.060547	676.3607788	3	17	12.1.1.3870.1	0	-1	-1			0.5865867	2.196239	1.47007	1.560758	1.609557	1.515456									6449.18	77.86	3359.23	61.63	10162.21	100.52	12766.28	116.94
2	194.2	194.95	61.7299974	52.00999975	43.14999878	gi|241690317	spectrin beta chain, putative [Ixodes scapularis]	1	auto	2	98.96000028	QQEEMER	iTRAQ4plex@N-term		-0.000704666	1092.498413	547.2565	1092.499146	547.2568359	2	12	8.1.1.1391.1	0	-1	-1			0.8040127	1.920301	1.111919	1.646256	0.9716625	1.635602									6574.41	78.75	4693.78	70.45	7835.66	88.49	7856.44	87.5
2	194.2	194.95	61.7299974	52.00999975	43.14999878	gi|241690317	spectrin beta chain, putative [Ixodes scapularis]	1	auto	2	99.00000095	QVDELQNQATYLQK	Gln->pyro-Glu@N-term; iTRAQ4plex(K)@14		0.00950203	1803.922119	902.9683	1803.912476	902.963501	2	16	1.1.1.4172.1	0	-1	-1			0.9450508	1.372664	1.512542	1.154028	1.107048	1.230497									11682.18	105.15	9803.52	101.6	18939.87	136.79	15905.38	133.45
2	194.2	194.95	61.7299974	52.00999975	43.14999878	gi|241690317	spectrin beta chain, putative [Ixodes scapularis]	1	auto	2	99.00000095	SIEEYDTLTSDLLR	iTRAQ4plex@N-term		0.000258223	1797.911987	600.3113	1797.911865	600.3112183	3	15	5.1.1.5605.1	0	-1	-1			0.9277849	2.572786	1.272304	2.237325	0.9807757	2.309233									3346.09	56.25	2756.69	53.69	4563.25	67.37	4036.09	63.9
2	194.2	194.95	61.7299974	52.00999975	43.14999878	gi|241690317	spectrin beta chain, putative [Ixodes scapularis]	1	auto	2	99.00000095	SIIAQDETYR	iTRAQ4plex@N-term		-0.00310884	1338.687134	670.3508	1338.690186	670.352356	2	18	7.1.1.2910.1	0	-1	-1			0.8102806	0.5527594	1.501415	0.441885	1.206391	0.4597731									79742.86	274.3	57376	248.26	128333	355.97	118313.2	360.94
2	194.2	194.95	61.7299974	52.00999975	43.14999878	gi|241690317	spectrin beta chain, putative [Ixodes scapularis]	0	auto - discordant peptide type	2	99.00000095	TAEVLSAWDHLR	Carbamyl@N-term		-0.00145452	1439.714233	720.8644	1439.715698	720.8651123	2	15	5.1.1.6024.1	0	-1	-1			0.9147918	1.571893	0.7061787	1.610911	0.8015254	1.473106									8934.19	91.93	7257.39	86.24	6762.63	83.82	8806.96	92.84
2	194.2	194.95	61.7299974	52.00999975	43.14999878	gi|241690317	spectrin beta chain, putative [Ixodes scapularis]	0	auto - discordant peptide type	2	99.00000095	TATAEVAADYTK	Carbamyl@N-term; iTRAQ4plex(K)@12		0.00470784	1426.710815	714.3627	1426.706177	714.3603516	2	17	1.1.1.3065.1	0	-1	-1			1.097465	1.457406	2.122314	1.202651	1.877518	1.201974									9569.32	95.3	9325.56	99.23	21768.9	146.77	22096.26	148.71
2	194.2	194.95	61.7299974	52.00999975	43.14999878	gi|241690317	spectrin beta chain, putative [Ixodes scapularis]	1	auto	2	99.00000095	TQQLEGAYSELVR	iTRAQ4plex@N-term		0.00399311	1636.858276	546.6267	1636.854248	546.6253662	3	16	6.1.1.4116.1	0	-1	-1			1.069018	2.162269	1.386323	1.930299	1.283738	1.915598									4358.04	64.29	4136.94	65.4	6475.92	80.62	6880.52	84.08
2	194.2	194.95	61.7299974	52.00999975	43.14999878	gi|241690317	spectrin beta chain, putative [Ixodes scapularis]	1	auto	2	99.00000095	TQTEIASEDEPTSLQEAER	iTRAQ4plex@N-term		-0.00323201	2277.069336	1139.542	2277.072998	1139.543823	2	28	5.1.1.2846.1	0	-1	-1			0.6814061	1.583343	2.077737	1.109148	1.852404	1.114522									11236.43	102.87	6798.88	87.83	25024.46	156.69	25598.69	162.71
2	194.2	194.95	61.7299974	52.00999975	43.14999878	gi|241690317	spectrin beta chain, putative [Ixodes scapularis]	1	auto	2	99.00000095	TVWEQLTQLLK	iTRAQ4plex@N-term; iTRAQ4plex(K)@11		-0.000136866	1645.964722	823.9896	1645.964722	823.989624	2	20	9.1.1.8037.1	0	-1	-1			0.8469335	1.841388	0.9134702	1.69339	0.6999416	1.744841									6870.97	80.56	5167.38	73.37	6727.57	82.2	5914.71	76.43
2	194.2	194.95	61.7299974	52.00999975	43.14999878	gi|241690317	spectrin beta chain, putative [Ixodes scapularis]	1	auto	2	99.00000095	TVWEQLTQLLKER	iTRAQ4plex@N-term; iTRAQ4plex(K)@11	missed K-E@11	0.000222925	1931.108398	644.7101	1931.108398	644.710083	3	17	14.1.1.7671.1	0	-1	-1			0.7529288	7.753286	6.414969	4.714022	6.855309	4.651655									488.18	21.45	326.39	20.85	3356.76	57.32	4115.86	62.85
2	194.2	194.95	61.7299974	52.00999975	43.14999878	gi|241690317	spectrin beta chain, putative [Ixodes scapularis]	1	auto	2	99.00000095	VAVVNQLAR	iTRAQ4plex@N-term		0.00144658	1112.680298	557.3474	1112.678833	557.3466797	2	15	7.1.1.3370.1	0	-1	-1			0.7910525	0.4079419	1.190422	0.3416308	1.000363	0.3476006									147622.2	373.12	103695.5	332.04	188364.2	432.94	181619.6	433.39
2	194.2	194.95	61.7299974	52.00999975	43.14999878	gi|241690317	spectrin beta chain, putative [Ixodes scapularis]	1	auto	2	99.00000095	VHLENLGSHDIVDGNSR	iTRAQ4plex@N-term		-0.00896213	2005.000854	669.3409	2005.009888	669.3439331	3	18	15.1.1.3501.1	0	-1	-1			0.9558275	2.46835	1.72705	2.028901	1.644789	1.993694									3603.5	58.39	3058.49	56.95	6670.76	81.45	7289.34	84.67
2	194.2	194.95	61.7299974	52.00999975	43.14999878	gi|241690317	spectrin beta chain, putative [Ixodes scapularis]	1	auto	2	99.00000095	VQAAIGEAEGSAGPSR	iTRAQ4plex@N-term		-0.000237212	1642.839478	822.427	1642.8396	822.427124	2	23	6.1.1.2718.1	0	-1	-1			0.7009369	1.036206	1.326583	0.8082153	1.087871	0.8194162									25068.84	153.75	15603.29	130.32	35646.29	187.63	33540.18	182.26
2	194.2	194.95	61.7299974	52.00999975	43.14999878	gi|241690317	spectrin beta chain, putative [Ixodes scapularis]	1	auto	2	99.00000095	VQAVVAVAR	iTRAQ4plex@N-term		0.000375602	1055.657715	528.8361	1055.657349	528.8359375	2	15	6.1.1.2655.1	0	-1	-1			1.037545	0.9085617	1.804056	0.7594054	1.522146	0.7650658									25310.11	154.85	23318.68	156.63	48942.91	220.18	47380.96	217.65
2	194.2	194.95	61.7299974	52.00999975	43.14999878	gi|241690317	spectrin beta chain, putative [Ixodes scapularis]	1	auto	2	99.00000095	VVGCAMENDR	iTRAQ4plex@N-term; Methylthio(C)@4		0.000194074	1282.559326	642.2869	1282.55896	642.2868042	2	16	7.1.1.3507.1	0	-1	-1			2.503386	0.833573	5.0064	0.7495264	5.614245	0.7372851									20662.92	141.91	45932.76	216.99	110882.5	332.86	142671.3	382.6
2	194.2	194.95	61.7299974	52.00999975	43.14999878	gi|241690317	spectrin beta chain, putative [Ixodes scapularis]	1	auto	2	99.00000095	WIEQTIEALSDR	iTRAQ4plex@N-term		-0.000511649	1603.832275	802.9234	1603.832764	802.923645	2	21	6.1.1.6456.1	0	-1	-1			0.7757499	1.327931	0.9217768	1.183257	0.8511305	1.158299									14016.3	114.95	9655.13	100.84	13848.57	118.12	14671.79	120.01
2	194.2	194.95	61.7299974	52.00999975	43.14999878	gi|241690317	spectrin beta chain, putative [Ixodes scapularis]	0	auto - discordant peptide type	2	99.00000095	WVNSHLVR	iTRAQ4plex@N-term; Deamidated(N)@3		3.01E-05	1154.631958	385.8846	1154.631836	385.884552	3	12	14.1.1.3599.1	0	-1	-1			0.8882399	1.978282	1.585958	1.612243	1.123545	1.706216									5862.7	74.44	4624.14	70.15	9966.33	99.02	8101.06	92.33
2	194.2	194.95	61.7299974	52.00999975	43.14999878	gi|241690317	spectrin beta chain, putative [Ixodes scapularis]	1	auto	2	99.00000095	YKDLLDLAR	iTRAQ4plex@N-term; iTRAQ4plex(K)@2	missed K-D@2	-0.0023408	1393.814819	465.6122	1393.817261	465.6130371	3	11	14.1.1.5227.1	0	-1	-1			0.9363194	1.13762	1.545653	0.9500822	1.320549	0.9566748									17125.55	127.33	14238.74	122.6	28372.81	167.82	27813.3	167.44
2	194.2	194.95	61.7299974	52.00999975	43.14999878	gi|241690317	spectrin beta chain, putative [Ixodes scapularis]	1	auto	1.795880795	98.40000272	LEQLAAR	iTRAQ4plex@N-term		-0.000367408	943.5568848	472.7857	943.557251	472.7859192	2	12	8.1.1.2788.1	0	-1	-1			0.9323771	0.3644881	1.506951	0.3054678	1.168499	0.3336276									167108	397.67	138354.1	381.97	269924.4	516.96	240148	561.54
2	194.2	194.95	61.7299974	52.00999975	43.14999878	gi|241690317	spectrin beta chain, putative [Ixodes scapularis]	1	auto	1.769550562	98.26999903	ELALREELIR	iTRAQ4plex@N-term	missed R-E@5	-0.00131975	1384.814819	462.6122	1384.81604	462.6126099	3	10	14.1.1.4485.1	0	-1	-1			0.9564845	1.249223	1.623691	1.03991	1.440953	1.07327									14035.13	115.28	11920.58	112.2	24426.75	155.79	24872.52	171.83
2	194.2	194.95	61.7299974	52.00999975	43.14999878	gi|241690317	spectrin beta chain, putative [Ixodes scapularis]	1	auto	1.744727373	98.25999737	KHEAFEK	iTRAQ4plex@N-term; iTRAQ4plex(K)@1; iTRAQ4plex(K)@7	missed K-H@1	-0.000825319	1319.755615	440.9258	1319.756348	440.9260559	3	10	16.1.1.1597.1	0	-1	-1			0.8070199	1.361448	4.430756	0.8993965	4.18425	0.8936362									14213.92	115.85	10185.94	111.08	67505.24	256.71	73145.07	268.04
2	194.2	194.95	61.7299974	52.00999975	43.14999878	gi|241690317	spectrin beta chain, putative [Ixodes scapularis]	1	auto	1.677780151	97.89999723	KHEWESTTK	iTRAQ4plex@N-term; iTRAQ4plex(K)@1; iTRAQ4plex(K)@9	missed K-H@1	-0.00238174	1576.85498	526.6256	1576.857422	526.6264648	3	10	16.1.1.1670.1	0	-1	-1			0.8471155	1.290742	2.478012	0.9517736	2.572956	0.9725766									14541.73	117.22	10938.6	110.27	38624.72	195.46	46015.27	250.4
2	194.2	194.95	61.7299974	52.00999975	43.14999878	gi|241690317	spectrin beta chain, putative [Ixodes scapularis]	1	auto	1.638272166	97.74000049	NEPPIDLR	iTRAQ4plex@N-term		0.000682517	1096.600708	549.3076	1096.599854	549.3071899	2	12	7.1.1.3128.1	0	-1	-1			0.8790149	0.5779666	1.254063	0.4971355	1.384344	0.4936427									68755.96	255.36	53667.28	237.66	92422.05	305.42	117059.8	380.66
2	194.2	194.95	61.7299974	52.00999975	43.14999878	gi|241690317	spectrin beta chain, putative [Ixodes scapularis]	0	auto - shared MS/MS	1.292429805	94.92999911	ALTFLK	iTRAQ4plex@N-term; iTRAQ4plex(K)@6		0.00135999	979.6324463	490.8235	979.6309814	490.8227844	2	10	10.1.1.4882.1	0	-1	-1			0.5642583	0.1637241	0.9883087	0.1260933	0.584213	0.202162									1173529	1049.79	587996.6	806.29	1243175	1104.76	843176.6	1528.62
2	194.2	194.95	61.7299974	52.00999975	43.14999878	gi|241690317	spectrin beta chain, putative [Ixodes scapularis]	1	auto	1.28399682	94.80999708	IHCLENVDK	iTRAQ4plex@N-term; Methylthio(C)@3; iTRAQ4plex(K)@9		-0.00134711	1403.713257	468.9117	1403.714478	468.9121094	3	10	15.1.1.3754.1	0	-1	-1			1.135283	2.223983	2.242419	1.836181	1.986456	1.850027									4036.67	61.91	4069.4	65.54	9702.55	97.96	9861.79	102.03
2	194.2	194.95	61.7299974	52.00999975	43.14999878	gi|241690317	spectrin beta chain, putative [Ixodes scapularis]	0	auto - shared MS/MS	1.008773923	90.31000137	LYAGLK	iTRAQ4plex@N-term; iTRAQ4plex(K)@6		0.00107458	951.600647	476.8076	951.5996704	476.8071289	2	10	10.1.1.3496.1	0	-1	-1			0.791845	0.1283818	0.8167021	0.1192412	0.6067054	0.191905									1475121	1180.45	1037220	1041.26	1291329	1141.54	1100675	1919.84
2	194.2	194.95	61.7299974	52.00999975	43.14999878	gi|241690317	spectrin beta chain, putative [Ixodes scapularis]	1	auto	0.987162828	89.81000185	GRDEISAQNLR	iTRAQ4plex@N-term	missed R-D@2	-0.00818087	1401.736206	468.2527	1401.744629	468.2554932	3	9	14.1.1.2178.1	0	-1	-1			1.022809	1.944478	1.041014	1.837445	0.9314452	1.830822									5494.58	72.16	4990.36	71.56	6131.08	78.79	6294.27	80.29
2	194.2	194.95	61.7299974	52.00999975	43.14999878	gi|241690317	spectrin beta chain, putative [Ixodes scapularis]	1	auto	0.962573409	89.17999864	LLALTTQR	iTRAQ4plex@N-term		0.00539713	1058.662231	530.3384	1058.656982	530.3357544	2	11	7.1.1.4232.1	0	-1	-1			0.7496899	0.5965768	1.166755	0.4929105	1.009731	0.5732341									71744.66	260.56	47761.09	226.05	89725.3	299.02	89094.08	395.14
2	194.2	194.95	61.7299974	52.00999975	43.14999878	gi|241690317	spectrin beta chain, putative [Ixodes scapularis]	1	auto	0.958607256	89.06999826	FAALER	iTRAQ4plex@N-term		-0.00138122	849.4816895	425.7481	849.4830322	425.7488098	2	10	8.1.1.3132.1	0	-1	-1			0.9101135	0.5978216	1.173952	0.5266165	0.8537697	0.5523365									62593.14	243.23	50585.41	229.81	78763.09	279.94	65723.55	257.98
2	194.2	194.95	61.7299974	52.00999975	43.14999878	gi|241690317	spectrin beta chain, putative [Ixodes scapularis]	1	auto	0.950782001	88.89999986	VYVVIR	iTRAQ4plex@N-term		-0.000183492	891.5662842	446.7904	891.5663452	446.7904663	2	10	8.1.1.3680.1	0	-1	-1			1.077528	0.6255627	1.907519	0.5234201	1.628507	0.537052									52300.2	222.71	50042.04	229.32	106934.5	325.47	104748.2	342.79
2	194.2	194.95	61.7299974	52.00999975	43.14999878	gi|241690317	spectrin beta chain, putative [Ixodes scapularis]	1	auto	0.935542047	88.44000101	LSGMER	iTRAQ4plex@N-term		-0.00132559	835.4330444	418.7238	835.4343872	418.7244568	2	10	9.1.1.2030.1	0	-1	-1			0.8970367	0.5124055	1.520867	0.4263414	2.557333	0.3984837									86792.42	286.39	69134.53	271.02	141487.7	381.98	272974.8	609.83
2	194.2	194.95	61.7299974	52.00999975	43.14999878	gi|241690317	spectrin beta chain, putative [Ixodes scapularis]	1	auto	0.92811811	88.30999732	LDPQKTEDIIAK	iTRAQ4plex@N-term; iTRAQ4plex(K)@5; iTRAQ4plex(K)@12	missed K-T@5	0.00269701	1802.054199	601.692	1802.051514	601.6911011	3	9	14.1.1.3973.1	0	-1	-1			0.9344476	0.9542245	1.519938	0.7993855	1.292256	0.8528813									24362.92	151.9	20215.63	146.03	39691.83	198.57	38719.66	225.33
2	194.2	194.95	61.7299974	52.00999975	43.14999878	gi|241690317	spectrin beta chain, putative [Ixodes scapularis]	1	auto	0.889410257	87.20999956	SFFTLK	iTRAQ4plex@N-term; iTRAQ4plex(K)@6		0.000495329	1029.610718	515.8126	1029.610229	515.8123779	2	10	10.1.1.5218.1	0	-1	-1			0.7861914	0.2068212	1.638548	0.1605848	1.452869	0.1595756									584165.8	742.53	407819	665.36	1025985	1006.86	1043797	1007.01
2	194.2	194.95	61.7299974	52.00999975	43.14999878	gi|241690317	spectrin beta chain, putative [Ixodes scapularis]	1	auto	0.804100335	84.38000083	EAYQFR	iTRAQ4plex@N-term		0.000197258	956.4840698	479.2493	956.4837646	479.2491455	2	10	9.1.1.2476.1	0	-1	-1			0.9012617	0.5499621	1.17875	0.483297	1.064758	0.5024429									74443.52	265.23	59577.3	249.6	94057.7	307.15	97483.54	345.36
2	194.2	194.95	61.7299974	52.00999975	43.14999878	gi|241690317	spectrin beta chain, putative [Ixodes scapularis]	1	auto	0.642065167	77.32999921	IKQEHPEEADAIQER	iTRAQ4plex@N-term; iTRAQ4plex(K)@2	missed K-Q@2	0.00247735	2080.081787	521.0277	2080.079346	521.0270996	4	9	15.1.1.2121.1	0	-1	-1			0.7176316	3.351543	1.206537	2.703819	1.221395	2.614788									2345.89	47.01	1494.9	40.16	3033.85	55.07	3523.85	59.19
2	194.2	194.95	61.7299974	52.00999975	43.14999878	gi|241690317	spectrin beta chain, putative [Ixodes scapularis]	0	auto - shared MS/MS	0.552842021	72.11999893	KELLAR	iTRAQ4plex@N-term; iTRAQ4plex(K)@1	cleaved G-K@N-term; missed K-E@1	-0.00284002	1016.65564	339.8925	1016.658569	339.8934631	3	8	15.1.1.1897.1	0	-1	-1			0.9257324	0.8848563	0.8713959	0.8522789	0.8826997	0.8176423									28102.33	163.14	23101	154.27	26248.45	163.79	30507.66	175.66
2	194.2	194.95	61.7299974	52.00999975	43.14999878	gi|241690317	spectrin beta chain, putative [Ixodes scapularis]	1	auto	0.539102197	71.29999995	KKHQNLEGAVDDYADTVR	iTRAQ4plex@N-term; iTRAQ4plex(K)@1; iTRAQ4plex(K)@2	missed K-K@1; missed K-H@2	-0.00104558	2490.318115	623.5868	2490.319336	623.5870972	4	8	16.1.1.3271.1	0	-1	-1			1.635273	3.593537	1.87898	3.387882	2.535336	3.157082									1279.24	35.01	1857.57	43.26	2576.44	51.45	3988.79	62.78
2	194.2	194.95	61.7299974	52.00999975	43.14999878	gi|241690317	spectrin beta chain, putative [Ixodes scapularis]	0	auto - shared MS/MS	0.533132434	70.81000209	SVVEQR	iTRAQ4plex@N-term		0.000498983	860.4842529	431.2494	860.4837646	431.2491455	2	10	8.1.1.1394.1	0	-1	-1			0.7025174	0.8841588	1.2857	0.6959766	1.185902	0.6971881									34317.32	179.75	21407.87	152.49	47293.21	216.74	50051.33	230.3
2	194.2	194.95	61.7299974	52.00999975	43.14999878	gi|241690317	spectrin beta chain, putative [Ixodes scapularis]	1	auto	0.468521118	66.18000269	DVEDEKLWVR	iTRAQ4plex@N-term; iTRAQ4plex(K)@6	missed K-L@6	0.000469184	1575.850464	526.2908	1575.850098	526.2906494	3	8	14.1.1.3980.1	0	-1	-1			0.8612687	0.8480959	1.44235	0.6992701	1.207066	0.7621706									32473.95	175.29	24835.72	162.46	50205.53	223.18	48208.07	259.4
2	194.2	194.95	61.7299974	52.00999975	43.14999878	gi|241690317	spectrin beta chain, putative [Ixodes scapularis]	1	auto	0.450996786	64.7300005	FFHDCK	iTRAQ4plex@N-term; Methylthio(C)@5; iTRAQ4plex(K)@6		-0.00120045	1129.527954	377.5166	1129.529297	377.5170288	3	8	15.1.1.3642.1	0	-1	-1			7.547125	1.553813	12.59754	1.50482	9.625381	1.514488									5019.16	73.06	33636.87	182.85	67773.94	258.65	59415.88	248.44
2	194.2	194.95	61.7299974	52.00999975	43.14999878	gi|241690317	spectrin beta chain, putative [Ixodes scapularis]	0	auto - discordant peptide type	0.444905519	89.3599987	ILSSLEIGHDLTMVHLLISK	iTRAQ4plex@N-term; Oxidation(M)@13; iTRAQ4plex(K)@20		0.00235859	2522.440918	631.6175	2522.438477	631.6169434	4	10	14.1.1.7276.1	0	-1	-1			0.6655096	8.909114	0.7901704	7.886366	1.055368	6.964702									346.2	18.05	204.59	14.78	293.22	17.35	449.35	20.75
[truncated: 240,983 more rows]
