# Supplementary material for: An O-Methyltransferase Is Required for Infection of Tick Cells by Anaplasma phagocytophilum
Source: PLoS Pathog. 2015 Nov 6;11(11):e1005248. doi: 10.1371/journal.ppat.1005248 (PMC4636158; doi:10.1371/journal.ppat.1005248)
Supplement: S3 Text — (TXT) [file ppat.1005248.s012.txt]

N	Unused	Total	%Cov	%Cov(50)	%Cov(95)	Accessions	Names	Used	Annotation	Contrib	Conf	Sequence	Modifications	Cleavages	dMass	Prec MW	Prec m/z	Theor MW	Theor m/z	Theor z	Sc	Spectrum	Time	PrecursorSignal	PrecursorElution			115:114	%Err 115:114	116:114	%Err 116:114	117:114	%Err 117:114									Area 114	Err 114	Area 115	Err 115	Area 116	Err 116	Area 117	Err 117
1	244.23	244.23	63.51000071	55.79000115	49.82999861	gi|241997714	spectrin alpha chain, putative [Ixodes scapularis]	1	auto	2	99.00000095	ADVVESWIADKETHVR	iTRAQ4plex@N-term; iTRAQ4plex(K)@11	missed K-E@11	-0.000860162	2142.130615	715.0508	2142.131348	715.0510254	3	19	11.1.1.4694.1	0	-1	-1			1.029652	0.3063135	0.8921808	0.3158711	0.8927954	0.3139913									211024.8	447.42	206933.8	457.48	188012.4	440.21	200287.9	463.86
1	244.23	244.23	63.51000071	55.79000115	49.82999861	gi|241997714	spectrin alpha chain, putative [Ixodes scapularis]	1	auto	2	99.00000095	AIISADELAK	iTRAQ4plex@N-term; iTRAQ4plex(K)@10		-0.00126661	1317.773438	659.894	1317.77478	659.8946533	2	16	9.1.1.3699.1	0	-1	-1			1.024177	0.4675149	0.8007137	0.4972508	0.7565437	0.502813									90730.07	293.39	88498.02	298.81	72548.52	274.05	72971.71	280.97
1	244.23	244.23	63.51000071	55.79000115	49.82999861	gi|241997714	spectrin alpha chain, putative [Ixodes scapularis]	1	auto	2	99.00000095	AISAQEEK	iTRAQ4plex@N-term; iTRAQ4plex(K)@8		-0.00372517	1162.640015	582.3273	1162.643677	582.3291626	2	14	4.1.1.1211.1	0	-1	-1			0.9974964	0.135336	0.6371636	0.1541025	0.6363986	0.1603821									1099822	1025.13	1044820	1025.2	699799.4	858.78	744082.4	971.15
1	244.23	244.23	63.51000071	55.79000115	49.82999861	gi|241997714	spectrin alpha chain, putative [Ixodes scapularis]	1	auto	2	99.00000095	AITSGDRPYVTADELYANLTK	iTRAQ4plex@N-term; iTRAQ4plex(K)@21		0.00025769	2585.358398	862.7934	2585.358154	862.7932739	3	19	1.1.1.5390.1	0	-1	-1			0.973265	0.8170432	0.8130489	0.8519257	0.8058814	0.8261856									30579.98	170.23	28344.95	169.52	24828.7	160.12	26198.57	159.94
1	244.23	244.23	63.51000071	55.79000115	49.82999861	gi|241997714	spectrin alpha chain, putative [Ixodes scapularis]	1	auto	2	99.00000095	AQQLGSAHEVQR	iTRAQ4plex@N-term		-0.00346136	1466.767578	489.9298	1466.771118	489.9309998	3	17	7.1.1.1205.1	0	-1	-1			0.9809255	0.3302538	0.9705588	0.327613	1.028194	0.312962									186844.8	420.8	174551.9	421.63	181093.6	430.87	204232.7	443.82
1	244.23	244.23	63.51000071	55.79000115	49.82999861	gi|241997714	spectrin alpha chain, putative [Ixodes scapularis]	1	auto	2	99.00000095	CAGSEDAVQAR	iTRAQ4plex@N-term; Methylthio(C)@1		1.45E-05	1295.572021	648.7933	1295.572021	648.7932739	2	19	6.1.1.1546.1	0	-1	-1			1.081443	0.6765111	0.932589	0.6984493	0.9218441	0.6787983									42142.5	200.05	43404.17	209.21	39247.38	201.08	41299.71	200.39
1	244.23	244.23	63.51000071	55.79000115	49.82999861	gi|241997714	spectrin alpha chain, putative [Ixodes scapularis]	1	auto	2	99.00000095	CNSVEEIR	iTRAQ4plex@N-term; Methylthio(C)@1		-0.00151244	1138.521729	570.2681	1138.523315	570.2689209	2	13	8.1.1.2582.1	0	-1	-1			1.002493	0.3842624	0.7983247	0.406749	0.8070296	0.3966971									135906.5	358.96	129756.4	362.15	108347.7	335.15	116600.1	345.12
1	244.23	244.23	63.51000071	55.79000115	49.82999861	gi|241997714	spectrin alpha chain, putative [Ixodes scapularis]	1	auto	2	99.00000095	DADEIENWIAEK	iTRAQ4plex@N-term; iTRAQ4plex(K)@12		0.0012207	1719.8573	860.9359	1719.855957	860.9352417	2	17	7.1.1.5375.1	0	-1	-1			1.030804	0.6304349	0.890103	0.6506928	0.8835791	0.6324421									49790.31	217.36	48879.66	222.32	44257.33	213.55	46769.15	214.02
1	244.23	244.23	63.51000071	55.79000115	49.82999861	gi|241997714	spectrin alpha chain, putative [Ixodes scapularis]	1	auto	2	99.00000095	DADELESWIHEK	iTRAQ4plex@N-term; iTRAQ4plex(K)@12		-0.00231709	1758.864502	880.4395	1758.866821	880.4406738	2	18	7.1.1.4710.1	0	-1	-1			0.9753493	0.5773419	0.8566496	0.5927587	0.8475252	0.5801034									61230.37	240.95	56876.71	240.28	52380.57	232.2	55168.19	235.14
1	244.23	244.23	63.51000071	55.79000115	49.82999861	gi|241997714	spectrin alpha chain, putative [Ixodes scapularis]	1	auto	2	99.00000095	DADETITWITEK	iTRAQ4plex@N-term; iTRAQ4plex(K)@12		-0.00298791	1708.873413	855.444	1708.876343	855.4454346	2	18	8.1.1.5187.1	0	-1	-1			0.9922639	0.4726022	0.7202029	0.5155452	0.7299498	0.4960006									90302.87	292.76	85336.75	293.45	64946.61	260.34	70075.1	263.05
1	244.23	244.23	63.51000071	55.79000115	49.82999861	gi|241997714	spectrin alpha chain, putative [Ixodes scapularis]	1	auto	2	99.00000095	DCDETKGWINEK	iTRAQ4plex@N-term; Methylthio(C)@2; iTRAQ4plex(K)@6; iTRAQ4plex(K)@12	missed K-G@6	0.00242487	1914.92041	639.3141	1914.918091	639.3132935	3	14	8.1.1.3397.1	0	-1	-1			0.9723637	0.43535	0.9413972	0.4340456	0.9027154	0.4279188									108043.7	320.08	100054.3	319.18	101571.7	322.21	103685.9	320.17
1	244.23	244.23	63.51000071	55.79000115	49.82999861	gi|241997714	spectrin alpha chain, putative [Ixodes scapularis]	1	auto	2	99.00000095	DCEQAENWMGSR	iTRAQ4plex@N-term; Methylthio(C)@2		0.000588382	1614.635254	808.3249	1614.634644	808.324646	2	19	9.1.1.4094.1	0	-1	-1			0.9608597	0.2742176	1.055727	0.2638193	1.045676	0.2600245									274879.3	510.68	251541.4	507.34	289797.1	542.82	305568.3	555.91
1	244.23	244.23	63.51000071	55.79000115	49.82999861	gi|241997714	spectrin alpha chain, putative [Ixodes scapularis]	1	auto	2	99.00000095	DIADEESWIK	iTRAQ4plex@N-term; iTRAQ4plex(K)@10		0.0021497	1492.767456	747.391	1492.765259	747.3899536	2	17	6.1.1.3511.1	0	-1	-1			0.9906352	0.7185835	0.9577814	0.7173317	0.9651397	0.7021743									39240.52	192.9	37021.66	194.04	37531.96	196.07	40261.89	201.87
1	244.23	244.23	63.51000071	55.79000115	49.82999861	gi|241997714	spectrin alpha chain, putative [Ixodes scapularis]	1	auto	2	99.00000095	DIADEESWIKEK	iTRAQ4plex@N-term; iTRAQ4plex(K)@10; iTRAQ4plex(K)@12	missed K-E@10	0.00211839	1894.007202	632.343	1894.004883	632.3422241	3	17	6.1.1.3322.1	0	-1	-1			0.983317	0.6371881	1.089934	0.6120119	1.072305	0.5991468									50236.5	218.26	47045.74	219.28	54678.9	235.69	57267.35	236.27
1	244.23	244.23	63.51000071	55.79000115	49.82999861	gi|241997714	spectrin alpha chain, putative [Ixodes scapularis]	1	auto	2	99.00000095	DLAALEDK	iTRAQ4plex@N-term; iTRAQ4plex(K)@8		0.000115265	1161.648682	581.8316	1161.648438	581.831543	2	14	6.1.1.2586.1	0	-1	-1			1.042271	0.4434163	0.8589794	0.4641078	0.8461052	0.4603796									99977.21	308.02	99240.54	316.48	85759.82	297.67	89927.93	307.64
1	244.23	244.23	63.51000071	55.79000115	49.82999861	gi|241997714	spectrin alpha chain, putative [Ixodes scapularis]	1	auto	2	99.00000095	DLAALEDKVMTLGQEADR	iTRAQ4plex@N-term; iTRAQ4plex(K)@8	missed K-V@8	-0.00234353	2262.174561	755.0655	2262.177002	755.0662231	3	20	13.1.1.5940.1	0	-1	-1			1.003829	1.662083	1.02617	1.631716	0.9163383	1.638092									7285.79	83.11	6965.36	84.2	7466.14	87.11	7097.44	83.44
1	244.23	244.23	63.51000071	55.79000115	49.82999861	gi|241997714	spectrin alpha chain, putative [Ixodes scapularis]	1	auto	2	99.00000095	DLAALGDR	iTRAQ4plex@N-term		0.000370779	973.5318604	487.7732	973.5314331	487.7730103	2	13	8.1.1.2539.1	0	-1	-1			0.9137221	0.4489709	1.725223	0.377703	1.808131	0.3679792									106946.8	318.14	93065.62	312.96	184252.4	428.83	205573.4	445.28
1	244.23	244.23	63.51000071	55.79000115	49.82999861	gi|241997714	spectrin alpha chain, putative [Ixodes scapularis]	1	auto	2	99.00000095	DLASVQNLTK	iTRAQ4plex@N-term; iTRAQ4plex(K)@10		-0.00694539	1375.784424	688.8995	1375.791504	688.9030151	2	16	11.1.1.3224.1	0	-1	-1			0.8966398	0.525146	0.9097919	0.5155933	0.8856122	0.5105062									77835.28	271.36	66466.36	261.03	70716.16	268.62	73280.66	273.28
1	244.23	244.23	63.51000071	55.79000115	49.82999861	gi|241997714	spectrin alpha chain, putative [Ixodes scapularis]	1	auto	2	99.00000095	DLGDSLDSVESLLK	iTRAQ4plex@N-term; iTRAQ4plex(K)@14		-0.000634639	1777.95459	593.6588	1777.955322	593.6590576	3	17	10.1.1.6265.1	0	-1	-1			1.006055	0.5053155	0.7893406	0.5376285	0.8241676	0.533632									78422.18	272.68	75139.46	275.51	61816.36	253.48	68710.59	278.14
1	244.23	244.23	63.51000071	55.79000115	49.82999861	gi|241997714	spectrin alpha chain, putative [Ixodes scapularis]	1	auto	2	99.00000095	DLIGVQNLIK	iTRAQ4plex@N-term; iTRAQ4plex(K)@10		0.000689583	1399.865112	700.9398	1399.864258	700.9393921	2	17	2.1.1.5016.1	0	-1	-1			1.031634	0.45634	0.919169	0.466681	0.9193857	0.4585103									95084.92	300.55	93421.03	307.49	87278.47	299.66	92934.86	308.68
1	244.23	244.23	63.51000071	55.79000115	49.82999861	gi|241997714	spectrin alpha chain, putative [Ixodes scapularis]	0	auto - discordant peptide type	2	99.00000095	DLNGLADSLVDSGQFHSGPIQEK	iTRAQ4plex@N-term; Deamidated(N)@3; iTRAQ4plex(K)@23		0.00306824	2715.362549	906.1281	2715.359619	906.1271362	3	19	11.1.1.5730.1	0	-1	-1			0.9690841	1.741625	0.5607329	2.059314	0.5886293	1.925005									6717.94	79.8	6200.19	78.97	3761.77	63.28	4203.85	63.68
1	244.23	244.23	63.51000071	55.79000115	49.82999861	gi|241997714	spectrin alpha chain, putative [Ixodes scapularis]	1	auto	2	99.00000095	DLSSVQTLLTK	iTRAQ4plex@N-term; iTRAQ4plex(K)@11		6.18E-05	1491.875244	746.9449	1491.875244	746.9448853	2	18	3.1.1.5148.1	0	-1	-1			1.002015	0.2426722	0.7876849	0.2579526	0.7992776	0.2589522									340942.3	568.81	325358.7	573.37	268184.4	527.62	289699.6	573.74
1	244.23	244.23	63.51000071	55.79000115	49.82999861	gi|241997714	spectrin alpha chain, putative [Ixodes scapularis]	1	auto	2	99.00000095	DLTGVQNLR	iTRAQ4plex@N-term		0.00223268	1158.650024	580.3323	1158.647827	580.3312378	2	15	10.1.1.2565.1	0	-1	-1			1.017622	0.3667058	0.9344035	0.3717309	0.9463829	0.3604589									148351	375.19	143775.3	381.78	138428.3	377.13	149254.2	383.35
1	244.23	244.23	63.51000071	55.79000115	49.82999861	gi|241997714	spectrin alpha chain, putative [Ixodes scapularis]	1	auto	2	99.00000095	DLVSVQTLQR	iTRAQ4plex@N-term		1.29E-05	1301.742432	651.8785	1301.742554	651.87854	2	16	12.1.1.3249.1	0	-1	-1			1.046475	0.4962915	0.8652672	0.5190781	0.8785888	0.5033121									79646.5	274.95	79378.51	283.03	68820.37	266.78	74391.2	272.47
1	244.23	244.23	63.51000071	55.79000115	49.82999861	gi|241997714	spectrin alpha chain, putative [Ixodes scapularis]	1	auto	2	99.00000095	DLVSWIHDMK	iTRAQ4plex@N-term; iTRAQ4plex(K)@10		0.00217863	1530.81311	766.4138	1530.810791	766.4126587	2	16	4.1.1.5622.1	0	-1	-1			0.9845091	0.8806117	0.8869675	0.8968742	0.8453236	0.8832271									26188.46	157.57	24554.84	157.89	23196.25	154.28	23534.35	152.17
1	244.23	244.23	63.51000071	55.79000115	49.82999861	gi|241997714	spectrin alpha chain, putative [Ixodes scapularis]	1	auto	2	99.00000095	DMADYCVSR	iTRAQ4plex@N-term; Methylthio(C)@6		-0.000817732	1248.505127	625.2598	1248.505859	625.2602539	2	14	10.1.1.3425.1	0	-1	-1			1.004665	0.6839642	1.156171	0.6508941	1.127585	0.6412071									43101.81	202.15	41240.5	205.31	49764.29	224.6	51667.11	225.91
1	244.23	244.23	63.51000071	55.79000115	49.82999861	gi|241997714	spectrin alpha chain, putative [Ixodes scapularis]	1	auto	2	99.00000095	DMASQEFR	iTRAQ4plex@N-term		0.0047294	1126.524658	564.2696	1126.519897	564.2672119	2	13	5.1.1.1765.1	0	-1	-1			1.005612	0.3995587	0.9105802	0.4066065	0.9109055	0.3947009									125716.8	345.25	120401.3	349.43	114317.2	342.78	121740.8	345.13
1	244.23	244.23	63.51000071	55.79000115	49.82999861	gi|241997714	spectrin alpha chain, putative [Ixodes scapularis]	1	auto	2	99.00000095	DQLVAANHDQTAAIMR	iTRAQ4plex@N-term		-0.00424295	1896.955566	633.3258	1896.959839	633.3272095	3	19	9.1.1.2821.1	0	-1	-1			1.074325	0.3761446	1.032707	0.376301	0.9713929	0.3733726									137065.7	360.9	140240	376.71	141353.4	380.01	141544.5	374.7
1	244.23	244.23	63.51000071	55.79000115	49.82999861	gi|241997714	spectrin alpha chain, putative [Ixodes scapularis]	1	auto	2	99.00000095	DTEQADTWMAK	iTRAQ4plex@N-term; iTRAQ4plex(K)@11		-0.00534295	1582.748901	792.3817	1582.75415	792.3843384	2	17	6.1.1.2454.1	0	-1	-1			1.055116	0.6214219	0.8725886	0.6498796	0.8854533	0.6254529									50574.15	219.1	50820.17	226.41	44069.51	213.48	47606.2	214.76
1	244.23	244.23	63.51000071	55.79000115	49.82999861	gi|241997714	spectrin alpha chain, putative [Ixodes scapularis]	1	auto	2	99.00000095	DVAGAEALLER	iTRAQ4plex@N-term		-0.00135507	1286.693848	644.3542	1286.69519	644.3548584	2	18	8.1.1.4156.1	0	-1	-1			1.034394	0.1997866	0.8136814	0.2121729	0.799539	0.2222407									494305.9	685.01	486955.4	700.78	401652.3	645.31	420150.3	729.98
1	244.23	244.23	63.51000071	55.79000115	49.82999861	gi|241997714	spectrin alpha chain, putative [Ixodes scapularis]	1	auto	2	99.00000095	DVEDEEAWIR	iTRAQ4plex@N-term		-0.0015352	1404.662842	703.3387	1404.664307	703.3394165	2	16	4.1.1.3545.1	0	-1	-1			1.003383	0.618053	0.8507999	0.6415496	0.8566709	0.6227424									52559.84	223.26	50225.93	225.49	44656.18	214.7	47867.12	217.98
1	244.23	244.23	63.51000071	55.79000115	49.82999861	gi|241997714	spectrin alpha chain, putative [Ixodes scapularis]	1	auto	2	99.00000095	EAAELAQWIK	iTRAQ4plex@N-term; iTRAQ4plex(K)@10		0.00187724	1445.814087	723.9143	1445.812256	723.9133911	2	16	11.1.1.5190.1	0	-1	-1			0.9161646	0.9757088	0.5843888	1.115265	0.5748344	1.072297									22117.54	144.68	19298.24	139.71	12907.4	116.59	13516.02	114.84
1	244.23	244.23	63.51000071	55.79000115	49.82999861	gi|241997714	spectrin alpha chain, putative [Ixodes scapularis]	1	auto	2	99.00000095	EAFLGSEDMGGDNVEALIK	iTRAQ4plex@N-term; iTRAQ4plex(K)@19		-0.000931767	2282.133301	1142.074	2282.134277	1142.074463	2	23	8.1.1.5981.1	0	-1	-1			1.077196	0.8114566	0.8405664	0.864163	0.8973539	0.8340597									29313.25	166.84	30072.26	173.93	24605.72	160	27963.85	170.49
1	244.23	244.23	63.51000071	55.79000115	49.82999861	gi|241997714	spectrin alpha chain, putative [Ixodes scapularis]	1	auto	2	99.00000095	EELNEAWNK	iTRAQ4plex@N-term; iTRAQ4plex(K)@9		-0.00480133	1419.719116	710.8668	1419.723755	710.8691406	2	15	6.1.1.2426.1	0	-1	-1			1.003571	0.6629871	0.6495291	0.7514564	0.6468709	0.7218754									45518.41	207.78	43505.32	209.18	29524.72	176.24	31302.13	175.05
1	244.23	244.23	63.51000071	55.79000115	49.82999861	gi|241997714	spectrin alpha chain, putative [Ixodes scapularis]	1	auto	2	99.00000095	EFVMALYDYTEK	iTRAQ4plex@N-term; iTRAQ4plex(K)@12		0.00108858	1795.895874	599.6392	1795.894653	599.6387939	3	13	12.1.1.5772.1	0	-1	-1			1.022625	0.8176922	0.711904	0.9042048	0.7524083	0.8547291									29644.11	167.71	28871.04	170.45	21074.63	148.65	23711.62	151.92
1	244.23	244.23	63.51000071	55.79000115	49.82999861	gi|241997714	spectrin alpha chain, putative [Ixodes scapularis]	1	auto	2	99.00000095	EKEPIAASTNR	iTRAQ4plex@N-term; iTRAQ4plex(K)@2	missed K-E@2	-0.0048327	1502.824829	752.4197	1502.82959	752.4221191	2	19	5.1.1.1265.1	0	-1	-1			0.9656711	0.6556792	0.7485818	0.7002523	0.7465543	0.6936076									47642.54	212.45	43815.88	210.62	35615.11	192.29	37811.64	200.88
1	244.23	244.23	63.51000071	55.79000115	49.82999861	gi|241997714	spectrin alpha chain, putative [Ixodes scapularis]	1	auto	2	99.00000095	EQAQSCR	iTRAQ4plex@N-term; Methylthio(C)@6		0.000203001	1010.439697	506.2271	1010.439514	506.2270508	2	12	4.1.1.619.1	0	-1	-1			0.9632004	1.20505	0.7708435	1.273436	0.7508348	1.239032									14132.01	115.71	12963.67	114.62	10878.53	106.1	11280.22	104.9
1	244.23	244.23	63.51000071	55.79000115	49.82999861	gi|241997714	spectrin alpha chain, putative [Ixodes scapularis]	1	auto	2	99.00000095	ERDVELAK	iTRAQ4plex@N-term; iTRAQ4plex(K)@8	missed R-D@2	-0.000781081	1246.711914	416.5779	1246.712524	416.5780945	3	13	4.1.1.1438.1	0	-1	-1			1.031116	0.3135246	0.8771064	0.3250233	0.8621485	0.3161926									201231.8	436.95	197611.3	446.92	176258	426.28	184436.9	423.92
1	244.23	244.23	63.51000071	55.79000115	49.82999861	gi|241997714	spectrin alpha chain, putative [Ixodes scapularis]	0	auto - discordant peptide type	2	99.00000095	FDDFMSDLKGNEVR	iTRAQ4plex@N-term; iTRAQ4plex(K)@9	missed K-G@9	-5.978300095	1953.9823	652.3347	1959.960449	654.3273926	3	17	13.1.1.4886.1	0	-1	-1			0.995692	0.9203035	0.7690731	0.9834911	0.761926	0.9579934									23774.41	150.13	22544.58	150.93	18259.02	137.67	19257.14	138.73
1	244.23	244.23	63.51000071	55.79000115	49.82999861	gi|241997714	spectrin alpha chain, putative [Ixodes scapularis]	1	auto	2	99.00000095	GHFDAPAIIAK	iTRAQ4plex@N-term; iTRAQ4plex(K)@11		-0.000458739	1426.817139	476.613	1426.817627	476.6131592	3	13	12.1.1.3122.1	0	-1	-1			1.009414	0.4457118	0.8760721	0.4595051	0.9018187	0.4405267									100784	309.23	96887.64	313.23	88172.17	301.6	96622.9	305.43
1	244.23	244.23	63.51000071	55.79000115	49.82999861	gi|241997714	spectrin alpha chain, putative [Ixodes scapularis]	1	auto	2	99.00000095	GRDLIGVQNLIK	iTRAQ4plex@N-term; iTRAQ4plex(K)@12	missed R-D@2	-0.000262108	1612.986328	538.6694	1612.986816	538.6695557	3	13	2.1.1.4089.1	0	-1	-1			0.9452938	0.7165169	0.7590002	0.7561567	0.7067905	0.76299									40398.98	195.6	36370.11	192.1	30620.51	177.85	30355.01	179
1	244.23	244.23	63.51000071	55.79000115	49.82999861	gi|241997714	spectrin alpha chain, putative [Ixodes scapularis]	1	auto	2	99.00000095	GVCQAGENMVADGHFAHEEINKR	iTRAQ4plex@N-term; Methylthio(C)@3; iTRAQ4plex(K)@22	missed K-R@22	-0.0060224	2845.324219	712.3383	2845.330078	712.3398438	4	16	10.1.1.3823.1	0	-1	-1			1.002098	0.7342589	0.9789881	0.7307789	0.9665166	0.7190608									37346.46	188.18	35642.39	190.36	36511.27	193.25	38373.2	196.85
1	244.23	244.23	63.51000071	55.79000115	49.82999861	gi|241997714	spectrin alpha chain, putative [Ixodes scapularis]	1	auto	2	99.00000095	GVLLSLWEER	iTRAQ4plex@N-term		-4.76E-05	1344.752319	673.3834	1344.752319	673.3834229	2	16	6.1.1.5709.1	0	-1	-1			1.020122	0.924673	0.9592588	0.9308585	0.9658898	0.9009335									23303.56	148.67	22640.29	151.54	22323.29	151.32	23928.7	152.22
1	244.23	244.23	63.51000071	55.79000115	49.82999861	gi|241997714	spectrin alpha chain, putative [Ixodes scapularis]	1	auto	2	99.00000095	GVLLSLWEERR	iTRAQ4plex@N-term	missed R-R@10	-0.0039451	1500.849365	501.2904	1500.853394	501.291748	3	12	6.1.1.4866.1	0	-1	-1			0.9682171	0.7026951	0.817892	0.7303822	0.8315768	0.7085558									41468.3	198.21	38238.11	196.96	33869.77	187.05	36659.61	191.75
1	244.23	244.23	63.51000071	55.79000115	49.82999861	gi|241997714	spectrin alpha chain, putative [Ixodes scapularis]	1	auto	2	99.00000095	HANALHQWLTDTR	iTRAQ4plex@N-term		-0.00193873	1705.875122	853.9448	1705.877075	853.9458008	2	17	4.1.1.2930.1	0	-1	-1			1.084402	0.5359821	0.8202795	0.5763329	0.8838103	0.5515891									66925.48	252.1	69117.7	263.54	54821.82	239.13	62881.05	253.37
1	244.23	244.23	63.51000071	55.79000115	49.82999861	gi|241997714	spectrin alpha chain, putative [Ixodes scapularis]	1	auto	2	99.00000095	HQAFEAELAANADR	iTRAQ4plex@N-term		-0.00850406	1685.815918	843.9152	1685.824341	843.9194336	2	21	7.1.1.2826.1	0	-1	-1			0.9927117	0.4405327	0.7484622	0.4746361	0.7564207	0.475649									103911.5	313.92	98241.35	314.99	77666.51	284.32	83559.62	306.99
1	244.23	244.23	63.51000071	55.79000115	49.82999861	gi|241997714	spectrin alpha chain, putative [Ixodes scapularis]	1	auto	2	99.00000095	HQEHKGEIDAR	iTRAQ4plex@N-term; iTRAQ4plex(K)@5	missed K-G@5	0.000794725	1606.842651	804.4286	1606.841919	804.4282227	2	17	4.1.1.485.1	0	-1	-1			0.9955207	1.329848	0.7719987	1.419661	0.7769578	1.375241									11387.24	103.9	10796.33	104.45	8778.8	95.48	9405.57	96.78
1	244.23	244.23	63.51000071	55.79000115	49.82999861	gi|241997714	spectrin alpha chain, putative [Ixodes scapularis]	1	auto	2	99.00000095	HQLVEADILAHEDR	iTRAQ4plex@N-term		-2.88E-05	1788.924194	448.2383	1788.924072	448.2382813	4	13	8.1.1.3179.1	0	-1	-1			1.031221	0.9148912	0.7849526	0.9821928	0.8135436	0.9353866									23611.06	149.77	23188.61	152.88	18507.98	138.79	20420.46	140.38
1	244.23	244.23	63.51000071	55.79000115	49.82999861	gi|241997714	spectrin alpha chain, putative [Ixodes scapularis]	1	auto	2	99.00000095	HQNFIQELNANR	iTRAQ4plex@N-term		-0.00249406	1626.83252	814.4235	1626.834839	814.4246826	2	19	13.1.1.3022.1	0	-1	-1			1.078283	0.3942803	0.8703288	0.4152664	0.8740418	0.4094501									124166.2	343.43	127509.8	358.29	107916.3	334.27	115373.2	348.32
1	244.23	244.23	63.51000071	55.79000115	49.82999861	gi|241997714	spectrin alpha chain, putative [Ixodes scapularis]	1	auto	2	99.00000095	HYAVDEVKEK	iTRAQ4plex@N-term; iTRAQ4plex(K)@8; iTRAQ4plex(K)@10	missed K-E@8	0.0013784	1648.916504	550.6461	1648.915039	550.6456299	3	14	6.1.1.1537.1	0	-1	-1			1.055286	0.4731889	0.8759711	0.4943212	0.8901257	0.4821181									87217.31	287.72	87655.73	297.36	76294.38	280.87	82532.17	290.17
1	244.23	244.23	63.51000071	55.79000115	49.82999861	gi|241997714	spectrin alpha chain, putative [Ixodes scapularis]	1	auto	2	99.00000095	IQSVLAMGQNLIDK	iTRAQ4plex@N-term; iTRAQ4plex(K)@14		-0.00340445	1817.029053	909.5218	1817.032471	909.5234985	2	19	6.1.1.5861.1	0	-1	-1			1.141264	0.6737931	0.9439921	0.7044429	0.9917153	0.678167									41294.88	198.15	44883.8	212.31	38928.23	200.77	43536.39	208.64
1	244.23	244.23	63.51000071	55.79000115	49.82999861	gi|241997714	spectrin alpha chain, putative [Ixodes scapularis]	1	auto	2	99.00000095	IQSVLAMGQNLIDKR	iTRAQ4plex@N-term; iTRAQ4plex(K)@14	missed K-R@14	-0.000646152	1973.133179	658.7183	1973.133545	658.7184448	3	21	8.1.1.6424.1	0	-1	-1			1.243238	0.4403132	1.052097	0.4570274	1.101643	0.4523317									92746.01	297.33	109813.8	331.45	97443.06	317.4	108618.8	346.61
1	244.23	244.23	63.51000071	55.79000115	49.82999861	gi|241997714	spectrin alpha chain, putative [Ixodes scapularis]	1	auto	2	99.00000095	KAALVER	iTRAQ4plex@N-term; iTRAQ4plex(K)@1	missed K-A@1	-0.000429355	1073.679688	537.8471	1073.680054	537.84729	2	12	10.1.1.1300.1	0	-1	-1			0.9979706	0.3839394	0.7305849	0.4177943	0.7644986	0.4081851									136327.3	359.5	129571	361.57	99461.15	322.31	110797.1	345.21
1	244.23	244.23	63.51000071	55.79000115	49.82999861	gi|241997714	spectrin alpha chain, putative [Ixodes scapularis]	1	auto	2	99.00000095	KFDDFMSDLKGNEVR	iTRAQ4plex@N-term; iTRAQ4plex(K)@1; iTRAQ4plex(K)@10	missed K-F@1; missed K-G@10	-0.00528349	2232.1521	559.0453	2232.157471	559.0466309	4	13	13.1.1.4478.1	0	-1	-1			0.9952131	0.4080047	0.9072397	0.4144325	0.9252481	0.403212									121312.5	339.23	114981.8	341.62	109907.6	336.18	119325.4	346.63
1	244.23	244.23	63.51000071	55.79000115	49.82999861	gi|241997714	spectrin alpha chain, putative [Ixodes scapularis]	1	auto	2	99.00000095	KHEAFEADFAVHR	iTRAQ4plex@N-term; iTRAQ4plex(K)@1	missed K-H@1	-0.0046529	1843.952393	615.6581	1843.957275	615.659729	3	18	10.1.1.2327.1	0	-1	-1			0.9677544	0.4612963	0.8911538	0.4668923	0.8823413	0.4604048									96394.76	302.26	88843.56	300.59	85783.98	296.75	90418.91	304.82
1	244.23	244.23	63.51000071	55.79000115	49.82999861	gi|241997714	spectrin alpha chain, putative [Ixodes scapularis]	1	auto	2	99.00000095	KHQAVLAEINNHENR	iTRAQ4plex@N-term; iTRAQ4plex(K)@1	missed K-H@1	-0.0168407	2060.094971	687.7056	2060.111816	687.7112427	3	15	11.1.1.1433.1	0	-1	-1			1.13452	0.4762522	0.9090111	0.5025433	0.9442881	0.4922535									83069.98	281.69	89756.06	300.15	75407.3	279.68	83390.74	297.56
1	244.23	244.23	63.51000071	55.79000115	49.82999861	gi|241997714	spectrin alpha chain, putative [Ixodes scapularis]	1	auto	2	99.00000095	KHQLVEADILAHEDR	iTRAQ4plex@N-term; iTRAQ4plex(K)@1	missed K-H@1	0.00127937	2061.12207	688.048	2061.121094	688.0476074	3	17	9.1.1.2712.1	0	-1	-1			0.9755458	0.6507195	1.292155	0.5970786	1.309193	0.6525074									48615.92	214.94	45168.28	215.66	62732.61	251.74	67663.02	324.71
1	244.23	244.23	63.51000071	55.79000115	49.82999861	gi|241997714	spectrin alpha chain, putative [Ixodes scapularis]	1	auto	2	99.00000095	KLEIIQEWTR	iTRAQ4plex@N-term; iTRAQ4plex(K)@1	missed K-L@1	0.000174881	1602.933838	802.4742	1602.933716	802.4741211	2	16	3.1.1.4910.1	0	-1	-1			1.04064	0.2110868	0.8148718	0.2245684	0.811621	0.2624023									441542	647.76	437602.7	664.17	359303.4	610.91	380973.3	828.85
1	244.23	244.23	63.51000071	55.79000115	49.82999861	gi|241997714	spectrin alpha chain, putative [Ixodes scapularis]	1	auto	2	99.00000095	KNDVLTLLNSNNKDWWK	iTRAQ4plex@N-term; iTRAQ4plex(K)@1; iTRAQ4plex(K)@13; iTRAQ4plex(K)@17	missed K-N@1; missed K-D@13	0.00256411	2663.490723	888.8375	2663.488281	888.8366699	3	18	5.1.1.5107.1	0	-1	-1			0.986576	0.4761409	0.778056	0.50517	0.7247696	0.5034911									89296.75	290.95	83902.24	291.31	69381.96	267.85	68802.6	264.1
1	244.23	244.23	63.51000071	55.79000115	49.82999861	gi|241997714	spectrin alpha chain, putative [Ixodes scapularis]	1	auto	2	99.00000095	LDAELGAHEPAIQAVQEAGHK	iTRAQ4plex@N-term; iTRAQ4plex(K)@21		0.00104484	2471.302246	824.7747	2471.30127	824.774353	3	23	9.1.1.4245.1	0	-1	-1			0.9870909	0.719975	0.8884038	0.7339276	0.891011	0.7109344									39128.45	192.65	36783.85	193.23	34713.88	188.94	37063.37	190.08
1	244.23	244.23	63.51000071	55.79000115	49.82999861	gi|241997714	spectrin alpha chain, putative [Ixodes scapularis]	1	auto	2	99.00000095	LDALEASAAR	iTRAQ4plex@N-term		-0.00131684	1159.630615	580.8226	1159.631836	580.8232422	2	16	10.1.1.2913.1	0	-1	-1			0.9252115	0.9306659	0.7146948	0.9956681	0.7180485	0.9568365									24230.39	151.45	21350.54	147.22	17293.43	134.03	18496.24	134
1	244.23	244.23	63.51000071	55.79000115	49.82999861	gi|241997714	spectrin alpha chain, putative [Ixodes scapularis]	1	auto	2	99.00000095	LDESLVYQQFLAK	iTRAQ4plex@N-term; iTRAQ4plex(K)@13		0.00051232	1841.018433	921.5165	1841.017822	921.5161743	2	20	2.1.1.5712.1	0	-1	-1			1.005802	0.7052114	0.8259133	0.7390513	0.8096409	0.7185137									40296.87	195.48	38600.34	197.58	33235.78	185.31	34684.31	183.84
1	244.23	244.23	63.51000071	55.79000115	49.82999861	gi|241997714	spectrin alpha chain, putative [Ixodes scapularis]	1	auto	2	99.00000095	LDQLVSR	iTRAQ4plex@N-term		-0.00427898	973.5636597	487.7891	973.5678101	487.7911987	2	12	1.1.1.2536.1	0	-1	-1			1.046422	0.2682862	0.81537	0.2858435	0.8266543	0.3076664									272435.5	508.7	271505.1	523.04	221829.1	480.1	239418.1	585.44
1	244.23	244.23	63.51000071	55.79000115	49.82999861	gi|241997714	spectrin alpha chain, putative [Ixodes scapularis]	1	auto	2	99.00000095	LFGAHEIQR	iTRAQ4plex@N-term		-0.000809925	1213.668213	607.8414	1213.668945	607.8417358	2	15	2.1.1.2274.1	0	-1	-1			0.9996935	0.4700967	0.7932016	0.4981622	0.7980313	0.4854985									90942.52	293.63	86584.72	295.84	72036.18	273.28	77153.59	279.74
1	244.23	244.23	63.51000071	55.79000115	49.82999861	gi|241997714	spectrin alpha chain, putative [Ixodes scapularis]	0	auto - discordant peptide type	2	99.00000095	LGEMNNIASK	iTRAQ4plex@N-term; Deamidated(N)@5; iTRAQ4plex(K)@10		0.0024679	1364.723877	683.3692	1364.721313	683.3679199	2	17	9.1.1.3258.1	0	-1	-1			1.001001	0.6202435	0.7276242	0.6761863	0.7372964	0.6635619									52143.92	222.34	49710.21	223.91	37888.81	198.84	40870.98	207.8
1	244.23	244.23	63.51000071	55.79000115	49.82999861	gi|241997714	spectrin alpha chain, putative [Ixodes scapularis]	1	auto	2	99.00000095	LGESQTLQQFSR	iTRAQ4plex@N-term		-0.00135048	1536.800415	769.4075	1536.801758	769.4082031	2	20	12.1.1.3295.1	0	-1	-1			1.008759	0.286099	0.8423889	0.2983931	0.846099	0.3069819									244525.1	481.6	234919	487.49	205700.9	461.1	219944.9	517.91
1	244.23	244.23	63.51000071	55.79000115	49.82999861	gi|241997714	spectrin alpha chain, putative [Ixodes scapularis]	1	auto	2	99.00000095	LGSIADQWEHLTTK	iTRAQ4plex@N-term; iTRAQ4plex(K)@14		0.00115696	1886.015503	944.015	1886.01416	944.0143433	2	22	2.1.1.5299.1	0	-1	-1			1.025364	0.6272382	0.81774	0.6635163	0.8323824	0.6427646									50384.98	218.62	49202.42	222.86	41144.94	206.54	44585.46	211.43
1	244.23	244.23	63.51000071	55.79000115	49.82999861	gi|241997714	spectrin alpha chain, putative [Ixodes scapularis]	1	auto	2	99.00000095	LHEANTLHQFFR	iTRAQ4plex@N-term		-0.00233852	1655.863037	552.9616	1655.865356	552.9624023	3	17	5.1.1.3095.1	0	-1	-1			0.9986463	0.6256828	0.9736003	0.6227696	0.9207099	0.6152202									51524.6	221.02	49004.25	223.21	50095.12	226.17	50432.06	222.41
1	244.23	244.23	63.51000071	55.79000115	49.82999861	gi|241997714	spectrin alpha chain, putative [Ixodes scapularis]	0	auto - discordant peptide type	2	99.00000095	LINGDHPER	iTRAQ4plex@N-term; Deamidated(N)@3		0.0025688	1194.614136	399.212	1194.61145	399.2110901	3	13	6.1.1.1469.1	0	-1	-1			1.041072	0.5582874	0.7854901	0.600574	0.7690912	0.5830017									63029.99	244.55	62493.57	250.87	49441.09	226.65	51534.05	224.25
1	244.23	244.23	63.51000071	55.79000115	49.82999861	gi|241997714	spectrin alpha chain, putative [Ixodes scapularis]	1	auto	2	99.00000095	LLDSYDLQR	iTRAQ4plex@N-term		0.00196662	1265.675903	633.8452	1265.673706	633.8441772	2	14	12.1.1.3799.1	0	-1	-1			1.021908	0.466105	0.9442887	0.4715817	0.9436346	0.4629855									91601.52	294.76	89150.09	300.62	86378.88	297.78	91891.59	305.89
1	244.23	244.23	63.51000071	55.79000115	49.82999861	gi|241997714	spectrin alpha chain, putative [Ixodes scapularis]	1	auto	2	99.00000095	LLHMLEQFK	iTRAQ4plex@N-term; iTRAQ4plex(K)@9		0.00114952	1445.832031	723.9233	1445.830811	723.9226685	2	15	7.1.1.5950.1	0	-1	-1			1.031534	0.5403371	0.9306645	0.5506105	0.9401624	0.5367155									67807.29	253.69	66614.25	259.7	63018.73	254.58	67771.72	260.8
1	244.23	244.23	63.51000071	55.79000115	49.82999861	gi|241997714	spectrin alpha chain, putative [Ixodes scapularis]	1	auto	2	99.00000095	LLVGSDDYGR	iTRAQ4plex@N-term		-0.00189392	1237.640625	619.8276	1237.642456	619.8284912	2	15	11.1.1.3050.1	0	-1	-1			0.9812278	0.4082975	0.742213	0.4396662	0.7710301	0.4288897									121733.4	339.66	113759.3	339.1	90227.39	306.58	99781.58	325.01
1	244.23	244.23	63.51000071	55.79000115	49.82999861	gi|241997714	spectrin alpha chain, putative [Ixodes scapularis]	1	auto	2	99.00000095	LMAESNLGVPEIEQR	iTRAQ4plex@N-term		-0.00110422	1828.946533	915.4805	1828.94751	915.4810181	2	22	11.1.1.4720.1	0	-1	-1			0.9602184	0.4494039	0.7390846	0.4806336	0.6746358	0.4978718									101723.8	310.42	93025.05	306.9	75078.7	278.79	72956.02	287
1	244.23	244.23	63.51000071	55.79000115	49.82999861	gi|241997714	spectrin alpha chain, putative [Ixodes scapularis]	1	auto	2	99.00000095	LMTLGQTEAAVK	iTRAQ4plex@N-term; iTRAQ4plex(K)@12		-0.0119865	1548.866821	775.4407	1548.878906	775.4467163	2	20	1.1.1.3841.1	0	-1	-1			1.069628	0.4118467	0.9746934	0.4186544	1.005443	0.4093967									114589.9	330.21	116731	343.47	111535.8	338.73	122482.2	356.18
1	244.23	244.23	63.51000071	55.79000115	49.82999861	gi|241997714	spectrin alpha chain, putative [Ixodes scapularis]	1	auto	2	99.00000095	LNEASAQQQFNR	iTRAQ4plex@N-term		-0.00364054	1548.773071	775.3938	1548.776611	775.3956299	2	20	9.1.1.2332.1	0	-1	-1			1.011669	0.218271	0.8445264	0.2275948	0.8302404	0.2268976									419542.9	631.01	404223.9	639.4	353826	604.39	370296.3	629.08
1	244.23	244.23	63.51000071	55.79000115	49.82999861	gi|241997714	spectrin alpha chain, putative [Ixodes scapularis]	1	auto	2	99.00000095	LQAASDESYKDPTNLQAK	iTRAQ4plex@N-term; iTRAQ4plex(K)@10; iTRAQ4plex(K)@18	missed K-D@10	-0.019873001	2410.250732	804.4242	2410.270508	804.4307861	3	16	9.1.1.2900.1	0	-1	-1			1.037891	0.2436524	0.8883747	0.2521264	0.8697363	0.2639786									332527.6	562.57	328690.2	576.33	295001.3	551.47	307457.1	623.03
1	244.23	244.23	63.51000071	55.79000115	49.82999861	gi|241997714	spectrin alpha chain, putative [Ixodes scapularis]	1	auto	2	99.00000095	LQAPMGNR	iTRAQ4plex@N-term		0.000482617	1029.551636	515.7831	1029.551147	515.7828369	2	13	12.1.1.1684.1	0	-1	-1			1.001025	0.3754373	0.8487552	0.3894575	0.8025657	0.390304									142605	367.69	135952.5	371.01	120869.7	352.8	121670.3	356.51
1	244.23	244.23	63.51000071	55.79000115	49.82999861	gi|241997714	spectrin alpha chain, putative [Ixodes scapularis]	1	auto	2	99.00000095	LQDNSAYLQFMWK	iTRAQ4plex@N-term; iTRAQ4plex(K)@13		-0.0101652	1930.97522	966.4949	1930.985474	966.5	2	17	5.1.1.5716.1	0	-1	-1			0.9756218	0.5587029	0.9864604	0.5501497	0.9420781	0.5473006									65521.04	249.24	60879.3	249.12	64544.69	256.53	65620.1	258.21
1	244.23	244.23	63.51000071	55.79000115	49.82999861	gi|241997714	spectrin alpha chain, putative [Ixodes scapularis]	1	auto	2	99.00000095	LQQALVLVQFLR	iTRAQ4plex@N-term		0.000983381	1570.969116	786.4918	1570.96814	786.491333	2	18	11.1.1.7428.1	0	-1	-1			1.283351	0.5733228	0.9422311	0.6194919	1.017038	0.5910543									53781.59	226.45	65733.48	255.78	50604.74	229.95	58148.69	241.2
1	244.23	244.23	63.51000071	55.79000115	49.82999861	gi|241997714	spectrin alpha chain, putative [Ixodes scapularis]	1	auto	2	99.00000095	LQTLELSWR	iTRAQ4plex@N-term		-0.0018031	1288.724243	645.3694	1288.726074	645.3703613	2	15	4.1.1.5062.1	0	-1	-1			1.018686	0.2853231	0.7914871	0.304226	0.777763	0.3050734									244366.2	481.62	237076.8	489.12	193145.7	447.62	202049.5	470.5
1	244.23	244.23	63.51000071	55.79000115	49.82999861	gi|241997714	spectrin alpha chain, putative [Ixodes scapularis]	1	auto	2	99.00000095	LTTLESEK	iTRAQ4plex@N-term; iTRAQ4plex(K)@8		-0.000564321	1207.689819	604.8522	1207.690308	604.852478	2	13	8.1.1.2680.1	0	-1	-1			0.9167297	0.3937529	0.5083877	0.474364	0.5232069	0.4525903									135559.9	358.19	118353.2	345.51	68821.87	271.13	75400.47	277.06
1	244.23	244.23	63.51000071	55.79000115	49.82999861	gi|241997714	spectrin alpha chain, putative [Ixodes scapularis]	1	auto	2	99.00000095	LVAANHYAGNDIEDKKDQVLDR	iTRAQ4plex@N-term; iTRAQ4plex(K)@15; iTRAQ4plex(K)@16	missed K-K@15; missed K-D@16	0.00523094	2915.552002	972.8579	2915.546631	972.8561401	3	19	11.1.1.3565.1	0	-1	-1			1.019946	0.518601	0.981299	0.5187336	0.9994875	0.5115708									74144.77	265.27	72021.98	270.39	72657.76	272.91	78782.02	288.07
1	244.23	244.23	63.51000071	55.79000115	49.82999861	gi|241997714	spectrin alpha chain, putative [Ixodes scapularis]	1	auto	2	99.00000095	MQHNLEQQIQAR	iTRAQ4plex@N-term		-0.00973394	1638.828491	820.4215	1638.838257	820.4263916	2	18	10.1.1.2315.1	0	-1	-1			0.9972327	0.5437545	0.8802406	0.5574989	0.8742591	0.5430689									68171.61	254.23	64745.18	256.21	59924.59	248.33	63359.67	250.13
1	244.23	244.23	63.51000071	55.79000115	49.82999861	gi|241997714	spectrin alpha chain, putative [Ixodes scapularis]	1	auto	2	99.00000095	NQSGVTEDALK	iTRAQ4plex@N-term; iTRAQ4plex(K)@11		-0.000507612	1448.771118	725.3928	1448.771484	725.3930054	2	18	4.1.1.1746.1	0	-1	-1			0.8826175	0.377573	0.6008642	0.4221196	0.5857095	0.4344991									151074.4	378.01	126990.4	359.08	90649.91	308.18	94068.1	334.15
1	244.23	244.23	63.51000071	55.79000115	49.82999861	gi|241997714	spectrin alpha chain, putative [Ixodes scapularis]	1	auto	2	99.00000095	NQSGVTEDALKEFSMMFK	iTRAQ4plex@N-term; iTRAQ4plex(K)@11; iTRAQ4plex(K)@18	missed K-E@11	0.00130861	2493.262451	832.0947	2493.260986	832.0942383	3	17	2.1.1.6410.1	0	-1	-1			1.016036	1.732546	0.8359115	1.813613	0.7803802	1.789248									6639.94	79.37	6425.11	80.58	5542.74	75.6	5508.58	73.34
1	244.23	244.23	63.51000071	55.79000115	49.82999861	gi|241997714	spectrin alpha chain, putative [Ixodes scapularis]	1	auto	2	99.00000095	QIEDLFLTFAK	iTRAQ4plex@N-term; iTRAQ4plex(K)@11		0.00120882	1611.912842	806.9637	1611.911621	806.9630737	2	16	4.1.1.6460.1	0	-1	-1			1.095766	1.243113	0.8392631	1.329688	0.8167869	1.297726									12374.97	108.42	12914.25	113.89	10371.52	103.74	10745.39	102.87
1	244.23	244.23	63.51000071	55.79000115	49.82999861	gi|241997714	spectrin alpha chain, putative [Ixodes scapularis]	1	auto	2	99.00000095	QQEAPVVDQAGK	iTRAQ4plex@N-term; iTRAQ4plex(K)@12		-0.00187614	1556.838501	779.4265	1556.84021	779.4273682	2	18	4.1.1.1554.1	0	-1	-1			0.9656145	0.2377969	0.6841906	0.2616173	0.6783321	0.2708993									362272.1	586.66	333154.8	580.14	247521	508.59	261244.1	567.34
1	244.23	244.23	63.51000071	55.79000115	49.82999861	gi|241997714	spectrin alpha chain, putative [Ixodes scapularis]	1	auto	2	99.00000095	QSQIENQYGNLMDLGR	iTRAQ4plex@N-term		-0.000773599	2008.975464	1005.495	2008.97583	1005.495178	2	24	12.1.1.4801.1	0	-1	-1			1.015	0.6348997	0.8726318	0.656072	0.8560042	0.6400264									49501.43	216.68	47851.04	220.06	43136.9	210.81	45046.69	210.34
1	244.23	244.23	63.51000071	55.79000115	49.82999861	gi|241997714	spectrin alpha chain, putative [Ixodes scapularis]	1	auto	2	99.00000095	RHDDVLTR	iTRAQ4plex@N-term	missed R-H@1	0.00128942	1154.629028	578.3218	1154.627808	578.321167	2	13	6.1.1.908.1	0	-1	-1			0.9900099	3.122556	0.7761434	3.3217	0.7726915	3.217214									2071.73	44.31	1953.35	44.44	1605.74	40.81	1701.8	40.9
1	244.23	244.23	63.51000071	55.79000115	49.82999861	gi|241997714	spectrin alpha chain, putative [Ixodes scapularis]	1	auto	2	99.00000095	RLDAELGAHEPAIQAVQEAGHK	iTRAQ4plex@N-term; iTRAQ4plex(K)@22	missed R-L@1	-0.010058	2627.39209	526.4857	2627.402344	526.4877319	5	16	9.1.1.3802.1	0	-1	-1			0.9218948	0.6290101	0.9529688	0.6143129	0.8545762	0.6824772									53470.61	225.33	46946.57	219.23	50885.48	227.45	48577.5	260.78
1	244.23	244.23	63.51000071	55.79000115	49.82999861	gi|241997714	spectrin alpha chain, putative [Ixodes scapularis]	1	auto	2	99.00000095	SISGAYDYIEFTR	iTRAQ4plex@N-term		-0.020569099	1664.796265	833.4054	1664.816772	833.4156494	2	19	13.1.1.4729.1	0	-1	-1			0.9868196	0.4314927	0.9035058	0.4376925	0.9182426	0.4304278									108951.3	321.36	102394.7	322.48	98302.24	317.89	106355.3	333.4
1	244.23	244.23	63.51000071	55.79000115	49.82999861	gi|241997714	spectrin alpha chain, putative [Ixodes scapularis]	1	auto	2	99.00000095	SLNAQEEK	iTRAQ4plex@N-term; iTRAQ4plex(K)@8		-0.00548682	1205.644043	603.8293	1205.649536	603.8320313	2	14	4.1.1.1197.1	0	-1	-1			0.9776663	0.09216812	0.6534354	0.1034582	0.6392409	0.1317045									2390108	1505.01	2225438	1497.83	1559625	1280.28	1624244	1878.87
1	244.23	244.23	63.51000071	55.79000115	49.82999861	gi|241997714	spectrin alpha chain, putative [Ixodes scapularis]	1	auto	2	99.00000095	SRVEDITSTGQELIEAK	iTRAQ4plex@N-term; iTRAQ4plex(K)@17	missed R-V@2	-0.00010668	2163.162842	722.0615	2163.162598	722.0615234	3	19	9.1.1.4684.1	0	-1	-1			0.9717189	0.4651648	0.7446086	0.4987774	0.7684155	0.5038269									94556.16	300.14	87506.01	297.55	70310.14	270.51	77242.3	302.22
1	244.23	244.23	63.51000071	55.79000115	49.82999861	gi|241997714	spectrin alpha chain, putative [Ixodes scapularis]	1	auto	2	99.00000095	SSEEIENAFR	iTRAQ4plex@N-term		-0.000605077	1324.637451	663.326	1324.638062	663.3262939	2	17	8.1.1.3296.1	0	-1	-1			0.8786908	0.4864618	0.6160871	0.5386835	0.6425195	0.5124332									91288.52	293.83	76394.07	278.65	56164.05	242.6	62355.07	248.63
1	244.23	244.23	63.51000071	55.79000115	49.82999861	gi|241997714	spectrin alpha chain, putative [Ixodes scapularis]	1	auto	2	99.00000095	STAEAGQILLDQK	iTRAQ4plex@N-term; iTRAQ4plex(K)@13		-0.000428707	1660.923706	831.4691	1660.92395	831.4692383	2	21	10.1.1.3477.1	0	-1	-1			1.006865	0.599083	0.8767864	0.6166714	0.859425	0.6067002									55856.29	230.16	53561.23	232.92	48906.43	224.38	51032.79	227.25
1	244.23	244.23	63.51000071	55.79000115	49.82999861	gi|241997714	spectrin alpha chain, putative [Ixodes scapularis]	0	auto - discordant peptide type	2	99.00000095	TATDESYLDPTNLNGK	iTRAQ4plex@N-term; Deamidated(N)@14; iTRAQ4plex(K)@16		-0.012008	2026.981934	676.6679	2026.993896	676.671875	3	17	6.1.1.3089.1	0	-1	-1			1.06869	1.001436	0.9011908	1.0408	0.8931802	1.013727									19358.29	135.65	19702.72	140.96	17421.43	134.07	18381.26	134.65
1	244.23	244.23	63.51000071	55.79000115	49.82999861	gi|241997714	spectrin alpha chain, putative [Ixodes scapularis]	1	auto	2	99.00000095	TFHAAVK	iTRAQ4plex@N-term; iTRAQ4plex(K)@7		0.00418859	1060.63147	531.323	1060.627319	531.3209229	2	12	11.1.1.1290.1	0	-1	-1			0.9609434	0.2039802	0.7282825	0.219416	0.7293692	0.2108608									495419.6	687.96	453396.7	677.44	360307.4	612.1	384140.3	609.55
1	244.23	244.23	63.51000071	55.79000115	49.82999861	gi|241997714	spectrin alpha chain, putative [Ixodes scapularis]	1	auto	2	99.00000095	VEDITSTGQELIEAK	iTRAQ4plex@N-term; iTRAQ4plex(K)@15		0.000357082	1920.029785	641.0172	1920.029541	641.0170898	3	17	9.1.1.5061.1	0	-1	-1			0.9315414	0.4986414	0.8113041	0.5136955	0.8693388	0.4948548									84222.71	282.38	74720.33	275.79	68235.91	265.57	77837.26	283.3
1	244.23	244.23	63.51000071	55.79000115	49.82999861	gi|241997714	spectrin alpha chain, putative [Ixodes scapularis]	1	auto	2	99.00000095	VEEEEAWISEK	iTRAQ4plex@N-term; iTRAQ4plex(K)@11		0.000924447	1635.824463	818.9195	1635.823608	818.9190674	2	18	4.1.1.3634.1	0	-1	-1			1.046651	0.3417111	0.8709005	0.3567198	0.882179	0.3582409									168180.9	399.98	167643.1	411.34	146266.6	388.88	157725.7	422.56
1	244.23	244.23	63.51000071	55.79000115	49.82999861	gi|241997714	spectrin alpha chain, putative [Ixodes scapularis]	0	auto - discordant peptide type	2	99.00000095	VKDLNGLADSLVDSGQFHSGPIQEK	iTRAQ4plex@N-term; iTRAQ4plex(K)@2; Deamidated(N)@5; iTRAQ4plex(K)@25	missed K-D@2	-0.000757689	3086.624023	1029.882	3086.625	1029.882324	3	21	11.1.1.4882.1	0	-1	-1			1.030726	0.8377362	0.8451158	0.8789399	0.8909073	0.8362452									28176.28	163.49	27658.87	167.13	23779.35	156.99	26686.12	160.7
1	244.23	244.23	63.51000071	55.79000115	49.82999861	gi|241997714	spectrin alpha chain, putative [Ixodes scapularis]	1	auto	2	99.00000095	VLETVDDIQDR	iTRAQ4plex@N-term		-0.00245638	1445.74585	723.8802	1445.748413	723.8814697	2	17	7.1.1.3674.1	0	-1	-1			0.982497	0.613568	0.8521081	0.6326027	0.8681604	0.6116928									53968.67	226.16	50498.72	226.32	45923.66	217.63	49809.36	221.95
1	244.23	244.23	63.51000071	55.79000115	49.82999861	gi|241997714	spectrin alpha chain, putative [Ixodes scapularis]	1	auto	2	99.00000095	VLETVDDIQDRR	iTRAQ4plex@N-term	missed R-R@11	0.000856622	1601.850342	534.9574	1601.849487	534.9570923	3	13	8.1.1.3505.1	0	-1	-1			1.003076	0.327377	0.821187	0.3434864	0.8168632	0.3380727									187249.8	421.35	178880.3	425.35	153554.8	398.5	162607.3	410.27
1	244.23	244.23	63.51000071	55.79000115	49.82999861	gi|241997714	spectrin alpha chain, putative [Ixodes scapularis]	1	auto	2	99.00000095	VTEVNEQAEK	iTRAQ4plex@N-term; iTRAQ4plex(K)@10		-0.00703027	1433.753418	717.884	1433.760498	717.8875732	2	17	4.1.1.1421.1	0	-1	-1			1.056002	0.1361939	0.7622986	0.1485993	0.7601442	0.1581571									1052236	1001.02	1058243	1031.37	801010.9	914.4	850312.3	1074.34
1	244.23	244.23	63.51000071	55.79000115	49.82999861	gi|241997714	spectrin alpha chain, putative [Ixodes scapularis]	1	auto	2	99.00000095	WNNLLAASNAR	iTRAQ4plex@N-term		-0.00676424	1372.72644	687.3705	1372.733276	687.3739624	2	15	6.1.1.3676.1	0	-1	-1			1.135775	0.4479128	0.8971989	0.4745677	0.9145882	0.4591095									93615.45	298.32	101262.2	318.74	83875.74	294.96	91021.16	300.83
1	244.23	244.23	63.51000071	55.79000115	49.82999861	gi|241997714	spectrin alpha chain, putative [Ixodes scapularis]	1	auto	2	99.00000095	WQHLQEVTQER	iTRAQ4plex@N-term		-0.0170226	1596.796021	799.4053	1596.812988	799.4138184	2	16	12.1.1.2716.1	0	-1	-1			0.9921691	0.3812645	0.7550992	0.4094593	0.7547389	0.4004177									138810.9	362.89	131164.6	364.01	104671.3	329.86	111375.5	337.8
1	244.23	244.23	63.51000071	55.79000115	49.82999861	gi|241997714	spectrin alpha chain, putative [Ixodes scapularis]	1	auto	1.853872061	98.6100018	LWELLLSK	iTRAQ4plex@N-term; iTRAQ4plex(K)@8		0.000692875	1288.800415	645.4075	1288.799805	645.4072266	2	12	9.1.1.7007.1	0	-1	-1			1.102524	0.7746857	0.8841009	0.8169324	0.8522797	0.7982019									31783.08	173.77	33372.71	183.16	28060.66	170.33	28797.01	167.47
1	244.23	244.23	63.51000071	55.79000115	49.82999861	gi|241997714	spectrin alpha chain, putative [Ixodes scapularis]	1	auto	1.744727373	98.18000197	KFDDFMSDLK	iTRAQ4plex@N-term; iTRAQ4plex(K)@1; iTRAQ4plex(K)@10	missed K-F@1	-0.000327985	1676.880737	559.9675	1676.880859	559.9675903	3	12	12.1.1.4647.1	0	-1	-1			1.004027	0.6349055	0.8161667	0.667649	0.8200266	0.6429207									49760.02	217.23	47580.96	219.35	40556.41	204.87	43378.82	204.74
1	244.23	244.23	63.51000071	55.79000115	49.82999861	gi|241997714	spectrin alpha chain, putative [Ixodes scapularis]	1	auto	1.7212466	98.10000062	LNQVEFK	iTRAQ4plex@N-term; iTRAQ4plex(K)@7		-0.00320969	1164.671509	583.343	1164.674683	583.3446045	2	11	11.1.1.2891.1	0	-1	-1			0.9271727	0.2198726	0.4780835	0.2721937	0.4755419	0.2848575									431621.2	639.22	381127.9	619.39	206066.1	470.61	218203.1	530.96
1	244.23	244.23	63.51000071	55.79000115	49.82999861	gi|241997714	spectrin alpha chain, putative [Ixodes scapularis]	0	auto - discordant peptide type	1.619789004	99.00000095	LQMAMDESYKDPANIQSK	iTRAQ4plex@N-term; Oxidation(M)@3; iTRAQ4plex(K)@10; iTRAQ4plex(K)@18	missed K-D@10	-0.00416591	2516.257568	839.7598	2516.261719	839.7611694	3	13	11.1.1.3267.1	0	-1	-1			1.012342	0.2910633	0.9028835	0.2974271	0.8733196	0.2922196									236207.6	473.75	227734.3	480.36	212973.6	467.75	219298.8	466.06
1	244.23	244.23	63.51000071	55.79000115	49.82999861	gi|241997714	spectrin alpha chain, putative [Ixodes scapularis]	1	auto	1.508638024	96.85999751	HQLVEADILAHEDRVK	iTRAQ4plex@N-term; iTRAQ4plex(K)@16	missed R-V@14	0.000620375	2160.189941	433.0453	2160.189453	433.045166	5	12	9.1.1.3280.1	0	-1	-1			0.9397264	1.027914	0.9898909	0.9999194	0.9801445	1.017697									19783.06	136.87	17705.26	134.6	19556.04	141.18	20613.55	153.85
1	244.23	244.23	63.51000071	55.79000115	49.82999861	gi|241997714	spectrin alpha chain, putative [Ixodes scapularis]	1	auto	1.337242126	95.38000226	RLDESYLLHR	iTRAQ4plex@N-term	missed R-L@1	0.0140389	1444.804932	362.2085	1444.790894	362.2049866	4	11	12.1.1.2668.1	0	-1	-1			1.047618	1.123662	0.9891102	1.131332	1.087579	1.071369									15556.71	121.5	15521.3	125.39	15366.06	125.77	17986.54	131.91
1	244.23	244.23	63.51000071	55.79000115	49.82999861	gi|241997714	spectrin alpha chain, putative [Ixodes scapularis]	1	auto	1.327902198	95.30000091	HLDDTASR	iTRAQ4plex@N-term		-0.00838496	1057.519043	529.7668	1057.527466	529.7709961	2	11	4.1.1.272.1	0	-1	-1			1.022357	1.867558	0.8069285	1.984346	0.8984213	1.877632									5691.88	73.48	5541.99	74.79	4586.6	69.12	5436.32	74.12
1	244.23	244.23	63.51000071	55.79000115	49.82999861	gi|241997714	spectrin alpha chain, putative [Ixodes scapularis]	0	auto - shared MS/MS	1.221848726	93.95999908	AALVER	iTRAQ4plex@N-term		0.00225947	801.4852905	401.7499	801.4830322	401.7488098	2	10	7.1.1.1322.1	0	-1	-1			0.9492944	0.2182318	0.5745385	0.2541896	0.6142503	0.252059									432974.3	640.36	391444.8	628.16	248417	513.56	282733.2	577.08
1	244.23	244.23	63.51000071	55.79000115	49.82999861	gi|241997714	spectrin alpha chain, putative [Ixodes scapularis]	1	auto	1.180456161	93.41999888	QEAFLANR	iTRAQ4plex@N-term		-0.00224875	1091.582275	546.7984	1091.584595	546.7995605	2	11	9.1.1.2181.1	0	-1	-1			0.9944275	0.2829649	0.7303762	0.3076241	0.7654566	0.303479									251487.3	488.26	238175.2	490.29	183426.8	437.69	204647.2	477.34
1	244.23	244.23	63.51000071	55.79000115	49.82999861	gi|241997714	spectrin alpha chain, putative [Ixodes scapularis]	1	auto	1.154901981	92.98999906	SLTLLR	iTRAQ4plex@N-term		0.000867595	845.5464478	423.7805	845.5456543	423.7800903	2	10	2.1.1.2981.1	0	-1	-1			0.9152734	0.6329246	0.7474402	0.6647405	0.7301353	0.6448684									52759.61	223.46	45989.62	216.3	39380.22	201.76	40951.91	199.14
1	244.23	244.23	63.51000071	55.79000115	49.82999861	gi|241997714	spectrin alpha chain, putative [Ixodes scapularis]	1	auto	1.102372885	92.10000038	AYQLVR	iTRAQ4plex@N-term		0.000941651	892.5262451	447.2704	892.5252075	447.2698975	2	10	12.1.1.1908.1	0	-1	-1			0.935612	0.2430685	0.5614582	0.2844089	0.6279498	0.289984									351889.4	577.22	313551.8	562.43	197298.4	458.4	234909.3	561.74
1	244.23	244.23	63.51000071	55.79000115	49.82999861	gi|241997714	spectrin alpha chain, putative [Ixodes scapularis]	0	auto - shared MS/MS	1.060480714	91.2899971	TLAAYR	iTRAQ4plex@N-term		-0.00661324	837.4765015	419.7455	837.4830322	419.7488098	2	10	10.1.1.1684.1	0	-1	-1			1.007281	0.4331128	0.8973324	0.4425796	0.8407338	0.4361698									106864.8	318.32	102516.2	322.33	95760.84	313.46	95512.95	304.32
1	244.23	244.23	63.51000071	55.79000115	49.82999861	gi|241997714	spectrin alpha chain, putative [Ixodes scapularis]	1	auto	1.013228297	90.25999904	RFQYFK	iTRAQ4plex@N-term; iTRAQ4plex(K)@6	missed R-F@1	-0.000782864	1175.668701	588.8416	1175.669556	588.842041	2	10	2.1.1.2286.1	0	-1	-1			1.039346	0.5340402	0.9321821	0.544894	0.8995698	0.5371431									69107.1	256.06	68405.39	263.08	64331.48	257.02	66088.63	257.01
1	244.23	244.23	63.51000071	55.79000115	49.82999861	gi|241997714	spectrin alpha chain, putative [Ixodes scapularis]	0	auto - shared MS/MS	0.966576338	89.17999864	FLADFR	iTRAQ4plex@N-term		0.000663475	911.4994507	456.757	911.4986572	456.7566223	2	10	4.1.1.4081.1	0	-1	-1			0.9838817	0.1973933	0.8202861	0.2059678	0.7979823	0.2345491									520715.4	702.5	487922.3	703.07	426546	663.85	441736.2	847.54
1	244.23	244.23	63.51000071	55.79000115	49.82999861	gi|241997714	spectrin alpha chain, putative [Ixodes scapularis]	0	auto - shared MS/MS	0.879426003	86.83999777	EALIEK	iTRAQ4plex@N-term; iTRAQ4plex(K)@6		-0.000509605	989.5996704	495.8071	989.6000977	495.807312	2	10	6.1.1.1900.1	0	-1	-1			1.011599	0.3268684	0.8638529	0.3384933	0.8567656	0.3332175									187310.6	422.01	180458.8	427.36	161585.4	408.2	170605.7	418.85
1	244.23	244.23	63.51000071	55.79000115	49.82999861	gi|241997714	spectrin alpha chain, putative [Ixodes scapularis]	0	auto - shared MS/MS	0.853872001	85.98999977	EQVLGR	iTRAQ4plex@N-term		0.00173065	844.4906616	423.2526	844.4888306	423.251709	2	10	6.1.1.1264.1	0	-1	-1			0.9891159	0.2947791	0.7866485	0.3121858	0.7908468	0.3061591									232658.5	469.6	219166.1	470.85	182767.8	435.28	195605.3	450.29
1	244.23	244.23	63.51000071	55.79000115	49.82999861	gi|241997714	spectrin alpha chain, putative [Ixodes scapularis]	1	auto	0.823908806	84.95000005	LDESYLLHR	iTRAQ4plex@N-term		0.000549051	1288.690308	430.5707	1288.689697	430.5705261	3	10	12.1.1.3323.1	0	-1	-1			1.021222	0.8144053	0.9053079	0.8335941	0.8519602	0.8724282									29996.13	168.67	29173.78	171.87	27118.25	166.88	27167.76	181.22
1	244.23	244.23	63.51000071	55.79000115	49.82999861	gi|241997714	spectrin alpha chain, putative [Ixodes scapularis]	1	auto	0.732828259	81.51000142	HAEIMATWEMLK	iTRAQ4plex@N-term; iTRAQ4plex(K)@12		-0.00147764	1746.902832	583.3082	1746.904053	583.3086548	3	10	2.1.1.5174.1	0	-1	-1			1.025637	1.16531	0.9824616	1.167013	0.9936145	1.128675									14634.35	117.82	14294.68	120.43	14357.84	121.3	15458.26	122.28
1	244.23	244.23	63.51000071	55.79000115	49.82999861	gi|241997714	spectrin alpha chain, putative [Ixodes scapularis]	0	auto - shared MS/MS	0.709965408	80.44999838	LQDSLR	iTRAQ4plex@N-term		-0.00378324	874.4956665	438.2551	874.4993896	438.2569885	2	10	9.1.1.1813.1	0	-1	-1			1.025436	0.1841483	0.6314133	0.2122401	0.5944104	0.296459									582831.4	743.69	569192.2	755.74	367499.5	623.28	368297.4	985.54
1	244.23	244.23	63.51000071	55.79000115	49.82999861	gi|241997714	spectrin alpha chain, putative [Ixodes scapularis]	0	auto - shared MS/MS	0.686132848	79.43999767	DVELAK	iTRAQ4plex@N-term; iTRAQ4plex(K)@6		-0.000706825	961.5680542	481.7913	961.5687866	481.7916565	2	10	5.1.1.1681.1	0	-1	-1			1.039601	0.533902	0.9725801	0.5384274	0.986986	0.5233446									69187.29	256.24	68501.52	263.43	67197.3	262.62	72594.98	268.43
1	244.23	244.23	63.51000071	55.79000115	49.82999861	gi|241997714	spectrin alpha chain, putative [Ixodes scapularis]	1	auto	0.643974125	77.32999921	FLADYR	iTRAQ4plex@N-term		-0.000201557	927.4934692	464.754	927.4935913	464.7540894	2	9	1.1.1.2866.1	0	-1	-1			1.006846	0.2399501	0.9678936	0.2400388	0.9828814	0.2477681									348687.5	575	334354.1	582.8	337026.5	587.87	364339.9	673.74
1	244.23	244.23	63.51000071	55.79000115	49.82999861	gi|241997714	spectrin alpha chain, putative [Ixodes scapularis]	0	auto - shared MS/MS	0.614393771	75.72000027	IQNLSEK	iTRAQ4plex@N-term; iTRAQ4plex(K)@7		-0.011381	1118.6427	560.3286	1118.653931	560.3342285	2	10	9.1.1.1828.1	0	-1	-1			1.038257	0.2090689	0.6253999	0.2427141	0.6205663	0.2704969									448959.8	652.66	443935.3	667.04	280391.8	544.98	296186.2	675.64
1	244.23	244.23	63.51000071	55.79000115	49.82999861	gi|241997714	spectrin alpha chain, putative [Ixodes scapularis]	1	auto	0.576754153	73.50000143	RDADELESWIHEK	iTRAQ4plex@N-term; iTRAQ4plex(K)@13	missed R-D@1	0.00162214	1914.969727	479.7497	1914.967896	479.7492676	4	10	7.1.1.4086.1	0	-1	-1			1.034031	0.4564318	0.8044102	0.4862218	0.7682809	0.4855742									94679.43	299.7	93238.77	306.6	76055.97	280.7	77329.45	284.74
1	244.23	244.23	63.51000071	55.79000115	49.82999861	gi|241997714	spectrin alpha chain, putative [Ixodes scapularis]	0	auto - shared MS/MS	0.552842021	71.96000218	EDFEK	iTRAQ4plex@N-term; iTRAQ4plex(K)@5	cleaved H-E@N-term	-0.000923042	954.4892578	478.2519	954.4901733	478.2523804	2	8	3.1.1.1412.1	0	-1	-1			0.8504999	0.3399926	0.4581093	0.415665	0.4590887	0.4913603									190906.8	427.12	154633.3	395.87	87335.45	305.95	93172.38	407.6
1	244.23	244.23	63.51000071	55.79000115	49.82999861	gi|241997714	spectrin alpha chain, putative [Ixodes scapularis]	1	auto	0.530177951	70.45000196	KFDEFQK	iTRAQ4plex@N-term; iTRAQ4plex(K)@1; iTRAQ4plex(K)@7	missed K-F@1	0.0107948	1372.782349	458.6014	1372.771606	458.5978088	3	10	9.1.1.2386.1	0	-1	-1			0.9609907	0.1842387	0.7943319	0.1926305	0.7546578	0.1887221									607607.8	761.4	556096.1	751.06	481976	705.13	487464.1	687.88
1	244.23	244.23	63.51000071	55.79000115	49.82999861	gi|241997714	spectrin alpha chain, putative [Ixodes scapularis]	1	auto	0.438898593	63.63000274	LQQFER	iTRAQ4plex@N-term		0.000528538	963.5264893	482.7705	963.5259399	482.7702637	2	9	10.1.1.2112.1	0	-1	-1			0.9969148	0.4605961	0.6718152	0.5151963	0.6913643	0.4896076									94684.62	299.6	89896.93	300.89	63522.75	258.27	69591.41	260.01
1	244.23	244.23	63.51000071	55.79000115	49.82999861	gi|241997714	spectrin alpha chain, putative [Ixodes scapularis]	0	auto - shared MS/MS	0.386158168	58.85999799	NALLER	iTRAQ4plex@N-term		-0.00284605	858.5016479	430.2581	858.5045166	430.2595215	2	9	9.1.1.1759.1	0	-1	-1			0.9388822	0.2041567	0.5108619	0.2473924	0.5107458	0.2719053									497304	686.22	444672.7	669.07	253703	520.94	270020	632.63
1	244.23	244.23	63.51000071	55.79000115	49.82999861	gi|241997714	spectrin alpha chain, putative [Ixodes scapularis]	0	auto - shared MS/MS	0.365522742	56.90000057	GEIDAR	iTRAQ4plex@N-term		0.00129401	803.4272461	402.7209	803.4259033	402.7202454	2	9	4.1.1.698.1	0	-1	-1			1.011358	1.091337	0.9303003	1.105478	0.9270228	1.081008									16801.69	126.22	16183.24	128.11	15609.04	126.59	16558.18	128.71
1	244.23	244.23	63.51000071	55.79000115	49.82999861	gi|241997714	spectrin alpha chain, putative [Ixodes scapularis]	1	auto	0.343901783	54.65999842	HTMLEESYR	iTRAQ4plex@N-term		0.000842614	1308.626221	437.216	1308.625366	437.2157593	3	9	8.1.1.1764.1	0	-1	-1			0.8950199	0.3646736	0.8585404	0.3643573	0.8886333	0.3601478									162101.1	393.44	138173.9	376.07	138978.2	377.67	153136.2	407.46
1	244.23	244.23	63.51000071	55.79000115	49.82999861	gi|241997714	spectrin alpha chain, putative [Ixodes scapularis]	1	auto	0.323306382	52.49999762	CDKLGESLR	iTRAQ4plex@N-term; Methylthio(C)@1; iTRAQ4plex(K)@3	missed K-L@3	-0.000748346	1353.69812	452.24	1353.698853	452.2402039	3	9	13.1.1.2594.1	0	-1	-1			1.002872	0.694422	0.831547	0.7262713	0.8836036	0.7040651									41633.34	198.69	39764.39	200.59	34572.29	189.27	39108.21	202.44
1	244.23	244.23	63.51000071	55.79000115	49.82999861	gi|241997714	spectrin alpha chain, putative [Ixodes scapularis]	1	auto	0.298432022	49.64999855	QKLQDSLR	iTRAQ4plex@N-term; iTRAQ4plex(K)@2	missed K-L@2	0.00137537	1274.75647	425.9261	1274.755005	425.9256287	3	9	10.1.1.1517.1	0	-1	-1			0.9865389	0.5042991	0.7551759	0.5407924	0.7758713	0.5168039									79569.52	274.62	74759.84	274.89	60006.04	249.83	65630.5	252.46
1	244.23	244.23	63.51000071	55.79000115	49.82999861	gi|241997714	spectrin alpha chain, putative [Ixodes scapularis]	1	auto	0.290730029	48.82999957	VQQLFR	iTRAQ4plex@N-term		-0.000438548	933.5514526	467.783	933.5517578	467.7831726	2	9	3.1.1.2986.1	0	-1	-1			1.019838	0.1599083	0.7929736	0.1705383	0.7883402	0.1939881									777208.9	858.57	754877.3	872.77	615455.4	799.62	651359.3	1038.67
1	244.23	244.23	63.51000071	55.79000115	49.82999861	gi|241997714	spectrin alpha chain, putative [Ixodes scapularis]	0	auto - discordant peptide type	0.28903687	95.31000257	LVAANHYAGNDIEDK	iTRAQ4plex@N-term; Deamidated(N)@5; iTRAQ4plex(K)@15		0.063148297	1918.03064	640.3508	1917.967529	640.329834	3	13	9.1.1.2645.1	0	-1	-1			1.146294	0.4365878	0.9035645	0.4626293	0.9052418	0.4464895									98359.23	306.69	107378.8	328.14	88751.22	303.32	94656.17	302.5
1	244.23	244.23	63.51000071	55.79000115	49.82999861	gi|241997714	spectrin alpha chain, putative [Ixodes scapularis]	0	auto - shared MS/MS	0.276544303	47.06999958	LLLSK	iTRAQ4plex@N-term; iTRAQ4plex(K)@5	cleaved E-L@N-term	0.000383972	860.5942993	431.3044	860.5938721	431.3041992	2	8	2.1.1.2605.1	0	-1	-1			1.012525	0.3172141	1.039286	0.3114901	1.044531	0.3030099									199322.6	435.24	192207.3	442.26	206867.2	459.53	221333.5	464.98
1	244.23	244.23	63.51000071	55.79000115	49.82999861	gi|241997714	spectrin alpha chain, putative [Ixodes scapularis]	0	auto - shared MS/MS	0.265200168	45.71999907	AIIAK	iTRAQ4plex@N-term; iTRAQ4plex(K)@5	cleaved P-A@N-term	0.00353343	802.555481	402.285	802.552002	402.2832947	2	8	11.1.1.1499.1	0	-1	-1			0.9652283	0.1365832	0.9797639	0.1343644	0.9680601	0.1355873									1103098	1022.6	1014032	1017.13	1079284	1049.74	1135235	1123.26
1	244.23	244.23	63.51000071	55.79000115	49.82999861	gi|241997714	spectrin alpha chain, putative [Ixodes scapularis]	0	auto - shared MS/MS	0.260427654	45.07000148	AWIAR	iTRAQ4plex@N-term		0.00104485	759.4524536	380.7335	759.451355	380.7329407	2	8	1.1.1.1822.1	0	-1	-1			0.9380969	0.3485231	1.911187	0.2893946	1.872464	0.2932155									175200.9	407.3	156527.8	406.44	334379.5	576.3	348753.9	623.19
1	244.23	244.23	63.51000071	55.79000115	49.82999861	gi|241997714	spectrin alpha chain, putative [Ixodes scapularis]	0	auto - shared MS/MS	0.251037151	43.84999871	ALIEK	iTRAQ4plex@N-term; iTRAQ4plex(K)@5	cleaved E-A@N-term	0.00153467	860.559082	431.2868	860.5574951	431.2860107	2	8	9.1.1.1960.1	0	-1	-1			0.9643501	0.2471374	1.88393	0.2078554	1.833212	0.3010251									342729.7	570.35	314770.3	575.12	644787.6	803.02	667934.1	1675.47
1	244.23	244.23	63.51000071	55.79000115	49.82999861	gi|241997714	spectrin alpha chain, putative [Ixodes scapularis]	1	auto	0.251037151	43.90999973	DVVLSSDDYGR	iTRAQ4plex@N-term		-0.00114538	1368.66333	685.3389	1368.664307	685.3394165	2	9	5.1.1.2230.1	0	-1	-1			0.9536504	0.9346566	1.273268	0.8546602	1.328448	0.8320708									23841.98	150.27	21654.04	149.45	30315.33	174.99	33671.02	182.91
1	244.23	244.23	63.51000071	55.79000115	49.82999861	gi|241997714	spectrin alpha chain, putative [Ixodes scapularis]	0	auto - shared MS/MS	0.247183561	43.39999855	LTLLR	iTRAQ4plex@N-term	cleaved S-L@N-term	0.0012894	758.5148926	380.2647	758.5136108	380.2640686	2	8	4.1.1.2843.1	0	-1	-1			1.035093	0.4297691	0.9026027	0.4423338	0.9009159	0.4446462									106907.5	318.48	105388.9	326.46	96361.8	315.08	102391	337.99
1	244.23	244.23	63.51000071	55.79000115	49.82999861	gi|241997714	spectrin alpha chain, putative [Ixodes scapularis]	1	auto	0.246416941	43.32000017	FAVHR	iTRAQ4plex@N-term	cleaved D-F@N-term	0.00154553	772.4483032	387.2314	772.4465942	387.2305603	2	8	13.1.1.1130.1	0	-1	-1			1.040499	0.2984616	0.7289433	0.3292584	0.7779891	0.3231452									220411.8	457.31	218415.8	468.61	160446	410.2	182296.2	451.62
1	244.23	244.23	63.51000071	55.79000115	49.82999861	gi|241997714	spectrin alpha chain, putative [Ixodes scapularis]	0	auto - shared MS/MS	0.239577517	42.41000116	EALIK	iTRAQ4plex@N-term; iTRAQ4plex(K)@5	cleaved V-E@N-term	0.0020818	860.5594482	431.287	860.5574951	431.2860107	2	8	7.1.1.1674.1	0	-1	-1			1.027094	0.2356349	1.623059	0.2083339	1.673003	0.2127346									362066.2	587.22	354165	605.4	586843.5	767.37	643952.5	886.5
1	244.23	244.23	63.51000071	55.79000115	49.82999861	gi|241997714	spectrin alpha chain, putative [Ixodes scapularis]	0	auto - shared MS/MS	0.238824189	42.26999879	VELAK	iTRAQ4plex@N-term; iTRAQ4plex(K)@5	cleaved D-V@N-term	-0.000174244	846.541687	424.2781	846.5418091	424.2781982	2	8	9.1.1.1737.1	0	-1	-1			1.039581	0.1697456	0.4519024	0.2228904	0.4613164	0.2309895									680804.3	806.27	674043.4	819.68	307232.4	580.13	333880	662.15
1	244.23	244.23	63.51000071	55.79000115	49.82999861	gi|241997714	spectrin alpha chain, putative [Ixodes scapularis]	0	auto - shared MS/MS	0.235077024	41.80000126	ALLER	iTRAQ4plex@N-term	cleaved E-A@N-term	-0.00906386	744.4524536	373.2335	744.4615479	373.2380676	2	8	9.1.1.1638.1	0	-1	-1			0.9666513	0.2764774	0.701335	0.3017182	0.6826859	0.3125874									267565.3	503.48	246324.2	498.96	187393.9	441.97	194186.9	484.7
1	244.23	244.23	63.51000071	55.79000115	49.82999861	gi|241997714	spectrin alpha chain, putative [Ixodes scapularis]	0	auto - shared MS/MS	0.202040359	37.14999855	LIEAK	iTRAQ4plex@N-term; iTRAQ4plex(K)@5	cleaved E-L@N-term	0.000659791	860.5580444	431.2863	860.5574951	431.2860107	2	8	10.1.1.1967.1	0	-1	-1			0.9957351	0.2089304	0.944216	0.2098014	0.9707546	0.2036912									463052.1	663.17	439117.8	667.99	436617.6	669.4	477868.6	692.15
1	244.23	244.23	63.51000071	55.79000115	49.82999861	gi|241997714	spectrin alpha chain, putative [Ixodes scapularis]	1	auto	0.192464978	35.76999903	SEDFGR	iTRAQ4plex@N-term		-0.00390273	853.4012451	427.7079	853.4051514	427.7098694	2	8	4.1.1.949.1	0	-1	-1			0.9799625	0.2766867	0.7516875	0.2966014	0.7816452	0.28741									265319.3	501.43	247620	500.4	199161.9	455.27	220469.1	477.39
1	244.23	244.23	63.51000071	55.79000115	49.82999861	gi|241997714	spectrin alpha chain, putative [Ixodes scapularis]	1	auto	0.185086817	34.74000096	YLLHR	iTRAQ4plex@N-term	cleaved S-Y@N-term	0.00131663	844.5054932	423.26	844.5040894	423.2593384	2	8	1.1.1.1528.1	0	-1	-1			1.030107	0.2798754	1.040735	0.2760997	1.022791	0.2848742									253322.5	490.21	248521.2	502.5	263277.6	518.49	275441.7	575.84
1	244.23	244.23	63.51000071	55.79000115	49.82999861	gi|241997714	spectrin alpha chain, putative [Ixodes scapularis]	1	auto	0.178486481	33.70999992	YSQFK	iTRAQ4plex@N-term; iTRAQ4plex(K)@5		-0.00153005	959.5304565	480.7725	959.5319824	480.7732849	2	8	10.1.1.1743.1	0	-1	-1			0.9444345	0.2702889	0.8651706	0.2737125	0.7859952	0.2996737									284600.8	519.15	255985.5	510.57	245888.3	501.78	237807.3	565.41
1	244.23	244.23	63.51000071	55.79000115	49.82999861	gi|241997714	spectrin alpha chain, putative [Ixodes scapularis]	0	auto - shared MS/MS	0.173277482	32.92999864	ALVER	iTRAQ4plex@N-term	cleaved A-A@N-term	0.0028334	730.4488525	366.2317	730.4459229	366.2302246	2	8	6.1.1.984.1	0	-1	-1			0.9724383	0.957051	0.708038	1.043628	0.7274168	1.003793									22255.19	145.21	20611.08	144.31	15735.77	128.17	17210.12	131.28
1	244.23	244.23	63.51000071	55.79000115	49.82999861	gi|241997714	spectrin alpha chain, putative [Ixodes scapularis]	0	auto - shared MS/MS	0.166852891	31.92999959	LGESLR	iTRAQ4plex@N-term		0.00151773	817.4794922	409.747	817.4779663	409.7462463	2	8	10.1.1.1765.1	0	-1	-1			0.9224795	0.4970672	0.7001071	0.5346634	0.6740999	0.5240597									85063.18	283.76	74731.85	275.39	59471.13	248.49	60958.62	246.38
1	244.23	244.23	63.51000071	55.79000115	49.82999861	gi|241997714	spectrin alpha chain, putative [Ixodes scapularis]	1	auto	0.148741648	29.0199995	LQAPMGNRR	iTRAQ4plex@N-term	missed R-R@8	0.00166138	1185.654053	396.2253	1185.652222	396.2247009	3	8	13.1.1.1315.1	0	-1	-1			1.00831	0.3575971	0.585998	0.4213787	0.6175022	0.4219715									155865	384.44	149675.3	387.54	91210.53	311.62	102319	350.32
1	244.23	244.23	63.51000071	55.79000115	49.82999861	gi|241997714	spectrin alpha chain, putative [Ixodes scapularis]	0	auto - shared MS/MS	0.146910474	28.74000072	EVLQR	iTRAQ4plex@N-term	cleaved V-E@N-term	0.000176321	787.4676514	394.7411	787.4674072	394.7409668	2	8	6.1.1.1300.1	0	-1	-1			0.9057159	0.6475039	1.865574	0.5340747	1.77881	0.5303968									51836.55	221.48	44713.17	217.54	96571.45	309.45	98024.55	308.06
1	244.23	244.23	63.51000071	55.79000115	49.82999861	gi|241997714	spectrin alpha chain, putative [Ixodes scapularis]	1	auto	0.133712649	26.49999857	REELNEAWNK	iTRAQ4plex@N-term; iTRAQ4plex(K)@10	missed R-E@1	-0.00648055	1575.818481	526.2801	1575.824829	526.2822266	3	8	7.1.1.2210.1	0	-1	-1			0.951984	0.6241837	0.9483867	0.6171524	0.9351599	0.6251711									53277.03	224.99	48303.33	222.02	50457.48	227.08	52965.75	244.16
1	244.23	244.23	63.51000071	55.79000115	49.82999861	gi|241997714	spectrin alpha chain, putative [Ixodes scapularis]	0	auto - shared MS/MS	0.131355569	26.12999976	EDSFR	iTRAQ4plex@N-term		0.000433514	796.3840942	399.1993	796.383728	399.1991272	2	8	3.1.1.962.1	0	-1	-1			1.01751	0.403094	0.7394938	0.4391872	0.7343405	0.4238906									122354.1	340.64	118567.3	345.63	90355.2	306.91	95518.02	305.32
1	244.23	244.23	63.51000071	55.79000115	49.82999861	gi|241997714	spectrin alpha chain, putative [Ixodes scapularis]	0	auto - discordant peptide type	0.111820504	55.55999875	LINGDHPERETIR	iTRAQ4plex@N-term; Deamidated(N)@3	missed R-E@9	-0.00332901	1693.883789	424.4782	1693.886963	424.4790039	4	10	7.1.1.2045.1	0	-1	-1			0.9645507	0.5765533	1.038446	0.5581173	1.066509	0.562008									61979.71	242.32	56935.35	241.26	64273.76	256	70272.17	283.71
1	244.23	244.23	63.51000071	55.79000115	49.82999861	gi|241997714	spectrin alpha chain, putative [Ixodes scapularis]	0	auto - shared MS/MS	0.104577452	21.35999948	EGLER	iTRAQ4plex@N-term	cleaved H-E@N-term	0.00242908	746.4068604	374.2107	746.40448	374.2095032	2	8	3.1.1.190.1	0	-1	-1			0.9606905	1.291414	0.9965881	1.263464	1.062384	1.212786									12373.79	108.27	11321.23	107.53	12314.55	112.24	13975.05	117.36
1	244.23	244.23	63.51000071	55.79000115	49.82999861	gi|241997714	spectrin alpha chain, putative [Ixodes scapularis]	0	auto - shared MS/MS	0.095825627	19.78999972	TEIDAR	iTRAQ4plex@N-term		0.00181465	847.4541016	424.7343	847.4521484	424.7333374	2	8	3.1.1.707.1	0	-1	-1			1.009333	0.7593822	0.8277617	0.7961015	0.8097836	0.7771575									34683.29	181.35	33339.75	183.6	28669.87	172.11	29857.85	171.67
1	244.23	244.23	63.51000071	55.79000115	49.82999861	gi|241997714	spectrin alpha chain, putative [Ixodes scapularis]	0	auto - shared MS/MS	0.088309839	18.38999987	ALIKK	iTRAQ4plex@N-term; iTRAQ4plex(K)@4; iTRAQ4plex(K)@5	cleaved E-A@N-term; missed K-K@4	-0.000670081	1003.711304	502.8629	1003.711914	502.8632507	2	7	1.1.1.1592.1	0	-1	-1			1.035813	0.3617553	0.7937441	0.38744	0.8043808	0.3763905									150596.9	378.09	148560.9	386.93	119370.4	352.25	128779.5	361.13
1	244.23	244.23	63.51000071	55.79000115	49.82999861	gi|241997714	spectrin alpha chain, putative [Ixodes scapularis]	0	auto - shared MS/MS	0.08249449	17.3299998	VDEVK	iTRAQ4plex@N-term; iTRAQ4plex(K)@5	cleaved A-V@N-term	0.00168766	876.5177002	439.2661	876.5159912	439.2652893	2	7	6.1.1.1368.1	0	-1	-1			1.054683	0.1517488	0.1388239	0.3619527	0.1565912	0.2980066									839273.9	893.38	843010.9	911.73	116350.4	402.51	139714.1	388.89
1	244.23	244.23	63.51000071	55.79000115	49.82999861	gi|241997714	spectrin alpha chain, putative [Ixodes scapularis]	1	auto	0.072116591	15.27999938	LEQFK	iTRAQ4plex@N-term; iTRAQ4plex(K)@5	cleaved M-L@N-term	-0.000764865	951.5625	476.7885	951.5632935	476.7889404	2	7	10.1.1.2266.1	0	-1	-1			1.0121	0.6399785	0.6283104	0.7355933	0.6166035	0.7063298									48610.35	214.77	46855.4	216.94	30500.23	179.38	31864.27	175.6
1	244.23	244.23	63.51000071	55.79000115	49.82999861	gi|241997714	spectrin alpha chain, putative [Ixodes scapularis]	1	auto	0.070581079	15.00999928	WQQLKDK	iTRAQ4plex@N-term; iTRAQ4plex(K)@5; iTRAQ4plex(K)@7	missed K-D@5	0.00335864	1376.817383	459.9464	1376.814209	459.9453125	3	8	12.1.1.2177.1	0	-1	-1			0.9918335	0.4587845	0.9042529	0.4660285	0.9302938	0.4500379									96116.45	301.91	90791.23	303.6	86793.61	298.8	95057.66	306.36
1	244.23	244.23	63.51000071	55.79000115	49.82999861	gi|241997714	spectrin alpha chain, putative [Ixodes scapularis]	0	auto - low confidence	0.04431225	9.703999758	FQYFK	iTRAQ4plex@N-term; iTRAQ4plex(K)@5		-0.00734605	1019.561096	510.7878	1019.568359	510.7914734	2	7	3.1.1.3223.1	0	-1	-1			0.9811696	0.3117327	0.6404859	0.3526524	0.6394516	0.3662248									208466	444.49	194799	442.99	133335.2	374.53	141713.8	421.96
1	244.23	244.23	63.51000071	55.79000115	49.82999861	gi|241997714	spectrin alpha chain, putative [Ixodes scapularis]	0	auto - low confidence	0.04191415	9.20599997	KIIK	iTRAQ4plex@N-term; iTRAQ4plex(K)@1; iTRAQ4plex(K)@4	cleaved Q-K@N-term; missed K-I@1	-0.00118085	932.673645	467.3441	932.6748047	467.3446655	2	6	1.1.1.1355.1	0	-1	-1			1.037878	0.6471877	1.340496	0.5994923	1.373475	0.5852719									47404.76	212.08	46857.11	219.13	63458.18	253.23	69216.86	261.19
1	244.23	244.23	63.51000071	55.79000115	49.82999861	gi|241997714	spectrin alpha chain, putative [Ixodes scapularis]	0	auto - low confidence	0.04191415	9.20599997	LIKK	iTRAQ4plex@N-term; iTRAQ4plex(K)@3; iTRAQ4plex(K)@4	cleaved N-L@N-term; missed K-K@3	-0.00118085	932.673645	467.3441	932.6748047	467.3446655	2	6	1.1.1.1355.1	0	-1	-1			1.037878	0.6471877	1.340496	0.5994923	1.373475	0.5852719									47404.76	212.08	46857.11	219.13	63458.18	253.23	69216.86	261.19
1	244.23	244.23	63.51000071	55.79000115	49.82999861	gi|241997714	spectrin alpha chain, putative [Ixodes scapularis]	0	auto - low confidence	0.031984288	7.108999789	FQYFKR	iTRAQ4plex@N-term; iTRAQ4plex(K)@5	missed K-R@5	0.00153231	1175.671021	392.8976	1175.669556	392.8970947	3	7	5.1.1.2284.1	0	-1	-1			1.021202	0.6442561	0.9362996	0.6533109	0.9399178	0.6319591									47959.25	213.28	46643.54	217.43	44842.24	214.61	47921.62	215.17
1	244.23	244.23	63.51000071	55.79000115	49.82999861	gi|241997714	spectrin alpha chain, putative [Ixodes scapularis]	0	auto - low confidence	0.030584089	6.844999641	LTFAK	iTRAQ4plex@N-term; iTRAQ4plex(K)@5	cleaved F-L@N-term	0.00251926	866.5494995	434.282	866.546936	434.2807312	2	7	2.1.1.2402.1	0	-1	-1			1.000554	0.2892449	0.5679513	0.3436653	0.5747468	0.3252516									239309	476.58	228037.9	478.35	135728.3	380.15	146219.4	376.01
1	244.23	244.23	63.51000071	55.79000115	49.82999861	gi|241997714	spectrin alpha chain, putative [Ixodes scapularis]	0	auto - low confidence	0.019542107	4.399999976	IRALR	iTRAQ4plex@N-term	cleaved E-I@N-term; missed R-A@2	-0.00940946	771.5106812	386.7626	771.5200806	386.767334	2	7	2.1.1.2414.1	0	-1	-1			0.957607	0.4259945	0.8183978	0.4409654	0.7857192	0.4742325									113556.9	327.97	103563.8	324.3	92806.4	309.25	94852.76	356.78
1	244.23	244.23	63.51000071	55.79000115	49.82999861	gi|241997714	spectrin alpha chain, putative [Ixodes scapularis]	0	auto - discordant peptide type	0.016824927	88.41000199	LCSIHSDHGDQIR	iTRAQ4plex@N-term; Methylthio(C)@2; iTRAQ4plex(H)@5		-0.000238859	1813.880493	605.6341	1813.880737	605.6341553	3	13	1.1.1.1769.1	0	-1	-1			1.185535	0.7726566	0.8952854	0.828842	0.8892971	0.8063381									30773.9	171.13	34745.95	186.39	27513.39	169.1	29093.68	169.88
1	244.23	244.23	63.51000071	55.79000115	49.82999861	gi|241997714	spectrin alpha chain, putative [Ixodes scapularis]	0	auto - discordant peptide type	0.015022875	84.54999924	LLVGSDDYGRDLTGVQNLR	iTRAQ4plex@N-term	missed R-D@10	-3.99815011	2230.179688	744.4005	2234.177734	745.7331543	3	13	1.1.1.4863.1	0	-1	-1			0.9931232	0.9796106	0.9276031	0.9876067	0.9199845	0.9624738									21069.46	141.32	19928.01	142.28	19517.12	141.48	20606.45	142.24
1	244.23	244.23	63.51000071	55.79000115	49.82999861	gi|241997714	spectrin alpha chain, putative [Ixodes scapularis]	0	auto - low confidence	0.010995384	2.481999993	VESLLK	iTRAQ4plex@N-term; iTRAQ4plex(K)@6	cleaved S-V@N-term	3.87E-06	975.6208496	488.8177	975.6207886	488.817688	2	7	10.1.1.2646.1	0	-1	-1			0.9401559	0.2083825	1.091508	0.1974917	1.140792	0.2136948									482429.3	676.32	431957.5	665.97	525848.6	731.47	585072.1	943.62
1	244.23	244.23	63.51000071	55.79000115	49.82999861	gi|241997714	spectrin alpha chain, putative [Ixodes scapularis]	0	auto - discordant peptide type	0.010550182	15.02999961	QVLDR	iTRAQ4plex@N-term; Deamidated(Q)@1	cleaved D-Q@N-term	0.00540872	774.4411011	388.2278	774.43573	388.2251587	2	8	3.1.1.1123.1	0	-1	-1			0.9421161	0.271669	0.7750732	0.2846561	0.7500494	0.3105177									281656.3	516.44	252715.1	506.59	218002.9	474.67	224583.8	562.81
1	244.23	244.23	63.51000071	55.79000115	49.82999861	gi|241997714	spectrin alpha chain, putative [Ixodes scapularis]	0	auto - low confidence	0.009217308	14.18000013	SVEALK	iTRAQ4plex@N-term; iTRAQ4plex(K)@6	cleaved N-S@N-term	-0.00313154	933.5706787	467.7926	933.5738525	467.79422	2	8	8.1.1.1658.1	0	-1	-1			0.9855319	0.08724277	0.9758301	0.08650755	0.9946042	0.08373754									2715813	1633.23	2549047	1611.1	2646514	1645.74	2871569	1673.27
1	244.23	244.23	63.51000071	55.79000115	49.82999861	gi|241997714	spectrin alpha chain, putative [Ixodes scapularis]	0	auto - discordant peptide type	0.006563769	39.98999894	NDIEDK	iTRAQ4plex@N-term; iTRAQ4plex(K)@6	cleaved G-N@N-term	0.00176838	1020.534851	511.2747	1020.533142	511.2738342	2	10	2.1.1.1211.1	0	-1	-1			1.005471	0.5313109	1.329554	0.4883907	1.335976	0.4845887									71607.07	260.57	68569.76	265.46	95074.06	309.7	101700.7	325.46
1	244.23	244.23	63.51000071	55.79000115	49.82999861	gi|241997714	spectrin alpha chain, putative [Ixodes scapularis]	0	auto - low confidence	0.002176919	0.505700009	KHEDFDK	iTRAQ4plex@N-term; iTRAQ4plex(K)@1; iTRAQ4plex(K)@7	missed K-H@1	0.000434822	1349.730957	450.9176	1349.730469	450.91745	3	7	5.1.1.1104.1	0	-1	-1			0.8967437	0.6486546	0.58902	0.7335505	0.5411527	0.7258689									50686.99	218.98	43288.47	209.45	29814.44	176.75	29159.87	170.09
1	244.23	244.23	63.51000071	55.79000115	49.82999861	gi|241997714	spectrin alpha chain, putative [Ixodes scapularis]	0	auto - discordant peptide type	0.001740662	19.49000061	ESLRAYQLVR	iTRAQ4plex@N-term	cleaved G-E@N-term; missed R-A@4	-0.011991	1377.773071	689.8938	1377.785034	689.8997803	2	10	7.1.1.2091.1	0	-1	-1			1.068933	0.2422547	0.08014703	0.8257237	0.08335833	0.6114576									326496.7	556.97	332381.4	571.72	26131.62	211.12	28933.24	169.89
1	244.23	244.23	63.51000071	55.79000115	49.82999861	gi|241997714	spectrin alpha chain, putative [Ixodes scapularis]	0	auto - low confidence	0.000869459	3.303999826	AVQGLLK	iTRAQ4plex@N-term; iTRAQ4plex(K)@7	cleaved A-A@N-term	0.00231831	1015.665649	508.8401	1015.66333	508.8389587	2	9	12.1.1.2335.1	0	-1	-1			1.061159	0.2829929	0.989938	0.2857078	1.010241	0.2819376									243682.3	481.24	246270.3	499.17	240897.4	497.37	261708.9	526.6
1	244.23	244.23	63.51000071	55.79000115	49.82999861	gi|241997714	spectrin alpha chain, putative [Ixodes scapularis]	1	auto	0	99.00000095	ADVVESWIADKETHVR	iTRAQ4plex@N-term; iTRAQ4plex(K)@11	missed K-E@11	-0.000419185	2142.130859	715.0509	2142.131348	715.0510254	3	21	12.1.1.4725.1	0	-1	-1			0.9968997	0.5258355	0.91486	0.5330934	0.936668	0.5141973									72951.64	262.98	69261.82	265.15	66648.41	261.75	72642.37	266.36
1	244.23	244.23	63.51000071	55.79000115	49.82999861	gi|241997714	spectrin alpha chain, putative [Ixodes scapularis]	1	auto	0	99.00000095	ADVVESWIADKETHVR	iTRAQ4plex@N-term; iTRAQ4plex(K)@11	missed K-E@11	1.36E-05	2142.131348	536.5401	2142.131348	536.5401001	4	15	11.1.1.4678.1	0	-1	-1			0.9890623	0.6202129	0.7134914	0.6777562	0.6897097	0.7211568									52490.3	223.05	49443.6	223.37	37399.68	197.47	38487.05	224.25
1	244.23	244.23	63.51000071	55.79000115	49.82999861	gi|241997714	spectrin alpha chain, putative [Ixodes scapularis]	1	auto	0	99.00000095	ADVVESWIADKETHVR	iTRAQ4plex@N-term; iTRAQ4plex(K)@11	missed K-E@11	-0.00119993	2142.130127	536.5398	2142.131348	536.5401001	4	14	12.1.1.4717.1	0	-1	-1			1.000784	0.595037	0.9075791	0.605306	0.9183678	0.5867897									56837.21	232.13	54172.72	234.43	51513.06	230.14	55490.5	233.8
1	244.23	244.23	63.51000071	55.79000115	49.82999861	gi|241997714	spectrin alpha chain, putative [Ixodes scapularis]	0	auto - discordant peptide type	0	74.4599998	ADVVESWIADKETHVR	iTRAQ4plex@N-term; iTRAQ4plex(K)@11	missed K-E@11	2.952150106	2145.083252	537.2781	2142.131348	536.5401001	4	12	11.1.1.4770.1	0	-1	-1			1.000666	0.9032949	0.6848561	1.004137	0.6561167	1.019491									24571.41	152.63	23416.74	153.57	16804.65	132.58	17138.8	138.55
1	244.23	244.23	63.51000071	55.79000115	49.82999861	gi|241997714	spectrin alpha chain, putative [Ixodes scapularis]	0	auto - low confidence	0	0	AIIAK	iTRAQ4plex@N-term; iTRAQ4plex(K)@5	cleaved P-A@N-term	0.000286328	802.5522461	402.2834	802.552002	402.2832947	2	6	13.1.1.1655.1	0	-1	-1			0.9825057	0.276881	0.9620793	0.2753923	0.9693217	0.2899082									265526.5	501.64	248456.5	502.91	255104.9	511.16	273618.3	601.68
1	244.23	244.23	63.51000071	55.79000115	49.82999861	gi|241997714	spectrin alpha chain, putative [Ixodes scapularis]	0	auto - low confidence	0	0	AIIAK	iTRAQ4plex@N-term; iTRAQ4plex(K)@5	cleaved P-A@N-term	0.00126289	802.5532837	402.2839	802.552002	402.2832947	2	6	13.1.1.1860.1	0	-1	-1			0.9453112	0.5693414	1.670157	0.4871171	1.53439	0.5142787									65062.48	248.25	58575.07	247.52	108514.5	328.6	106129.4	365.95
1	244.23	244.23	63.51000071	55.79000115	49.82999861	gi|241997714	spectrin alpha chain, putative [Ixodes scapularis]	1	auto	0	98.03000093	AIISADELAK	iTRAQ4plex@N-term; iTRAQ4plex(K)@10		0.000999912	1317.775879	440.2659	1317.77478	440.2655334	3	12	9.1.1.3714.1	0	-1	-1			1.073436	0.4622826	0.9288366	0.4769471	0.9415144	0.4644752									90606.66	293.3	92628.27	305.7	84042.61	294.38	90689.35	302.08
1	244.23	244.23	63.51000071	55.79000115	49.82999861	gi|241997714	spectrin alpha chain, putative [Ixodes scapularis]	0	auto - low confidence	0	0	AIISADELAK	No iTRAQ4plex@N-term; iTRAQ4plex(K)@10		0.0108387	1173.683716	587.8491	1173.672729	587.8436279	2	7	8.1.1.2688.1	0	-1	-1			0.9975463	0.4949471	0.9600157	0.4945977	0.9278377	0.4958729									82383.88	279.51	78267.73	282.05	78980.65	284.24	81261.25	293.87
1	244.23	244.23	63.51000071	55.79000115	49.82999861	gi|241997714	spectrin alpha chain, putative [Ixodes scapularis]	0	auto - low confidence	0	0	AISAQEEK	iTRAQ4plex@N-term; iTRAQ4plex(K)@8		-0.00421346	1162.639526	582.327	1162.643677	582.3291626	2	5	4.1.1.4226.1	0	-1	-1			0.9673798	0.7249784	0.4514446	0.930274	0.431633	0.9001907									38723.05	191.54	35675.82	189.09	17457.18	137.54	17768.61	133.64
1	244.23	244.23	63.51000071	55.79000115	49.82999861	gi|241997714	spectrin alpha chain, putative [Ixodes scapularis]	0	auto - low confidence	0	0	AISAQEEK	iTRAQ4plex@N-term; iTRAQ4plex(K)@8		0.039081801	1162.682861	582.3487	1162.643677	582.3291626	2	5	9.1.1.2230.1	0	-1	-1			0.980921	0.701527	0.8879423	0.7134704	0.8435473	0.7315492									41349.38	197.97	38628.73	198.07	36665.18	193.95	37080.68	205.1
1	244.23	244.23	63.51000071	55.79000115	49.82999861	gi|241997714	spectrin alpha chain, putative [Ixodes scapularis]	1	auto	0	99.00000095	AITSGDRPYVTADELYANLTK	iTRAQ4plex@N-term; iTRAQ4plex(K)@21		0.00115121	2585.359375	647.3471	2585.358154	647.3468018	4	14	1.1.1.5413.1	0	-1	-1			1.080172	0.6207882	0.7838671	0.6752325	0.7293191	0.6838872									49962.79	217.81	51398.09	227.16	39110.12	201.67	38737.67	204.12
1	244.23	244.23	63.51000071	55.79000115	49.82999861	gi|241997714	spectrin alpha chain, putative [Ixodes scapularis]	0	auto - shared MS/MS	0	37.14999855	ALIEK	iTRAQ4plex@N-term; iTRAQ4plex(K)@5	cleaved E-A@N-term	0.000659791	860.5580444	431.2863	860.5574951	431.2860107	2	8	10.1.1.1967.1	0	-1	-1			0.9957351	0.2089304	0.944216	0.2098014	0.9707546	0.2036912									463052.1	663.17	439117.8	667.99	436617.6	669.4	477868.6	692.15
1	244.23	244.23	63.51000071	55.79000115	49.82999861	gi|241997714	spectrin alpha chain, putative [Ixodes scapularis]	0	auto - shared MS/MS	0	15.36000073	ALIEK	iTRAQ4plex@N-term; iTRAQ4plex(K)@5	cleaved E-A@N-term	0.00177881	860.5592651	431.2869	860.5574951	431.2860107	2	7	9.1.1.2221.1	0	-1	-1			0.8704545	0.2752088	0.6910828	0.2917252	0.6564324	0.2939074									287336.8	521.34	238201.7	492.91	198299.5	452.99	200516.7	463.63
1	244.23	244.23	63.51000071	55.79000115	49.82999861	gi|241997714	spectrin alpha chain, putative [Ixodes scapularis]	0	auto - low confidence	0	0	ALIEK	iTRAQ4plex@N-term; iTRAQ4plex(K)@5	cleaved E-A@N-term	0.00189436	860.5594482	431.287	860.5574951	431.2860107	2	6	11.1.1.2123.1	0	-1	-1			1.042061	0.08915324	0.5606481	0.1078231	0.5663909	0.1421923									2470344	1536.66	2451647	1565.78	1383082	1218.09	1487452	1901.92
1	244.23	244.23	63.51000071	55.79000115	49.82999861	gi|241997714	spectrin alpha chain, putative [Ixodes scapularis]	0	auto - low confidence	0	0	ALLER	iTRAQ4plex@N-term	cleaved E-A@N-term	0.00112862	744.4626465	373.2386	744.4615479	373.2380676	2	6	10.1.1.1940.1	0	-1	-1			1.072398	0.4128297	1.097647	0.4060878	1.058632	0.4135458									113966.3	328.94	116396.5	343.56	124922.1	356.85	128259.9	379.86
1	244.23	244.23	63.51000071	55.79000115	49.82999861	gi|241997714	spectrin alpha chain, putative [Ixodes scapularis]	0	auto - shared MS/MS	0	18.38999987	ALLKK	iTRAQ4plex@N-term; iTRAQ4plex(K)@4; iTRAQ4plex(K)@5	cleaved E-A@N-term; missed K-K@4	-0.000670081	1003.711304	502.8629	1003.711914	502.8632507	2	7	1.1.1.1592.1	0	-1	-1			1.035813	0.3617553	0.7937441	0.38744	0.8043808	0.3763905									150596.9	378.09	148560.9	386.93	119370.4	352.25	128779.5	361.13
1	244.23	244.23	63.51000071	55.79000115	49.82999861	gi|241997714	spectrin alpha chain, putative [Ixodes scapularis]	0	auto - shared MS/MS	0	32.0600003	ALVER	iTRAQ4plex@N-term	cleaved A-A@N-term	0.00203995	730.4480591	366.2313	730.4459229	366.2302246	2	8	6.1.1.1035.1	0	-1	-1			1.025202	0.7681039	0.7288893	0.8427514	0.723424	0.8121303									33551.07	178.39	32758.45	181.59	24421.26	159.68	25802.9	158.4
1	244.23	244.23	63.51000071	55.79000115	49.82999861	gi|241997714	spectrin alpha chain, putative [Ixodes scapularis]	0	auto - low confidence	0	0	ALVER	iTRAQ4plex@N-term	cleaved A-A@N-term	0.00234233	730.4483032	366.2314	730.4459229	366.2302246	2	6	8.1.1.1497.1	0	-1	-1			0.9552143	0.1750152	0.3738255	0.242565	0.419056	0.2438478									668347.9	795.65	608010.1	780.01	249500.6	527.3	297744.6	633.64
1	244.23	244.23	63.51000071	55.79000115	49.82999861	gi|241997714	spectrin alpha chain, putative [Ixodes scapularis]	1	auto	0	99.00000095	AQQLGSAHEVQR	iTRAQ4plex@N-term		-0.00938749	1466.761841	489.9279	1466.771118	489.9309998	3	16	8.1.1.1262.1	0	-1	-1			1.012865	0.3925451	0.9654813	0.3933912	0.9262098	0.3901635									130301.7	352.84	125692.4	357.21	125630.2	358.5	128300.6	360.39
1	244.23	244.23	63.51000071	55.79000115	49.82999861	gi|241997714	spectrin alpha chain, putative [Ixodes scapularis]	0	auto - discordant peptide type	0	65.18999934	AQQLGSAHEVQR	iTRAQ4plex@N-term; iTRAQ4plex(S)@6		0.00033544	1610.873413	537.9651	1610.873291	537.9650269	3	12	8.1.1.1104.1	0	-1	-1			0.961092	0.2137052	0.8392684	0.2197718	0.8201067	0.2232412									450446.2	653.23	412301.8	647.19	377523.4	623.42	392719.5	666.54
1	244.23	244.23	63.51000071	55.79000115	49.82999861	gi|241997714	spectrin alpha chain, putative [Ixodes scapularis]	0	auto - low confidence	0	0	AQQLGSAHEVQR	iTRAQ4plex@N-term; iTRAQ4plex(S)@6		0.00972961	1610.882935	403.728	1610.873291	403.7255859	4	9	8.1.1.1111.1	0	-1	-1			0.954307	0.1069078	1.037381	0.1031927	1.031967	0.1263774									1813896	1310.78	1648571	1298.85	1879104	1384.27	1989974	2063.18
1	244.23	244.23	63.51000071	55.79000115	49.82999861	gi|241997714	spectrin alpha chain, putative [Ixodes scapularis]	0	auto - low confidence	0	0	AYQLVR	iTRAQ4plex@N-term		-0.0023402	892.5228882	447.2687	892.5252075	447.2698975	2	5	1.1.1.2723.1	0	-1	-1			0.9726733	0.555808	0.8763229	0.5666503	0.9213894	0.547608									66193.46	250.5	61318.21	249.61	57926.77	244.31	64837.69	256.63
1	244.23	244.23	63.51000071	55.79000115	49.82999861	gi|241997714	spectrin alpha chain, putative [Ixodes scapularis]	0	auto - low confidence	0	0	AYVK	iTRAQ4plex@N-term; iTRAQ4plex(K)@4	cleaved A-A@N-term	-0.0198712	767.4586792	384.7366	767.4785156	384.746521	2	3	3.1.1.2786.1	0	-1	-1			0.9386477	0.3562189	0.671934	0.3911879	0.7120526	0.4027724									163948.6	394.22	146560.7	385.19	110010.5	339.45	124104.9	401.01
1	244.23	244.23	63.51000071	55.79000115	49.82999861	gi|241997714	spectrin alpha chain, putative [Ixodes scapularis]	1	auto	0	99.00000095	DADEIENWIAEK	iTRAQ4plex@N-term; iTRAQ4plex(K)@12		0.00392818	1719.859863	574.2939	1719.855957	574.2926025	3	12	7.1.1.5368.1	0	-1	-1			0.9462412	0.7462109	1.064409	0.7133364	1.118461	0.6939433									37439.36	188.31	33739.42	185.98	39795.77	201.3	44516.23	212.83
1	244.23	244.23	63.51000071	55.79000115	49.82999861	gi|241997714	spectrin alpha chain, putative [Ixodes scapularis]	0	auto - low confidence	0	0	DADEIENWIAEK	iTRAQ4plex@N-term; Deamidated(N)@7; iTRAQ4plex(K)@12		0.00953225	1720.849487	861.432	1720.839966	861.4272461	2	6	2.1.1.1176.1	0	-1	-1			1.007639	0.6074438	0.6698952	0.6824216	0.6952082	0.6467736									54113.82	226.53	51930.25	228.58	36200.55	195.1	39993.77	197.18
1	244.23	244.23	63.51000071	55.79000115	49.82999861	gi|241997714	spectrin alpha chain, putative [Ixodes scapularis]	1	auto	0	99.00000095	DADELESWIHEK	iTRAQ4plex@N-term; iTRAQ4plex(K)@12		0.00155006	1758.868652	587.2968	1758.866821	587.2962036	3	13	7.1.1.4749.1	0	-1	-1			0.9355762	0.5138314	0.8151172	0.5287333	0.802744	0.51748									79149.02	273.87	70523.22	267.89	64426.67	257.57	67544.79	259.9
1	244.23	244.23	63.51000071	55.79000115	49.82999861	gi|241997714	spectrin alpha chain, putative [Ixodes scapularis]	1	auto	0	95.74000239	DADELESWIHEK	iTRAQ4plex@N-term; iTRAQ4plex(K)@12		-0.00504172	1758.862061	587.2946	1758.866821	587.2962036	3	11	7.1.1.4689.1	0	-1	-1			0.9466634	1.13643	0.7246274	1.218218	0.6870748	1.198728									16043.87	123.33	14464.79	121.07	11609.78	109.72	11718.78	107.79
1	244.23	244.23	63.51000071	55.79000115	49.82999861	gi|241997714	spectrin alpha chain, putative [Ixodes scapularis]	0	auto - low confidence	0	0	DADELESWIHEK	iTRAQ4plex@N-term; iTRAQ4plex(S)@7; iTRAQ4plex(K)@12		-0.0056508	1902.963379	476.7481	1902.968872	476.7494812	4	9	7.1.1.4214.1	0	-1	-1			0.916565	0.6934474	0.9162322	0.6844965	0.9279501	0.6647184									44058.65	204.21	38459.34	198.37	40312.23	203.05	43463.53	207.09
1	244.23	244.23	63.51000071	55.79000115	49.82999861	gi|241997714	spectrin alpha chain, putative [Ixodes scapularis]	1	auto	0	99.00000095	DCEQAENWMGSR	iTRAQ4plex@N-term; Methylthio(C)@2		-0.000135811	1614.634644	539.2188	1614.634644	539.218811	3	14	9.1.1.4117.1	0	-1	-1			0.976359	0.4730813	0.839021	0.489288	0.8765466	0.4741972									91087.38	293.79	84698.39	293.13	76318.73	280.8	84879.43	295.05
1	244.23	244.23	63.51000071	55.79000115	49.82999861	gi|241997714	spectrin alpha chain, putative [Ixodes scapularis]	0	auto - low confidence	0	0	DFEK	iTRAQ4plex@N-term; iTRAQ4plex(K)@4	cleaved E-D@N-term	0.00232284	825.4498901	413.7322	825.4476318	413.7310791	2	6	4.1.1.1220.1	0	-1	-1			0.8099602	0.3089278	6.048138	0.2032275	6.015147	0.2123814									267760.5	502.87	206546.4	506.63	1617217	1255.86	1712230	1698.03
1	244.23	244.23	63.51000071	55.79000115	49.82999861	gi|241997714	spectrin alpha chain, putative [Ixodes scapularis]	0	auto - low confidence	0	0	DIADEESWIK	iTRAQ4plex@N-term; iTRAQ4plex(K)@10		-0.015832599	1492.749512	747.382	1492.765259	747.3899536	2	5	7.1.1.3001.1	0	-1	-1			0.9799703	0.784771	0.9623427	0.7800066	1.000026	0.7532673									33103.51	177.12	30895.44	177.37	31812.95	180.56	35192.88	186.6
1	244.23	244.23	63.51000071	55.79000115	49.82999861	gi|241997714	spectrin alpha chain, putative [Ixodes scapularis]	0	auto - discordant peptide type	0	99.00000095	DLAALEDKVMTLGQEADR	iTRAQ4plex@N-term; iTRAQ4plex(K)@8; Oxidation(M)@10	missed K-V@8	-0.00670576	2278.165039	760.3956	2278.171875	760.3978882	3	16	13.1.1.5566.1	0	-1	-1			0.9962249	1.614888	0.9519433	1.616487	0.8937666	1.602897									7742.23	85.67	7345.66	86.4	7359.99	86.73	7356.3	85.31
1	244.23	244.23	63.51000071	55.79000115	49.82999861	gi|241997714	spectrin alpha chain, putative [Ixodes scapularis]	1	auto	0	96.07999921	DLAALGDR	iTRAQ4plex@N-term		0.000798024	973.5322876	487.7734	973.5314331	487.7730103	2	11	8.1.1.2476.1	0	-1	-1			0.9434733	0.3165206	0.6874134	0.3451502	0.6816395	0.3400485									206984.3	442.73	185983.5	433.92	142087.4	384.89	149989.7	396.5
1	244.23	244.23	63.51000071	55.79000115	49.82999861	gi|241997714	spectrin alpha chain, putative [Ixodes scapularis]	1	auto	0	99.00000095	DLGDSLDSVESLLK	iTRAQ4plex@N-term; iTRAQ4plex(K)@14		0.00036123	1777.955688	889.9851	1777.955322	889.9849243	2	21	10.1.1.6260.1	0	-1	-1			1.055916	0.6259187	0.874456	0.6542565	0.8816116	0.6346939									49830.83	217.49	50111.22	224.82	43514.72	212.09	46702.99	215.21
1	244.23	244.23	63.51000071	55.79000115	49.82999861	gi|241997714	spectrin alpha chain, putative [Ixodes scapularis]	1	auto	0	94.9000001	DLIGVQNLIK	iTRAQ4plex@N-term; iTRAQ4plex(K)@10		-0.000834888	1399.863281	467.6284	1399.864258	467.6286926	3	11	2.1.1.5027.1	0	-1	-1			1.008701	0.7812402	0.9497489	0.7855308	0.898594	0.779857									32853.78	176.53	31561.31	178.99	31159.77	178.55	31384.71	177.39
1	244.23	244.23	63.51000071	55.79000115	49.82999861	gi|241997714	spectrin alpha chain, putative [Ixodes scapularis]	0	auto - discordant peptide type	0	99.00000095	DLNGLADSLVDSGQFHSGPIQEK	iTRAQ4plex@N-term; Deamidated(N)@3; iTRAQ4plex(K)@23		-1.58E-05	2715.359863	679.8472	2715.359619	679.847168	4	16	9.1.1.5351.1	0	-1	-1			1.029545	1.137879	0.9584954	1.148947	0.9686421	1.110062									15309.96	120.51	15011.59	123.35	14654.27	122.65	15765.46	123.4
1	244.23	244.23	63.51000071	55.79000115	49.82999861	gi|241997714	spectrin alpha chain, putative [Ixodes scapularis]	0	auto - discordant peptide type	0	99.00000095	DLNGLADSLVDSGQFHSGPIQEK	iTRAQ4plex@N-term; Deamidated(N)@3; iTRAQ4plex(K)@23		-8.63E-05	2715.359375	679.8471	2715.359619	679.847168	4	15	11.1.1.5735.1	0	-1	-1			1.039349	1.397129	1.089644	1.365258	1.129678	1.31555									10126.55	98.05	10023.75	100.96	11019.1	106.06	12161.45	108.31
1	244.23	244.23	63.51000071	55.79000115	49.82999861	gi|241997714	spectrin alpha chain, putative [Ixodes scapularis]	0	auto - discordant peptide type	0	99.00000095	DLNGLADSLVDSGQFHSGPIQEK	iTRAQ4plex@N-term; Deamidated(N)@3; Diphthamide(H)@16; iTRAQ4plex(K)@23		-0.0198003	2857.450439	715.3699	2857.470215	715.3748169	4	16	10.1.1.4357.1	0	-1	-1			0.957684	1.085001	0.9648863	1.069072	0.9281358	1.048352									17550.82	128.94	16007.63	127.81	16911.17	131.34	17317.22	129.51
1	244.23	244.23	63.51000071	55.79000115	49.82999861	gi|241997714	spectrin alpha chain, putative [Ixodes scapularis]	0	auto - discordant peptide type	0	97.32000232	DLNGLADSLVDSGQFHSGPIQEK	iTRAQ4plex@N-term; Deamidated(N)@3; Ser->Oxoalanine(S)@12; iTRAQ4plex(K)@23		0.039740101	2713.383301	679.3531	2713.343994	679.3432617	4	15	11.1.1.5729.1	0	-1	-1			0.9778244	0.9915064	0.873201	1.013518	0.9119244	0.9704058									20732.03	140.17	19306.79	140.02	18078.24	136.5	20098.79	139.91
1	244.23	244.23	63.51000071	55.79000115	49.82999861	gi|241997714	spectrin alpha chain, putative [Ixodes scapularis]	1	auto	0	99.00000095	DLSSVQTLLTK	iTRAQ4plex@N-term; iTRAQ4plex(K)@11		0.00164867	1491.876831	746.9457	1491.875244	746.9448853	2	15	3.1.1.5083.1	0	-1	-1			0.9677407	0.6975752	0.4511165	0.8965474	0.4711564	0.8322219									41818.89	199.06	38542.41	196.54	18839.15	143.13	20946.28	142.99
1	244.23	244.23	63.51000071	55.79000115	49.82999861	gi|241997714	spectrin alpha chain, putative [Ixodes scapularis]	1	auto	0	93.04999709	DLSSVQTLLTK	iTRAQ4plex@N-term; iTRAQ4plex(K)@11		0.000719614	1491.875977	498.2993	1491.875244	498.2990112	3	11	3.1.1.5150.1	0	-1	-1			0.9544116	0.5814178	0.7953806	0.6073518	0.8599361	0.5892212									61156.77	241.11	55588.84	237.55	48575.76	224.42	55908.77	244.82
1	244.23	244.23	63.51000071	55.79000115	49.82999861	gi|241997714	spectrin alpha chain, putative [Ixodes scapularis]	0	auto - low confidence	0	0	DLTGVQNLR	iTRAQ4plex@N-term		0.026014499	1158.673828	580.3442	1158.647827	580.3312378	2	5	2.1.1.5283.1	0	-1	-1			1.025791	0.6564435	0.9892502	0.6562113	1.005146	0.6425093									46119.23	209.16	45055.54	213.83	45560.48	216.08	49281.09	224.29
1	244.23	244.23	63.51000071	55.79000115	49.82999861	gi|241997714	spectrin alpha chain, putative [Ixodes scapularis]	0	auto - low confidence	0	0	DLTGVQNLR	iTRAQ4plex@N-term		-0.032028899	1158.615967	387.2126	1158.647827	387.2232361	3	5	8.1.1.1759.1	0	-1	-1			1.005181	0.5301675	0.6346285	0.606757	0.6724389	0.6407722									71092.19	259.63	68057.1	261.56	45054.85	218.31	50821.09	267.58
1	244.23	244.23	63.51000071	55.79000115	49.82999861	gi|241997714	spectrin alpha chain, putative [Ixodes scapularis]	0	auto - low confidence	0	0	DLTSWINSMM	iTRAQ4plex@N-term; Oxidation(M)@10	cleaved M-A@C-term	0.0127324	1356.630249	679.3224	1356.617554	679.31604	2	8	4.1.1.2132.1	0	-1	-1			1.014602	0.62686	1.331316	0.5774297	1.295517	0.5715965									51175.34	220.3	49449.71	225.33	68036.48	261.84	70481.18	265.04
1	244.23	244.23	63.51000071	55.79000115	49.82999861	gi|241997714	spectrin alpha chain, putative [Ixodes scapularis]	0	auto - low confidence	0	0	DLTSWINSMM	iTRAQ4plex@N-term; Oxidation(M)@10	cleaved M-A@C-term	0.0102355	1356.62793	679.3212	1356.617554	679.31604	2	8	5.1.1.2024.1	0	-1	-1			0.9571387	0.8013043	1.23929	0.7381404	1.223497	0.7250302									32348.01	175.05	29486.95	174.26	40033.22	200.97	42074.57	203.02
1	244.23	244.23	63.51000071	55.79000115	49.82999861	gi|241997714	spectrin alpha chain, putative [Ixodes scapularis]	0	auto - low confidence	0	0	DLVSVQTLQR	iTRAQ4plex@N-term		0.039148301	1301.781738	434.9345	1301.742554	434.9214478	3	5	2.1.1.5271.1	0	-1	-1			1.009316	1.119445	1.74342	0.9688453	1.68705	0.9615952									16204.75	123.96	15576.75	127.31	28212.68	167.74	29062.94	169.34
1	244.23	244.23	63.51000071	55.79000115	49.82999861	gi|241997714	spectrin alpha chain, putative [Ixodes scapularis]	0	auto - low confidence	0	0	DLVSVQTLQR	iTRAQ4plex@N-term		0.00211517	1301.744385	434.9221	1301.742554	434.9214478	3	5	6.1.1.2279.1	0	-1	-1			1.020909	1.190428	2.784642	0.9489735	2.851864	0.9363872									14477.15	117.18	14075.94	122.87	40258.04	199.43	43891.57	206.65
1	244.23	244.23	63.51000071	55.79000115	49.82999861	gi|241997714	spectrin alpha chain, putative [Ixodes scapularis]	0	auto - low confidence	0	0	DLVSVQTLQR	iTRAQ4plex@N-term		0.000788577	1301.743286	434.9217	1301.742554	434.9214478	3	7	12.1.1.3270.1	0	-1	-1			1.05696	1.466199	0.910803	1.513333	0.8538567	1.520002									9083.38	92.88	9143.52	96.08	8261.75	92.17	8245.21	92.73
1	244.23	244.23	63.51000071	55.79000115	49.82999861	gi|241997714	spectrin alpha chain, putative [Ixodes scapularis]	0	auto - low confidence	0	0	DLVSVQTLQRK	iTRAQ4plex@N-term; iTRAQ4plex(K)@11	missed R-K@10	-0.00675012	1573.932861	787.9737	1573.939575	787.9770508	2	6	1.1.1.5763.1	0	-1	-1			1.040947	0.9260772	0.9039504	0.9541498	0.8932942	0.9304535									22955.28	147.6	22757.18	151.67	20721.79	146.08	21799.49	146.61
1	244.23	244.23	63.51000071	55.79000115	49.82999861	gi|241997714	spectrin alpha chain, putative [Ixodes scapularis]	0	auto - low confidence	0	0	DLVSVQTLQRK	iTRAQ4plex@N-term; iTRAQ4plex(K)@11	missed R-K@10	-0.00582797	1573.933716	787.9741	1573.939575	787.9770508	2	6	2.1.1.5977.1	0	-1	-1			1.046848	0.8699564	0.8982085	0.8996354	0.8966004	0.8742796									25929.39	156.88	25851.35	161.6	23257.85	154.85	24714.99	155.98
1	244.23	244.23	63.51000071	55.79000115	49.82999861	gi|241997714	spectrin alpha chain, putative [Ixodes scapularis]	1	auto	0	99.00000095	DLVSWIHDMK	iTRAQ4plex@N-term; iTRAQ4plex(K)@10		0.00464542	1530.815552	511.2791	1530.810791	511.2775574	3	13	3.1.1.6003.1	0	-1	-1			1.023882	0.4794254	0.8536779	0.4997562	0.7942526	0.4983308									86372.91	286.28	84223.8	291.75	73632.86	275.41	72929.87	271.39
1	244.23	244.23	63.51000071	55.79000115	49.82999861	gi|241997714	spectrin alpha chain, putative [Ixodes scapularis]	1	auto	0	99.00000095	DLVSWIHDMK	iTRAQ4plex@N-term; iTRAQ4plex(K)@10		-9.44E-05	1530.810669	511.2775	1530.810791	511.2775574	3	13	4.1.1.5598.1	0	-1	-1			1.093483	0.9129637	0.855473	0.9704013	0.8493688	0.9411775									22976.59	147.74	23927.92	155.08	19628.72	142.66	20746.8	142.59
1	244.23	244.23	63.51000071	55.79000115	49.82999861	gi|241997714	spectrin alpha chain, putative [Ixodes scapularis]	0	auto - discordant peptide type	0	90.28000236	DLVSWIHDMK	iTRAQ4plex@N-term; Oxidation(M)@9; iTRAQ4plex(K)@10		0.000132621	1546.806152	516.6093	1546.805786	516.6091919	3	11	4.1.1.4474.1	0	-1	-1			1.009654	0.6274999	0.9622374	0.6290192	0.9467252	0.6138734									50905.28	219.73	48948.89	222.94	48915.35	223.81	51233.74	223.63
1	244.23	244.23	63.51000071	55.79000115	49.82999861	gi|241997714	spectrin alpha chain, putative [Ixodes scapularis]	0	auto - discordant peptide type	0	89.20999765	DLVSWIHDMK	iTRAQ4plex@N-term; Oxidation(M)@9; iTRAQ4plex(K)@10		-0.000265281	1546.80542	516.6091	1546.805786	516.6091919	3	11	3.1.1.4682.1	0	-1	-1			0.9331837	0.6410078	0.7413963	0.6789473	0.6915808	0.7305762									50842.57	219.4	45185.81	214.18	37642.46	197.31	37380.03	220.36
1	244.23	244.23	63.51000071	55.79000115	49.82999861	gi|241997714	spectrin alpha chain, putative [Ixodes scapularis]	0	auto - low confidence	0	0	DLVSWIHDMK	iTRAQ4plex@N-term; iTRAQ4plex(K)@10		-0.0439118	1530.766846	511.2629	1530.810791	511.2775574	3	6	2.1.1.5698.1	0	-1	-1			0.9934984	1.342651	1.016935	1.319146	1.044684	1.287218									11230.57	103.18	10626.16	104.04	11404.99	107.96	12472.57	112.45
1	244.23	244.23	63.51000071	55.79000115	49.82999861	gi|241997714	spectrin alpha chain, putative [Ixodes scapularis]	0	auto - discordant peptide type	0	99.00000095	DMASQEFR	iTRAQ4plex@N-term		-1.993800044	1124.526123	563.2703	1126.519897	564.2672119	2	13	5.1.1.1760.1	0	-1	-1			0.9908533	0.4845747	0.9392998	0.4865933	0.9634698	0.4739136									86239.41	285.91	81380.91	287.61	80892.84	288.12	88330.99	299.13
1	244.23	244.23	63.51000071	55.79000115	49.82999861	gi|241997714	spectrin alpha chain, putative [Ixodes scapularis]	0	auto - discordant peptide type	0	25.38999915	DMASQEFR	iTRAQ4plex@N-term		-0.042267501	1126.477661	564.2461	1126.519897	564.2672119	2	12	5.1.1.1755.1	0	-1	-1			1.041288	0.5558077	1.005804	0.5555837	1.041898	0.5360109									63811.62	246.06	63281.66	253.31	64093.39	256.36	70679.66	263.15
1	244.23	244.23	63.51000071	55.79000115	49.82999861	gi|241997714	spectrin alpha chain, putative [Ixodes scapularis]	1	auto	0	99.00000095	DVEDEEAWIR	iTRAQ4plex@N-term		-0.00241835	1404.661865	703.3382	1404.664307	703.3394165	2	16	3.1.1.3669.1	0	-1	-1			1.014586	0.4455404	0.8746253	0.4598412	0.8278036	0.4550981									100568.6	308.92	97175.91	313.61	87838.43	300.58	88503.2	297.19
1	244.23	244.23	63.51000071	55.79000115	49.82999861	gi|241997714	spectrin alpha chain, putative [Ixodes scapularis]	1	auto	0	99.00000095	DVEDEEAWIR	iTRAQ4plex@N-term		-0.001808	1404.662476	703.3385	1404.664307	703.3394165	2	16	3.1.1.3734.1	0	-1	-1			0.9840042	0.2109879	0.8205322	0.2201433	0.788969	0.2660421									455747.1	657.22	427098.7	657.79	373439	621.16	382254.9	854.6
1	244.23	244.23	63.51000071	55.79000115	49.82999861	gi|241997714	spectrin alpha chain, putative [Ixodes scapularis]	1	auto	0	99.00000095	EAAELAQWIK	iTRAQ4plex@N-term; iTRAQ4plex(K)@10		0.00431864	1445.816528	723.9155	1445.812256	723.9133911	2	16	11.1.1.5121.1	0	-1	-1			1.015164	0.8023884	0.6490718	0.9129494	0.6486397	0.8805									30872.55	171.11	29848.06	173.18	20010.84	145.17	21288.51	145.65
1	244.23	244.23	63.51000071	55.79000115	49.82999861	gi|241997714	spectrin alpha chain, putative [Ixodes scapularis]	1	auto	0	99.00000095	EAAELAQWIK	iTRAQ4plex@N-term; iTRAQ4plex(K)@10		0.00125568	1445.813477	482.9451	1445.812256	482.9446716	3	12	11.1.1.5118.1	0	-1	-1			1.079296	0.5327326	0.8519929	0.5651451	0.8891968	0.54652									67956.23	254.05	69851.7	265.11	57818.3	245.05	64238.65	256.09
1	244.23	244.23	63.51000071	55.79000115	49.82999861	gi|241997714	spectrin alpha chain, putative [Ixodes scapularis]	1	auto	0	95.80000043	EAAELAQWIK	iTRAQ4plex@N-term; iTRAQ4plex(K)@10		0.00189655	1445.814087	482.9453	1445.812256	482.9446716	3	11	11.1.1.5181.1	0	-1	-1			0.9757096	0.4910709	0.7670302	0.5219712	0.7569343	0.5204594									84469.84	282.96	78492.77	281.85	64701.48	259	67971.85	270.75
1	244.23	244.23	63.51000071	55.79000115	49.82999861	gi|241997714	spectrin alpha chain, putative [Ixodes scapularis]	0	auto - discordant peptide type	0	99.00000095	EAFLGSEDMGGDNVEALIK	iTRAQ4plex@N-term; Oxidation(M)@9; iTRAQ4plex(K)@19		0.000323513	2298.129639	767.0505	2298.129395	767.050354	3	19	8.1.1.5449.1	0	-1	-1			1.014798	0.5372438	0.8659604	0.5568007	0.9029037	0.5339515									69129.76	256.04	66811.59	260.01	59781	248.54	66355.31	255.21
1	244.23	244.23	63.51000071	55.79000115	49.82999861	gi|241997714	spectrin alpha chain, putative [Ixodes scapularis]	1	auto	0	99.00000095	EAFLGSEDMGGDNVEALIK	iTRAQ4plex@N-term; iTRAQ4plex(K)@19		0.000100607	2282.134521	761.7188	2282.134277	761.71875	3	19	8.1.1.5960.1	0	-1	-1			0.9886151	0.7502612	0.896371	0.7630087	0.8871503	0.7437496									36001.45	184.77	33896.48	185.5	32226.11	181.95	33953.65	182.77
1	244.23	244.23	63.51000071	55.79000115	49.82999861	gi|241997714	spectrin alpha chain, putative [Ixodes scapularis]	0	auto - low confidence	0	0	EALIEK	iTRAQ4plex@N-term; iTRAQ4plex(K)@6		0.00443446	989.6044922	495.8095	989.6000977	495.807312	2	5	7.1.1.2115.1	0	-1	-1			1.019846	0.4047538	0.6012691	0.4735414	0.5703063	0.4871701									120930.5	338.69	117456.7	343.22	72611.42	277.26	73318.48	292.26
1	244.23	244.23	63.51000071	55.79000115	49.82999861	gi|241997714	spectrin alpha chain, putative [Ixodes scapularis]	0	auto - low confidence	0	0	EALIK	iTRAQ4plex@N-term; iTRAQ4plex(K)@5	cleaved V-E@N-term	0.00281245	860.5603027	431.2874	860.5574951	431.2860107	2	6	8.1.1.1993.1	0	-1	-1			0.9423152	0.229959	0.9815871	0.2243896	0.9087816	0.2873836									394564.4	611.29	354096.4	601.74	386764.7	627.8	381194.6	922.67
1	244.23	244.23	63.51000071	55.79000115	49.82999861	gi|241997714	spectrin alpha chain, putative [Ixodes scapularis]	0	auto - low confidence	0	0	EALIK	iTRAQ4plex@N-term; iTRAQ4plex(K)@5	cleaved V-E@N-term	0.00043209	860.5578613	431.2862	860.5574951	431.2860107	2	6	8.1.1.2056.1	0	-1	-1			0.9662652	0.2008143	1.278245	0.1841642	1.271827	0.1819707									514096.8	700.19	473095.3	698.14	656234.4	813.48	695091.7	838.83
1	244.23	244.23	63.51000071	55.79000115	49.82999861	gi|241997714	spectrin alpha chain, putative [Ixodes scapularis]	0	auto - low confidence	0	0	EALIK	iTRAQ4plex@N-term; iTRAQ4plex(K)@5	cleaved V-E@N-term	0.00135157	860.5588989	431.2867	860.5574951	431.2860107	2	5	9.1.1.2155.1	0	-1	-1			0.9343106	0.1355104	1.157691	0.1263512	1.124967	0.1318401									1180688	1092.37	1050592	1040.2	1364986	1174.58	1412031	1326.25
1	244.23	244.23	63.51000071	55.79000115	49.82999861	gi|241997714	spectrin alpha chain, putative [Ixodes scapularis]	0	auto - shared MS/MS	0	42.41000116	EALLK	iTRAQ4plex@N-term; iTRAQ4plex(K)@5	cleaved A-E@N-term	0.0020818	860.5594482	431.287	860.5574951	431.2860107	2	8	7.1.1.1674.1	0	-1	-1			1.027094	0.2356349	1.623059	0.2083339	1.673003	0.2127346									362066.2	587.22	354165	605.4	586843.5	767.37	643952.5	886.5
1	244.23	244.23	63.51000071	55.79000115	49.82999861	gi|241997714	spectrin alpha chain, putative [Ixodes scapularis]	0	auto - low confidence	0	0	EALLK	iTRAQ4plex@N-term; iTRAQ4plex(K)@5	cleaved A-E@N-term	0.00281245	860.5603027	431.2874	860.5574951	431.2860107	2	6	8.1.1.1993.1	0	-1	-1			0.9423152	0.229959	0.9815871	0.2243896	0.9087816	0.2873836									394564.4	611.29	354096.4	601.74	386764.7	627.8	381194.6	922.67
1	244.23	244.23	63.51000071	55.79000115	49.82999861	gi|241997714	spectrin alpha chain, putative [Ixodes scapularis]	0	auto - low confidence	0	0	EALLK	iTRAQ4plex@N-term; iTRAQ4plex(K)@5	cleaved A-E@N-term	0.00043209	860.5578613	431.2862	860.5574951	431.2860107	2	6	8.1.1.2056.1	0	-1	-1			0.9662652	0.2008143	1.278245	0.1841642	1.271827	0.1819707									514096.8	700.19	473095.3	698.14	656234.4	813.48	695091.7	838.83
1	244.23	244.23	63.51000071	55.79000115	49.82999861	gi|241997714	spectrin alpha chain, putative [Ixodes scapularis]	0	auto - low confidence	0	0	EALLK	iTRAQ4plex@N-term; iTRAQ4plex(K)@5	cleaved A-E@N-term	0.00135157	860.5588989	431.2867	860.5574951	431.2860107	2	5	9.1.1.2155.1	0	-1	-1			0.9343106	0.1355104	1.157691	0.1263512	1.124967	0.1318401									1180688	1092.37	1050592	1040.2	1364986	1174.58	1412031	1326.25
1	244.23	244.23	63.51000071	55.79000115	49.82999861	gi|241997714	spectrin alpha chain, putative [Ixodes scapularis]	0	auto - low confidence	0	0	EAQRQEENDRLR	iTRAQ4plex@N-term	missed R-Q@4; missed R-L@10	0.00108694	1686.852905	422.7205	1686.851929	422.7202759	4	5	2.1.1.1083.1	0	-1	-1			1.048658	1.288231	0.8131663	1.37641	0.9307367	1.280381									11796.1	105.8	11780.93	108.94	9578.95	100.01	11671.71	106.65
1	244.23	244.23	63.51000071	55.79000115	49.82999861	gi|241997714	spectrin alpha chain, putative [Ixodes scapularis]	0	auto - shared MS/MS	0	25.20000041	EDSFR	iTRAQ4plex@N-term		0.000189375	796.3838501	399.1992	796.383728	399.1991272	2	8	3.1.1.857.1	0	-1	-1			1.011598	0.6297057	0.7915502	0.6703101	0.8116916	0.6475701									50346.32	218.5	48504.63	221.31	39796.63	203.3	43443.82	208.8
1	244.23	244.23	63.51000071	55.79000115	49.82999861	gi|241997714	spectrin alpha chain, putative [Ixodes scapularis]	0	auto - shared MS/MS	0	25.13000071	EDSFR	iTRAQ4plex@N-term		0.000616619	796.3842773	399.1994	796.383728	399.1991272	2	8	3.1.1.815.1	0	-1	-1			1.02458	0.8730037	0.8585774	0.909622	0.8803885	0.8821936									26036.88	157.15	25406.36	160.25	22323.82	151.92	24368.71	156.79
1	244.23	244.23	63.51000071	55.79000115	49.82999861	gi|241997714	spectrin alpha chain, putative [Ixodes scapularis]	0	auto - shared MS/MS	0	24.97999966	EDSFR	iTRAQ4plex@N-term		0.000189375	796.3838501	399.1992	796.383728	399.1991272	2	8	3.1.1.735.1	0	-1	-1			1.011952	1.225929	0.8380251	1.281886	0.8503773	1.232906									13290.67	112.26	12808.97	113.81	11122.54	107.25	12015.11	107.91
1	244.23	244.23	63.51000071	55.79000115	49.82999861	gi|241997714	spectrin alpha chain, putative [Ixodes scapularis]	0	auto - low confidence	0	0	EDSFR	iTRAQ4plex@N-term		-0.00158064	796.3820801	399.1983	796.383728	399.1991272	2	6	3.1.1.263.1	0	-1	-1			1.070453	1.664586	0.8686305	1.749946	0.8537621	1.700464									6992.53	81.48	7128.68	84.74	6065.54	79.19	6346.59	78.6
1	244.23	244.23	63.51000071	55.79000115	49.82999861	gi|241997714	spectrin alpha chain, putative [Ixodes scapularis]	0	auto - low confidence	0	0	EDSFR	iTRAQ4plex@N-term		-0.00158064	796.3820801	399.1983	796.383728	399.1991272	2	6	3.1.1.305.1	0	-1	-1			1.037824	1.770555	0.8362076	1.86705	0.8662446	1.786373									6283.12	77.21	6210.21	79.16	5246.74	73.75	5786.09	75.02
1	244.23	244.23	63.51000071	55.79000115	49.82999861	gi|241997714	spectrin alpha chain, putative [Ixodes scapularis]	0	auto - low confidence	0	0	EDSFR	iTRAQ4plex@N-term		-0.000420975	796.3833008	399.1989	796.383728	399.1991272	2	6	3.1.1.350.1	0	-1	-1			0.9915001	1.676877	0.8452013	1.737653	0.8479339	1.679728									7187.36	82.54	6786.87	82.93	6066.38	79.11	6478.89	79.42
1	244.23	244.23	63.51000071	55.79000115	49.82999861	gi|241997714	spectrin alpha chain, putative [Ixodes scapularis]	0	auto - low confidence	0	0	EDSFR	iTRAQ4plex@N-term		-0.000420975	796.3833008	399.1989	796.383728	399.1991272	2	6	3.1.1.395.1	0	-1	-1			0.9940864	1.639114	0.8785909	1.681027	0.9222692	1.608489									7514.89	84.4	7114.66	84.94	6593.4	82.47	7368	84.84
1	244.23	244.23	63.51000071	55.79000115	49.82999861	gi|241997714	spectrin alpha chain, putative [Ixodes scapularis]	0	auto - low confidence	0	0	EDSFR	iTRAQ4plex@N-term		-0.000420975	796.3833008	399.1989	796.383728	399.1991272	2	6	3.1.1.439.1	0	-1	-1			1.000387	1.679669	0.9376764	1.690659	0.8686462	1.676634									7137.45	82.26	6800.15	83.09	6683.38	82.67	6591.06	80.26
1	244.23	244.23	63.51000071	55.79000115	49.82999861	gi|241997714	spectrin alpha chain, putative [Ixodes scapularis]	0	auto - low confidence	0	0	EDSFR	iTRAQ4plex@N-term		0.000799724	796.3844604	399.1995	796.383728	399.1991272	2	6	3.1.1.483.1	0	-1	-1			0.9968951	1.670742	0.8412721	1.737495	0.87527	1.660483									7217	82.71	6851.94	83.3	6063.08	79.18	6715.34	80.69
1	244.23	244.23	63.51000071	55.79000115	49.82999861	gi|241997714	spectrin alpha chain, putative [Ixodes scapularis]	0	auto - low confidence	0	0	EDSFR	iTRAQ4plex@N-term		-0.00121443	796.3824463	399.1985	796.383728	399.1991272	2	6	3.1.1.535.1	0	-1	-1			1.010034	1.171237	0.8381036	1.224318	0.8726169	1.169743									14575.97	117.56	14021.06	119.08	12199.31	112.37	13521.67	114.56
1	244.23	244.23	63.51000071	55.79000115	49.82999861	gi|241997714	spectrin alpha chain, putative [Ixodes scapularis]	0	auto - low confidence	0	0	EDSFR	iTRAQ4plex@N-term		6.27E-06	796.383667	399.1991	796.383728	399.1991272	2	6	3.1.1.584.1	0	-1	-1			0.9600759	1.117227	0.8373006	1.149335	0.8194061	1.117197									16489.86	124.98	15077.52	123.76	13787.91	119.13	14364.33	117.9
1	244.23	244.23	63.51000071	55.79000115	49.82999861	gi|241997714	spectrin alpha chain, putative [Ixodes scapularis]	0	auto - low confidence	0	0	EELNEAWNK	iTRAQ4plex@N-term; iTRAQ4plex(K)@9		0.00813597	1419.731934	710.8732	1419.723755	710.8691406	2	5	3.1.1.1868.1	0	-1	-1			1.098338	0.4784953	1.285503	0.4549921	1.23245	0.4541773									83998.39	282.56	87864.71	299	107831.1	330.36	110055	335.84
1	244.23	244.23	63.51000071	55.79000115	49.82999861	gi|241997714	spectrin alpha chain, putative [Ixodes scapularis]	0	auto - low confidence	0	0	EFAK	iTRAQ4plex@N-term; iTRAQ4plex(K)@4		0.00303311	781.4608765	391.7377	781.4577637	391.7361755	2	6	6.1.1.1246.1	0	-1	-1			0.9180956	0.2738697	0.9074535	0.2714725	0.9856142	0.2596495									282384.4	517.47	246908.5	502.53	255897	512.54	295880.9	544.27
1	244.23	244.23	63.51000071	55.79000115	49.82999861	gi|241997714	spectrin alpha chain, putative [Ixodes scapularis]	0	auto - low confidence	0	0	EFAKHANALHQWLTDTRSSM	iTRAQ4plex@N-term; iTRAQ4plex(K)@4	cleaved M-M@C-term; missed K-H@4; missed R-S@17	0.00364156	2630.330566	877.7841	2630.32666	877.7828369	3	5	4.1.1.4932.1	0	-1	-1			1.040758	2.503852	3.720249	1.922425	3.651794	1.915119									3281.84	55.8	3252.93	59.79	12192.41	109.38	12740.69	112.29
1	244.23	244.23	63.51000071	55.79000115	49.82999861	gi|241997714	spectrin alpha chain, putative [Ixodes scapularis]	0	auto - low confidence	0	9.927999973	EGIER	iTRAQ4plex@N-term	cleaved H-E@N-term	0.00268553	746.4070435	374.2108	746.40448	374.2095032	2	7	4.1.1.580.1	0	-1	-1			1.051226	1.252318	1.15628	1.208272	1.161781	1.178017									12533.39	109.06	12547.93	113.01	14472.1	121.32	15479.68	122.92
1	244.23	244.23	63.51000071	55.79000115	49.82999861	gi|241997714	spectrin alpha chain, putative [Ixodes scapularis]	0	auto - shared MS/MS	0	21.35999948	EGLER	iTRAQ4plex@N-term	cleaved H-E@N-term	0.00261218	746.4070435	374.2108	746.40448	374.2095032	2	8	3.1.1.10.1	0	-1	-1			0.9776092	1.331248	1.054103	1.288918	1.10711	1.250681									11537.5	104.56	10741.98	104.75	12144.92	111.31	13579.12	117.04
1	244.23	244.23	63.51000071	55.79000115	49.82999861	gi|241997714	spectrin alpha chain, putative [Ixodes scapularis]	0	auto - shared MS/MS	0	21.35999948	EGLER	iTRAQ4plex@N-term	cleaved H-E@N-term	0.00303943	746.4074707	374.211	746.40448	374.2095032	2	8	3.1.1.99.1	0	-1	-1			0.9772465	1.28937	1.001501	1.266873	1.108377	1.201696									12291	107.92	11439.28	108.01	12292.46	112.26	14482.52	118.82
1	244.23	244.23	63.51000071	55.79000115	49.82999861	gi|241997714	spectrin alpha chain, putative [Ixodes scapularis]	0	auto - shared MS/MS	0	21.27999961	EGLER	iTRAQ4plex@N-term	cleaved H-E@N-term	0.00200183	746.4064941	374.2105	746.40448	374.2095032	2	8	3.1.1.55.1	0	-1	-1			0.9617305	1.30599	1.044571	1.261418	1.112754	1.216091									12101.72	107.07	11084.29	106.48	12623.65	113.5	14315.8	119.44
1	244.23	244.23	63.51000071	55.79000115	49.82999861	gi|241997714	spectrin alpha chain, putative [Ixodes scapularis]	0	auto - shared MS/MS	0	21.27999961	EGLER	iTRAQ4plex@N-term	cleaved H-E@N-term	0.00224597	746.4066772	374.2106	746.40448	374.2095032	2	8	3.1.1.234.1	0	-1	-1			1.005756	1.271128	1.079289	1.233298	1.128882	1.191965									12456.66	108.68	11931.68	110.3	13425.78	117.03	14949.25	121.41
1	244.23	244.23	63.51000071	55.79000115	49.82999861	gi|241997714	spectrin alpha chain, putative [Ixodes scapularis]	0	auto - low confidence	0	9.927999973	EGLER	iTRAQ4plex@N-term	cleaved H-E@N-term	0.00268553	746.4070435	374.2108	746.40448	374.2095032	2	7	4.1.1.580.1	0	-1	-1			1.051226	1.252318	1.15628	1.208272	1.161781	1.178017									12533.39	109.06	12547.93	113.01	14472.1	121.32	15479.68	122.92
1	244.23	244.23	63.51000071	55.79000115	49.82999861	gi|241997714	spectrin alpha chain, putative [Ixodes scapularis]	1	auto	0	99.00000095	EKEPIAASTNR	iTRAQ4plex@N-term; iTRAQ4plex(K)@2	missed K-E@2	-0.0138776	1502.815796	501.9459	1502.82959	501.9505005	3	14	5.1.1.1253.1	0	-1	-1			1.071679	0.2932499	0.9717003	0.2983039	0.9321029	0.2986017									225509.8	462.71	230164.1	482.22	218825.4	473.82	223459.3	484.77
1	244.23	244.23	63.51000071	55.79000115	49.82999861	gi|241997714	spectrin alpha chain, putative [Ixodes scapularis]	0	auto - low confidence	0	0	EKEPIAASTNR	iTRAQ4plex@N-term; iTRAQ4plex(K)@2	missed K-E@2	-0.014015	1502.815674	752.4151	1502.82959	752.4221191	2	5	4.1.1.1642.1	0	-1	-1			1.01347	0.6009458	0.7542781	0.6498259	0.7513763	0.6519281									55187.86	228.77	53267.46	231.76	41569.53	208.03	44082.91	221.81
1	244.23	244.23	63.51000071	55.79000115	49.82999861	gi|241997714	spectrin alpha chain, putative [Ixodes scapularis]	1	auto	0	99.00000095	EQAQSCR	iTRAQ4plex@N-term; Methylthio(C)@6		-0.00162805	1010.437866	506.2262	1010.439514	506.2270508	2	12	4.1.1.345.1	0	-1	-1			0.9586613	1.752153	0.7510517	1.86581	0.7757448	1.782345									6699.6	79.66	6116.76	78.72	5024.8	72.25	5525.06	73.36
1	244.23	244.23	63.51000071	55.79000115	49.82999861	gi|241997714	spectrin alpha chain, putative [Ixodes scapularis]	1	auto	0	99.00000095	EQAQSCR	iTRAQ4plex@N-term; Methylthio(C)@6		1.99E-05	1010.439697	506.2271	1010.439514	506.2270508	2	12	4.1.1.669.1	0	-1	-1			0.9918115	1.368427	0.7427064	1.477717	0.755653	1.415785									10770.8	101.04	10173.83	101.36	7988.5	91.21	8652.46	91.75
1	244.23	244.23	63.51000071	55.79000115	49.82999861	gi|241997714	spectrin alpha chain, putative [Ixodes scapularis]	1	auto	0	99.00000095	EQAQSCR	iTRAQ4plex@N-term; Methylthio(C)@6		-0.000407349	1010.439087	506.2268	1010.439514	506.2270508	2	12	4.1.1.570.1	0	-1	-1			0.9871693	1.223752	0.7452413	1.31814	0.7639864	1.261232									13505.67	113.14	12697.41	113.27	10051.09	102.29	10969.1	103.42
1	244.23	244.23	63.51000071	55.79000115	49.82999861	gi|241997714	spectrin alpha chain, putative [Ixodes scapularis]	1	auto	0	99.00000095	EQAQSCR	iTRAQ4plex@N-term; Methylthio(C)@6		0.000386107	1010.43988	506.2272	1010.439514	506.2270508	2	12	4.1.1.712.1	0	-1	-1			1.012835	1.376715	0.7287285	1.505266	0.7310883	1.450454									10515.34	99.86	10143.07	101.1	7652.25	89.37	8172.64	89.6
1	244.23	244.23	63.51000071	55.79000115	49.82999861	gi|241997714	spectrin alpha chain, putative [Ixodes scapularis]	1	auto	0	97.21999764	EQAQSCR	iTRAQ4plex@N-term; Methylthio(C)@6		0.000569212	1010.440063	506.2273	1010.439514	506.2270508	2	11	4.1.1.258.1	0	-1	-1			0.9822849	1.750861	0.7682254	1.865237	0.806986	1.771482									6619.15	79.2	6192.23	79.15	5077.98	72.66	5678.55	74.18
1	244.23	244.23	63.51000071	55.79000115	49.82999861	gi|241997714	spectrin alpha chain, putative [Ixodes scapularis]	1	auto	0	97.18999863	EQAQSCR	iTRAQ4plex@N-term; Methylthio(C)@6		-0.000224244	1010.43927	506.2269	1010.439514	506.2270508	2	11	4.1.1.761.1	0	-1	-1			0.9863486	1.410571	0.7688617	1.503681	0.7850006	1.438486									10174.09	98.2	9557.26	98.31	7811.67	90.07	8490.53	90.56
1	244.23	244.23	63.51000071	55.79000115	49.82999861	gi|241997714	spectrin alpha chain, putative [Ixodes scapularis]	1	auto	0	97.13000059	EQAQSCR	iTRAQ4plex@N-term; Methylthio(C)@6		1.99E-05	1010.439697	506.2271	1010.439514	506.2270508	2	11	4.1.1.389.1	0	-1	-1			0.9764288	1.752462	0.7098715	1.912938	0.7620834	1.805253									6622.48	79.22	6158.41	78.87	4694.62	70.08	5365.28	72.54
1	244.23	244.23	63.51000071	55.79000115	49.82999861	gi|241997714	spectrin alpha chain, putative [Ixodes scapularis]	1	auto	0	97.13000059	EQAQSCR	iTRAQ4plex@N-term; Methylthio(C)@6		-0.0010177	1010.438477	506.2265	1010.439514	506.2270508	2	11	4.1.1.473.1	0	-1	-1			1.009483	1.450142	0.7620651	1.56107	0.7681709	1.501321									9499.98	94.91	9133.33	96	7229.61	86.72	7758	86.94
1	244.23	244.23	63.51000071	55.79000115	49.82999861	gi|241997714	spectrin alpha chain, putative [Ixodes scapularis]	1	auto	0	97.13000059	EQAQSCR	iTRAQ4plex@N-term; Methylthio(C)@6		0.000813352	1010.440247	506.2274	1010.439514	506.2270508	2	11	4.1.1.522.1	0	-1	-1			0.9718059	1.216583	0.7633644	1.29423	0.7922094	1.234311									13792.46	114.32	12765.23	113.68	10514.14	104.51	11615.85	106.24
1	244.23	244.23	63.51000071	55.79000115	49.82999861	gi|241997714	spectrin alpha chain, putative [Ixodes scapularis]	1	auto	0	97.07000256	EQAQSCR	iTRAQ4plex@N-term; Methylthio(C)@6		-0.00217736	1010.4375	506.226	1010.439514	506.2270508	2	11	4.1.1.302.1	0	-1	-1			0.95324	1.74442	0.7386299	1.863636	0.740483	1.791005									6780.22	80.14	6155.36	78.97	5001.16	72.06	5337.38	71.82
1	244.23	244.23	63.51000071	55.79000115	49.82999861	gi|241997714	spectrin alpha chain, putative [Ixodes scapularis]	1	auto	0	96.93999887	EQAQSCR	iTRAQ4plex@N-term; Methylthio(C)@6		-0.000773559	1010.438904	506.2267	1010.439514	506.2270508	2	11	4.1.1.218.1	0	-1	-1			1.029831	1.689781	0.791191	1.808774	0.8134982	1.728512									6922.78	81.04	6789.75	82.74	5469.68	75.42	5986.96	76.14
1	244.23	244.23	63.51000071	55.79000115	49.82999861	gi|241997714	spectrin alpha chain, putative [Ixodes scapularis]	1	auto	0	82.46999979	EQAQSCR	iTRAQ4plex@N-term; Methylthio(C)@6		-0.000773559	1010.438904	506.2267	1010.439514	506.2270508	2	10	4.1.1.432.1	0	-1	-1			1.01496	1.794767	0.7772498	1.924296	0.8257244	1.824657									6185.02	76.59	5978.57	77.67	4800.67	70.71	5429.32	72.76
1	244.23	244.23	63.51000071	55.79000115	49.82999861	gi|241997714	spectrin alpha chain, putative [Ixodes scapularis]	1	auto	0	82.30999708	EQAQSCR	iTRAQ4plex@N-term; Methylthio(C)@6		0.00197302	1010.441467	506.228	1010.439514	506.2270508	2	10	4.1.1.171.1	0	-1	-1			0.9489372	1.965191	0.8020639	2.042183	0.8113291	1.964247									5362.3	71.26	4846.14	70.16	4294.97	66.6	4625.06	66.9
1	244.23	244.23	63.51000071	55.79000115	49.82999861	gi|241997714	spectrin alpha chain, putative [Ixodes scapularis]	0	auto - low confidence	0	0	EQQIQAR	iTRAQ4plex@N-term; Deamidated(Q)@2; Deamidated(Q)@5	cleaved L-E@N-term	0.0114654	1017.532898	509.7737	1017.521301	509.7679138	2	10	4.1.1.310.1	0	-1	-1			1.02959	1.983867	0.8331154	2.088085	0.8127054	2.033679									5025.93	69.05	4928.2	70.53	4181.4	65.75	4342.29	65.11
1	244.23	244.23	63.51000071	55.79000115	49.82999861	gi|241997714	spectrin alpha chain, putative [Ixodes scapularis]	0	auto - low confidence	0	0	EQQIQAR	iTRAQ4plex@N-term; Deamidated(Q)@2; Deamidated(Q)@5	cleaved L-E@N-term	0.0114654	1017.532898	509.7737	1017.521301	509.7679138	2	10	4.1.1.358.1	0	-1	-1			0.9887824	2.083961	0.8261256	2.173771	0.853086	2.083829									4658.92	66.45	4387.26	66.66	3843.54	63.05	4225.2	64.19
1	244.23	244.23	63.51000071	55.79000115	49.82999861	gi|241997714	spectrin alpha chain, putative [Ixodes scapularis]	0	auto - low confidence	0	0	ERDVELAK	iTRAQ4plex@N-term; iTRAQ4plex(K)@8	missed R-D@2	0.026850799	1246.739502	624.377	1246.712524	624.3635254	2	5	2.1.1.2247.1	0	-1	-1			1.155309	0.6305166	0.6811712	0.7336887	0.7227427	0.6905966									46695.3	210.76	51378.19	226.2	31763.59	183.73	35877.83	187.53
1	244.23	244.23	63.51000071	55.79000115	49.82999861	gi|241997714	spectrin alpha chain, putative [Ixodes scapularis]	0	auto - low confidence	0	0	ERDVELAK	iTRAQ4plex@N-term; iTRAQ4plex(K)@8	missed R-D@2	-0.00772434	1246.704834	624.3597	1246.712524	624.3635254	2	9	4.1.1.2503.1	0	-1	-1			0.9977323	0.4622142	0.9443893	0.4643725	0.9614761	0.4605933									94432.54	299.25	89731.12	301.93	89057.98	302.3	96522.69	322.63
1	244.23	244.23	63.51000071	55.79000115	49.82999861	gi|241997714	spectrin alpha chain, putative [Ixodes scapularis]	0	auto - low confidence	0	0	ERYNR	iTRAQ4plex@N-term	cleaved V-E@N-term; missed R-Y@2	0.000761984	880.4644775	441.2395	880.4636841	441.2391357	2	3	5.1.1.2322.1	0	-1	-1			1.061666	1.097678	0.8774284	1.148515	0.9130665	1.116181									16154.19	123.83	16333.55	128.33	14154.58	121.06	15680.39	127.22
1	244.23	244.23	63.51000071	55.79000115	49.82999861	gi|241997714	spectrin alpha chain, putative [Ixodes scapularis]	0	auto - low confidence	0	0	EVLQR	iTRAQ4plex@N-term; Deamidated(Q)@4	cleaved V-E@N-term	0.00113074	788.4526978	395.2336	788.451416	395.2329712	2	7	3.1.1.1091.1	0	-1	-1			0.919795	0.4178932	0.9037737	0.4146155	0.896708	0.4384687									121031.6	338.47	106022.3	329.23	109234.2	334.37	115377	389.64
1	244.23	244.23	63.51000071	55.79000115	49.82999861	gi|241997714	spectrin alpha chain, putative [Ixodes scapularis]	0	auto - low confidence	0	0	EVLQR	iTRAQ4plex@N-term; Deamidated(Q)@4	cleaved V-E@N-term	-0.000537595	788.4508667	395.2327	788.451416	395.2329712	2	7	4.1.1.1355.1	0	-1	-1			0.9299741	0.539963	0.9741139	0.5258819	0.9584659	0.5227847									72113.67	261.29	63869.84	255.7	70149.96	267.37	73479.05	276.91
1	244.23	244.23	63.51000071	55.79000115	49.82999861	gi|241997714	spectrin alpha chain, putative [Ixodes scapularis]	0	auto - low confidence	0	0	EVLQR	iTRAQ4plex@N-term	cleaved V-E@N-term	0.000448005	787.4678955	394.7412	787.4674072	394.7409668	2	6	4.1.1.1912.1	0	-1	-1			1.097067	0.5659233	1.317226	0.535385	1.436117	0.523254									60101.12	238.93	62794.72	252.92	79057.49	283.5	91757.55	312.18
1	244.23	244.23	63.51000071	55.79000115	49.82999861	gi|241997714	spectrin alpha chain, putative [Ixodes scapularis]	0	auto - low confidence	0	0	EVLQR	iTRAQ4plex@N-term	cleaved V-E@N-term	0.00063111	787.4680786	394.7413	787.4674072	394.7409668	2	5	4.1.1.2076.1	0	-1	-1			1.044892	0.8669151	1.229636	0.822112	1.281276	0.7947116									26273.25	157.89	26145.24	163.36	32261.93	180.99	35787.04	186.1
1	244.23	244.23	63.51000071	55.79000115	49.82999861	gi|241997714	spectrin alpha chain, putative [Ixodes scapularis]	0	auto - low confidence	0	0	EVLQR	iTRAQ4plex@N-term	cleaved V-E@N-term	0.00299878	787.470459	394.7425	787.4674072	394.7409668	2	6	11.1.1.1825.1	0	-1	-1			1.041491	0.417553	1.043133	0.412934	1.015203	0.4136792									113117.5	327.61	112200	337.48	117833.7	346.83	122082.1	360.61
1	244.23	244.23	63.51000071	55.79000115	49.82999861	gi|241997714	spectrin alpha chain, putative [Ixodes scapularis]	0	auto - low confidence	0	0	EVLQR	iTRAQ4plex@N-term	cleaved V-E@N-term	-0.00200608	787.4654541	394.74	787.4674072	394.7409668	2	6	11.1.1.1890.1	0	-1	-1			0.9690285	0.01727411	1.093523	0.01697971	1.120192	0.08558413									6.90E+07	8090.36	6.37E+07	8072.57	7.53E+07	9247.7	8.21E+07	69636.32
1	244.23	244.23	63.51000071	55.79000115	49.82999861	gi|241997714	spectrin alpha chain, putative [Ixodes scapularis]	0	auto - low confidence	0	0	EVLQR	iTRAQ4plex@N-term	cleaved V-E@N-term	0.000801526	787.4682617	394.7414	787.4674072	394.7409668	2	6	11.1.1.1953.1	0	-1	-1			0.963867	0.03686182	1.030909	0.03610238	1.03161	0.1167985									1.52E+07	3791.48	1.39E+07	3772.58	1.56E+07	4068.09	1.66E+07	18980.02
1	244.23	244.23	63.51000071	55.79000115	49.82999861	gi|241997714	spectrin alpha chain, putative [Ixodes scapularis]	0	auto - low confidence	0	0	EVLQR	iTRAQ4plex@N-term	cleaved V-E@N-term	0.00104567	787.4684448	394.7415	787.4674072	394.7409668	2	5	11.1.1.2017.1	0	-1	-1			0.886995	0.4357368	0.7119724	0.4602505	0.6793858	0.4903634									113347.7	327.44	95750.58	312.35	80589.06	288.75	81865.07	324.38
1	244.23	244.23	63.51000071	55.79000115	49.82999861	gi|241997714	spectrin alpha chain, putative [Ixodes scapularis]	0	auto - low confidence	0	0	EVLQR	iTRAQ4plex@N-term	cleaved V-E@N-term	-0.000305195	787.4671021	394.7408	787.4674072	394.7409668	2	5	12.1.1.1951.1	0	-1	-1			0.9792469	0.4568899	0.9075188	0.4615666	0.8782666	0.4884623									97604.9	304.13	91027.2	304.17	88456.01	301.21	91131.23	342.81
1	244.23	244.23	63.51000071	55.79000115	49.82999861	gi|241997714	spectrin alpha chain, putative [Ixodes scapularis]	0	auto - low confidence	0	0	EVLQR	iTRAQ4plex@N-term	cleaved V-E@N-term	0.00610348	787.4734497	394.744	787.4674072	394.7409668	2	6	12.1.1.2014.1	0	-1	-1			1.001216	0.1880444	1.017166	0.1852286	1.043462	0.2058679									570036.8	735.15	543548.4	743.86	579021.7	769.85	632337.5	1014.69
1	244.23	244.23	63.51000071	55.79000115	49.82999861	gi|241997714	spectrin alpha chain, putative [Ixodes scapularis]	0	auto - low confidence	0	0	EVLQR	iTRAQ4plex@N-term	cleaved V-E@N-term	0.00395964	787.4714966	394.743	787.4674072	394.7409668	2	6	13.1.1.1845.1	0	-1	-1			0.9405403	0.5635875	0.6681933	0.6196433	0.640788	0.6184254									65378.68	248.81	58562.68	243.44	43625.29	213.33	44536.88	217.1
1	244.23	244.23	63.51000071	55.79000115	49.82999861	gi|241997714	spectrin alpha chain, putative [Ixodes scapularis]	0	auto - shared MS/MS	0	65.78999758	FLADFR	iTRAQ4plex@N-term		0.000663475	911.4994507	456.757	911.4986572	456.7566223	2	9	4.1.1.4019.1	0	-1	-1			0.9911671	0.6089289	0.7227215	0.6630034	0.7039706	0.6592707									54396.18	227.07	51347.9	227.64	39259.02	202.22	40709.16	207.73
1	244.23	244.23	63.51000071	55.79000115	49.82999861	gi|241997714	spectrin alpha chain, putative [Ixodes scapularis]	1	auto	0	74.01999831	FLADYR	iTRAQ4plex@N-term		-0.000995012	927.4926758	464.7536	927.4935913	464.7540894	2	9	1.1.1.2805.1	0	-1	-1			0.9867924	0.4766804	0.8849078	0.4864631	0.8911391	0.4695735									89242.96	290.83	83870.09	291.77	78862.78	284.83	84545.16	285.83
1	244.23	244.23	63.51000071	55.79000115	49.82999861	gi|241997714	spectrin alpha chain, putative [Ixodes scapularis]	0	auto - shared MS/MS	0	51.33000016	GEIDAR	iTRAQ4plex@N-term		0.00129401	803.4272461	402.7209	803.4259033	402.7202454	2	9	4.1.1.578.1	0	-1	-1			1.010648	0.9065317	0.8956448	0.9285564	0.9055144	0.8983635									24347.14	151.94	23434.48	154.09	21776.29	149.73	23437.57	151.46
1	244.23	244.23	63.51000071	55.79000115	49.82999861	gi|241997714	spectrin alpha chain, putative [Ixodes scapularis]	0	auto - shared MS/MS	0	31.79999888	GEIDAR	iTRAQ4plex@N-term		0.000866763	803.4268799	402.7207	803.4259033	402.7202454	2	8	4.1.1.791.1	0	-1	-1			1.041594	1.055234	1.018734	1.050249	0.9727359	1.035057									17703.51	129.61	17561.64	133.46	18010.27	135.62	18307.27	133.95
1	244.23	244.23	63.51000071	55.79000115	49.82999861	gi|241997714	spectrin alpha chain, putative [Ixodes scapularis]	0	auto - shared MS/MS	0	30.88000119	GEIDAR	iTRAQ4plex@N-term		0.00190436	803.4278564	402.7212	803.4259033	402.7202454	2	8	4.1.1.749.1	0	-1	-1			0.9875073	1.048083	0.8934551	1.066932	0.912121	1.030479									18454.56	132.25	17356.07	132.74	16465.56	130.15	17894.74	132.51
1	244.23	244.23	63.51000071	55.79000115	49.82999861	gi|241997714	spectrin alpha chain, putative [Ixodes scapularis]	0	auto - shared MS/MS	0	24.48000014	GEIDAR	iTRAQ4plex@N-term		0.00129401	803.4272461	402.7209	803.4259033	402.7202454	2	8	4.1.1.842.1	0	-1	-1			0.9904248	0.883693	0.9498675	0.8844445	0.9817987	0.8533522									25942.15	156.81	24470.05	157.74	24607.59	158.88	27076.82	163.1
1	244.23	244.23	63.51000071	55.79000115	49.82999861	gi|241997714	spectrin alpha chain, putative [Ixodes scapularis]	0	auto - shared MS/MS	0	19.65000033	GEIDAR	iTRAQ4plex@N-term		0.000571888	803.4264526	402.7205	803.4259033	402.7202454	2	8	3.1.1.328.1	0	-1	-1			0.996977	1.405443	0.8724165	1.445976	0.9347749	1.377289									10204.85	98.36	9689.45	99.11	8890.59	95.83	10141.05	99.77
1	244.23	244.23	63.51000071	55.79000115	49.82999861	gi|241997714	spectrin alpha chain, putative [Ixodes scapularis]	0	auto - shared MS/MS	0	19.00999993	GEIDAR	iTRAQ4plex@N-term		0.00160948	803.4274902	402.721	803.4259033	402.7202454	2	8	3.1.1.472.1	0	-1	-1			1.035052	1.506767	1.046901	1.485623	1.004828	1.463168									8717.47	90.94	8593.3	93.43	9113.73	96.4	9312.18	95.54
1	244.23	244.23	63.51000071	55.79000115	49.82999861	gi|241997714	spectrin alpha chain, putative [Ixodes scapularis]	0	auto - shared MS/MS	0	15.83999991	GEIDAR	iTRAQ4plex@N-term		0.00136534	803.4272461	402.7209	803.4259033	402.7202454	2	8	3.1.1.377.1	0	-1	-1			0.9531714	1.421138	0.9397684	1.409883	0.9646065	1.35775									10254.21	98.55	9308.52	97.45	9623.28	99.27	10515.3	100.85
1	244.23	244.23	63.51000071	55.79000115	49.82999861	gi|241997714	spectrin alpha chain, putative [Ixodes scapularis]	0	auto - shared MS/MS	0	15.34000039	GEIDAR	iTRAQ4plex@N-term		0.00160948	803.4274902	402.721	803.4259033	402.7202454	2	8	3.1.1.426.1	0	-1	-1			0.9144077	1.470114	0.9433721	1.437082	0.9169277	1.407147									9822.35	96.42	8553.87	93.61	9253.34	97.12	9574.58	96.53
1	244.23	244.23	63.51000071	55.79000115	49.82999861	gi|241997714	spectrin alpha chain, putative [Ixodes scapularis]	0	auto - low confidence	0	1.67599991	GEIDAR	iTRAQ4plex@N-term		-0.00468742	803.4212646	402.7179	803.4259033	402.7202454	2	7	4.1.1.226.1	0	-1	-1			0.996985	1.164022	0.8901643	1.190056	0.9320409	1.139614									14880.28	118.77	14128.86	119.71	13227.61	116.76	14744	119.93
1	244.23	244.23	63.51000071	55.79000115	49.82999861	gi|241997714	spectrin alpha chain, putative [Ixodes scapularis]	0	auto - low confidence	0	0	GEIDAR	iTRAQ4plex@N-term		0.000205678	803.4260864	402.7203	803.4259033	402.7202454	2	6	3.1.1.998.1	0	-1	-1			0.9897493	0.6982236	0.657812	0.7841751	0.6275021	0.7787703									41360.35	198	38986.73	198.16	27169.78	168.75	27591.08	169.48
1	244.23	244.23	63.51000071	55.79000115	49.82999861	gi|241997714	spectrin alpha chain, putative [Ixodes scapularis]	0	auto - low confidence	0	0	GQKLQQALVLVQFLR	iTRAQ4plex@N-term; iTRAQ4plex(K)@3; Deamidated(Q)@6	missed K-L@3	0.0421868	2029.271362	508.3251	2029.229126	508.3145752	4	6	2.1.1.3300.1	0	-1	-1			1.003617	0.5410964	1.186392	0.511173	1.115736	0.513728									68943.67	255.67	65897.65	259.66	81681.3	287.37	81775.86	290.73
1	244.23	244.23	63.51000071	55.79000115	49.82999861	gi|241997714	spectrin alpha chain, putative [Ixodes scapularis]	1	auto	0	99.00000095	GVLLSLWEER	iTRAQ4plex@N-term		0.000488228	1344.75293	673.3837	1344.752319	673.3834229	2	17	5.1.1.5993.1	0	-1	-1			0.9687763	0.6977973	0.8401562	0.7192376	0.8355924	0.7024305									42062.93	199.67	38808.82	198.49	35290.65	190.69	37364.85	193.46
1	244.23	244.23	63.51000071	55.79000115	49.82999861	gi|241997714	spectrin alpha chain, putative [Ixodes scapularis]	1	auto	0	99.00000095	GVLLSLWEER	iTRAQ4plex@N-term		-0.000488332	1344.751831	673.3832	1344.752319	673.3834229	2	15	5.1.1.5929.1	0	-1	-1			1.04236	0.4128134	0.8926867	0.4268582	0.8354653	0.4300799									115465.8	331.2	114624.8	340.3	102932.5	325.39	102553.6	328.64
1	244.23	244.23	63.51000071	55.79000115	49.82999861	gi|241997714	spectrin alpha chain, putative [Ixodes scapularis]	1	auto	0	99.00000095	HANALHQWLTDTR	iTRAQ4plex@N-term		-0.00158725	1705.875366	569.6324	1705.877075	569.6329346	3	16	4.1.1.2975.1	0	-1	-1			1.05491	0.7090405	0.9638643	0.7199402	0.9688419	0.7034995									38903.46	192.15	39085.09	198.83	37445.9	196.14	40069.17	200.73
1	244.23	244.23	63.51000071	55.79000115	49.82999861	gi|241997714	spectrin alpha chain, putative [Ixodes scapularis]	1	auto	0	99.00000095	HANALHQWLTDTR	iTRAQ4plex@N-term		-0.000122408	1705.876831	569.6329	1705.877075	569.6329346	3	15	4.1.1.2909.1	0	-1	-1			1.075995	0.5907294	1.407578	0.5466321	1.441454	0.5415186									55824.03	230.23	57205.63	241.94	78468.2	281.52	85544.31	300.2
1	244.23	244.23	63.51000071	55.79000115	49.82999861	gi|241997714	spectrin alpha chain, putative [Ixodes scapularis]	1	auto	0	98.22000265	HANALHQWLTDTR	iTRAQ4plex@N-term		0.00071735	1705.877808	427.4767	1705.877075	427.476532	4	12	4.1.1.2914.1	0	-1	-1			1.113195	0.5868732	1.262185	0.5630377	1.285538	0.5468463									55402.1	229.44	58736.05	244.24	69831.2	266.37	75714.76	270.39
1	244.23	244.23	63.51000071	55.79000115	49.82999861	gi|241997714	spectrin alpha chain, putative [Ixodes scapularis]	1	auto	0	95.12000084	HLDDTASR	iTRAQ4plex@N-term		-0.00142697	1057.526123	529.7703	1057.527466	529.7709961	2	11	4.1.1.100.1	0	-1	-1			0.9867052	1.423766	0.8091756	1.492021	0.7522948	1.472469									9990.39	97.31	9388.09	97.49	8072.82	91.24	7989.87	88.23
1	244.23	244.23	63.51000071	55.79000115	49.82999861	gi|241997714	spectrin alpha chain, putative [Ixodes scapularis]	1	auto	0	95.0699985	HLDDTASR	iTRAQ4plex@N-term		-0.00276974	1057.524658	529.7696	1057.527466	529.7709961	2	11	4.1.1.184.1	0	-1	-1			1.02018	1.448156	0.750228	1.574441	0.8565724	1.460047									9468.93	94.77	9199.94	96.29	7094.05	86.22	8622.52	91.66
1	244.23	244.23	63.51000071	55.79000115	49.82999861	gi|241997714	spectrin alpha chain, putative [Ixodes scapularis]	1	auto	0	95.01000047	HLDDTASR	iTRAQ4plex@N-term		-0.00154904	1057.525879	529.7702	1057.527466	529.7709961	2	11	4.1.1.56.1	0	-1	-1			1.065668	1.451853	0.8049387	1.561789	0.8455696	1.483344									9205.32	93.48	9342.61	96.94	7399.49	87.8	8274.8	89.47
1	244.23	244.23	63.51000071	55.79000115	49.82999861	gi|241997714	spectrin alpha chain, putative [Ixodes scapularis]	1	auto	0	78.71000171	HLDDTASR	iTRAQ4plex@N-term		-0.00264767	1057.524902	529.7697	1057.527466	529.7709961	2	10	4.1.1.12.1	0	-1	-1			0.9737417	1.47885	0.7702842	1.568875	0.7680119	1.513977									9323.85	93.99	8646.62	93.56	7172.1	86.22	7612.59	85.99
1	244.23	244.23	63.51000071	55.79000115	49.82999861	gi|241997714	spectrin alpha chain, putative [Ixodes scapularis]	1	auto	0	77.85999775	HLDDTASR	iTRAQ4plex@N-term		-0.00215939	1057.525269	529.7699	1057.527466	529.7709961	2	10	4.1.1.144.1	0	-1	-1			0.9670186	1.418151	0.7498787	1.514351	0.748873	1.460583									10176.13	98.19	9371.84	97.4	7620.33	88.94	8101.4	88.83
1	244.23	244.23	63.51000071	55.79000115	49.82999861	gi|241997714	spectrin alpha chain, putative [Ixodes scapularis]	1	auto	0	77.85999775	HLDDTASR	iTRAQ4plex@N-term		-0.00301388	1057.524414	529.7695	1057.527466	529.7709961	2	10	4.1.1.230.1	0	-1	-1			0.988185	1.551188	0.7910427	1.639845	0.815206	1.567591									8407.65	89.27	7912.62	89.48	6641.63	83	7286.37	84.03
1	244.23	244.23	63.51000071	55.79000115	49.82999861	gi|241997714	spectrin alpha chain, putative [Ixodes scapularis]	1	auto	0	99.00000095	HQAFEAELAANADR	iTRAQ4plex@N-term		-5.93E-05	1685.824341	562.9487	1685.824341	562.9487305	3	15	7.1.1.2874.1	0	-1	-1			1.05005	0.773248	0.8526845	0.8141872	0.9487337	0.8176941									32769.93	176.52	32771.24	181.8	27903.84	170.36	33051.34	203.33
1	244.23	244.23	63.51000071	55.79000115	49.82999861	gi|241997714	spectrin alpha chain, putative [Ixodes scapularis]	1	auto	0	95.69000006	HQAFEAELAANADR	iTRAQ4plex@N-term		-0.00335518	1685.820923	562.9476	1685.824341	562.9487305	3	11	7.1.1.2812.1	0	-1	-1			1.020965	0.7961487	0.8571371	0.8290509	0.879787	0.7954202									31396.15	172.73	30527.73	175.68	26873.66	166.67	29364.54	168.69
1	244.23	244.23	63.51000071	55.79000115	49.82999861	gi|241997714	spectrin alpha chain, putative [Ixodes scapularis]	1	auto	0	98.40999842	HQEHKGEIDAR	iTRAQ4plex@N-term; iTRAQ4plex(K)@5	missed K-G@5	0.000963098	1606.842896	536.6216	1606.841919	536.6212769	3	12	4.1.1.528.1	0	-1	-1			0.9779465	0.9224623	0.7335376	0.9959984	0.7573354	0.9490672									23890.05	150.46	22250.49	149.97	17500.06	135.03	19234.22	136.56
1	244.23	244.23	63.51000071	55.79000115	49.82999861	gi|241997714	spectrin alpha chain, putative [Ixodes scapularis]	1	auto	0	98.33999872	HQEHKGEIDAR	iTRAQ4plex@N-term; iTRAQ4plex(K)@5	missed K-G@5	0.000963098	1606.842896	536.6216	1606.841919	536.6212769	3	12	4.1.1.479.1	0	-1	-1			1.014012	0.7499915	0.7509695	0.8123522	0.7581243	0.782858									35420.88	183.28	34206.58	185.71	26563.28	166.35	28547.56	167.71
1	244.23	244.23	63.51000071	55.79000115	49.82999861	gi|241997714	spectrin alpha chain, putative [Ixodes scapularis]	1	auto	0	93.05999875	HQEHKGEIDAR	iTRAQ4plex@N-term; iTRAQ4plex(K)@5	missed K-G@5	0.00528185	1606.84729	402.7191	1606.841919	402.7177734	4	11	4.1.1.491.1	0	-1	-1			1.003461	0.4800139	0.8660355	0.4953587	0.8363947	0.4866378									87144.12	287.44	83281.02	290.43	75365.72	278.53	77485.17	277.24
1	244.23	244.23	63.51000071	55.79000115	49.82999861	gi|241997714	spectrin alpha chain, putative [Ixodes scapularis]	1	auto	0	48.82000089	HQEHKGEIDAR	iTRAQ4plex@N-term; iTRAQ4plex(K)@5	missed K-G@5	0.00369494	1606.845703	402.7187	1606.841919	402.7177734	4	9	4.1.1.430.1	0	-1	-1			1.033144	1.070378	0.9091891	1.098616	0.9063804	1.064683									17254.05	127.94	16976.93	131.05	15665.54	126.99	16625.35	127.02
1	244.23	244.23	63.51000071	55.79000115	49.82999861	gi|241997714	spectrin alpha chain, putative [Ixodes scapularis]	1	auto	0	15.06000012	HQEHKGEIDAR	iTRAQ4plex@N-term; iTRAQ4plex(K)@5	missed K-G@5	0.00210803	1606.844116	402.7183	1606.841919	402.7177734	4	8	4.1.1.367.1	0	-1	-1			0.9904096	1.088016	0.8459069	1.127156	0.8672023	1.082563									17082.61	127.25	16113	127.78	14430.35	122.07	15748.67	123.71
1	244.23	244.23	63.51000071	55.79000115	49.82999861	gi|241997714	spectrin alpha chain, putative [Ixodes scapularis]	0	auto - low confidence	0	0	HQNFIQELNANR	iTRAQ4plex@N-term		-0.00464793	1626.8302	543.284	1626.834839	543.2855835	3	6	13.1.1.3011.1	0	-1	-1			0.9814397	0.7486287	0.8865659	0.7623839	0.8998134	0.7432242									36296.85	185.47	33926.57	185.62	32135.13	181.82	34720.87	187.39
1	244.23	244.23	63.51000071	55.79000115	49.82999861	gi|241997714	spectrin alpha chain, putative [Ixodes scapularis]	0	auto - low confidence	0	0	IIAK	iTRAQ4plex@N-term; iTRAQ4plex(K)@4	cleaved A-I@N-term	0.00679143	731.5216675	366.7681	731.5148926	366.7647095	2	5	13.1.1.1434.1	0	-1	-1			0.9799609	0.3810034	0.8578016	0.3916594	0.8448316	0.4280682									140182.1	364.48	130830.4	364.36	120082.4	351.73	125901.8	428.14
1	244.23	244.23	63.51000071	55.79000115	49.82999861	gi|241997714	spectrin alpha chain, putative [Ixodes scapularis]	0	auto - low confidence	0	0	IIAK	iTRAQ4plex@N-term; iTRAQ4plex(K)@4	cleaved A-I@N-term	-0.0018145	731.5130615	366.7638	731.5148926	366.7647095	2	6	13.1.1.1529.1	0	-1	-1			1.034629	0.1065876	0.9469812	0.1081788	0.9628064	0.1159718									1753833	1300.73	1728145	1322.96	1658555	1306.18	1795133	1600.49
1	244.23	244.23	63.51000071	55.79000115	49.82999861	gi|241997714	spectrin alpha chain, putative [Ixodes scapularis]	0	auto - low confidence	0	0	IKDK	iTRAQ4plex@N-term; iTRAQ4plex(K)@2; iTRAQ4plex(K)@4	cleaved W-I@N-term; missed K-D@2	-0.00074993	934.6168823	468.3157	934.6176758	468.3161316	2	6	8.1.1.960.1	0	-1	-1			0.9177208	1.043118	0.9203722	1.028586	0.9226086	1.000025									19457.03	135.7	17005.7	131.91	17882.99	135.2	19083.73	136.77
1	244.23	244.23	63.51000071	55.79000115	49.82999861	gi|241997714	spectrin alpha chain, putative [Ixodes scapularis]	1	auto	0	99.00000095	IQSVLAMGQNLIDK	iTRAQ4plex@N-term; iTRAQ4plex(K)@14		-0.00379457	1817.028564	606.6835	1817.032471	606.6847534	3	14	6.1.1.5840.1	0	-1	-1			1.204861	0.8792447	1.143926	0.8844596	1.174746	0.8556906									23647.71	150.04	27135.22	165.17	27013.9	166.46	29532.65	169.56
1	244.23	244.23	63.51000071	55.79000115	49.82999861	gi|241997714	spectrin alpha chain, putative [Ixodes scapularis]	0	auto - low confidence	0	0	IQSVLAMGQNLIDK	iTRAQ4plex@N-term; Oxidation(M)@7; iTRAQ4plex(K)@14		-0.00358014	1833.023804	612.0152	1833.027344	612.0164185	3	6	6.1.1.4772.1	0	-1	-1			0.9455598	1.395279	0.9211618	1.388159	0.9028794	1.35868									10687.34	100.64	9624.23	99.09	9831.18	100.27	10258.14	100.47
1	244.23	244.23	63.51000071	55.79000115	49.82999861	gi|241997714	spectrin alpha chain, putative [Ixodes scapularis]	1	auto	0	99.00000095	IQSVLAMGQNLIDKR	iTRAQ4plex@N-term; iTRAQ4plex(K)@14	missed K-R@14	9.15E-05	1973.133667	987.5741	1973.133545	987.5740356	2	20	8.1.1.6438.1	0	-1	-1			1.35448	0.6263843	1.217639	0.6395012	1.276869	0.6187104									44063.09	205.15	56840.13	238.18	53578.89	234.89	59812.32	243.72
1	244.23	244.23	63.51000071	55.79000115	49.82999861	gi|241997714	spectrin alpha chain, putative [Ixodes scapularis]	1	auto	0	99.00000095	IQSVLAMGQNLIDKR	iTRAQ4plex@N-term; iTRAQ4plex(K)@14	missed K-R@14	-0.00150586	1973.132202	494.2903	1973.133545	494.2906494	4	15	8.1.1.6436.1	0	-1	-1			1.190574	1.028197	1.162816	1.026417	1.181343	0.996412									17400.41	128.68	19729.82	140.94	20205.54	143.82	21852.69	145.93
1	244.23	244.23	63.51000071	55.79000115	49.82999861	gi|241997714	spectrin alpha chain, putative [Ixodes scapularis]	0	auto - discordant peptide type	0	99.00000095	IQSVLAMGQNLIDKR	iTRAQ4plex@N-term; Oxidation(M)@7; iTRAQ4plex(K)@14	missed K-R@14	-0.000240141	1989.128174	664.05	1989.128418	664.0501099	3	14	8.1.1.5438.1	0	-1	-1			1.250166	0.4275127	1.020148	0.4483747	1.098535	0.4359988									98051.84	305.66	116743	341.54	99889.28	321.92	114508.8	349.05
1	244.23	244.23	63.51000071	55.79000115	49.82999861	gi|241997714	spectrin alpha chain, putative [Ixodes scapularis]	0	auto - discordant peptide type	0	99.00000095	IQSVLAMGQNLIDKR	iTRAQ4plex@N-term; Oxidation(M)@7; iTRAQ4plex(K)@14	missed K-R@14	0.00104159	1989.129395	664.0504	1989.128418	664.0501099	3	13	8.1.1.5371.1	0	-1	-1			1.12096	1.053804	0.8244075	1.142346	0.897053	1.073838									17020.66	127.25	18170.79	134.95	14012.59	121.03	16231.69	125.12
1	244.23	244.23	63.51000071	55.79000115	49.82999861	gi|241997714	spectrin alpha chain, putative [Ixodes scapularis]	0	auto - discordant peptide type	0	83.23000073	IQSVLAMGQNLIDKR	iTRAQ4plex@N-term; Oxidation(M)@7; iTRAQ4plex(K)@14	missed K-R@14	0.00109741	1989.129761	498.2897	1989.128418	498.2893982	4	11	8.1.1.5426.1	0	-1	-1			0.9677687	1.022085	0.9131918	1.02658	0.8721147	1.009527									19638.28	136.4	18100.16	135.72	17908.76	135.38	18207.33	133.39
1	244.23	244.23	63.51000071	55.79000115	49.82999861	gi|241997714	spectrin alpha chain, putative [Ixodes scapularis]	0	auto - low confidence	0	0	KHEDFEK	iTRAQ4plex@N-term; iTRAQ4plex(K)@1; iTRAQ4plex(K)@7	missed K-H@1	0.00165565	1363.747925	455.5899	1363.746094	455.589325	3	7	5.1.1.1128.1	0	-1	-1			0.8848213	0.4505816	0.3962073	0.592159	0.3800933	0.569119									105481.7	315.86	88887.41	299.27	41734.95	213.21	42622.29	206.28
1	244.23	244.23	63.51000071	55.79000115	49.82999861	gi|241997714	spectrin alpha chain, putative [Ixodes scapularis]	1	auto	0	99.00000095	KHQAVLAEINNHENR	iTRAQ4plex@N-term; iTRAQ4plex(K)@1	missed K-H@1	-0.00351574	2060.108643	516.0344	2060.111816	516.0352783	4	15	11.1.1.1436.1	0	-1	-1			1.062221	0.2627334	1.118128	0.2567356	1.185417	0.2522772									285215.1	524.56	288532.5	541.36	318466.8	570.47	359428.9	620.66
1	244.23	244.23	63.51000071	55.79000115	49.82999861	gi|241997714	spectrin alpha chain, putative [Ixodes scapularis]	0	auto - low confidence	0	0	KHQAVLAEINNHENR	iTRAQ4plex@N-term; iTRAQ4plex(K)@1; Deamidated(N)@14	missed K-H@1	0.016979299	2061.113037	516.2855	2061.095947	516.28125	4	7	9.1.1.2684.1	0	-1	-1			0.9336867	0.5055277	0.9137356	0.5019245	0.8561381	0.4956619									82163.76	279.58	73061.55	273.15	74972.32	276.63	74781.36	269.52
1	244.23	244.23	63.51000071	55.79000115	49.82999861	gi|241997714	spectrin alpha chain, putative [Ixodes scapularis]	0	auto - low confidence	0	0	KHQAVLAEINNHENR	iTRAQ4plex@N-term; iTRAQ4plex(K)@1; Deamidated(N)@14	missed K-H@1	0.026431501	2061.12207	688.048	2061.095947	688.0392456	3	7	9.1.1.2712.1	0	-1	-1			0.9755458	0.6507195	1.292155	0.5970786	1.309193	0.6525074									48615.92	214.94	45168.28	215.66	62732.61	251.74	67663.02	324.71
1	244.23	244.23	63.51000071	55.79000115	49.82999861	gi|241997714	spectrin alpha chain, putative [Ixodes scapularis]	1	auto	0	99.00000095	KHQLVEADILAHEDR	iTRAQ4plex@N-term; iTRAQ4plex(K)@1	missed K-H@1	-0.00817282	2061.113037	516.2855	2061.121094	516.2875366	4	14	9.1.1.2684.1	0	-1	-1			0.9336867	0.5055277	0.9137356	0.5019245	0.8561381	0.4956619									82163.76	279.58	73061.55	273.15	74972.32	276.63	74781.36	269.52
1	244.23	244.23	63.51000071	55.79000115	49.82999861	gi|241997714	spectrin alpha chain, putative [Ixodes scapularis]	0	auto - low confidence	0	0	KIIK	iTRAQ4plex@N-term; iTRAQ4plex(K)@1; iTRAQ4plex(K)@4	cleaved Q-K@N-term; missed K-I@1	6.39E-05	932.6748657	467.3447	932.6748047	467.3446655	2	6	12.1.1.1195.1	0	-1	-1			1.01094	0.315657	1.143533	0.3019357	1.15158	0.2990593									201680.8	437.47	194176.9	445.29	230310.3	483.73	246904	508.32
1	244.23	244.23	63.51000071	55.79000115	49.82999861	gi|241997714	spectrin alpha chain, putative [Ixodes scapularis]	1	auto	0	99.00000095	KLEIIQEWTR	iTRAQ4plex@N-term; iTRAQ4plex(K)@1	missed K-L@1	0.000741186	1602.93457	535.3188	1602.933716	535.3185425	3	14	3.1.1.4876.1	0	-1	-1			0.9792852	0.6334383	0.7696158	0.6729049	0.7215077	0.6644823									50656.43	219.1	47244.49	218.64	38932.17	200.69	38854.81	196
1	244.23	244.23	63.51000071	55.79000115	49.82999861	gi|241997714	spectrin alpha chain, putative [Ixodes scapularis]	1	auto	0	99.00000095	KLEIIQEWTR	iTRAQ4plex@N-term; iTRAQ4plex(K)@1	missed K-L@1	-0.000174338	1602.933594	535.3185	1602.933716	535.3185425	3	14	3.1.1.4939.1	0	-1	-1			0.9453558	0.4994985	0.7528947	0.5286431	0.7256728	0.5208039									83304.27	281.56	75001.5	275.84	62632.77	254.59	64265.43	254.64
1	244.23	244.23	63.51000071	55.79000115	49.82999861	gi|241997714	spectrin alpha chain, putative [Ixodes scapularis]	0	auto - low confidence	0	0	KLEIIQEWTR	iTRAQ4plex@N-term; iTRAQ4plex(K)@1	missed K-L@1	0.00703628	1602.940918	535.3209	1602.933716	535.3185425	3	7	4.1.1.5283.1	0	-1	-1			1.102295	0.8786658	1.23381	0.845377	1.245941	0.8241673									24836.54	153.61	26073.33	162.73	30601.28	176.36	32897.11	179.2
1	244.23	244.23	63.51000071	55.79000115	49.82999861	gi|241997714	spectrin alpha chain, putative [Ixodes scapularis]	1	auto	0	99.00000095	LDAELGAHEPAIQAVQEAGHK	iTRAQ4plex@N-term; iTRAQ4plex(K)@21		0.00105306	2471.302246	618.8328	2471.30127	618.8325806	4	18	9.1.1.4221.1	0	-1	-1			1.002087	0.4139484	0.9484008	0.4158274	0.9518502	0.4025843									117513.9	334.02	112150.7	337.5	111296.4	337.8	118912.3	339.02
1	244.23	244.23	63.51000071	55.79000115	49.82999861	gi|241997714	spectrin alpha chain, putative [Ixodes scapularis]	1	auto	0	99.00000095	LDAELGAHEPAIQAVQEAGHK	iTRAQ4plex@N-term; iTRAQ4plex(K)@21		0.00222566	2471.303467	618.8331	2471.30127	618.8325806	4	18	10.1.1.3827.1	0	-1	-1			1.050722	0.8372579	0.9147481	0.8626355	0.9660246	0.8220058									27963.36	163.04	27982.36	168.14	25544.12	162.4	28717.51	166.4
1	244.23	244.23	63.51000071	55.79000115	49.82999861	gi|241997714	spectrin alpha chain, putative [Ixodes scapularis]	0	auto - low confidence	0	0	LDALEASAAR	iTRAQ4plex@N-term		0.035075799	1159.667114	580.8408	1159.631836	580.8232422	2	6	1.1.1.3035.1	0	-1	-1			0.9542101	0.616211	0.8765733	0.6241895	0.8863383	0.6144478									54442.93	227.09	49475.81	224.41	47657.34	221.3	51299.16	231.45
1	244.23	244.23	63.51000071	55.79000115	49.82999861	gi|241997714	spectrin alpha chain, putative [Ixodes scapularis]	0	auto - low confidence	0	0	LDALEASAAR	iTRAQ4plex@N-term		-0.00273204	1159.629028	580.8218	1159.631836	580.8232422	2	5	4.1.1.2377.1	0	-1	-1			1.000242	1.075751	1.081285	1.041758	1.154774	0.996646									17455.75	128.71	16628.42	130.25	18848.58	138.71	21429.14	143.69
1	244.23	244.23	63.51000071	55.79000115	49.82999861	gi|241997714	spectrin alpha chain, putative [Ixodes scapularis]	0	auto - low confidence	0	0	LDALEASAAR	iTRAQ4plex@N-term		-0.00180146	1159.630127	580.8223	1159.631836	580.8232422	2	5	7.1.1.2481.1	0	-1	-1			0.9248284	0.2507378	0.758864	0.2630273	0.7468736	0.290409									334175.7	562.44	294336	547.04	253243.9	511.88	265333	627.95
1	244.23	244.23	63.51000071	55.79000115	49.82999861	gi|241997714	spectrin alpha chain, putative [Ixodes scapularis]	1	auto	0	99.00000095	LDESLVYQQFLAK	iTRAQ4plex@N-term; iTRAQ4plex(K)@13		-0.000188179	1841.017578	614.6798	1841.017822	614.6798706	3	14	2.1.1.5709.1	0	-1	-1			1.021198	0.6202034	0.875607	0.6412625	0.8465238	0.6296119									51774.01	221.94	50353.44	225.69	45271.11	215.91	46592.95	214.86
1	244.23	244.23	63.51000071	55.79000115	49.82999861	gi|241997714	spectrin alpha chain, putative [Ixodes scapularis]	0	auto - low confidence	0	0	LDQLVSR	iTRAQ4plex@N-term		0.000481756	973.5682983	487.7914	973.5678101	487.7911987	2	5	1.1.1.2841.1	0	-1	-1			0.9956378	0.9684013	1.041988	0.9452761	1.033073	0.9217537									21571.71	143.01	20454.71	144.39	22446.43	151.25	23691.07	151.72
1	244.23	244.23	63.51000071	55.79000115	49.82999861	gi|241997714	spectrin alpha chain, putative [Ixodes scapularis]	0	auto - low confidence	0	0	LDQLVSRLDALEASAAR	iTRAQ4plex@N-term; Deamidated(Q)@3	missed R-L@7	-0.0305588	1972.040527	658.3541	1972.071045	658.3643188	3	6	5.1.1.6611.1	0	-1	-1			0.7621209	3.368767	7.784381	2.086644	7.551059	2.083344									2453.97	48.12	1781.15	48.79	19076.27	136.09	19699.1	138.62
1	244.23	244.23	63.51000071	55.79000115	49.82999861	gi|241997714	spectrin alpha chain, putative [Ixodes scapularis]	0	auto - low confidence	0	0	LDQLVSRLDALEASAAR	iTRAQ4plex@N-term; Deamidated(Q)@3	missed R-L@7	-0.031676199	1972.039429	987.027	1972.071045	987.0428467	2	6	5.1.1.6615.1	0	-1	-1			0.01		43.20305	1.882403	42.17038	1.883049									2659.78	49.47	0	1188.28	114752	332.8	119240.1	350.78
1	244.23	244.23	63.51000071	55.79000115	49.82999861	gi|241997714	spectrin alpha chain, putative [Ixodes scapularis]	0	auto - low confidence	0	0	LDQLVSRLDALEASAAR	iTRAQ4plex@N-term; Deamidated(Q)@3	missed R-L@7	-0.033469699	1972.03772	494.0167	1972.071045	494.0250549	4	6	5.1.1.6636.1	0	-1	-1			0.1269975	29.35775	20.21359	3.903567	19.36045	3.905032									642.75	24.47	77.74	22.63	12974.35	111.91	13228.99	114.98
1	244.23	244.23	63.51000071	55.79000115	49.82999861	gi|241997714	spectrin alpha chain, putative [Ixodes scapularis]	0	auto - low confidence	0	0	LDQLVSRLDALEASAAR	iTRAQ4plex@N-term; Deamidated(Q)@3	missed R-L@7	-0.028727699	1972.042236	658.3547	1972.071045	658.3643188	3	6	5.1.1.6657.1	0	-1	-1			0.1466486	1.945481	15.00155	0.3311217	14.50057	0.3404324									90877.72	291	12692.37	243.56	1361424	1147.71	1400915	1619.22
1	244.23	244.23	63.51000071	55.79000115	49.82999861	gi|241997714	spectrin alpha chain, putative [Ixodes scapularis]	0	auto - low confidence	0	0	LDQLVSRLDALEASAAR	iTRAQ4plex@N-term; Deamidated(Q)@3	missed R-L@7	-0.031187899	1972.039917	987.0272	1972.071045	987.0428467	2	7	5.1.1.6658.1	0	-1	-1			0.01		40.27647	0.5998494	42.21061	0.603476									26075.06	154.39	0	19448.8	1048762	1008.06	1170082	1364.68
1	244.23	244.23	63.51000071	55.79000115	49.82999861	gi|241997714	spectrin alpha chain, putative [Ixodes scapularis]	0	auto - low confidence	0	0	LDQLVSRLDALEASAAR	iTRAQ4plex@N-term; Deamidated(Q)@3	missed R-L@7	-0.028910801	1972.042236	658.3547	1972.071045	658.3643188	3	6	5.1.1.6703.1	0	-1	-1			0.26692	4.390463	17.1448	1.18072	16.28829	1.184613									7104.43	81.46	1806	76.54	121635.9	342.72	123019.5	366.17
1	244.23	244.23	63.51000071	55.79000115	49.82999861	gi|241997714	spectrin alpha chain, putative [Ixodes scapularis]	0	auto - low confidence	0	0	LDQLVSRLDALEASAAR	iTRAQ4plex@N-term; Deamidated(Q)@3	missed R-L@7	-0.032652698	1972.038452	987.0265	1972.071045	987.0428467	2	6	5.1.1.6705.1	0	-1	-1			0.01		45.97401	2.22145	45.74862	2.221984									1891.83	41.55	0	1569.93	86854.95	289.59	92008.8	310.03
1	244.23	244.23	63.51000071	55.79000115	49.82999861	gi|241997714	spectrin alpha chain, putative [Ixodes scapularis]	0	auto - low confidence	0	0	LDQLVSRLDALEASAAR	iTRAQ4plex@N-term; Deamidated(Q)@3	missed R-L@7	-0.0314743	1972.039673	658.3538	1972.071045	658.3643188	3	6	5.1.1.6745.1	0	-1	-1			0.03767084	47.56625	17.34632	2.131144	17.85758	2.126531									2170.21	44.92	77.86	37	37593.2	190.77	41199.65	200.94
1	244.23	244.23	63.51000071	55.79000115	49.82999861	gi|241997714	spectrin alpha chain, putative [Ixodes scapularis]	0	auto - low confidence	0	0	LDQLVSRLDALEASAAR	iTRAQ4plex@N-term; Deamidated(Q)@3	missed R-L@7	-0.032286499	1972.038818	987.0267	1972.071045	987.0428467	2	6	5.1.1.6748.1	0	-1	-1			0.01		39.8668	4.014575	39.75716	4.012001									588.96	23.34	0	124.25	23447.54	150.52	24892.61	155.74
1	244.23	244.23	63.51000071	55.79000115	49.82999861	gi|241997714	spectrin alpha chain, putative [Ixodes scapularis]	0	auto - low confidence	0	0	LDQLVSRLDALEASAAR	iTRAQ4plex@N-term; Deamidated(Q)@3	missed R-L@7	-0.033122201	1972.037964	658.3533	1972.071045	658.3643188	3	6	5.1.1.6788.1	0	-1	-1			0.9378139	5.763793	13.50889	3.621886	13.32136	3.61822									776.41	27.11	693.45	31.8	10473.96	100.79	10995.35	104.28
1	244.23	244.23	63.51000071	55.79000115	49.82999861	gi|241997714	spectrin alpha chain, putative [Ixodes scapularis]	0	auto - low confidence	0	0	LDQLVSRLDALEASAAR	iTRAQ4plex@N-term; Deamidated(Q)@3	missed R-L@7	-0.031798199	1972.039307	987.0269	1972.071045	987.0428467	2	6	5.1.1.6791.1	0	-1	-1			0.2894012	28.12459	34.64934	6.291538	35.80103	6.284378									243.09	15.07	67	18.38	8411.28	90.26	9251.92	95.32
1	244.23	244.23	63.51000071	55.79000115	49.82999861	gi|241997714	spectrin alpha chain, putative [Ixodes scapularis]	0	auto - low confidence	0	0	LDQLVSRLDALEASAAR	iTRAQ4plex@N-term; Deamidated(Q)@3	missed R-L@7	-0.032206699	1972.03894	658.3536	1972.071045	658.3643188	3	6	5.1.1.6831.1	0	-1	-1			1.011575	6.864924	9.677176	4.642513	9.884161	4.626203									486.85	21.49	469.03	24.66	4704.83	67.67	5115.69	70.84
1	244.23	244.23	63.51000071	55.79000115	49.82999861	gi|241997714	spectrin alpha chain, putative [Ixodes scapularis]	0	auto - low confidence	0	0	LDQLVSRLDALEASAAR	iTRAQ4plex@N-term; Deamidated(Q)@3	missed R-L@7	-0.032023601	1972.03894	658.3536	1972.071045	658.3643188	3	7	5.1.1.6888.1	0	-1	-1			1.117184	5.73391	4.928377	4.339689	4.501711	4.349471									609.75	24.07	648.76	26.98	3000.93	54.1	2918.09	53.29
1	244.23	244.23	63.51000071	55.79000115	49.82999861	gi|241997714	spectrin alpha chain, putative [Ixodes scapularis]	0	auto - low confidence	0	0	LDQLVSRLDALEASAAR	iTRAQ4plex@N-term; Deamidated(Q)@3	missed R-L@7	-0.028727699	1972.042236	658.3547	1972.071045	658.3643188	3	6	5.1.1.6935.1	0	-1	-1			0.8899016	3.263308	2.036531	2.628547	1.735044	2.685296									2070.29	44.26	1754.61	43.26	4210.39	64.39	3818.66	62.05
1	244.23	244.23	63.51000071	55.79000115	49.82999861	gi|241997714	spectrin alpha chain, putative [Ixodes scapularis]	0	auto - low confidence	0	0	LDQLVSRLDALEASAAR	iTRAQ4plex@N-term; Deamidated(Q)@3	missed R-L@7	-0.0307419	1972.040527	658.3541	1972.071045	658.3643188	3	6	5.1.1.6979.1	0	-1	-1			1.101829	5.591491	3.117572	4.482353	3.079829	4.454698									630.36	24.47	661.47	26.62	1962.48	43.98	2063.88	45.1
1	244.23	244.23	63.51000071	55.79000115	49.82999861	gi|241997714	spectrin alpha chain, putative [Ixodes scapularis]	0	auto - low confidence	0	0	LDQLVSRLDALEASAAR	iTRAQ4plex@N-term; Deamidated(Q)@3	missed R-L@7	-0.032939099	1972.037964	658.3533	1972.071045	658.3643188	3	6	5.1.1.7044.1	0	-1	-1			1.353717	6.38893	4.078748	5.233401	3.860719	5.230902									436.69	20.42	563	24.51	1778.69	41.8	1792.3	42.02
1	244.23	244.23	63.51000071	55.79000115	49.82999861	gi|241997714	spectrin alpha chain, putative [Ixodes scapularis]	0	auto - low confidence	0	0	LDQLVSRLDALEASAAR	iTRAQ4plex@N-term; Deamidated(Q)@3	missed R-L@7	-0.0302405	1972.040771	658.3542	1972.071045	658.3643188	3	6	6.1.1.6080.1	0	-1	-1			0.8637726	2.785012	8.015616	1.811479	7.945858	1.806406									3251.7	55.45	2674.96	58.9	26028.4	159.08	27467.59	163.7
1	244.23	244.23	63.51000071	55.79000115	49.82999861	gi|241997714	spectrin alpha chain, putative [Ixodes scapularis]	0	auto - low confidence	0	0	LDQLVSRLDALEASAAR	iTRAQ4plex@N-term; Deamidated(Q)@3	missed R-L@7	-0.031705402	1972.039673	658.3538	1972.071045	658.3643188	3	6	6.1.1.6442.1	0	-1	-1			0.1294338	9.9197	12.41813	1.624512	12.29046	1.624623									3825.04	59.69	471.51	46.19	47434.26	214.17	49977.38	225.85
1	244.23	244.23	63.51000071	55.79000115	49.82999861	gi|241997714	spectrin alpha chain, putative [Ixodes scapularis]	0	auto - low confidence	0	0	LDQLVSRLDALEASAAR	iTRAQ4plex@N-term; Deamidated(Q)@3	missed R-L@7	-0.031268898	1972.039795	658.3539	1972.071045	658.3643188	3	6	7.1.1.7049.1	0	-1	-1			1.010374	1.982039	2.53874	1.598668	2.468367	1.589494									5234.18	70.45	5036.61	73.28	13269.88	114.47	13734.97	116.13
1	244.23	244.23	63.51000071	55.79000115	49.82999861	gi|241997714	spectrin alpha chain, putative [Ixodes scapularis]	0	auto - low confidence	0	0	LDQLVSRLDALEASAAR	iTRAQ4plex@N-term; Deamidated(Q)@3	missed R-L@7	-0.032733701	1972.03833	658.3534	1972.071045	658.3643188	3	6	7.1.1.7087.1	0	-1	-1			0.6057521	3.850605	10.08352	2.049533	11.45911	2.03734									2469.95	48.2	1424.92	47.3	24871.42	155.8	30089.04	176.11
1	244.23	244.23	63.51000071	55.79000115	49.82999861	gi|241997714	spectrin alpha chain, putative [Ixodes scapularis]	0	auto - low confidence	0	0	LDQLVSRLDALEASAAR	iTRAQ4plex@N-term; Deamidated(Q)@3	missed R-L@7	0.0263291	1972.097534	658.3731	1972.071045	658.3643188	3	6	9.1.1.5527.1	0	-1	-1			0.9822569	0.9821911	1.005232	0.9643252	0.9884043	0.9442899									21118.84	141.47	19756.16	141.91	21200.03	147.06	22190.85	147.69
1	244.23	244.23	63.51000071	55.79000115	49.82999861	gi|241997714	spectrin alpha chain, putative [Ixodes scapularis]	0	auto - low confidence	0	0	LDQLVSRLDALEASAAR	iTRAQ4plex@N-term; Deamidated(Q)@3	missed R-L@7	-0.0290251	1972.041992	658.3546	1972.071045	658.3643188	3	6	10.1.1.6972.1	0	-1	-1			0.905498	1.707733	3.591925	1.258433	3.571896	1.248855									7700.64	85.36	6640.82	86.27	27621.94	164.56	29241.18	168.21
1	244.23	244.23	63.51000071	55.79000115	49.82999861	gi|241997714	spectrin alpha chain, putative [Ixodes scapularis]	0	auto - low confidence	0	0	LDQLVSRLDALEASAAR	iTRAQ4plex@N-term; Deamidated(Q)@3	missed R-L@7	-0.031771701	1972.039307	658.3537	1972.071045	658.3643188	3	6	10.1.1.7028.1	0	-1	-1			0.9334106	1.887249	4.079301	1.380103	4.058954	1.37177									6232.11	76.81	5540.07	79.18	25387.56	157.66	26891.71	161.96
1	244.23	244.23	63.51000071	55.79000115	49.82999861	gi|241997714	spectrin alpha chain, putative [Ixodes scapularis]	0	auto - low confidence	0	0	LDQLVSRLDALEASAAR	iTRAQ4plex@N-term	missed R-L@7	0.0535863	1971.140381	658.0541	1971.087036	658.0363159	3	7	13.1.1.3606.1	0	-1	-1			0.9657415	0.7221761	0.6617103	0.803462	0.6454648	0.7803643									39209.3	192.73	36062.63	190.8	25909.38	164.67	26904.87	163.07
1	244.23	244.23	63.51000071	55.79000115	49.82999861	gi|241997714	spectrin alpha chain, putative [Ixodes scapularis]	0	auto - low confidence	0	0	LDQLVSRLDALEASAAR	iTRAQ4plex@N-term; Deamidated(Q)@3	missed R-L@7	-0.032299601	1972.038696	658.3535	1972.071045	658.3643188	3	6	13.1.1.6365.1	0	-1	-1			0.6764258	8.640062	6.413868	5.219543	5.755064	5.246223									401.22	19.44	258.47	18.49	2569.82	49.88	2454.72	49.38
1	244.23	244.23	63.51000071	55.79000115	49.82999861	gi|241997714	spectrin alpha chain, putative [Ixodes scapularis]	0	auto - low confidence	0	0	LDQLVSRLDALEASAAR	iTRAQ4plex@N-term; Deamidated(Q)@3	missed R-L@7	-0.031183301	1972.039917	987.0272	1972.071045	987.0428467	2	6	13.1.1.6378.1	0	-1	-1			0.0517015	207.841	47.55677	7.946186	42.97626	7.950464									150.49	11.83	7.41	15.39	7146.94	82.94	6875.52	81.78
1	244.23	244.23	63.51000071	55.79000115	49.82999861	gi|241997714	spectrin alpha chain, putative [Ixodes scapularis]	0	auto - low confidence	0	0	LEQFK	iTRAQ4plex@N-term; iTRAQ4plex(K)@5	cleaved M-L@N-term	0.00327191	951.5666504	476.7906	951.5632935	476.7889404	2	5	7.1.1.4705.1	0	-1	-1			1.045017	0.4760392	1.05602	0.4699049	1.080678	0.4627818									86922.21	287.32	86509.03	296.35	91664.84	306.15	99861.08	323.44
1	244.23	244.23	63.51000071	55.79000115	49.82999861	gi|241997714	spectrin alpha chain, putative [Ixodes scapularis]	0	auto - low confidence	0	0	LEQFK	iTRAQ4plex@N-term; iTRAQ4plex(K)@5	cleaved M-L@N-term	0.00369915	951.5670776	476.7908	951.5632935	476.7889404	2	5	7.1.1.4824.1	0	-1	-1			0.9857427	0.8857117	1.512812	0.7852781	1.557985	0.7697675									26146.89	157.42	24546.58	159.46	39500.73	199.15	43306.44	207.72
1	244.23	244.23	63.51000071	55.79000115	49.82999861	gi|241997714	spectrin alpha chain, putative [Ixodes scapularis]	0	auto - low confidence	0	0	LEQFK	iTRAQ4plex@N-term; iTRAQ4plex(K)@5	cleaved M-L@N-term	-0.000796423	951.5625	476.7885	951.5632935	476.7889404	2	5	11.1.1.2220.1	0	-1	-1			0.9921264	0.2375969	0.6933789	0.2626262	0.7047787	0.3065851									356936.9	581.69	337260.8	583.12	247150.9	509	267432	694.48
1	244.23	244.23	63.51000071	55.79000115	49.82999861	gi|241997714	spectrin alpha chain, putative [Ixodes scapularis]	1	auto	0	99.00000095	LFGAHEIQR	iTRAQ4plex@N-term		-0.000388198	1213.668701	607.8416	1213.668945	607.8417358	2	14	1.1.1.2263.1	0	-1	-1			1.054921	0.4157738	0.8269225	0.4418114	0.802822	0.4409803									112917.5	327.43	113445.9	338.03	93245.16	310.82	96371.78	320.18
1	244.23	244.23	63.51000071	55.79000115	49.82999861	gi|241997714	spectrin alpha chain, putative [Ixodes scapularis]	1	auto	0	99.00000095	LFGAHEIQR	iTRAQ4plex@N-term		0.000993601	1213.669922	405.5639	1213.668945	405.5635986	3	13	1.1.1.2257.1	0	-1	-1			1.006762	0.3773942	0.7785053	0.4035613	0.8481108	0.37883									140517.2	365.01	134729.8	368.85	109242.4	337.39	126692.6	349.35
1	244.23	244.23	63.51000071	55.79000115	49.82999861	gi|241997714	spectrin alpha chain, putative [Ixodes scapularis]	1	auto	0	60.93000174	LFGAHEIQR	iTRAQ4plex@N-term		-0.00126628	1213.667725	405.5632	1213.668945	405.5635986	3	9	2.1.1.2267.1	0	-1	-1			1.01142	0.830067	0.9242896	0.8426929	0.9476153	0.810575									29041.15	165.95	27973.87	168.42	26805.38	166.02	29256.01	168.19
1	244.23	244.23	63.51000071	55.79000115	49.82999861	gi|241997714	spectrin alpha chain, putative [Ixodes scapularis]	1	auto	0	99.00000095	LGEMNNIASK	iTRAQ4plex@N-term; iTRAQ4plex(K)@10		-0.00183454	1363.735474	682.875	1363.737305	682.8759155	2	18	11.1.1.2780.1	0	-1	-1			1.060096	0.2850286	0.9196073	0.2936673	0.8765575	0.2979563									239993.8	477.41	242299.5	494.61	220395.4	476.12	223640	496.09
1	244.23	244.23	63.51000071	55.79000115	49.82999861	gi|241997714	spectrin alpha chain, putative [Ixodes scapularis]	0	auto - shared MS/MS	0	25.8100003	LGESLR	iTRAQ4plex@N-term		0.00151773	817.4794922	409.747	817.4779663	409.7462463	2	8	10.1.1.1999.1	0	-1	-1			1.037746	0.6837065	1.027097	0.6786296	1.047813	0.6554032									42266.04	200.25	41772.44	205.91	43351.41	210.63	47080.86	213.21
1	244.23	244.23	63.51000071	55.79000115	49.82999861	gi|241997714	spectrin alpha chain, putative [Ixodes scapularis]	0	auto - low confidence	0	0	LGESQTLQQFSR	iTRAQ4plex@N-term; iTRAQ4plex(S)@4		-0.0095361	1680.894531	841.4545	1680.903809	841.4592285	2	8	1.1.1.5221.1	0	-1	-1			0.9639212	0.6942101	1.300043	0.6334767	1.320939	0.6212366									42972.03	201.8	39448.89	201.69	55788.37	237.19	60344.51	245.42
1	244.23	244.23	63.51000071	55.79000115	49.82999861	gi|241997714	spectrin alpha chain, putative [Ixodes scapularis]	0	auto - low confidence	0	0	LGESQTLQQFSR	iTRAQ4plex@N-term		-0.0147234	1536.787109	769.4008	1536.801758	769.4082031	2	5	13.1.1.3933.1	0	-1	-1			1.002	0.5192606	1.028316	0.5097299	1.023711	0.4992111									74736.02	266.19	71318.98	269.48	76746.17	279.85	81334.85	284.5
1	244.23	244.23	63.51000071	55.79000115	49.82999861	gi|241997714	spectrin alpha chain, putative [Ixodes scapularis]	1	auto	0	99.00000095	LGSIADQWEHLTTK	iTRAQ4plex@N-term; iTRAQ4plex(K)@14		-0.00229011	1886.011963	629.6779	1886.01416	629.6786499	3	18	2.1.1.5279.1	0	-1	-1			1.105178	0.7542167	0.8756894	0.7990061	0.9238668	0.7634332									33493.95	178.43	35253.81	188.22	29289.81	174.42	32896.14	179.89
1	244.23	244.23	63.51000071	55.79000115	49.82999861	gi|241997714	spectrin alpha chain, putative [Ixodes scapularis]	0	auto - discordant peptide type	0	83.34000111	LGSIADQWEHLTTK	iTRAQ4plex@N-term; iTRAQ4plex(K)@14		3.98409009	1889.998291	631.0067	1886.01416	629.6786499	3	13	2.1.1.5368.1	0	-1	-1			1.001552	1.032504	0.9479602	1.037523	0.9803497	0.9969491									18881.21	133.79	18009.87	135.25	17873.93	135.46	19677.96	138
1	244.23	244.23	63.51000071	55.79000115	49.82999861	gi|241997714	spectrin alpha chain, putative [Ixodes scapularis]	0	auto - discordant peptide type	0	26.8599987	LGSIADQWEHLTTK	iTRAQ4plex@N-term; iTRAQ4plex(H)@10; iTRAQ4plex(K)@14		-0.000709517	2030.115723	677.7125	2030.116211	677.7127075	3	11	3.1.1.5032.1	0	-1	-1			0.9038516	0.621687	0.7515343	0.649444	0.7614204	0.6236499									55119.23	228.47	47446.88	219.84	41366.81	206.82	44616.64	207.9
1	244.23	244.23	63.51000071	55.79000115	49.82999861	gi|241997714	spectrin alpha chain, putative [Ixodes scapularis]	0	auto - low confidence	0	4.269000143	LGSIADQWEHLTTK	iTRAQ4plex@N-term; iTRAQ4plex(H)@10; iTRAQ4plex(K)@14		0.000284034	2030.116577	508.5364	2030.116211	508.5363159	4	10	3.1.1.5022.1	0	-1	-1			1.045175	0.340597	0.4402545	0.4529383	0.4512543	0.4328874									168203	399.88	167428.7	408.36	73949.9	285.1	80690.84	291.91
1	244.23	244.23	63.51000071	55.79000115	49.82999861	gi|241997714	spectrin alpha chain, putative [Ixodes scapularis]	0	auto - low confidence	0	0	LGSIADQWEHLTTK	iTRAQ4plex@N-term; iTRAQ4plex(K)@14		0.039091598	1886.053345	629.6917	1886.01416	629.6786499	3	6	2.1.1.5528.1	0	-1	-1			0.9360867	1.383458	0.588792	1.592323	0.700711	1.434453									10865.23	101.43	9686.4	98.9	6388.53	82.41	8093.7	88.15
1	244.23	244.23	63.51000071	55.79000115	49.82999861	gi|241997714	spectrin alpha chain, putative [Ixodes scapularis]	1	auto	0	99.00000095	LHEANTLHQFFR	iTRAQ4plex@N-term		-9.90E-05	1655.865234	828.9399	1655.865356	828.9400024	2	17	5.1.1.3103.1	0	-1	-1			1.076913	0.6380684	0.8886799	0.6678417	0.9260968	0.6441454									47453.42	212.29	48669.35	221.43	42112.69	208.82	46718.96	216.52
1	244.23	244.23	63.51000071	55.79000115	49.82999861	gi|241997714	spectrin alpha chain, putative [Ixodes scapularis]	1	auto	0	99.00000095	LHEANTLHQFFR	iTRAQ4plex@N-term		0.00140337	1655.866943	414.974	1655.865356	414.9736328	4	14	5.1.1.3094.1	0	-1	-1			0.9291717	0.7749965	0.8119119	0.7973117	0.8524671	0.7636899									34951.55	182.09	30929.28	177.46	28338.41	171.04	31674.76	176.87
1	244.23	244.23	63.51000071	55.79000115	49.82999861	gi|241997714	spectrin alpha chain, putative [Ixodes scapularis]	0	auto - low confidence	0	0	LIEAK	iTRAQ4plex@N-term; iTRAQ4plex(K)@5	cleaved E-L@N-term	0.000293582	860.5578613	431.2862	860.5574951	431.2860107	2	6	10.1.1.1824.1	0	-1	-1			0.8542774	0.7502787	1.652535	0.6225891	1.509253	0.6638197									39906.18	194.25	32467.32	185.37	65855.31	255.63	64028.23	288.99
1	244.23	244.23	63.51000071	55.79000115	49.82999861	gi|241997714	spectrin alpha chain, putative [Ixodes scapularis]	1	auto	0	99.00000095	LLDSYDLQR	iTRAQ4plex@N-term		0.000379712	1265.674316	633.8444	1265.673706	633.8441772	2	14	12.1.1.3737.1	0	-1	-1			0.9468477	0.6997399	1.83651	0.5874398	1.800645	0.5909492									43158.31	202.17	38918.13	202.3	79151.27	280.57	82615.55	297.63
1	244.23	244.23	63.51000071	55.79000115	49.82999861	gi|241997714	spectrin alpha chain, putative [Ixodes scapularis]	0	auto - low confidence	0	0	LLERRNALLERSRTR	iTRAQ4plex@N-term	missed R-R@4; missed R-N@5; missed R-S@11; missed R-T@13	-0.0094663	2026.189819	676.4039	2026.199341	676.4070435	3	5	2.1.1.3324.1	0	-1	-1			0.84819	0.8555033	6.851693	0.5637715	6.518162	0.5669037									34204.32	179.8	27630.04	186.49	234034	476.85	237014.8	503.1
1	244.23	244.23	63.51000071	55.79000115	49.82999861	gi|241997714	spectrin alpha chain, putative [Ixodes scapularis]	1	auto	0	99.00000095	LLHMLEQFK	iTRAQ4plex@N-term; iTRAQ4plex(K)@9		-4.21E-05	1445.830933	723.9227	1445.830811	723.9226685	2	15	8.1.1.6130.1	0	-1	-1			1.04402	0.3200252	0.8936936	0.3311403	0.879484	0.3340286									192061.1	427.38	190965.8	439.22	171406.8	420.34	179571.2	447.34
1	244.23	244.23	63.51000071	55.79000115	49.82999861	gi|241997714	spectrin alpha chain, putative [Ixodes scapularis]	1	auto	0	99.00000095	LLHMLEQFK	iTRAQ4plex@N-term; iTRAQ4plex(K)@9		-7.98E-05	1445.830811	482.9509	1445.830811	482.9508972	3	12	7.1.1.5940.1	0	-1	-1			1.085804	0.5485235	0.8747041	0.5779248	0.8667567	0.5720508									63923.87	246.46	66103.09	257.91	55837.29	240.39	58901.93	248.92
1	244.23	244.23	63.51000071	55.79000115	49.82999861	gi|241997714	spectrin alpha chain, putative [Ixodes scapularis]	1	auto	0	94.58000064	LLHMLEQFK	iTRAQ4plex@N-term; iTRAQ4plex(K)@9		0.000685078	1445.831543	482.9511	1445.830811	482.9508972	3	11	8.1.1.6116.1	0	-1	-1			1.027956	0.4269143	0.798577	0.4550953	0.7775396	0.4599568									108677.8	321.4	106395.4	327.58	86667.81	299.79	89832.33	316.46
1	244.23	244.23	63.51000071	55.79000115	49.82999861	gi|241997714	spectrin alpha chain, putative [Ixodes scapularis]	0	auto - discordant peptide type	0	40.86000025	LLHMLEQFK	iTRAQ4plex@N-term; Oxidation(M)@4; iTRAQ4plex(K)@9		-0.00012439	1461.825684	731.9201	1461.825684	731.920166	2	9	8.1.1.4818.1	0	-1	-1			1.058571	1.306603	0.8267655	1.390146	0.8136824	1.37867									11413.8	104.12	11506.88	107.64	9423.51	98.85	9873.12	102.06
1	244.23	244.23	63.51000071	55.79000115	49.82999861	gi|241997714	spectrin alpha chain, putative [Ixodes scapularis]	0	auto - discordant peptide type	0	39.19999897	LLHMLEQFK	iTRAQ4plex@N-term; Oxidation(M)@4; iTRAQ4plex(K)@9		0.00292214	1461.828735	488.2835	1461.825684	488.2825317	3	9	8.1.1.4807.1	0	-1	-1			0.9953409	0.5375285	0.74831	0.5794604	0.7389808	0.5645447									69674.01	257	66046.54	258.24	52065.79	232.68	54736.01	233.93
1	244.23	244.23	63.51000071	55.79000115	49.82999861	gi|241997714	spectrin alpha chain, putative [Ixodes scapularis]	0	auto - discordant peptide type	0	38.33000064	LLHMLEQFK	iTRAQ4plex@N-term; Oxidation(M)@4; iTRAQ4plex(K)@9		-0.000217231	1461.825439	488.2824	1461.825684	488.2825317	3	9	7.1.1.4723.1	0	-1	-1			0.9130491	0.523135	1.357965	0.4642112	1.340746	0.4556566									78252.47	272.13	68045.52	265.93	106117.4	326.31	111535.7	328.39
1	244.23	244.23	63.51000071	55.79000115	49.82999861	gi|241997714	spectrin alpha chain, putative [Ixodes scapularis]	0	auto - low confidence	0	9.20599997	LLKK	iTRAQ4plex@N-term; iTRAQ4plex(K)@3; iTRAQ4plex(K)@4	cleaved S-L@N-term; missed K-K@3	-0.00118085	932.673645	467.3441	932.6748047	467.3446655	2	6	1.1.1.1355.1	0	-1	-1			1.037878	0.6471877	1.340496	0.5994923	1.373475	0.5852719									47404.76	212.08	46857.11	219.13	63458.18	253.23	69216.86	261.19
1	244.23	244.23	63.51000071	55.79000115	49.82999861	gi|241997714	spectrin alpha chain, putative [Ixodes scapularis]	0	auto - shared MS/MS	0	43.27999949	LLLSK	iTRAQ4plex@N-term; iTRAQ4plex(K)@5	cleaved E-L@N-term	0.000625455	860.5944824	431.3045	860.5938721	431.3041992	2	8	4.1.1.2802.1	0	-1	-1			1.007016	0.436401	1.121797	0.4189421	1.099646	0.4132868									105675.8	316.55	101349	321.64	118383.2	346.73	123537.2	351.76
1	244.23	244.23	63.51000071	55.79000115	49.82999861	gi|241997714	spectrin alpha chain, putative [Ixodes scapularis]	0	auto - low confidence	0	13.33000064	LLLSK	iTRAQ4plex@N-term; iTRAQ4plex(K)@5	cleaved E-L@N-term	-0.00111175	860.5926514	431.3036	860.5938721	431.3041992	2	7	3.1.1.2815.1	0	-1	-1			0.9496567	0.7847958	0.7622432	0.8284982	0.7302835	0.8118139									33587.89	178.36	30377.83	175.54	25566.8	162.59	26076.15	160.12
1	244.23	244.23	63.51000071	55.79000115	49.82999861	gi|241997714	spectrin alpha chain, putative [Ixodes scapularis]	0	auto - low confidence	0	13.00999969	LLLSK	iTRAQ4plex@N-term; iTRAQ4plex(K)@5	cleaved E-L@N-term	-0.0017221	860.5921021	431.3033	860.5938721	431.3041992	2	7	3.1.1.2880.1	0	-1	-1			0.9509914	0.07758132	1.052858	0.07474091	1.059093	0.1422125									3525466	1869.04	3193011	1808.56	3706689	1952.82	3969355	5238.01
1	244.23	244.23	63.51000071	55.79000115	49.82999861	gi|241997714	spectrin alpha chain, putative [Ixodes scapularis]	0	auto - low confidence	0	12.25000024	LLLSK	iTRAQ4plex@N-term; iTRAQ4plex(K)@5	cleaved E-L@N-term	0.00163482	860.595459	431.305	860.5938721	431.3041992	2	7	3.1.1.3021.1	0	-1	-1			0.96988	0.177295	0.6772032	0.1960062	0.681594	0.2195116									652677.4	790.95	602870.4	780.19	441385.1	679.97	472926.4	865.59
1	244.23	244.23	63.51000071	55.79000115	49.82999861	gi|241997714	spectrin alpha chain, putative [Ixodes scapularis]	0	auto - low confidence	0	0	LLLSK	iTRAQ4plex@N-term; iTRAQ4plex(K)@5	cleaved E-L@N-term	0.000687147	860.5946655	431.3046	860.5938721	431.3041992	2	5	1.1.1.1942.1	0	-1	-1			0.924425	0.3354009	0.716804	0.3582833	0.6875514	0.4090182									186766.5	420.74	164428.8	408.58	133690.2	372.46	136512.8	466.04
1	244.23	244.23	63.51000071	55.79000115	49.82999861	gi|241997714	spectrin alpha chain, putative [Ixodes scapularis]	0	auto - low confidence	0	0	LLLSK	iTRAQ4plex@N-term; iTRAQ4plex(K)@5	cleaved E-L@N-term	-0.00532316	860.588501	431.3015	860.5938721	431.3041992	2	6	3.1.1.2954.1	0	-1	-1			1.038746	0.2438565	0.856755	0.2552414	0.8657928	0.2457199									331251.9	560.78	327698.8	575.17	283410	541.37	304888.9	543
1	244.23	244.23	63.51000071	55.79000115	49.82999861	gi|241997714	spectrin alpha chain, putative [Ixodes scapularis]	0	auto - low confidence	0	0	LLLSK	iTRAQ4plex@N-term; iTRAQ4plex(K)@5	cleaved E-L@N-term	0.00117477	860.5950928	431.3048	860.5938721	431.3041992	2	6	4.1.1.3209.1	0	-1	-1			1.092724	0.3188881	1.049538	0.3192703	1.015522	0.3228305									189078.1	424.11	196770.1	446.01	198170.8	450.25	204126.8	473.94
1	244.23	244.23	63.51000071	55.79000115	49.82999861	gi|241997714	spectrin alpha chain, putative [Ixodes scapularis]	0	auto - discordant peptide type	0	99.00000095	LMAESNLGVPEIEQR	iTRAQ4plex@N-term; Oxidation(M)@2		0.000145108	1844.942627	923.4786	1844.942383	923.4784546	2	20	11.1.1.4055.1	0	-1	-1			0.9528179	0.3125674	0.8097253	0.3241834	0.7942933	0.3358834									211511.4	447.59	191933.6	441.52	171029.7	420.03	178601	465.86
1	244.23	244.23	63.51000071	55.79000115	49.82999861	gi|241997714	spectrin alpha chain, putative [Ixodes scapularis]	1	auto	0	99.00000095	LMAESNLGVPEIEQR	iTRAQ4plex@N-term		0.00184476	1828.949097	610.657	1828.94751	610.6564331	3	9	11.1.1.4719.1	0	-1	-1			0.9729164	1.135414	1.144507	1.073443	1.169223	1.081818									15937.88	122.95	14767.72	123.03	18215.83	135.97	19810.57	150.25
1	244.23	244.23	63.51000071	55.79000115	49.82999861	gi|241997714	spectrin alpha chain, putative [Ixodes scapularis]	0	auto - low confidence	0	0	LMAESNLGVPEIEQR	iTRAQ4plex@N-term; Oxidation(M)@2		-0.00270423	1844.939697	615.9872	1844.942383	615.9880981	3	8	11.1.1.4048.1	0	-1	-1			1.106131	0.6314791	1.115642	0.6242962	1.104907	0.6766465									47980.31	213.81	50544.87	226.15	53454.95	233.72	56358.3	286.97
1	244.23	244.23	63.51000071	55.79000115	49.82999861	gi|241997714	spectrin alpha chain, putative [Ixodes scapularis]	1	auto	0	99.00000095	LMTLGQTEAAVK	iTRAQ4plex@N-term; iTRAQ4plex(K)@12		0.00839915	1548.887329	775.4509	1548.878906	775.4467163	2	16	1.1.1.3880.1	0	-1	-1			1.047188	0.3737961	0.8291252	0.3961852	0.8436732	0.3800834									140357.6	365.24	139980.7	375.63	116213.4	347.18	125886.6	348.75
1	244.23	244.23	63.51000071	55.79000115	49.82999861	gi|241997714	spectrin alpha chain, putative [Ixodes scapularis]	1	auto	0	48.44999909	LMTLGQTEAAVK	iTRAQ4plex@N-term; iTRAQ4plex(K)@12		-0.0122527	1548.866455	517.2961	1548.878906	517.3002319	3	9	1.1.1.3842.1	0	-1	-1			0.9642228	0.6929849	0.8974133	0.7002308	1.011815	0.6759502									42803.37	201.37	39306.35	200	38359.29	198.95	46041.36	223.47
1	244.23	244.23	63.51000071	55.79000115	49.82999861	gi|241997714	spectrin alpha chain, putative [Ixodes scapularis]	1	auto	0	99.00000095	LNEASAQQQFNR	iTRAQ4plex@N-term		-0.00112987	1548.775635	517.2658	1548.776611	517.2661743	3	13	9.1.1.2351.1	0	-1	-1			1.000073	0.2655056	0.9705141	0.2646344	0.9223141	0.2602681									285891.3	520.62	272295.3	526.11	277078.5	532.03	280316.8	521.25
1	244.23	244.23	63.51000071	55.79000115	49.82999861	gi|241997714	spectrin alpha chain, putative [Ixodes scapularis]	0	auto - low confidence	0	0	LNEASAQQQFNR	iTRAQ4plex@N-term		0.016405899	1548.793091	775.4038	1548.776611	775.3956299	2	6	4.1.1.1676.1	0	-1	-1			1.02183	0.2750749	0.9637823	0.2768141	1.007267	0.2758536									263136.2	499.63	256074.6	509.67	253255.9	510.13	281769.8	563.84
1	244.23	244.23	63.51000071	55.79000115	49.82999861	gi|241997714	spectrin alpha chain, putative [Ixodes scapularis]	1	auto	0	96.66000009	LQAASDESYKDPTNLQAK	iTRAQ4plex@N-term; iTRAQ4plex(K)@10; iTRAQ4plex(K)@18	missed K-D@10	-0.016202699	2410.254639	603.5709	2410.270508	603.5748901	4	12	9.1.1.2899.1	0	-1	-1			1.018154	0.5320644	0.8453563	0.5551609	0.7693701	0.5510177									70465.27	259.05	68327.54	262.81	59486.04	247.46	57634.12	236.56
1	244.23	244.23	63.51000071	55.79000115	49.82999861	gi|241997714	spectrin alpha chain, putative [Ixodes scapularis]	0	auto - shared MS/MS	0	99.00000095	LQDNSAYLQFMWK	iTRAQ4plex@N-term; iTRAQ4plex(K)@13		-0.0130151	1930.972534	644.6648	1930.985474	644.6691284	3	13	5.1.1.5713.1	0	-1	-1			0.9667121	0.5350376	0.906376	0.5387472	0.9175714	0.5254391									71847.12	261.45	66147.57	259.45	65030.61	258.35	70083.93	265.64
1	244.23	244.23	63.51000071	55.79000115	49.82999861	gi|241997714	spectrin alpha chain, putative [Ixodes scapularis]	0	auto - low confidence	0	0	LQDSLR	iTRAQ4plex@N-term		-0.00112049	874.498291	438.2564	874.4993896	438.2569885	2	7	10.1.1.1886.1	0	-1	-1			1.068996	0.3916245	1.176363	0.3781196	1.213068	0.3690836									127023.1	347.26	129320.1	362.63	149219	389.79	163808.7	406.18
1	244.23	244.23	63.51000071	55.79000115	49.82999861	gi|241997714	spectrin alpha chain, putative [Ixodes scapularis]	0	auto - low confidence	0	0	LQMAMDESYKDPANIQSK	iTRAQ4plex@N-term; Oxidation(M)@3; iTRAQ4plex(K)@10; iTRAQ4plex(K)@18	missed K-D@10	-0.00335315	2516.258057	630.0718	2516.261719	630.0726929	4	8	11.1.1.3273.1	0	-1	-1			1.016617	0.4957648	0.7747762	0.532362	0.8204553	0.5137873									80978.55	277.12	78403.34	281.24	62653.65	255.5	70630.8	270.68
1	244.23	244.23	63.51000071	55.79000115	49.82999861	gi|241997714	spectrin alpha chain, putative [Ixodes scapularis]	1	auto	0	99.00000095	LQQALVLVQFLR	iTRAQ4plex@N-term		-0.000340084	1570.967773	524.6632	1570.96814	524.6633301	3	14	11.1.1.7434.1	0	-1	-1			1.177302	1.35374	0.8828873	1.455056	0.8538821	1.427982									10057.76	97.82	11277.08	106.19	8867.61	95.97	9129.95	95.46
1	244.23	244.23	63.51000071	55.79000115	49.82999861	gi|241997714	spectrin alpha chain, putative [Ixodes scapularis]	1	auto	0	99.00000095	LQTLELSWR	iTRAQ4plex@N-term		-0.000131262	1288.726074	645.3703	1288.726074	645.3703613	2	15	5.1.1.4814.1	0	-1	-1			1.043254	0.7163255	0.9171826	0.735749	0.9486796	0.7116414									38325.27	190.71	38078.76	196.21	35102.75	190.24	38652.18	196.64
1	244.23	244.23	63.51000071	55.79000115	49.82999861	gi|241997714	spectrin alpha chain, putative [Ixodes scapularis]	1	auto	0	99.00000095	LQTLELSWR	iTRAQ4plex@N-term		-0.000582403	1288.725708	645.3701	1288.726074	645.3703613	2	14	4.1.1.5127.1	0	-1	-1			0.9814339	0.5170608	0.8297954	0.5372323	0.8386486	0.5228499									76018.95	268.43	71054.29	268.38	62993.1	255.05	67775.25	261.34
1	244.23	244.23	63.51000071	55.79000115	49.82999861	gi|241997714	spectrin alpha chain, putative [Ixodes scapularis]	0	auto - low confidence	0	0	LTFAK	iTRAQ4plex@N-term; iTRAQ4plex(K)@5	cleaved F-L@N-term	0.00105442	866.5480957	434.2813	866.546936	434.2807312	2	5	1.1.1.2284.1	0	-1	-1			0.9507452	0.2692843	0.5833636	0.3119016	0.5972708	0.338327									284435.2	519.58	257546	509.56	165700.1	418.91	180602.5	514.31
1	244.23	244.23	63.51000071	55.79000115	49.82999861	gi|241997714	spectrin alpha chain, putative [Ixodes scapularis]	0	auto - low confidence	0	0	LTFAK	iTRAQ4plex@N-term; iTRAQ4plex(K)@5	cleaved F-L@N-term	0.0001389	866.5470581	434.2808	866.546936	434.2807312	2	6	2.1.1.2167.1	0	-1	-1			1.046771	0.2390499	1.024105	0.2381033	1.038674	0.2480213									344571.9	572.69	343509.5	590.21	352390.8	600.82	380477.1	700.44
1	244.23	244.23	63.51000071	55.79000115	49.82999861	gi|241997714	spectrin alpha chain, putative [Ixodes scapularis]	0	auto - low confidence	0	0	LTFAK	iTRAQ4plex@N-term; iTRAQ4plex(K)@5	cleaved F-L@N-term	0.00035707	866.5473022	434.2809	866.546936	434.2807312	2	5	13.1.1.1670.1	0	-1	-1			1.069937	0.2066613	1.130791	0.2016428	1.141001	0.1990674									457221.2	661.24	465899.3	687.79	516308	725.49	554602.4	758.66
1	244.23	244.23	63.51000071	55.79000115	49.82999861	gi|241997714	spectrin alpha chain, putative [Ixodes scapularis]	0	auto - shared MS/MS	0	40.31000137	LTLLR	iTRAQ4plex@N-term	cleaved S-L@N-term	0.0013345	758.5148926	380.2647	758.5136108	380.2640686	2	8	5.1.1.2829.1	0	-1	-1			1.010953	0.4667476	0.9373021	0.4714224	0.8838572	0.4662308									91890.8	295.19	88472.89	299.58	86010.55	296.76	86342.25	291.75
1	244.23	244.23	63.51000071	55.79000115	49.82999861	gi|241997714	spectrin alpha chain, putative [Ixodes scapularis]	0	auto - low confidence	0	13.28999996	LTLLR	iTRAQ4plex@N-term	cleaved S-L@N-term	-0.000745228	758.5128784	380.2637	758.5136108	380.2640686	2	7	3.1.1.2605.1	0	-1	-1			0.9668813	0.6075763	0.8581348	0.6219614	0.8659552	0.6169463									55551.84	229.41	51153.93	227.97	47605.16	221.4	51140.28	234.4
1	244.23	244.23	63.51000071	55.79000115	49.82999861	gi|241997714	spectrin alpha chain, putative [Ixodes scapularis]	0	auto - low confidence	0	0	LTLLR	iTRAQ4plex@N-term	cleaved S-L@N-term	0.00232699	758.5160522	380.2653	758.5136108	380.2640686	2	6	4.1.1.2717.1	0	-1	-1			1.068978	0.3869205	1.374698	0.3591661	1.324956	0.360294									130521.7	352.01	132879.8	368.66	179180.2	425.02	183845.7	439.22
1	244.23	244.23	63.51000071	55.79000115	49.82999861	gi|241997714	spectrin alpha chain, putative [Ixodes scapularis]	0	auto - low confidence	0	0	LTLLR	iTRAQ4plex@N-term	cleaved S-L@N-term	0.00128939	758.5148926	380.2647	758.5136108	380.2640686	2	6	4.1.1.2779.1	0	-1	-1			0.9909946	0.2609334	1.10851	0.2502215	1.136543	0.2606284									298258	531.71	281495.1	536.36	330165.7	579.72	360369	685.14
1	244.23	244.23	63.51000071	55.79000115	49.82999861	gi|241997714	spectrin alpha chain, putative [Ixodes scapularis]	0	auto - low confidence	0	0	LTLLR	iTRAQ4plex@N-term	cleaved S-L@N-term	0.0013345	758.5148926	380.2647	758.5136108	380.2640686	2	6	5.1.1.2528.1	0	-1	-1			0.9873378	0.6223243	1.201693	0.5834835	1.217932	0.5759099									52630.74	223.35	49489.45	225.27	63158.68	252.92	68144.62	265.31
1	244.23	244.23	63.51000071	55.79000115	49.82999861	gi|241997714	spectrin alpha chain, putative [Ixodes scapularis]	0	auto - low confidence	0	0	LTLLR	iTRAQ4plex@N-term	cleaved S-L@N-term	0.0011514	758.5146484	380.2646	758.5136108	380.2640686	2	5	5.1.1.2697.1	0	-1	-1			0.9074613	1.454272	6.050814	0.9996024	6.132663	0.9959018									11086.74	102.43	9581.63	107.61	66991.2	255.64	72280.68	268.74
1	244.23	244.23	63.51000071	55.79000115	49.82999861	gi|241997714	spectrin alpha chain, putative [Ixodes scapularis]	0	auto - low confidence	0	0	LTLLR	iTRAQ4plex@N-term	cleaved S-L@N-term	0.0011514	758.5146484	380.2646	758.5136108	380.2640686	2	6	5.1.1.2891.1	0	-1	-1			1.067528	0.1247786	0.838351	0.132599	0.8326538	0.1616278									1245662	1087.47	1266447	1129.08	1042860	1040.83	1102640	1499.84
1	244.23	244.23	63.51000071	55.79000115	49.82999861	gi|241997714	spectrin alpha chain, putative [Ixodes scapularis]	1	auto	0	99.00000095	LTTLESEK	iTRAQ4plex@N-term; iTRAQ4plex(K)@8		-0.00117467	1207.689331	604.8519	1207.690308	604.852478	2	13	8.1.1.2613.1	0	-1	-1			1.09311	0.3125964	0.9529142	0.321725	0.9463031	0.3120326									196345.6	431.96	204405.4	453.93	186842.2	438.61	197524.3	437.08
1	244.23	244.23	63.51000071	55.79000115	49.82999861	gi|241997714	spectrin alpha chain, putative [Ixodes scapularis]	0	auto - low confidence	0	0	LWELLLSK	iTRAQ4plex@N-term; iTRAQ4plex(K)@8		-0.0181366	1288.781738	430.6012	1288.799805	430.6072388	3	5	11.1.1.3967.1	0	-1	-1			0.9715066	1.077777	3.179482	0.8283883	3.173614	0.8447669									18338.42	131.89	16967.39	136.2	58226.19	239.35	61870.73	274.18
1	244.23	244.23	63.51000071	55.79000115	49.82999861	gi|241997714	spectrin alpha chain, putative [Ixodes scapularis]	1	auto	0	99.00000095	MQHNLEQQIQAR	iTRAQ4plex@N-term		-0.00853255	1638.82959	547.2838	1638.838257	547.2866821	3	16	10.1.1.2318.1	0	-1	-1			0.9362344	0.2588695	0.9284456	0.2562067	0.9182974	0.2600807									312244.8	543.74	278411.5	533.28	289502.2	544.06	304823.1	588.85
1	244.23	244.23	63.51000071	55.79000115	49.82999861	gi|241997714	spectrin alpha chain, putative [Ixodes scapularis]	0	auto - discordant peptide type	0	99.00000095	MQHNLEQQIQAR	iTRAQ4plex@N-term; Oxidation(M)@1		0.000109996	1654.833008	552.6183	1654.83313	552.6183472	3	14	10.1.1.1719.1	0	-1	-1			1.015264	0.4754415	0.8953645	0.487431	0.8583122	0.4774215									88289.15	289.36	85367.74	294.03	78941.84	284.82	80560.45	279.67
1	244.23	244.23	63.51000071	55.79000115	49.82999861	gi|241997714	spectrin alpha chain, putative [Ixodes scapularis]	0	auto - discordant peptide type	0	19.1200003	NALLER	iTRAQ4plex@N-term; Deamidated(N)@1		0.00085923	859.489502	430.752	859.4885254	430.7515259	2	8	6.1.1.1822.1	0	-1	-1			0.9762018	0.3024074	0.8363041	0.3129767	0.8441174	0.3242512									222924.2	459.61	207254.7	458.51	186175.1	438.39	200045.8	500.64
1	244.23	244.23	63.51000071	55.79000115	49.82999861	gi|241997714	spectrin alpha chain, putative [Ixodes scapularis]	0	auto - discordant peptide type	0	83.53999853	NQSGVTEDALKEFSMMFK	iTRAQ4plex@N-term; iTRAQ4plex(K)@11; Oxidation(M)@15; iTRAQ4plex(K)@18	missed K-E@11	-0.000572638	2509.255371	628.3211	2509.255859	628.321228	4	11	2.1.1.6295.1	0	-1	-1			0.9544326	2.757321	0.856617	2.808122	0.7505705	2.822925									2717.87	50.74	2470.48	50.13	2324.96	48.77	2168.65	45.92
1	244.23	244.23	63.51000071	55.79000115	49.82999861	gi|241997714	spectrin alpha chain, putative [Ixodes scapularis]	0	auto - low confidence	0	0	QEENDRLR	iTRAQ4plex@N-term	missed R-L@6	0.00345762	1202.616089	401.8793	1202.612549	401.8781128	3	5	2.1.1.652.1	0	-1	-1			0.9588922	2.49496	0.6611876	2.768037	0.6013458	2.75176									3298.02	55.89	3011.83	55.15	2177.6	47.66	2108.37	45.71
1	244.23	244.23	63.51000071	55.79000115	49.82999861	gi|241997714	spectrin alpha chain, putative [Ixodes scapularis]	0	auto - low confidence	0	0	QEENDRLR	iTRAQ4plex@N-term	missed R-L@6	0.00345762	1202.616089	401.8793	1202.612549	401.8781128	3	7	2.1.1.704.1	0	-1	-1			0.9313852	2.401607	0.5885638	2.750917	0.5529706	2.696861									3615.9	58.51	3207.4	56.92	2125.25	47.28	2125.63	45.86
1	244.23	244.23	63.51000071	55.79000115	49.82999861	gi|241997714	spectrin alpha chain, putative [Ixodes scapularis]	0	auto - low confidence	0	0	QEENDRLR	iTRAQ4plex@N-term	missed R-L@6	0.00345762	1202.616089	401.8793	1202.612549	401.8781128	3	5	2.1.1.780.1	0	-1	-1			0.8922473	2.494716	0.5795684	2.835834	0.5746632	2.729897									3436.47	57.02	2920.15	54.4	1988.92	45.74	2099.4	45.51
1	244.23	244.23	63.51000071	55.79000115	49.82999861	gi|241997714	spectrin alpha chain, putative [Ixodes scapularis]	1	auto	0	99.00000095	QIEDLFLTFAK	iTRAQ4plex@N-term; iTRAQ4plex(K)@11		0.00194124	1611.913696	806.9641	1611.911621	806.9630737	2	15	4.1.1.6503.1	0	-1	-1			0.9251871	1.315227	0.7226752	1.402511	0.7512177	1.33916									12135.39	107.19	10692.78	104.2	8757.84	95.41	9691.45	97.55
1	244.23	244.23	63.51000071	55.79000115	49.82999861	gi|241997714	spectrin alpha chain, putative [Ixodes scapularis]	1	auto	0	92.9799974	QIEDLFLTFAK	iTRAQ4plex@N-term; iTRAQ4plex(K)@11		3.44E-05	1611.911865	538.3112	1611.911621	538.3111572	3	11	4.1.1.6465.1	0	-1	-1			1.027256	1.436057	0.8875444	1.481882	0.8787165	1.442702									9616.23	95.54	9407.86	97.55	8523.05	93.71	8983.03	93.97
1	244.23	244.23	63.51000071	55.79000115	49.82999861	gi|241997714	spectrin alpha chain, putative [Ixodes scapularis]	1	auto	0	90.64000249	QIEDLFLTFAK	Gln->pyro-Glu@N-term; iTRAQ4plex(K)@11		0.00022527	1450.783325	726.3989	1450.782959	726.3987427	2	10	5.1.1.7275.1	0	-1	-1			0.9490312	3.695944	0.6503447	4.116583	0.667955	3.918695									1511.84	37.84	1366.45	37.16	981.86	32.09	1073.55	32.37
1	244.23	244.23	63.51000071	55.79000115	49.82999861	gi|241997714	spectrin alpha chain, putative [Ixodes scapularis]	0	auto - low confidence	0	0	QIEDLFLTFAK	iTRAQ4plex@N-term; iTRAQ4plex(K)@11		0.00990284	1611.921753	538.3145	1611.911621	538.3111572	3	5	8.1.1.2127.1	0	-1	-1			0.91288	0.1931741	2.480377	0.1521285	2.431858	0.1554509									594975.2	763.06	517273.2	747.24	1473726	1205.83	1538177	1351.21
1	244.23	244.23	63.51000071	55.79000115	49.82999861	gi|241997714	spectrin alpha chain, putative [Ixodes scapularis]	0	auto - low confidence	0	0	QQEAPVVDQAGK	iTRAQ4plex@N-term; iTRAQ4plex(K)@12		0.00253086	1556.842651	779.4286	1556.84021	779.4273682	2	6	5.1.1.6055.1	0	-1	-1			0.9597737	0.7325957	1.239299	0.6759116	1.319188	0.6546186									38644.47	191.35	35323.49	190.72	47825.96	220.04	54195.52	232.06
1	244.23	244.23	63.51000071	55.79000115	49.82999861	gi|241997714	spectrin alpha chain, putative [Ixodes scapularis]	0	auto - low confidence	0	0	QRTFHAAVK	iTRAQ4plex@N-term; Deamidated(Q)@1; iTRAQ4plex(K)@9	missed R-T@2	0.0110684	1345.781982	449.6013	1345.770996	449.5976257	3	6	11.1.1.3018.1	0	-1	-1			0.6957323	0.31873	9.681723	0.1843257	9.538894	0.2136969									312087.7	547.15	206788.4	550.43	3017375	1717.28	3164782	3866.93
1	244.23	244.23	63.51000071	55.79000115	49.82999861	gi|241997714	spectrin alpha chain, putative [Ixodes scapularis]	1	auto	0	99.00000095	QSQIENQYGNLMDLGR	iTRAQ4plex@N-term		-0.0118693	2008.963989	670.6619	2008.97583	670.6658936	3	17	12.1.1.4797.1	0	-1	-1			1.00272	0.8468943	0.8646031	0.8746518	0.8744039	0.846914									28006.74	162.95	26745.44	164.59	24181.29	157.92	26034.18	160.22
1	244.23	244.23	63.51000071	55.79000115	49.82999861	gi|241997714	spectrin alpha chain, putative [Ixodes scapularis]	0	auto - discordant peptide type	0	91.64999723	QSQIENQYGNLMDLGR	iTRAQ4plex@N-term		-1.029019952	2007.946777	670.3229	2008.97583	670.6658936	3	16	12.1.1.4789.1	0	-1	-1			0.9790021	0.7419975	0.8706089	0.7587	0.8351656	0.7463835									36991.22	187.24	34489.72	187.12	32160.43	181.76	32842.82	180.15
1	244.23	244.23	63.51000071	55.79000115	49.82999861	gi|241997714	spectrin alpha chain, putative [Ixodes scapularis]	0	auto - low confidence	0	0	QVLDR	iTRAQ4plex@N-term; Deamidated(Q)@1	cleaved D-Q@N-term	0.00200173	774.4378662	388.2262	774.43573	388.2251587	2	6	5.1.1.1565.1	0	-1	-1			0.9934579	0.6227062	1.086008	0.6008126	1.112295	0.5915019									52275.97	222.61	49460.55	224.72	56693.74	240.29	61814.65	253.77
1	244.23	244.23	63.51000071	55.79000115	49.82999861	gi|241997714	spectrin alpha chain, putative [Ixodes scapularis]	0	auto - low confidence	0	0	RDRLEESRR	iTRAQ4plex@N-term	missed R-D@1; missed R-L@3; missed R-R@8	0.00227182	1359.747681	454.2565	1359.745239	454.2557068	3	4	2.1.1.1911.1	0	-1	-1			1.025928	1.002061	0.9898619	1.002324	1.079793	0.9502534									19792.19	137.02	19338.3	140.1	19564.49	141.81	22719.76	147.89
1	244.23	244.23	63.51000071	55.79000115	49.82999861	gi|241997714	spectrin alpha chain, putative [Ixodes scapularis]	0	auto - low confidence	0	2.972000092	RFQYFK	iTRAQ4plex@N-term; iTRAQ4plex(K)@6	missed R-F@1	0.00388772	1175.67334	392.8984	1175.669556	392.8970947	3	7	2.1.1.2279.1	0	-1	-1			1.051941	0.3040074	0.9424804	0.3104818	0.957744	0.3078501									211888.8	448.43	212278.9	463.29	199425.3	453.05	215738	482.32
1	244.23	244.23	63.51000071	55.79000115	49.82999861	gi|241997714	spectrin alpha chain, putative [Ixodes scapularis]	0	auto - low confidence	0	0	RFQYFK	iTRAQ4plex@N-term; iTRAQ4plex(K)@6	missed R-F@1	-0.00567927	1175.663818	588.8392	1175.669556	588.842041	2	5	6.1.1.2333.1	0	-1	-1			0.8971512	0.5572429	0.9522188	0.5401064	0.9486067	0.5275236									69184.58	255.93	59112.91	246.35	65787.92	258.9	69769.35	262.39
1	244.23	244.23	63.51000071	55.79000115	49.82999861	gi|241997714	spectrin alpha chain, putative [Ixodes scapularis]	1	auto	0	99.00000095	RHDDVLTR	iTRAQ4plex@N-term	missed R-H@1	0.00189977	1154.629639	578.3221	1154.627808	578.321167	2	13	6.1.1.954.1	0	-1	-1			0.9553743	2.092363	0.724225	2.251668	0.7302998	2.166244									4705.38	66.76	4281.3	65.84	3403.05	59.5	3653.13	59.8
1	244.23	244.23	63.51000071	55.79000115	49.82999861	gi|241997714	spectrin alpha chain, putative [Ixodes scapularis]	1	auto	0	99.00000095	RHDDVLTR	iTRAQ4plex@N-term	missed R-H@1	0.00327968	1154.631104	385.8843	1154.627808	385.8832092	3	12	6.1.1.951.1	0	-1	-1			0.9613871	1.413208	0.8605979	1.44249	0.8513658	1.400381									10302.22	98.79	9432.71	97.92	8853.83	95.41	9324.3	95.16
1	244.23	244.23	63.51000071	55.79000115	49.82999861	gi|241997714	spectrin alpha chain, putative [Ixodes scapularis]	1	auto	0	99.00000095	RHDDVLTR	iTRAQ4plex@N-term	missed R-H@1	0.00263881	1154.630493	385.8841	1154.627808	385.8832092	3	12	6.1.1.860.1	0	-1	-1			0.9102866	2.819024	0.8637201	2.823784	0.8159288	2.794503									2674.14	50.31	2318.3	48.67	2306.52	48.57	2319.56	47.93
1	244.23	244.23	63.51000071	55.79000115	49.82999861	gi|241997714	spectrin alpha chain, putative [Ixodes scapularis]	1	auto	0	99.00000095	RHDDVLTR	iTRAQ4plex@N-term	missed R-H@1	0.00263881	1154.630493	385.8841	1154.627808	385.8832092	3	12	6.1.1.906.1	0	-1	-1			1.023876	2.223319	0.8049281	2.363065	0.8389509	2.249372									4012.53	61.69	3912.67	62.84	3225.34	57.88	3578.69	58.76
1	244.23	244.23	63.51000071	55.79000115	49.82999861	gi|241997714	spectrin alpha chain, putative [Ixodes scapularis]	1	auto	0	99.00000095	RLDAELGAHEPAIQAVQEAGHK	iTRAQ4plex@N-term; iTRAQ4plex(K)@22	missed R-L@1	-0.00027288	2627.401855	526.4877	2627.402344	526.4877319	5	15	10.1.1.3412.1	0	-1	-1			1.058295	0.8665267	0.944104	0.885924	0.945312	0.8677477									26014.33	157.26	26219.64	162.78	24526.33	158.84	26143.1	162.75
1	244.23	244.23	63.51000071	55.79000115	49.82999861	gi|241997714	spectrin alpha chain, putative [Ixodes scapularis]	1	auto	0	99.00000095	RLDAELGAHEPAIQAVQEAGHK	iTRAQ4plex@N-term; iTRAQ4plex(K)@22	missed R-L@1	-0.000192536	2627.4021	657.8578	2627.402344	657.8578491	4	15	10.1.1.3413.1	0	-1	-1			0.9941439	0.8173386	0.9119683	0.8288586	0.948193	0.8014588									30242.17	169.32	28633.18	170.5	27541.83	168.33	30484.49	174.82
1	244.23	244.23	63.51000071	55.79000115	49.82999861	gi|241997714	spectrin alpha chain, putative [Ixodes scapularis]	1	auto	0	32.24000037	SEDFGR	iTRAQ4plex@N-term		-0.000118563	853.4050903	427.7098	853.4051514	427.7098694	2	8	4.1.1.882.1	0	-1	-1			0.9979618	0.5449211	0.9338523	0.5495517	0.995232	0.5231881									67913.79	253.74	64547.48	256.04	63333.9	255.24	71854.1	263.16
1	244.23	244.23	63.51000071	55.79000115	49.82999861	gi|241997714	spectrin alpha chain, putative [Ixodes scapularis]	0	auto - low confidence	0	1.995999925	SEDFGR	iTRAQ4plex@N-term		0.00128524	853.4064941	427.7105	853.4051514	427.7098694	2	7	4.1.1.1020.1	0	-1	-1			1.015637	0.8375171	0.683567	0.936331	0.6826767	0.9447612									28346.99	163.96	27419.08	166.08	19350.32	142.48	20572.7	153.68
1	244.23	244.23	63.51000071	55.79000115	49.82999861	gi|241997714	spectrin alpha chain, putative [Ixodes scapularis]	0	auto - low confidence	0	0	SEDSGKDLASVQNLTK	iTRAQ4plex@N-term; iTRAQ4plex(K)@6; iTRAQ4plex(K)@16	missed K-D@6	-0.00370743	2123.139648	531.7922	2123.143555	531.7931519	4	6	9.1.1.3081.1	0	-1	-1			1.068966	0.5096808	1.165549	0.4932101	1.184537	0.4784313									74982.6	266.81	76336.4	278.56	87275.27	298.07	94423.16	301.98
1	244.23	244.23	63.51000071	55.79000115	49.82999861	gi|241997714	spectrin alpha chain, putative [Ixodes scapularis]	1	auto	0	99.00000095	SISGAYDYIEFTR	iTRAQ4plex@N-term		-0.000549604	1664.816284	833.4154	1664.816772	833.4156494	2	23	13.1.1.4770.1	0	-1	-1			0.9826799	0.5858667	0.8347709	0.6076793	0.822697	0.5963085									59167.32	236.8	55373.42	236.92	49322.98	225.54	51747.7	228.75
1	244.23	244.23	63.51000071	55.79000115	49.82999861	gi|241997714	spectrin alpha chain, putative [Ixodes scapularis]	0	auto - discordant peptide type	0	99.00000095	SISGAYDYIEFTR	iTRAQ4plex@N-term; iTRAQ4plex(Y)@6		-0.00272224	1808.916138	603.9793	1808.918823	603.9802246	3	13	13.1.1.3984.1	0	-1	-1			1.038752	0.5586483	1.211932	0.5305701	1.202843	0.5205588									63458.55	245.37	62778.26	253.13	76801.27	279.03	81146.23	282.82
1	244.23	244.23	63.51000071	55.79000115	49.82999861	gi|241997714	spectrin alpha chain, putative [Ixodes scapularis]	1	auto	0	92.73999929	SLTLLR	iTRAQ4plex@N-term		-0.00255036	845.5430908	423.7788	845.5456543	423.7800903	2	10	2.1.1.2915.1	0	-1	-1			0.9863737	0.2541513	0.7981939	0.2677574	0.8112242	0.2750894									313544	545.14	294542.1	546.01	249923.4	508.92	270401.2	576.44
1	244.23	244.23	63.51000071	55.79000115	49.82999861	gi|241997714	spectrin alpha chain, putative [Ixodes scapularis]	0	auto - discordant peptide type	0	32.31999874	SLTLLR	iTRAQ4plex@N-term; Dehydrated(T)@3		0.00139403	827.536499	414.7755	827.5350952	414.7748108	2	10	1.1.1.2555.1	0	-1	-1			0.9626523	0.6029355	0.769883	0.6372665	0.7457191	0.6289867									56466.98	231.29	51769.19	229.05	43412.96	211.94	44765.05	213.68
1	244.23	244.23	63.51000071	55.79000115	49.82999861	gi|241997714	spectrin alpha chain, putative [Ixodes scapularis]	0	auto - low confidence	0	0	SLTLLR	iTRAQ4plex@N-term		0.00133141	845.5470581	423.7808	845.5456543	423.7800903	2	9	3.1.1.3087.1	0	-1	-1			1.017457	0.7336931	1.08083	0.7138363	1.093447	0.6921501									37143.68	187.69	35992.2	191.46	40090.57	202.14	43176.96	204.23
1	244.23	244.23	63.51000071	55.79000115	49.82999861	gi|241997714	spectrin alpha chain, putative [Ixodes scapularis]	0	auto - low confidence	0	0	SLTLLR	iTRAQ4plex@N-term		-0.00308447	845.5426636	423.7786	845.5456543	423.7800903	2	5	5.1.1.2940.1	0	-1	-1			1.074272	0.2052529	0.8077304	0.2210934	0.8553237	0.2237846									460040.7	663.02	470671.4	687.85	371075.9	622.16	418307.8	716.13
1	244.23	244.23	63.51000071	55.79000115	49.82999861	gi|241997714	spectrin alpha chain, putative [Ixodes scapularis]	1	auto	0	99.00000095	SRVEDITSTGQELIEAK	iTRAQ4plex@N-term; iTRAQ4plex(K)@17	missed R-V@2	0.000719357	2163.16333	722.0617	2163.162598	722.0615234	3	19	10.1.1.4174.1	0	-1	-1			1.011448	0.897651	1.072608	0.8734244	1.063594	0.8544235									24893.55	153.64	23979.38	156.3	26664.17	164.79	28146.98	166.31
1	244.23	244.23	63.51000071	55.79000115	49.82999861	gi|241997714	spectrin alpha chain, putative [Ixodes scapularis]	1	auto	0	99.00000095	SRVEDITSTGQELIEAK	iTRAQ4plex@N-term; iTRAQ4plex(K)@17	missed R-V@2	0.00197674	2163.165039	541.7985	2163.162598	541.7979126	4	15	9.1.1.4649.1	0	-1	-1			0.932008	0.482241	1.006211	0.4658843	1.026601	0.4666296									90349.77	292.47	80196.26	286.66	90785.47	304.18	98604.79	331.4
1	244.23	244.23	63.51000071	55.79000115	49.82999861	gi|241997714	spectrin alpha chain, putative [Ixodes scapularis]	1	auto	0	99.00000095	SSEEIENAFR	iTRAQ4plex@N-term		0.000493553	1324.638672	663.3266	1324.638062	663.3262939	2	18	8.1.1.3232.1	0	-1	-1			0.9598107	0.3963529	1.54083	0.3470899	1.542701	0.3819534									132713	354.57	121312.7	355.17	204205.9	452.45	217652.9	594.11
1	244.23	244.23	63.51000071	55.79000115	49.82999861	gi|241997714	spectrin alpha chain, putative [Ixodes scapularis]	0	auto - discordant peptide type	0	99.00000095	SSEEIENAFR	iTRAQ4plex@N-term; Deamidated(N)@7		-0.00978977	1325.612305	663.8134	1325.62207	663.8183594	2	17	3.1.1.2184.1	0	-1	-1			1.004423	0.5917524	0.9570537	0.5933848	0.9715712	0.575926									57400.02	233.29	54908.04	236.16	54859.07	237.18	59286.51	241.92
1	244.23	244.23	63.51000071	55.79000115	49.82999861	gi|241997714	spectrin alpha chain, putative [Ixodes scapularis]	0	auto - low confidence	0	0	STAEAGQILLDQK	iTRAQ4plex@N-term; Deamidated(Q)@12; iTRAQ4plex(K)@13		0.000165065	1661.908081	831.9613	1661.907959	831.9612427	2	7	8.1.1.3817.1	0	-1	-1			1.020356	0.4796409	1.493785	0.4309474	1.507764	0.4283485									87440.19	288.25	84970.9	296.04	130436.5	362.05	140156.6	383.35
1	244.23	244.23	63.51000071	55.79000115	49.82999861	gi|241997714	spectrin alpha chain, putative [Ixodes scapularis]	0	auto - low confidence	0	0	STAEAGQILLDQK	iTRAQ4plex@N-term; Deamidated(Q)@7; iTRAQ4plex(K)@13		0.0119884	1661.919922	831.9672	1661.907959	831.9612427	2	6	9.1.1.3553.1	0	-1	-1			1.038127	0.3711798	1.422152	0.3390514	1.436559	0.34004									144416.2	370.52	142782.2	382.99	205098.3	454.61	220550.9	492.19
1	244.23	244.23	63.51000071	55.79000115	49.82999861	gi|241997714	spectrin alpha chain, putative [Ixodes scapularis]	0	auto - low confidence	0	0	STAEAGQILLDQK	iTRAQ4plex@N-term; iTRAQ4plex(K)@13		-0.0112512	1660.912476	554.6448	1660.92395	554.6485596	3	7	10.1.1.3454.1	0	-1	-1			0.9893523	1.289742	1.065428	1.24864	1.040447	1.222677									12210.62	107.58	11505.25	108.37	12991.58	114.95	13506.01	114.5
1	244.23	244.23	63.51000071	55.79000115	49.82999861	gi|241997714	spectrin alpha chain, putative [Ixodes scapularis]	0	auto - shared MS/MS	0	19.43999976	TEIDAR	iTRAQ4plex@N-term		0.00144844	847.4536743	424.7341	847.4521484	424.7333374	2	8	3.1.1.658.1	0	-1	-1			1.036523	0.6118287	0.8038305	0.6527833	0.8150293	0.6280989									52624.19	223.44	51948.36	228.84	42242.54	209.45	45596.12	211.04
1	244.23	244.23	63.51000071	55.79000115	49.82999861	gi|241997714	spectrin alpha chain, putative [Ixodes scapularis]	0	auto - shared MS/MS	0	19.2900002	TEIDAR	iTRAQ4plex@N-term		0.00144844	847.4536743	424.7341	847.4521484	424.7333374	2	8	3.1.1.752.1	0	-1	-1			0.9975196	0.7187463	0.8495748	0.7447544	0.8239458	0.7327417									38988.47	192.25	37039.49	193.69	33077.9	184.62	34151.05	185.1
1	244.23	244.23	63.51000071	55.79000115	49.82999861	gi|241997714	spectrin alpha chain, putative [Ixodes scapularis]	0	auto - shared MS/MS	0	18.27999949	TEIDAR	iTRAQ4plex@N-term		0.00163154	847.4538574	424.7342	847.4521484	424.7333374	2	8	3.1.1.464.1	0	-1	-1			1.011306	1.083805	0.8194664	1.140889	0.829319	1.101122									17006.05	126.99	16379.23	128.66	13916.65	120.04	14993.2	121.33
1	244.23	244.23	63.51000071	55.79000115	49.82999861	gi|241997714	spectrin alpha chain, putative [Ixodes scapularis]	0	auto - shared MS/MS	0	15.06000012	TEIDAR	iTRAQ4plex@N-term		0.00181465	847.4541016	424.7343	847.4521484	424.7333374	2	8	3.1.1.511.1	0	-1	-1			1.008427	0.6867393	0.8291438	0.7199537	0.86678	0.6969916									42433.47	200.59	40753.07	203.01	35134.88	190.79	39100.89	200.27
1	244.23	244.23	63.51000071	55.79000115	49.82999861	gi|241997714	spectrin alpha chain, putative [Ixodes scapularis]	0	auto - shared MS/MS	0	15.04999995	TEIDAR	iTRAQ4plex@N-term		0.00181465	847.4541016	424.7343	847.4521484	424.7333374	2	8	3.1.1.560.1	0	-1	-1			1.018147	0.6123071	0.820199	0.64564	0.8231753	0.6298162									53080.47	224.37	51469.84	228.01	43476.45	212.18	46451.13	216.88
1	244.23	244.23	63.51000071	55.79000115	49.82999861	gi|241997714	spectrin alpha chain, putative [Ixodes scapularis]	0	auto - shared MS/MS	0	15.04999995	TEIDAR	iTRAQ4plex@N-term		0.00163154	847.4538574	424.7342	847.4521484	424.7333374	2	8	3.1.1.609.1	0	-1	-1			1.003991	0.610961	0.799549	0.6465952	0.7983915	0.6261961									53717.39	225.68	51363.2	227.84	42890.4	210.81	45593.2	211.71
1	244.23	244.23	63.51000071	55.79000115	49.82999861	gi|241997714	spectrin alpha chain, putative [Ixodes scapularis]	0	auto - shared MS/MS	0	14.64000046	TEIDAR	iTRAQ4plex@N-term		0.002425	847.4546509	424.7346	847.4521484	424.7333374	2	8	3.1.1.372.1	0	-1	-1			1.019562	1.259768	0.8954406	1.293332	0.867542	1.266433									12545.52	109.08	12181.75	111.05	11218.26	107.41	11570.4	106.54
1	244.23	244.23	63.51000071	55.79000115	49.82999861	gi|241997714	spectrin alpha chain, putative [Ixodes scapularis]	0	auto - low confidence	0	14.51999992	TEIDAR	iTRAQ4plex@N-term		0.00224189	847.4544678	424.7345	847.4521484	424.7333374	2	8	3.1.1.283.1	0	-1	-1			0.9434963	1.498371	0.9240616	1.489107	0.9469971	1.44089									9277.21	93.73	8336.14	92.24	8560.88	93.65	9339.75	95.95
1	244.23	244.23	63.51000071	55.79000115	49.82999861	gi|241997714	spectrin alpha chain, putative [Ixodes scapularis]	0	auto - low confidence	0	14.42999989	TEIDAR	iTRAQ4plex@N-term		0.00205879	847.4542847	424.7344	847.4521484	424.7333374	2	8	3.1.1.417.1	0	-1	-1			1.024555	1.146606	0.8941078	1.179342	0.8640202	1.153878									15102.52	119.69	14736.42	122.11	13484.64	117.77	13872.11	116.34
1	244.23	244.23	63.51000071	55.79000115	49.82999861	gi|241997714	spectrin alpha chain, putative [Ixodes scapularis]	0	auto - low confidence	0	13.88999969	TEIDAR	iTRAQ4plex@N-term		0.00144844	847.4536743	424.7341	847.4521484	424.7333374	2	8	3.1.1.327.1	0	-1	-1			1.004758	1.403193	0.9014204	1.431913	0.9091625	1.384661									10197.35	98.33	9757.9	99.47	9179.41	97.17	9855.94	97.94
1	244.23	244.23	63.51000071	55.79000115	49.82999861	gi|241997714	spectrin alpha chain, putative [Ixodes scapularis]	0	auto - low confidence	0	10.31000018	TEIDAR	iTRAQ4plex@N-term		0.000410844	847.4526978	424.7336	847.4521484	424.7333374	2	7	3.1.1.920.1	0	-1	-1			1.025205	0.6843919	0.6439579	0.7834365	0.6530429	0.8014871									42202.08	200.07	41205.17	203.39	27138.85	169.27	29298.46	189.34
1	244.23	244.23	63.51000071	55.79000115	49.82999861	gi|241997714	spectrin alpha chain, putative [Ixodes scapularis]	0	auto - low confidence	0	0	TEIDAR	iTRAQ4plex@N-term		0.00224189	847.4544678	424.7345	847.4521484	424.7333374	2	5	3.1.1.116.1	0	-1	-1			1.004405	1.638207	1.078178	1.587419	1.006205	1.576806									7505.22	84.36	7179.26	85.56	8080.79	90.58	8028.22	88.78
1	244.23	244.23	63.51000071	55.79000115	49.82999861	gi|241997714	spectrin alpha chain, putative [Ixodes scapularis]	0	auto - low confidence	0	0	TEIDAR	iTRAQ4plex@N-term		0.00266914	847.454895	424.7347	847.4521484	424.7333374	2	6	3.1.1.174.1	0	-1	-1			1.011587	1.658916	1.052774	1.622383	1.039867	1.587275									7285.98	83.12	7019.38	84.54	7659.9	88.36	8054.43	88.89
1	244.23	244.23	63.51000071	55.79000115	49.82999861	gi|241997714	spectrin alpha chain, putative [Ixodes scapularis]	0	auto - low confidence	0	0	TLAAYR	iTRAQ4plex@N-term		0.0129298	837.4958496	419.7552	837.4830322	419.7488098	2	5	8.1.1.74.1	0	-1	-1			1.091828	1.65659	1.190893	1.604466	1.251227	1.549167									7019.31	81.65	7298.88	86.09	8347.71	92.25	9336.84	95.53
1	244.23	244.23	63.51000071	55.79000115	49.82999861	gi|241997714	spectrin alpha chain, putative [Ixodes scapularis]	0	auto - low confidence	0	0	TLAAYR	iTRAQ4plex@N-term		0.0117091	837.4946899	419.7546	837.4830322	419.7488098	2	5	8.1.1.176.1	0	-1	-1			1.111933	1.430392	0.941736	1.486017	1.025995	1.406705									9289.17	93.95	9837.01	99.5	8735.87	95.11	10131.91	99.06
1	244.23	244.23	63.51000071	55.79000115	49.82999861	gi|241997714	spectrin alpha chain, putative [Ixodes scapularis]	0	auto - low confidence	0	0	TLAAYR	iTRAQ4plex@N-term		0.0123195	837.4953003	419.7549	837.4830322	419.7488098	2	5	8.1.1.274.1	0	-1	-1			1.118262	1.720565	0.9667267	1.7766	1.042065	1.691258									6403.49	78.01	6819.74	82.86	6181.88	79.94	7093.83	83.22
1	244.23	244.23	63.51000071	55.79000115	49.82999861	gi|241997714	spectrin alpha chain, putative [Ixodes scapularis]	0	auto - discordant peptide type	0	99.00000095	VKDLNGLADSLVDSGQFHSGPIQEK	iTRAQ4plex@N-term; iTRAQ4plex(K)@2; Deamidated(N)@5; iTRAQ4plex(K)@25	missed K-D@2	-0.00427841	3086.62085	772.6625	3086.625	772.6635132	4	15	11.1.1.4870.1	0	-1	-1			1.055041	0.6224295	0.9425283	0.6360228	0.9324862	0.6202347									50463.84	218.85	50705.72	226.39	47497.94	220.98	50025.56	221.82
1	244.23	244.23	63.51000071	55.79000115	49.82999861	gi|241997714	spectrin alpha chain, putative [Ixodes scapularis]	1	auto	0	97.94999957	VLETVDDIQDRR	iTRAQ4plex@N-term	missed R-R@11	0.00116702	1601.850708	801.9326	1601.849487	801.9320068	2	12	8.1.1.3451.1	0	-1	-1			1.020325	0.4806864	0.8768974	0.4968213	0.8686498	0.4841962									86107.54	285.78	83673.3	290.95	75403.25	278.77	79516.11	280.34
1	244.23	244.23	63.51000071	55.79000115	49.82999861	gi|241997714	spectrin alpha chain, putative [Ixodes scapularis]	1	auto	0	93.58999729	VLETVDDIQDRR	iTRAQ4plex@N-term	missed R-R@11	0.00268767	1601.852173	534.958	1601.849487	534.9570923	3	11	8.1.1.3443.1	0	-1	-1			1.051962	0.49074	0.8266967	0.5215373	0.8641652	0.5136777									81169.77	277.56	81320.82	286.24	67010.16	263.88	74569.35	285.84
1	244.23	244.23	63.51000071	55.79000115	49.82999861	gi|241997714	spectrin alpha chain, putative [Ixodes scapularis]	0	auto - low confidence	0	0	VQQLFR	iTRAQ4plex@N-term; Deamidated(Q)@2		3.22E-06	934.5358887	468.2752	934.5358276	468.275177	2	7	1.1.1.2882.1	0	-1	-1			1.005844	0.5784835	0.783197	0.6163153	0.7513685	0.6163164									59839.5	238.2	57322.63	240.61	46801.42	220.21	47798.05	224.9
1	244.23	244.23	63.51000071	55.79000115	49.82999861	gi|241997714	spectrin alpha chain, putative [Ixodes scapularis]	1	auto	0	99.00000095	VTEVNEQAEK	iTRAQ4plex@N-term; iTRAQ4plex(K)@10		-0.00307829	1433.757446	717.886	1433.760498	717.8875732	2	17	5.1.1.1459.1	0	-1	-1			1.028317	0.5701996	0.6590549	0.6479208	0.6625567	0.624721									60723.7	240.05	59469.3	244.37	39965.01	205.16	42771.11	206.9
1	244.23	244.23	63.51000071	55.79000115	49.82999861	gi|241997714	spectrin alpha chain, putative [Ixodes scapularis]	1	auto	0	49.52999949	VTEVNEQAEK	iTRAQ4plex@N-term; iTRAQ4plex(K)@10		0.0022018	1433.762695	478.9282	1433.760498	478.9274597	3	9	4.1.1.1429.1	0	-1	-1			0.9854162	0.3895433	0.6674387	0.4353827	0.7370224	0.407074									133725.7	357.38	125499.5	355.68	89130.48	306.35	104776.7	321.73
1	244.23	244.23	63.51000071	55.79000115	49.82999861	gi|241997714	spectrin alpha chain, putative [Ixodes scapularis]	1	auto	0	99.00000095	WNNLLAASNAR	iTRAQ4plex@N-term		-0.00139316	1372.731934	687.3732	1372.733276	687.3739624	2	15	6.1.1.3738.1	0	-1	-1			1.120294	0.3022922	0.8538402	0.3238762	0.8714207	0.3198741									206886.3	443.41	220735	470.56	176404	428.34	191658.8	455.1
1	244.23	244.23	63.51000071	55.79000115	49.82999861	gi|241997714	spectrin alpha chain, putative [Ixodes scapularis]	0	auto - discordant peptide type	0	98.00999761	WNNLLAASNAR	iTRAQ4plex@N-term; Deamidated(N)@9		-0.011046	1373.706299	687.8604	1373.717407	687.8659668	2	12	4.1.1.4133.1	0	-1	-1			1.01741	0.5326523	1.136865	0.5113369	1.16726	0.4946948									70554.08	258.72	68363.7	264.11	80099.72	285.45	87550.59	290.71
1	244.23	244.23	63.51000071	55.79000115	49.82999861	gi|241997714	spectrin alpha chain, putative [Ixodes scapularis]	1	auto	0	98.15999866	WQHLQEVTQER	iTRAQ4plex@N-term		-0.00205632	1596.810913	533.2776	1596.812988	533.2782593	3	12	12.1.1.2708.1	0	-1	-1			1.084917	0.3913912	0.9615813	0.4010898	0.990498	0.4020506									125742.3	345.56	129922.7	362.07	120744.5	352.75	132404.9	388.56
1	244.23	244.23	63.51000071	55.79000115	49.82999861	gi|241997714	spectrin alpha chain, putative [Ixodes scapularis]	0	auto - low confidence	0	0	YFKR	iTRAQ4plex@N-term; iTRAQ4plex(K)@3	cleaved Q-Y@N-term; missed K-R@3	0.00125331	900.5437012	451.2791	900.5424805	451.2785339	2	6	13.1.1.1172.1	0	-1	-1			1.012042	0.2614022	1.093665	0.2531775	1.129245	0.2523754									293572	527.63	282957.1	537.09	320626.4	571.73	352429.3	624.42
2	241.78	241.83	68.4400022	62.88999915	53.67000103	gi|241690317	spectrin beta chain, putative [Ixodes scapularis]	1	auto	2	99.00000095	ACAQADALMSQQQGTGGDAATAAQWK	iTRAQ4plex@N-term; Methylthio(C)@2; iTRAQ4plex(K)@26		-0.00100702	2912.344727	971.7889	2912.345947	971.7892456	3	22	12.1.1.4670.1	0	-1	-1			0.9192889	0.9139394	0.8334812	0.928717	0.8153689	0.9045973									25278.2	154.68	22131.23	150.24	21039.82	146.99	21911.37	145.98
2	241.78	241.83	68.4400022	62.88999915	53.67000103	gi|241690317	spectrin beta chain, putative [Ixodes scapularis]	1	auto	2	99.00000095	ADSILER	iTRAQ4plex@N-term		-0.000957457	946.5196533	474.2671	946.5205688	474.2675476	2	12	7.1.1.2087.1	0	-1	-1			0.9399848	0.7692213	0.7305866	0.8216484	0.7705004	0.797909									35150.66	182.44	31467.46	178.65	25645.15	163.35	28792.25	174.49
2	241.78	241.83	68.4400022	62.88999915	53.67000103	gi|241690317	spectrin beta chain, putative [Ixodes scapularis]	1	auto	2	99.00000095	AEVDAREDNLSSCVALGK	iTRAQ4plex@N-term; Methylthio(C)@13; iTRAQ4plex(K)@18	missed R-E@6	-0.00105002	2210.090576	737.7041	2210.091553	737.7044678	3	19	10.1.1.4204.1	0	-1	-1			0.9860156	0.6962921	0.9798995	0.6895198	0.9835412	0.6703104									41916.67	199.33	39362.07	200.2	41017.43	204.8	43827.69	207.05
2	241.78	241.83	68.4400022	62.88999915	53.67000103	gi|241690317	spectrin beta chain, putative [Ixodes scapularis]	1	auto	2	99.00000095	AGESLVAEGQPGSER	iTRAQ4plex@N-term		-0.00133365	1629.806763	544.2762	1629.807983	544.2766113	3	17	5.1.1.1892.1	0	-1	-1			1.018314	0.9103712	1.029445	0.8979824	1.050054	0.8771959									24093.58	151.16	23366.32	154.14	24768.77	159.13	26895.67	164.89
2	241.78	241.83	68.4400022	62.88999915	53.67000103	gi|241690317	spectrin beta chain, putative [Ixodes scapularis]	1	auto	2	99.00000095	ALVAEKPEMAQLVEPK	iTRAQ4plex@N-term; iTRAQ4plex(K)@6; iTRAQ4plex(K)@16		-0.00364132	2184.251709	729.0912	2184.255371	729.0924072	3	12	11.1.1.4354.1	0	-1	-1			0.9800749	0.2223034	0.8206922	0.2316554	0.822937	0.2326885									411939.9	625.56	384503.7	624.25	337609.2	590.61	360387.5	635.38
2	241.78	241.83	68.4400022	62.88999915	53.67000103	gi|241690317	spectrin beta chain, putative [Ixodes scapularis]	1	auto	2	99.00000095	AMEDELAAHEQQLMEVVR	iTRAQ4plex@N-term		-0.0013815	2242.083008	748.3683	2242.084473	748.3687134	3	20	9.1.1.6247.1	0	-1	-1			1.018021	0.7326926	0.8083334	0.7757287	0.7799736	0.7585636									37064.84	187.49	35935.72	190.48	29919.39	175.96	30733.45	173.73
2	241.78	241.83	68.4400022	62.88999915	53.67000103	gi|241690317	spectrin beta chain, putative [Ixodes scapularis]	1	auto	2	99.00000095	ANNQKPYFPR	iTRAQ4plex@N-term; iTRAQ4plex(K)@5		9.04E-05	1521.829712	761.9221	1521.82959	761.9220581	2	15	12.1.1.1780.1	0	-1	-1			0.9854949	0.6018414	0.7979943	0.6340304	0.8310414	0.6108773									55944.38	230.27	52507.12	230.55	44581.67	215	49425.19	223.1
2	241.78	241.83	68.4400022	62.88999915	53.67000103	gi|241690317	spectrin beta chain, putative [Ixodes scapularis]	1	auto	2	99.00000095	AQVLAASWDLHR	iTRAQ4plex@N-term		6.70E-05	1509.817505	755.916	1509.817383	755.9159546	2	19	3.1.1.3903.1	0	-1	-1			1.05052	0.352861	0.8272324	0.3745568	0.8230954	0.3752145									157152	386.3	157228.5	398.03	129821.7	366.89	137511.6	389.82
2	241.78	241.83	68.4400022	62.88999915	53.67000103	gi|241690317	spectrin beta chain, putative [Ixodes scapularis]	1	auto	2	99.00000095	DAKLEEAGDLHR	iTRAQ4plex@N-term; iTRAQ4plex(K)@3	missed K-L@3	-0.000487057	1640.872314	547.9647	1640.872559	547.9647827	3	17	5.1.1.1731.1	0	-1	-1			1.008838	0.6400153	0.8470256	0.6664673	0.8657256	0.6414762									48857.18	215.24	46941.53	217.93	41326.16	206.67	44965.34	209.66
2	241.78	241.83	68.4400022	62.88999915	53.67000103	gi|241690317	spectrin beta chain, putative [Ixodes scapularis]	1	auto	2	99.00000095	DALLLWCQMK	iTRAQ4plex@N-term; Methylthio(C)@7; iTRAQ4plex(K)@10		0.000528722	1553.801636	777.9081	1553.801147	777.9078369	2	13	7.1.1.7022.1	0	-1	-1			0.9392987	1.430079	0.7806364	1.49386	0.7799329	1.451254									10183.85	98.2	9110.1	96.21	7938.91	90.58	8443.81	91.58
2	241.78	241.83	68.4400022	62.88999915	53.67000103	gi|241690317	spectrin beta chain, putative [Ixodes scapularis]	0	auto - discordant peptide type	2	99.00000095	DGLAFNALIHK	iTRAQ4plex@N-term; Deamidated(N)@6; iTRAQ4plex(K)@11		0.00374834	1486.842407	496.6214	1486.838745	496.6201782	3	14	11.1.1.4100.1	0	-1	-1			1.08058	0.7941327	0.7399507	0.8808316	0.7430344	0.8585867									30534.44	170.44	31423.49	177.5	22562.79	153.74	24119.49	157.35
2	241.78	241.83	68.4400022	62.88999915	53.67000103	gi|241690317	spectrin beta chain, putative [Ixodes scapularis]	1	auto	2	99.00000095	DLAAIQAK	iTRAQ4plex@N-term; iTRAQ4plex(K)@8		0.000355826	1116.675049	559.3448	1116.674683	559.3446045	2	13	10.1.1.2387.1	0	-1	-1			0.9617898	0.2251372	0.8715219	0.2290549	0.9002727	0.2227312									407238.6	623.27	373023.8	615.92	354427.4	604.01	389755.5	630.7
2	241.78	241.83	68.4400022	62.88999915	53.67000103	gi|241690317	spectrin beta chain, putative [Ixodes scapularis]	1	auto	2	99.00000095	DLDHFQAWLTK	iTRAQ4plex@N-term; iTRAQ4plex(K)@11		0.00174587	1660.883423	831.449	1660.881714	831.4481201	2	15	3.1.1.5276.1	0	-1	-1			1.026235	0.3554665	0.8832027	0.3673013	0.885906	0.3609282									156992.7	385.96	153438.3	393.94	138465	377.86	147855.1	390.71
2	241.78	241.83	68.4400022	62.88999915	53.67000103	gi|241690317	spectrin beta chain, putative [Ixodes scapularis]	1	auto	2	99.00000095	DVEDEKLWVR	iTRAQ4plex@N-term; iTRAQ4plex(K)@6	missed K-L@6	0.00704161	1575.857056	788.9358	1575.850098	788.932312	2	17	7.1.1.3319.1	0	-1	-1			1.017151	0.4951987	0.9196919	0.5040596	0.8967313	0.4989599									81332.99	277.73	78787.92	282.56	74698.04	276.96	77535.09	282.08
2	241.78	241.83	68.4400022	62.88999915	53.67000103	gi|241690317	spectrin beta chain, putative [Ixodes scapularis]	1	auto	2	99.00000095	DVSGVELLMNNHQSLK	iTRAQ4plex@N-term; iTRAQ4plex(K)@16		0.00521713	2071.102783	691.3749	2071.097656	691.3731079	3	13	13.1.1.4320.1	0	-1	-1			1.040727	1.354994	0.8725764	1.411613	0.9030707	1.353333									10721.22	100.9	10626.46	103.59	9342.17	98.29	10292.84	100.1
2	241.78	241.83	68.4400022	62.88999915	53.67000103	gi|241690317	spectrin beta chain, putative [Ixodes scapularis]	1	auto	2	99.00000095	EDNLSSCVALGK	iTRAQ4plex@N-term; Methylthio(C)@7; iTRAQ4plex(K)@12		-0.00175197	1568.776489	785.3955	1568.778198	785.3963623	2	19	11.1.1.4452.1	0	-1	-1			0.9706104	0.3919239	0.6935492	0.4299807	0.6935818	0.4359213									132824	354.75	122780.3	352.17	91992.79	309.99	97936.23	337.41
2	241.78	241.83	68.4400022	62.88999915	53.67000103	gi|241690317	spectrin beta chain, putative [Ixodes scapularis]	1	auto	2	99.00000095	EKMPLAQSPDR	iTRAQ4plex@N-term; iTRAQ4plex(K)@2	missed K-M@2	0.000329475	1558.838501	520.6201	1558.838135	520.6199951	3	14	8.1.1.1745.1	0	-1	-1			1.004322	0.3219826	1.144932	0.3072543	1.148638	0.300619									194503.9	429.44	186040.9	436.01	222386.3	475.19	237509.4	484.57
2	241.78	241.83	68.4400022	62.88999915	53.67000103	gi|241690317	spectrin beta chain, putative [Ixodes scapularis]	1	auto	2	99.00000095	ELEAEGYHDVDR	iTRAQ4plex@N-term		-0.00994304	1575.718628	788.8666	1575.72876	788.8716431	2	19	3.1.1.1918.1	0	-1	-1			1.025967	0.5056686	0.8294062	0.532544	0.8271599	0.5197254									77507.86	271.14	75733.27	276.53	64196.76	257.77	68156.06	261.97
2	241.78	241.83	68.4400022	62.88999915	53.67000103	gi|241690317	spectrin beta chain, putative [Ixodes scapularis]	1	auto	2	99.00000095	ENISSAHGVQTFHVECR	iTRAQ4plex@N-term; Methylthio(C)@16		-0.00202669	2102.9729	526.7505	2102.974854	526.7509766	4	16	11.1.1.3295.1	0	-1	-1			1.034	0.3944563	1.010259	0.3927009	0.9752877	0.3863039									127193	347.37	125253.9	356.5	128320.5	362.1	131875.8	360.3
2	241.78	241.83	68.4400022	62.88999915	53.67000103	gi|241690317	spectrin beta chain, putative [Ixodes scapularis]	1	auto	2	99.00000095	ESPAVLER	iTRAQ4plex@N-term		-0.000622636	1043.572632	522.7936	1043.573364	522.7939453	2	14	5.1.1.1736.1	0	-1	-1			1.024721	0.536576	0.8264247	0.5653523	0.8040607	0.5510451									68878.39	255.6	67219.62	260.52	56844.23	242.45	58876.38	239.84
2	241.78	241.83	68.4400022	62.88999915	53.67000103	gi|241690317	spectrin beta chain, putative [Ixodes scapularis]	1	auto	2	99.00000095	ETITWIEEK	iTRAQ4plex@N-term; iTRAQ4plex(K)@9		-0.00804719	1435.772217	718.8934	1435.780273	718.8973999	2	13	7.1.1.4177.1	0	-1	-1			1.009686	0.2732456	0.8801292	0.2812524	0.881692	0.2761202									268127.8	504.36	257831.3	511	235661.3	492.75	251320.5	508.01
2	241.78	241.83	68.4400022	62.88999915	53.67000103	gi|241690317	spectrin beta chain, putative [Ixodes scapularis]	1	auto	2	99.00000095	ETWLSENQR	iTRAQ4plex@N-term		-0.000319334	1305.643311	653.8289	1305.643555	653.8290405	2	15	7.1.1.2544.1	0	-1	-1			0.9879854	0.2438166	0.8236232	0.2544258	0.8286088	0.2494931									340619.5	568.37	320499.6	569.76	280154.9	538.08	300046.3	556.53
2	241.78	241.83	68.4400022	62.88999915	53.67000103	gi|241690317	spectrin beta chain, putative [Ixodes scapularis]	1	auto	2	99.00000095	EVDDLMQWIAER	iTRAQ4plex@N-term		-0.00137084	1647.803467	824.909	1647.80481	824.909668	2	17	13.1.1.6123.1	0	-1	-1			0.9382794	1.584184	0.7519859	1.673921	0.7425888	1.625572									8299.71	88.65	7416.56	86.77	6232.65	80.33	6552.1	80.29
2	241.78	241.83	68.4400022	62.88999915	53.67000103	gi|241690317	spectrin beta chain, putative [Ixodes scapularis]	1	auto	2	99.00000095	EVVASSQELGQDYEHVTLLR	iTRAQ4plex@N-term		0.000580696	2416.236084	806.4193	2416.235596	806.4191284	3	23	9.1.1.5121.1	0	-1	-1			1.0878	0.7327702	0.8311378	0.7850137	0.8587864	0.7503672									35751.72	184.27	37038.5	192.92	29673.59	175.7	32640.09	178
2	241.78	241.83	68.4400022	62.88999915	53.67000103	gi|241690317	spectrin beta chain, putative [Ixodes scapularis]	1	auto	2	99.00000095	FFHDCKDVHQR	iTRAQ4plex@N-term; Methylthio(C)@5; iTRAQ4plex(K)@6	missed K-D@6	0.0031324	1764.846436	589.2894	1764.84314	589.2883301	3	13	2.1.1.2211.1	0	-1	-1			1.015676	0.3421933	0.8835155	0.3523276	0.856348	0.3545232									170363.2	401.95	164792.8	408.44	150310.7	393.31	155094.1	410.4
2	241.78	241.83	68.4400022	62.88999915	53.67000103	gi|241690317	spectrin beta chain, putative [Ixodes scapularis]	1	auto	2	99.00000095	FQIQDITIEQVDNQETK	iTRAQ4plex@N-term; iTRAQ4plex(K)@17		0.000873932	2336.211426	1169.113	2336.210449	1169.112427	2	20	11.1.1.5198.1	0	-1	-1			0.9931223	0.5398141	0.904606	0.5481331	0.8745886	0.5470321									69361.59	256.43	65603.83	258.05	62658.3	253.57	64489.96	260.02
2	241.78	241.83	68.4400022	62.88999915	53.67000103	gi|241690317	spectrin beta chain, putative [Ixodes scapularis]	1	auto	2	99.00000095	GASLFGVQMLR	iTRAQ4plex@N-term		-0.00243848	1321.727417	661.871	1321.729858	661.8721924	2	19	7.1.1.5569.1	0	-1	-1			1.033917	0.4217956	0.8980106	0.434774	0.9237654	0.4271406									111048.6	324.58	109346.9	332.53	99585.21	320.53	109054.6	339.68
2	241.78	241.83	68.4400022	62.88999915	53.67000103	gi|241690317	spectrin beta chain, putative [Ixodes scapularis]	1	auto	2	99.00000095	GAVLAAYK	iTRAQ4plex@N-term; iTRAQ4plex(K)@8		0.00197733	1079.660278	540.8374	1079.658325	540.8364258	2	13	12.1.1.2405.1	0	-1	-1			1.014156	0.2171597	0.8194201	0.2287221	0.8124008	0.2242804									423877.7	635.51	409404.7	643.17	346854.4	599.12	366083.5	610.64
2	241.78	241.83	68.4400022	62.88999915	53.67000103	gi|241690317	spectrin beta chain, putative [Ixodes scapularis]	1	auto	2	99.00000095	GAVLAAYKDQK	iTRAQ4plex@N-term; iTRAQ4plex(K)@8; iTRAQ4plex(K)@11	missed K-D@8	0.00195176	1594.942505	532.6548	1594.940796	532.6542358	3	13	11.1.1.2154.1	0	-1	-1			1.007208	0.405697	1.040053	0.3974304	0.9867241	0.3944958									122147.2	340.48	117168.3	345.38	126864.1	359.39	128129.3	357.68
2	241.78	241.83	68.4400022	62.88999915	53.67000103	gi|241690317	spectrin beta chain, putative [Ixodes scapularis]	1	auto	2	99.00000095	GNLEVLLFALQSK	iTRAQ4plex@N-term; iTRAQ4plex(K)@13		0.0136462	1719.031128	860.5228	1719.017456	860.5159912	2	19	7.1.1.7060.1	0	-1	-1			0.9934543	0.9591858	0.8965377	0.9770874	0.9053513	0.9452285									21961.62	144.29	20778.76	145.21	19662.24	142.2	21137.36	143.64
2	241.78	241.83	68.4400022	62.88999915	53.67000103	gi|241690317	spectrin beta chain, putative [Ixodes scapularis]	1	auto	2	99.00000095	GRDEISAQNLR	iTRAQ4plex@N-term	missed R-D@2	0.000896554	1401.745728	701.8801	1401.744629	701.8795776	2	17	6.1.1.1587.1	0	-1	-1			0.9951999	1.118467	0.8059196	1.177961	0.8286379	1.126602									16110.43	123.58	15269.5	124.29	12965.79	115.91	14191.92	117.1
2	241.78	241.83	68.4400022	62.88999915	53.67000103	gi|241690317	spectrin beta chain, putative [Ixodes scapularis]	1	auto	2	99.00000095	HQAFEAEVQSNKDR	iTRAQ4plex@N-term; iTRAQ4plex(K)@12	missed K-D@12	-0.00135431	1945.983765	649.6685	1945.984985	649.6689453	3	18	7.1.1.1532.1	0	-1	-1			0.9541343	0.2302597	0.8396007	0.2363787	0.8743884	0.226506									390127.7	608.67	354506.1	600.34	327099.4	580.85	362643.9	595.48
2	241.78	241.83	68.4400022	62.88999915	53.67000103	gi|241690317	spectrin beta chain, putative [Ixodes scapularis]	1	auto	2	99.00000095	HQNLEGAVDDYADTVR	iTRAQ4plex@N-term		-0.00175301	1945.923462	973.969	1945.925171	973.9698486	2	25	7.1.1.3555.1	0	-1	-1			1.012571	0.543295	0.7559231	0.5864857	0.7105588	0.5842963									67569.62	253.19	65160.48	256.34	51006.93	230.13	51041.18	228.83
2	241.78	241.83	68.4400022	62.88999915	53.67000103	gi|241690317	spectrin beta chain, putative [Ixodes scapularis]	0	auto - discordant peptide type	2	99.00000095	HRFEGFEQEMNGSASR	iTRAQ4plex@N-term; Deamidated(N)@11	missed R-F@2	0.000420786	2025.908691	676.3102	2025.908447	676.3101196	3	15	8.1.1.2425.1	0	-1	-1			0.9735253	0.7845746	1.011986	0.7669282	1.018106	0.7520516									33275.34	177.57	30851.56	177.44	33627.7	185.23	36015.1	190.85
2	241.78	241.83	68.4400022	62.88999915	53.67000103	gi|241690317	spectrin beta chain, putative [Ixodes scapularis]	1	auto	2	99.00000095	HSLLEADVNVLGER	iTRAQ4plex@N-term		-0.00502138	1694.902222	848.4584	1694.907349	848.4609375	2	21	12.1.1.4313.1	0	-1	-1			0.9912709	0.6940366	0.8383604	0.7212651	0.8706196	0.6903471									41960.38	199.45	39613.13	200.33	35129.36	190.57	38836.23	194.43
2	241.78	241.83	68.4400022	62.88999915	53.67000103	gi|241690317	spectrin beta chain, putative [Ixodes scapularis]	1	auto	2	99.00000095	HYKQEPESHYR	iTRAQ4plex@N-term; iTRAQ4plex(K)@3	missed K-Q@3	-0.00116309	1760.882446	587.9681	1760.883789	587.9685669	3	13	6.1.1.1054.1	0	-1	-1			1.030795	1.231985	0.9268488	1.256902	0.9539548	1.209206									13045.02	111.24	12806.32	113.87	12074.07	111.49	13229.45	113.42
2	241.78	241.83	68.4400022	62.88999915	53.67000103	gi|241690317	spectrin beta chain, putative [Ixodes scapularis]	1	auto	2	99.00000095	IHCLENVDK	iTRAQ4plex@N-term; Methylthio(C)@3; iTRAQ4plex(K)@9		-0.00447252	1403.710083	702.8623	1403.714478	702.864502	2	15	12.1.1.3061.1	0	-1	-1			1.021589	0.5030611	0.9065754	0.5151783	0.9247697	0.5069008									78614.38	273.11	76486.65	278.29	71171.49	270.75	77286.71	285.29
2	241.78	241.83	68.4400022	62.88999915	53.67000103	gi|241690317	spectrin beta chain, putative [Ixodes scapularis]	1	auto	2	99.00000095	IKQEHPEEADAIQER	iTRAQ4plex@N-term; iTRAQ4plex(K)@2	missed K-Q@2	0.000370457	2080.07959	694.3671	2080.079346	694.3670044	3	16	5.1.1.1598.1	0	-1	-1			0.9637211	0.6420139	0.9139571	0.6440911	0.9047828	0.6272283									49897.99	217.42	45797.5	215.94	45541.67	216.02	47995.07	216.54
2	241.78	241.83	68.4400022	62.88999915	53.67000103	gi|241690317	spectrin beta chain, putative [Ixodes scapularis]	1	auto	2	99.00000095	INAVVQYAQR	iTRAQ4plex@N-term		-0.000892715	1304.731445	653.373	1304.7323	653.3734131	2	16	2.1.1.3093.1	0	-1	-1			1.100039	0.4408649	0.8343252	0.4735349	0.8997751	0.4584115									98185.61	305.4	102864	321.38	81805.65	292.09	93918.48	316.26
2	241.78	241.83	68.4400022	62.88999915	53.67000103	gi|241690317	spectrin beta chain, putative [Ixodes scapularis]	0	auto - discordant peptide type	2	99.00000095	ITADAADEDPQYMFLR	iTRAQ4plex@N-term; Oxidation(M)@13		-0.00275318	2014.939453	1008.477	2014.942749	1008.478699	2	14	11.1.1.4559.1	0	-1	-1			1.01208	0.4570872	0.8584745	0.474475	0.8754376	0.459735									95638.34	301.17	92183.73	305.41	81989.75	290.99	89007.48	298.13
2	241.78	241.83	68.4400022	62.88999915	53.67000103	gi|241690317	spectrin beta chain, putative [Ixodes scapularis]	1	auto	2	99.00000095	KHEAFEK	iTRAQ4plex@N-term; iTRAQ4plex(K)@1; iTRAQ4plex(K)@7	missed K-H@1	0.00245968	1319.758911	660.8867	1319.756348	660.885437	2	12	7.1.1.1085.1	0	-1	-1			1.005461	0.2502217	0.7483445	0.2706081	0.7465917	0.2730596									319996.5	551.35	306420.7	556	239137.1	499	253978.9	538.02
2	241.78	241.83	68.4400022	62.88999915	53.67000103	gi|241690317	spectrin beta chain, putative [Ixodes scapularis]	1	auto	2	99.00000095	KHEAIETDILAYEER	iTRAQ4plex@N-term; iTRAQ4plex(K)@1	missed K-H@1	-0.000167611	2104.104492	702.3754	2104.104492	702.3754272	3	19	8.1.1.3846.1	0	-1	-1			1.020275	0.7173812	0.9099227	0.7333535	0.9059554	0.7170148									38682.45	191.54	37587.08	195.11	35149.45	190.14	37255.47	193.2
2	241.78	241.83	68.4400022	62.88999915	53.67000103	gi|241690317	spectrin beta chain, putative [Ixodes scapularis]	1	auto	2	99.00000095	KHEWESTTK	iTRAQ4plex@N-term; iTRAQ4plex(K)@1; iTRAQ4plex(K)@9	missed K-H@1	0.000970301	1576.858521	526.6268	1576.857422	526.6264648	3	12	7.1.1.1140.1	0	-1	-1			0.9706583	0.3070565	0.5165857	0.3738242	0.4610247	0.3688293									215718.5	452.15	199416.5	447.47	111283.3	344.46	105725.8	320.86
2	241.78	241.83	68.4400022	62.88999915	53.67000103	gi|241690317	spectrin beta chain, putative [Ixodes scapularis]	1	auto	2	99.00000095	LAELGQQFAALEDTTK	iTRAQ4plex@N-term; iTRAQ4plex(K)@16		0.00301101	2022.090576	675.0375	2022.087646	675.036499	3	19	13.1.1.5589.1	0	-1	-1			1.071748	0.5711184	0.8151572	0.6125543	0.8088045	0.6163801									59414.08	237.92	60644.22	246.95	48364.96	224.19	51086.03	239.38
2	241.78	241.83	68.4400022	62.88999915	53.67000103	gi|241690317	spectrin beta chain, putative [Ixodes scapularis]	1	auto	2	99.00000095	LAELGQQFAALEDTTKEK	iTRAQ4plex@N-term; iTRAQ4plex(K)@16; iTRAQ4plex(K)@18	missed K-E@16	-0.000267986	2423.327148	808.783	2423.327393	808.7830811	3	21	13.1.1.5359.1	0	-1	-1			1.050077	0.7212575	0.9613624	0.731864	0.9606746	0.7200955									37693.31	189.14	37695.78	195.3	36186.91	192.79	38495.49	198.82
2	241.78	241.83	68.4400022	62.88999915	53.67000103	gi|241690317	spectrin beta chain, putative [Ixodes scapularis]	1	auto	2	99.00000095	LDALDKEAER	iTRAQ4plex@N-term; iTRAQ4plex(K)@6	missed K-E@6	-0.000135432	1446.792114	724.4033	1446.792236	724.4033813	2	18	7.1.1.2400.1	0	-1	-1			1.053037	0.3127799	0.8739903	0.3267215	0.873714	0.3265146									199833.9	435.49	200410.3	449.65	174411.8	424.56	185612.7	451.31
2	241.78	241.83	68.4400022	62.88999915	53.67000103	gi|241690317	spectrin beta chain, putative [Ixodes scapularis]	1	auto	2	99.00000095	LEEAGDLHR	iTRAQ4plex@N-term		-0.00176492	1182.609619	592.3121	1182.61145	592.3130493	2	15	6.1.1.1644.1	0	-1	-1			1.01128	0.6801671	0.7325283	0.7422358	0.748	0.7131299									43117.73	202.21	41527.41	204.58	31541.36	181.46	34286.78	184.2
2	241.78	241.83	68.4400022	62.88999915	53.67000103	gi|241690317	spectrin beta chain, putative [Ixodes scapularis]	1	auto	2	99.00000095	LFNEADGVHQWIQEK	iTRAQ4plex@N-term; iTRAQ4plex(K)@15		0.000830425	2101.085449	1051.55	2101.08374	1051.549072	2	20	13.1.1.4626.1	0	-1	-1			1.011164	0.7360507	0.7804952	0.7864515	0.7621748	0.767001									36850.63	186.94	35487.38	189.26	28722.04	172.61	29858.55	171.77
2	241.78	241.83	68.4400022	62.88999915	53.67000103	gi|241690317	spectrin beta chain, putative [Ixodes scapularis]	1	auto	2	99.00000095	LIRQEVDNYTDDYAK	iTRAQ4plex@N-term; iTRAQ4plex(K)@15	missed R-Q@3	0.00150335	2130.084961	711.0356	2130.08374	711.0351563	3	18	9.1.1.3900.1	0	-1	-1			0.99179	0.4534454	1.081075	0.4376451	1.063368	0.4386592									98677.42	305.86	93206.22	308.48	106530.4	329.14	111550.3	346.25
2	241.78	241.83	68.4400022	62.88999915	53.67000103	gi|241690317	spectrin beta chain, putative [Ixodes scapularis]	1	auto	2	99.00000095	LLALTTQR	iTRAQ4plex@N-term		-0.00225983	1058.654907	530.3347	1058.656982	530.3357544	2	12	7.1.1.3650.1	0	-1	-1			1.072126	0.2164222	0.9869308	0.2194526	1.039792	0.2261755									414063.5	627	422785.5	653.73	408088	648.2	457701.9	768.96
2	241.78	241.83	68.4400022	62.88999915	53.67000103	gi|241690317	spectrin beta chain, putative [Ixodes scapularis]	1	auto	2	99.00000095	LLDALSLHK	iTRAQ4plex@N-term; iTRAQ4plex(K)@9		0.00233347	1296.803223	649.4089	1296.800903	649.4077148	2	15	5.1.1.4195.1	0	-1	-1			1.066592	0.5476574	0.9411194	0.5617482	0.9480915	0.5470922									64840.34	248.27	65864.47	257.9	60938.27	250.48	65352.89	255.38
2	241.78	241.83	68.4400022	62.88999915	53.67000103	gi|241690317	spectrin beta chain, putative [Ixodes scapularis]	1	auto	2	99.00000095	LLDPEDVFVDNPDEK	iTRAQ4plex@N-term; iTRAQ4plex(K)@15		-0.000929935	2032.023438	1017.019	2032.024414	1017.01947	2	18	8.1.1.5895.1	0	-1	-1			1.055142	0.4970783	0.9337328	0.5093024	0.9169987	0.5029906									79116.41	274.05	79503.27	283.44	73771.61	275.44	77126.66	281.29
2	241.78	241.83	68.4400022	62.88999915	53.67000103	gi|241690317	spectrin beta chain, putative [Ixodes scapularis]	1	auto	2	99.00000095	LLEILSGEK	iTRAQ4plex@N-term; iTRAQ4plex(K)@9		0.000937076	1288.785522	645.4	1288.784546	645.3995972	2	15	3.1.1.5778.1	0	-1	-1			0.9773708	0.1608927	0.8254105	0.1672453	0.8258936	0.1877227									789653.2	868.34	735026.8	863.28	650888.3	820.19	693313.7	1054.83
2	241.78	241.83	68.4400022	62.88999915	53.67000103	gi|241690317	spectrin beta chain, putative [Ixodes scapularis]	1	auto	2	99.00000095	LLGACDGR	iTRAQ4plex@N-term; Methylthio(C)@5		-0.00060016	993.4850464	497.7498	993.4857788	497.7501526	2	13	2.1.1.3343.1	0	-1	-1			1.010905	0.3477302	0.8272148	0.3654518	0.9396449	0.3402591									165274	395.88	159119.2	401.1	136528.4	376.83	165096.4	398.98
2	241.78	241.83	68.4400022	62.88999915	53.67000103	gi|241690317	spectrin beta chain, putative [Ixodes scapularis]	1	auto	2	99.00000095	LRDALDAR	iTRAQ4plex@N-term	missed R-D@2	-0.00311023	1072.608032	537.3113	1072.611084	537.3128052	2	12	10.1.1.1891.1	0	-1	-1			1.011093	0.7992963	1.007678	0.7911045	0.9879047	0.7808214									31369.48	172.47	30206.88	175.25	31566.71	179.56	32945.16	182.66
2	241.78	241.83	68.4400022	62.88999915	53.67000103	gi|241690317	spectrin beta chain, putative [Ixodes scapularis]	1	auto	2	99.00000095	LTTFELK	iTRAQ4plex@N-term; iTRAQ4plex(K)@7		-0.00163389	1138.682495	570.3485	1138.684204	570.3493652	2	12	1.1.1.3966.1	0	-1	-1			1.023334	0.215705	0.8239944	0.2274732	0.8418927	0.2220509									428277.6	640.06	417397.6	649.23	352411.2	604.35	383311.1	629.51
2	241.78	241.83	68.4400022	62.88999915	53.67000103	gi|241690317	spectrin beta chain, putative [Ixodes scapularis]	1	auto	2	99.00000095	LVKELEDLWAK	iTRAQ4plex@N-term; iTRAQ4plex(K)@3; iTRAQ4plex(K)@11	missed K-E@3	0.000676597	1775.056641	592.6928	1775.055786	592.6925659	3	16	1.1.1.6130.1	0	-1	-1			0.9669438	1.492931	1.113894	1.418914	1.145481	1.37261									9242.02	93.57	8510.9	93.38	10280.42	102.2	11254.44	104.31
2	241.78	241.83	68.4400022	62.88999915	53.67000103	gi|241690317	spectrin beta chain, putative [Ixodes scapularis]	1	auto	2	99.00000095	LVQEEHPDSDQITVR	iTRAQ4plex@N-term		4.58E-05	1908.966431	637.3294	1908.966309	637.3294067	3	19	6.1.1.2275.1	0	-1	-1			1.038988	0.7377298	0.8373099	0.7772425	0.8037158	0.7595339									36169.23	185.26	35789.62	190.02	30243.05	176.8	30903.74	173.32
2	241.78	241.83	68.4400022	62.88999915	53.67000103	gi|241690317	spectrin beta chain, putative [Ixodes scapularis]	1	auto	2	99.00000095	LVSQDNFGTDLASAEAAAK	iTRAQ4plex@N-term; iTRAQ4plex(K)@19		-0.000966164	2195.130371	732.7174	2195.131348	732.7177124	3	21	10.1.1.4725.1	0	-1	-1			0.9774591	0.4728188	0.8535696	0.4864619	0.8636882	0.4884848									91152.09	293.9	84854.06	293.45	77697.26	283.02	83693.72	307.12
2	241.78	241.83	68.4400022	62.88999915	53.67000103	gi|241690317	spectrin beta chain, putative [Ixodes scapularis]	1	auto	2	99.00000095	LYQVQQAGR	iTRAQ4plex@N-term		0.000567285	1205.664429	603.8395	1205.663818	603.8392334	2	14	13.1.1.1663.1	0	-1	-1			1.15283	0.413121	0.9185939	0.4365349	0.9399663	0.4349202									109229.5	322.29	119925.8	346.77	100199	322.36	109149.4	348.76
2	241.78	241.83	68.4400022	62.88999915	53.67000103	gi|241690317	spectrin beta chain, putative [Ixodes scapularis]	1	auto	2	99.00000095	NEPPIDLR	iTRAQ4plex@N-term		-0.00320498	1096.59668	549.3056	1096.599854	549.3071899	2	12	7.1.1.2577.1	0	-1	-1			0.9623375	0.4827285	0.613118	0.5508338	0.5881633	0.5449175									87853.89	288.49	80518.52	284.9	53790.45	237.89	54932.35	238.88
2	241.78	241.83	68.4400022	62.88999915	53.67000103	gi|241690317	spectrin beta chain, putative [Ixodes scapularis]	1	auto	2	99.00000095	NFANSLVGVQQQLLAFNTYR	iTRAQ4plex@N-term		-0.000826203	2426.28125	1214.148	2426.282715	1214.148682	2	26	10.1.1.6928.1	0	-1	-1			1.016602	1.106964	0.7950296	1.177919	0.7862153	1.141629									16247.51	124.13	15730.6	126.01	12899.42	115.65	13579.93	115.2
2	241.78	241.83	68.4400022	62.88999915	53.67000103	gi|241690317	spectrin beta chain, putative [Ixodes scapularis]	1	auto	2	99.00000095	NFTTSWR	iTRAQ4plex@N-term		-0.00289072	1054.528931	528.2717	1054.531738	528.2731934	2	12	1.1.1.2538.1	0	-1	-1			1.059537	0.2280039	1.098755	0.2234857	1.091479	0.2187214									376627.3	598.73	380045.2	621.16	413249.8	649.13	437015.2	656.5
2	241.78	241.83	68.4400022	62.88999915	53.67000103	gi|241690317	spectrin beta chain, putative [Ixodes scapularis]	1	auto	2	99.00000095	QAEVLLSR	iTRAQ4plex@N-term		-0.00158757	1058.619019	530.3168	1058.620605	530.3175659	2	12	10.1.1.2397.1	0	-1	-1			0.9977776	0.6879202	0.6454688	0.7802544	0.6573472	0.757171									42409.57	200.52	40300	201.37	27336.27	169.67	29636.57	175.27
2	241.78	241.83	68.4400022	62.88999915	53.67000103	gi|241690317	spectrin beta chain, putative [Ixodes scapularis]	1	auto	2	99.00000095	QEVDNYTDDYAK	iTRAQ4plex@N-term; iTRAQ4plex(K)@12		0.000254907	1747.814697	874.9146	1747.814453	874.9144897	2	19	4.1.1.2188.1	0	-1	-1			1.053772	0.4016768	0.8854074	0.4180127	0.8873308	0.4075578									121165.7	339.16	121600	350.31	107132.9	332.6	114296.9	338.58
2	241.78	241.83	68.4400022	62.88999915	53.67000103	gi|241690317	spectrin beta chain, putative [Ixodes scapularis]	1	auto	2	99.00000095	QKDVETQMAQK	iTRAQ4plex@N-term; iTRAQ4plex(K)@2; iTRAQ4plex(K)@11	missed K-D@2	6.16E-05	1736.945801	579.9892	1736.945679	579.9891357	3	13	6.1.1.1447.1	0	-1	-1			0.9897328	0.3145048	0.894005	0.3201838	0.8750663	0.3197095									204714.5	440.55	192962.9	442.56	182763.1	433.29	190440.3	450.27
2	241.78	241.83	68.4400022	62.88999915	53.67000103	gi|241690317	spectrin beta chain, putative [Ixodes scapularis]	1	auto	2	99.00000095	QLLHVEHPNSEQVLEK	iTRAQ4plex@N-term; iTRAQ4plex(K)@16		-0.000657014	2187.188477	730.0701	2187.189209	730.0703125	3	16	9.1.1.3132.1	0	-1	-1			0.9750002	0.3787008	0.9755232	0.3740935	0.9480626	0.3750939									142618.7	367.67	132430.7	367.37	138935.8	376.63	143741.7	391.64
2	241.78	241.83	68.4400022	62.88999915	53.67000103	gi|241690317	spectrin beta chain, putative [Ixodes scapularis]	1	auto	2	99.00000095	QMNTSEKPR	iTRAQ4plex@N-term; iTRAQ4plex(K)@7		0.00148769	1377.72937	460.2504	1377.727783	460.2498779	3	15	6.1.1.1038.1	0	-1	-1			1.010184	0.4323968	0.8228887	0.4541352	0.7848288	0.4500328									106924.7	318.46	102869.3	322.46	87865.64	301.23	89211.75	300.98
2	241.78	241.83	68.4400022	62.88999915	53.67000103	gi|241690317	spectrin beta chain, putative [Ixodes scapularis]	1	auto	2	99.00000095	QNALNQSWAALR	iTRAQ4plex@N-term		0.000433031	1514.808105	758.4113	1514.807617	758.4110718	2	17	2.1.1.4015.1	0	-1	-1			0.9942079	0.2683575	0.8137091	0.2816387	0.8144059	0.2896358									280252.6	515.84	265359.3	518.21	227729.3	485.45	242638.5	542.61
2	241.78	241.83	68.4400022	62.88999915	53.67000103	gi|241690317	spectrin beta chain, putative [Ixodes scapularis]	1	auto	2	99.00000095	QNSMSDELGR	iTRAQ4plex@N-term		-0.00259013	1279.592285	640.8034	1279.594849	640.8046875	2	15	4.1.1.1643.1	0	-1	-1			1.005732	0.3966105	0.8051209	0.4190763	0.8058785	0.4150196									127356.5	347.5	121986.2	351.12	102395.9	325.7	109108.8	341.2
2	241.78	241.83	68.4400022	62.88999915	53.67000103	gi|241690317	spectrin beta chain, putative [Ixodes scapularis]	1	auto	2	99.00000095	QVDELQNQATYLQK	iTRAQ4plex@N-term; iTRAQ4plex(K)@14		-0.0016218	1965.039307	656.0204	1965.041138	656.0209961	3	13	9.1.1.3675.1	0	-1	-1			0.9951599	0.5417144	0.7515393	0.5835447	0.792929	0.5744482									68746.62	255.8	65155.57	256.52	51594.47	231.93	57950.19	253.62
2	241.78	241.83	68.4400022	62.88999915	53.67000103	gi|241690317	spectrin beta chain, putative [Ixodes scapularis]	1	auto	2	99.00000095	RLSGMER	iTRAQ4plex@N-term	missed R-L@1	0.000313748	991.5358887	496.7752	991.5354614	496.7750244	2	12	8.1.1.1170.1	0	-1	-1			1.030072	0.2701486	0.7901479	0.2891425	0.7731736	0.2802434									270793.9	506.84	265652.5	517.5	213671.9	470.91	222579.5	464.25
2	241.78	241.83	68.4400022	62.88999915	53.67000103	gi|241690317	spectrin beta chain, putative [Ixodes scapularis]	1	auto	2	99.00000095	RLVQEEHPDSDQITVR	iTRAQ4plex@N-term	missed R-L@1	0.00264184	2065.070313	689.364	2065.067383	689.3630981	3	15	6.1.1.1930.1	0	-1	-1			1.024496	0.9009641	0.99463	0.899293	1.052635	0.8604672									24502.73	152.45	23907.39	155.79	24337.51	158.03	27419.63	162.98
2	241.78	241.83	68.4400022	62.88999915	53.67000103	gi|241690317	spectrin beta chain, putative [Ixodes scapularis]	1	auto	2	99.00000095	SIEEYDTLTSDLLR	iTRAQ4plex@N-term		-0.000852017	1797.911133	899.9628	1797.911865	899.9631958	2	22	11.1.1.5981.1	0	-1	-1			1.02749	0.5092025	0.8565317	0.5311784	0.8499153	0.5175151									76455.99	269.48	74816.35	274.95	65396.59	259.88	69080.65	261.77
2	241.78	241.83	68.4400022	62.88999915	53.67000103	gi|241690317	spectrin beta chain, putative [Ixodes scapularis]	1	auto	2	99.00000095	SIIAQDETYR	iTRAQ4plex@N-term		-0.000132205	1338.690063	670.3523	1338.690186	670.352356	2	16	7.1.1.2446.1	0	-1	-1			1.05369	0.1640719	0.7603573	0.1791057	0.779477	0.1876671									725827.4	831.29	728372.4	855.72	551126.3	758.91	601458.8	894.17
2	241.78	241.83	68.4400022	62.88999915	53.67000103	gi|241690317	spectrin beta chain, putative [Ixodes scapularis]	1	auto	2	99.00000095	SIITYVVTYYHYFSK	iTRAQ4plex@N-term; iTRAQ4plex(K)@15		-0.00319729	2171.151367	724.7244	2171.154541	724.7255249	3	17	11.1.1.7549.1	0	-1	-1			1.044089	0.9242948	0.9534734	0.9383063	0.9340336	0.9165367									23022.51	147.82	22892.72	152.21	21921.05	149.99	22860.43	149.52
2	241.78	241.83	68.4400022	62.88999915	53.67000103	gi|241690317	spectrin beta chain, putative [Ixodes scapularis]	1	auto	2	99.00000095	SNAIYNLNNAFNTAEQK	iTRAQ4plex@N-term; iTRAQ4plex(K)@17		-0.00138583	2199.115234	1100.565	2199.116455	1100.56543	2	21	1.1.1.4739.1	0	-1	-1			1.026845	0.7705377	0.8430662	0.8074553	0.826951	0.7971842									33374	177.93	32637.77	181.57	28097.65	170.39	29339.81	173.89
2	241.78	241.83	68.4400022	62.88999915	53.67000103	gi|241690317	spectrin beta chain, putative [Ixodes scapularis]	1	auto	2	99.00000095	SYTGAIDALHAQADALGPADR	iTRAQ4plex@N-term		-0.00158993	2256.124023	753.0486	2256.125732	753.0491333	3	22	13.1.1.4459.1	0	-1	-1			0.9666774	0.5386586	0.828959	0.5576707	0.8929921	0.5367282									70664.53	258.79	65056.46	256.98	58497.14	246.02	67083.91	263.22
2	241.78	241.83	68.4400022	62.88999915	53.67000103	gi|241690317	spectrin beta chain, putative [Ixodes scapularis]	1	auto	2	99.00000095	SYTGAIDALHAQADALGPADRESPAVLER	iTRAQ4plex@N-term	missed R-E@21	-0.00235976	3137.584229	785.4033	3137.586426	785.4038696	4	15	13.1.1.4815.1	0	-1	-1			1.007887	0.7716389	0.9799801	0.7692418	0.9867095	0.7446945									33702.86	178.76	32350.88	181.31	32982.54	183.76	35352.92	184.8
2	241.78	241.83	68.4400022	62.88999915	53.67000103	gi|241690317	spectrin beta chain, putative [Ixodes scapularis]	1	auto	2	99.00000095	TAEVLSAWDHLR	iTRAQ4plex@N-term		-0.000344142	1540.811646	771.4131	1540.812012	771.413269	2	19	1.1.1.4917.1	0	-1	-1			1.052781	0.4270303	0.9265223	0.4385899	0.9746712	0.4331417									107362.1	319.35	107645.6	329.82	99336.05	320.17	111244.4	350.26
2	241.78	241.83	68.4400022	62.88999915	53.67000103	gi|241690317	spectrin beta chain, putative [Ixodes scapularis]	1	auto	2	99.00000095	TAGYPNVNVR	iTRAQ4plex@N-term		-0.00372148	1233.655029	617.8348	1233.658813	617.8366699	2	16	9.1.1.2179.1	0	-1	-1			1.02409	0.1970798	0.7905248	0.2106366	0.8147737	0.2035866									511635.2	698.28	499006.1	709.46	403902	648.02	443166.2	669.47
2	241.78	241.83	68.4400022	62.88999915	53.67000103	gi|241690317	spectrin beta chain, putative [Ixodes scapularis]	1	auto	2	99.00000095	TATAEVAADYTK	iTRAQ4plex@N-term; iTRAQ4plex(K)@12		0.000450661	1527.802856	764.9087	1527.802368	764.9085083	2	20	6.1.1.2088.1	0	-1	-1			1.075269	0.6565753	0.9263532	0.6782135	0.9321221	0.6597846									44874.82	206.42	45954.39	215.3	41512.55	206.89	44467.71	210.33
2	241.78	241.83	68.4400022	62.88999915	53.67000103	gi|241690317	spectrin beta chain, putative [Ixodes scapularis]	1	auto	2	99.00000095	TATAEVAADYTKK	iTRAQ4plex@N-term; iTRAQ4plex(K)@12; iTRAQ4plex(K)@13	missed K-K@12	-0.00751671	1799.991943	601.0046	1799.99939	601.0070801	3	16	7.1.1.2142.1	0	-1	-1			0.938956	0.5196301	0.8722085	0.5243239	0.8555283	0.5264647									77438.61	271.4	69248.47	265.67	67449.38	263.04	70430.56	276.69
2	241.78	241.83	68.4400022	62.88999915	53.67000103	gi|241690317	spectrin beta chain, putative [Ixodes scapularis]	1	auto	2	99.00000095	TQQLEGAYSELVR	iTRAQ4plex@N-term		-0.00232563	1636.851929	819.4332	1636.854248	819.4343872	2	19	11.1.1.4331.1	0	-1	-1			0.8684115	0.5313751	0.5437287	0.6128579	0.5365166	0.6566247									76940	269.72	63633.4	254.11	41776.74	210.01	43883.84	243.65
2	241.78	241.83	68.4400022	62.88999915	53.67000103	gi|241690317	spectrin beta chain, putative [Ixodes scapularis]	1	auto	2	99.00000095	TQTEIASEDEPTSLQEAER	iTRAQ4plex@N-term		-0.00554797	2277.067627	760.0298	2277.072998	760.0316162	3	22	3.1.1.2814.1	0	-1	-1			1.004018	0.7672607	1.084397	0.7428941	1.104979	0.7204553									34225.38	180.14	32726.33	182.7	37062.66	194.31	40204.22	197.79
2	241.78	241.83	68.4400022	62.88999915	53.67000103	gi|241690317	spectrin beta chain, putative [Ixodes scapularis]	1	auto	2	99.00000095	TVWEQLTQLLK	iTRAQ4plex@N-term; iTRAQ4plex(K)@11		0.00147226	1645.966309	823.9904	1645.964722	823.989624	2	20	10.1.1.7319.1	0	-1	-1			1.049544	0.7989484	0.9217473	0.8206679	0.9325812	0.7925909									30709.46	170.73	30695.88	176.13	28267.29	170.64	30445.85	171.99
2	241.78	241.83	68.4400022	62.88999915	53.67000103	gi|241690317	spectrin beta chain, putative [Ixodes scapularis]	1	auto	2	99.00000095	VAVVNQLAR	iTRAQ4plex@N-term		0.00230495	1112.68103	557.3478	1112.678833	557.3466797	2	14	2.1.1.2617.1	0	-1	-1			1.061014	0.2653991	0.8778478	0.2774858	0.8839574	0.272678									276535.3	512.53	279433.8	530.82	242420.8	500.63	259867	519.75
2	241.78	241.83	68.4400022	62.88999915	53.67000103	gi|241690317	spectrin beta chain, putative [Ixodes scapularis]	1	auto	2	99.00000095	VHLENLGSHDIVDGNSR	iTRAQ4plex@N-term		0.00208893	2005.011963	669.3446	2005.009888	669.3439331	3	18	11.1.1.3012.1	0	-1	-1			1.021825	0.4708416	0.8957595	0.483617	0.867399	0.4767622									89921.37	292.8	87507.8	297.61	80436.73	287.62	82918.42	288.76
2	241.78	241.83	68.4400022	62.88999915	53.67000103	gi|241690317	spectrin beta chain, putative [Ixodes scapularis]	1	auto	2	99.00000095	VQAAIGEAEGSAGPSR	iTRAQ4plex@N-term		-0.00167411	1642.838013	822.4263	1642.8396	822.427124	2	23	8.1.1.2829.1	0	-1	-1			1.010752	0.2583381	0.8133018	0.2725055	0.810445	0.2821309									299920.7	534.31	288707.6	540.13	243589.3	502.3	258404	565.31
2	241.78	241.83	68.4400022	62.88999915	53.67000103	gi|241690317	spectrin beta chain, putative [Ixodes scapularis]	1	auto	2	99.00000095	VQAVVAVAR	iTRAQ4plex@N-term		0.000600246	1055.657837	528.8362	1055.657349	528.8359375	2	14	1.1.1.2373.1	0	-1	-1			1.047959	0.3674947	0.8906476	0.3809833	0.8720943	0.370478									145774.4	373.49	145490	383.3	129654.4	365.58	135149.3	361.66
2	241.78	241.83	68.4400022	62.88999915	53.67000103	gi|241690317	spectrin beta chain, putative [Ixodes scapularis]	1	auto	2	99.00000095	VVGCAMENDR	iTRAQ4plex@N-term; Methylthio(C)@4		-0.0050118	1282.553833	642.2842	1282.55896	642.2868042	2	14	11.1.1.2863.1	0	-1	-1			1.04627	0.406039	1.153059	0.3915052	1.158263	0.3808532									119528.1	336.78	119102.6	348.22	137632.7	374.12	147179.3	377.14
2	241.78	241.83	68.4400022	62.88999915	53.67000103	gi|241690317	spectrin beta chain, putative [Ixodes scapularis]	1	auto	2	99.00000095	WIEQTIEALSDR	iTRAQ4plex@N-term		0.000264263	1603.83313	802.9238	1603.832764	802.923645	2	19	2.1.1.6507.1	0	-1	-1			1.019196	1.294305	0.7502744	1.404743	0.7655548	1.353791									11858.53	106.05	11510.55	107.7	8884.87	96.25	9651.09	98.09
2	241.78	241.83	68.4400022	62.88999915	53.67000103	gi|241690317	spectrin beta chain, putative [Ixodes scapularis]	1	auto	2	99.00000095	WVNSHLVR	iTRAQ4plex@N-term		-0.00190115	1153.646118	577.8303	1153.647827	577.8311768	2	14	3.1.1.2542.1	0	-1	-1			1.032173	0.3187236	0.8779099	0.3304748	0.8791974	0.3237885									194950.7	430.85	191639.2	440.11	170912.9	419.94	182213.4	431.18
2	241.78	241.83	68.4400022	62.88999915	53.67000103	gi|241690317	spectrin beta chain, putative [Ixodes scapularis]	1	auto	2	99.00000095	YKDLLDLAR	iTRAQ4plex@N-term; iTRAQ4plex(K)@2	missed K-D@2	-0.000928878	1393.816528	697.9155	1393.817261	697.9158936	2	16	2.1.1.4420.1	0	-1	-1			1.025195	0.3376182	1.001752	0.3360668	0.9680923	0.3359357									174434.8	406.76	170312.7	415.82	174499.2	422.29	179522.7	434.12
2	241.78	241.83	68.4400022	62.88999915	53.67000103	gi|241690317	spectrin beta chain, putative [Ixodes scapularis]	1	auto	1.95860815	98.94000292	LQAPLMER	iTRAQ4plex@N-term		-0.005179	1100.608276	551.3114	1100.613403	551.3139648	2	12	13.1.1.2930.1	0	-1	-1			0.9221961	0.5658849	0.758234	0.5926718	0.7022224	0.5916079									65721.87	249.45	57721.89	242.27	49763.76	226.52	49062.97	222.65
2	241.78	241.83	68.4400022	62.88999915	53.67000103	gi|241690317	spectrin beta chain, putative [Ixodes scapularis]	1	auto	1.95860815	98.87999892	MLESMVLTR	iTRAQ4plex@N-term		-0.00088608	1222.65271	612.3336	1222.653564	612.3340454	2	12	3.1.1.4584.1	0	-1	-1			0.9663082	0.5009161	0.7707607	0.5302309	0.7860867	0.5292938									81631.95	278.1	75124.78	275.88	62831.85	255.29	68218.14	276.34
2	241.78	241.83	68.4400022	62.88999915	53.67000103	gi|241690317	spectrin beta chain, putative [Ixodes scapularis]	1	auto	1.920817852	98.76999855	HLMGVEDLLQK	iTRAQ4plex@N-term; iTRAQ4plex(K)@11		-0.00659076	1569.872803	524.2982	1569.879272	524.300354	3	12	1.1.1.4557.1	0	-1	-1			0.9334581	0.6861767	0.5399394	0.8131486	0.5712424	0.7714345									44195.77	204.56	39290.08	199.03	23830.1	159.32	26839.25	165.64
2	241.78	241.83	68.4400022	62.88999915	53.67000103	gi|241690317	spectrin beta chain, putative [Ixodes scapularis]	1	auto	1.853872061	98.6100018	ELALREELIR	iTRAQ4plex@N-term	missed R-E@5	0.0011285	1384.817139	462.613	1384.81604	462.6126099	3	12	10.1.1.3619.1	0	-1	-1			1.012827	0.3864751	0.8372621	0.4044473	0.8656927	0.4019049									133669.9	356.03	128936.7	361.07	111762.3	340.16	123017.4	370.25
2	241.78	241.83	68.4400022	62.88999915	53.67000103	gi|241690317	spectrin beta chain, putative [Ixodes scapularis]	1	auto	1.823909163	98.50000143	MMEYGER	iTRAQ4plex@N-term		0.00350965	1058.468262	530.2414	1058.464722	530.239624	2	11	7.1.1.1804.1	0	-1	-1			1.031107	0.377006	0.742112	0.4116242	0.6884447	0.4078025									138851.2	362.93	136351.8	370.45	102900.9	327.21	101622.1	318.1
2	241.78	241.83	68.4400022	62.88999915	53.67000103	gi|241690317	spectrin beta chain, putative [Ixodes scapularis]	1	auto	1.823909163	98.53000045	QKLEEALR	iTRAQ4plex@N-term; iTRAQ4plex(K)@2	missed K-L@2	-0.0041082	1273.755615	425.5925	1273.759766	425.5938721	3	12	9.1.1.1946.1	0	-1	-1			1.038587	0.2311289	0.8071488	0.2463043	0.779603	0.2454831									368373.4	591.21	364366.4	606.02	296921.7	554.76	305303	567.11
2	241.78	241.83	68.4400022	62.88999915	53.67000103	gi|241690317	spectrin beta chain, putative [Ixodes scapularis]	0	auto - shared MS/MS	1.698970437	98.00999761	LASPDLGK	iTRAQ4plex@N-term; iTRAQ4plex(K)@8		-0.00377714	1087.644287	544.8294	1087.648071	544.8312988	2	13	10.1.1.2384.1	0	-1	-1			1.035767	0.3365693	0.9466254	0.3417922	0.9842065	0.3293526									174518.5	407.26	172151.5	417.52	164975.6	411.99	182598.3	424.38
2	241.78	241.83	68.4400022	62.88999915	53.67000103	gi|241690317	spectrin beta chain, putative [Ixodes scapularis]	1	auto	1.638272166	97.69999981	HRPDLIQYEK	iTRAQ4plex@N-term; iTRAQ4plex(K)@10		-0.00117452	1585.880859	529.6342	1585.881958	529.6345825	3	12	9.1.1.1996.1	0	-1	-1			1.037688	0.2866795	0.5780219	0.3420858	0.5542231	0.3470173									238661.8	475.85	235861.4	485.85	137761.3	382.94	140616.6	399.38
2	241.78	241.83	68.4400022	62.88999915	53.67000103	gi|241690317	spectrin beta chain, putative [Ixodes scapularis]	1	auto	1.619789004	97.57000208	MISDINR	iTRAQ4plex@N-term		0.000762469	991.5250854	496.7698	991.524231	496.7694092	2	11	10.1.1.2066.1	0	-1	-1			0.9830341	0.3468443	0.9764866	0.3435095	0.9845349	0.333418									169200.1	400.44	158407.8	401.65	164993.5	410.79	177092.8	415.91
2	241.78	241.83	68.4400022	62.88999915	53.67000103	gi|241690317	spectrin beta chain, putative [Ixodes scapularis]	1	auto	1.56863606	97.28000164	DLLDLAR	iTRAQ4plex@N-term		-0.000856594	958.5560913	480.2853	958.5569458	480.2857361	2	11	11.1.1.4161.1	0	-1	-1			0.9280025	0.80036	0.5437878	0.9434658	0.5422254	0.9450788									32598.62	175.67	28810.83	170.49	17702.26	137.09	18790.93	145.89
2	241.78	241.83	68.4400022	62.88999915	53.67000103	gi|241690317	spectrin beta chain, putative [Ixodes scapularis]	1	auto	1.49484992	96.82999849	QLGDTAR	iTRAQ4plex@N-term		0.000640571	903.4902954	452.7524	903.489563	452.7520752	2	11	5.1.1.568.1	0	-1	-1			1.014584	1.546531	0.5394973	1.880687	0.532014	1.791421									8297.78	88.71	8017.84	89.6	4470.45	69.17	4693.04	67.46
2	241.78	241.83	68.4400022	62.88999915	53.67000103	gi|241690317	spectrin beta chain, putative [Ixodes scapularis]	1	auto	1.468521357	96.61999941	HKDVMEELK	iTRAQ4plex@N-term; iTRAQ4plex(K)@2; iTRAQ4plex(K)@9	missed K-D@2	-0.00438739	1559.866333	520.9627	1559.870728	520.9641724	3	11	7.1.1.2136.1	0	-1	-1			1.087839	0.470888	0.9973168	0.4776855	0.9795201	0.4875852									86792.52	287.12	89919.6	301.33	86440.16	297.87	90378.46	323.73
2	241.78	241.83	68.4400022	62.88999915	53.67000103	gi|241690317	spectrin beta chain, putative [Ixodes scapularis]	1	auto	1.376750708	95.85999846	HQAFEAEVQSNK	iTRAQ4plex@N-term; iTRAQ4plex(K)@12		-0.00851243	1674.848511	559.2901	1674.856934	559.2929077	3	11	7.1.1.1715.1	0	-1	-1			1.004276	0.3744754	0.8446732	0.3898425	0.8798054	0.379224									143115.3	368.48	136882	372.21	120718.8	353.37	133857.3	372.69
2	241.78	241.83	68.4400022	62.88999915	53.67000103	gi|241690317	spectrin beta chain, putative [Ixodes scapularis]	1	auto	1.36653173	95.77999711	KKEQSLR	iTRAQ4plex@N-term; iTRAQ4plex(K)@1; iTRAQ4plex(K)@2	missed K-K@1; missed K-E@2	-5.16E-05	1319.825073	660.9198	1319.825073	660.9197998	2	11	8.1.1.644.1	0	-1	-1			0.9855852	2.007058	0.8917793	2.043635	0.9280731	1.954928									5037.93	69.1	4728.83	69.29	4486.52	67.97	4970.54	69.24
2	241.78	241.83	68.4400022	62.88999915	53.67000103	gi|241690317	spectrin beta chain, putative [Ixodes scapularis]	1	auto	1.356546998	95.59000134	FNAFRDDTK	iTRAQ4plex@N-term; iTRAQ4plex(K)@9	missed R-D@5	0.00420283	1400.733398	467.9184	1400.729248	467.9170227	3	11	12.1.1.2196.1	0	-1	-1			0.949443	0.2374661	0.7567464	0.2515348	0.7848895	0.2583107									366869.1	589.46	331732	580.05	277243.6	536.55	306118	619.15
2	241.78	241.83	68.4400022	62.88999915	53.67000103	gi|241690317	spectrin beta chain, putative [Ixodes scapularis]	1	auto	1.318758965	95.20999789	AQTLPAER	iTRAQ4plex@N-term		0.000180001	1028.573853	515.2942	1028.573608	515.2940674	2	11	5.1.1.1325.1	0	-1	-1			1.032124	0.4114165	0.8409192	0.4324323	0.8760391	0.41737									116728.3	332.77	114740.2	340.36	98023.61	318.73	108709.9	331.39
2	241.78	241.83	68.4400022	62.88999915	53.67000103	gi|241690317	spectrin beta chain, putative [Ixodes scapularis]	1	auto	1.221848726	93.99999976	QEPESHYR	iTRAQ4plex@N-term		-0.000393462	1188.564331	595.2894	1188.564575	595.2895508	2	11	3.1.1.576.1	0	-1	-1			1.010261	1.747236	0.7415636	1.897958	0.7448737	1.824011									6539.31	78.75	6291.77	79.65	4842.62	71.04	5178.26	70.94
2	241.78	241.83	68.4400022	62.88999915	53.67000103	gi|241690317	spectrin beta chain, putative [Ixodes scapularis]	0	auto - shared MS/MS	1.091515183	91.90999866	FAALER	iTRAQ4plex@N-term		0.000291346	849.4832764	425.7489	849.4830322	425.7488098	2	10	12.1.1.2357.1	0	-1	-1			0.9976191	0.2041263	0.7485217	0.2203088	0.7758369	0.2095913									482534.9	676.35	458459.4	680.33	360689.3	613.06	397986.6	620.17
2	241.78	241.83	68.4400022	62.88999915	53.67000103	gi|241690317	spectrin beta chain, putative [Ixodes scapularis]	0	auto - shared MS/MS	1.086186051	91.86999798	DLALER	iTRAQ4plex@N-term		0.000859231	859.489502	430.752	859.4885254	430.7515259	2	10	6.1.1.1822.1	0	-1	-1			0.9762018	0.3024074	0.8363041	0.3129767	0.8441174	0.3242512									222924.2	459.61	207254.7	458.51	186175.1	438.39	200045.8	500.64
2	241.78	241.83	68.4400022	62.88999915	53.67000103	gi|241690317	spectrin beta chain, putative [Ixodes scapularis]	1	auto	1.080921888	91.72999859	EQSLRNEVDNHEPR	iTRAQ4plex@N-term	missed R-N@5	-0.0140005	1865.896118	467.4813	1865.910156	467.4848328	4	11	4.1.1.1668.1	0	-1	-1			1.072899	0.6632178	0.8121049	0.7121574	0.779833	0.6969778									43955.5	204.29	44913.77	212.5	35647.2	192.35	36440.48	189.27
2	241.78	241.83	68.4400022	62.88999915	53.67000103	gi|241690317	spectrin beta chain, putative [Ixodes scapularis]	1	auto	1.070581198	91.5899992	LLEQHR	iTRAQ4plex@N-term		-0.00320536	938.5386963	470.2766	938.5419312	470.2782593	2	10	11.1.1.1193.1	0	-1	-1			0.9761851	0.1498208	0.6950172	0.1645241	0.683503	0.1723954									905981.6	926.56	842284.8	922.17	628803.6	810.37	658307.9	913.62
2	241.78	241.83	68.4400022	62.88999915	53.67000103	gi|241690317	spectrin beta chain, putative [Ixodes scapularis]	1	auto	1.013228297	90.41000009	DLLVSEK	iTRAQ4plex@N-term; iTRAQ4plex(K)@7		-0.00360831	1090.644043	546.3293	1090.647705	546.3311768	2	10	7.1.1.2497.1	0	-1	-1			0.9546691	0.2903983	0.7235441	0.3124505	0.7449118	0.2976868									245980.7	486.09	223646.1	475.9	177732.2	430.15	194793.8	433.68
2	241.78	241.83	68.4400022	62.88999915	53.67000103	gi|241690317	spectrin beta chain, putative [Ixodes scapularis]	1	auto	0.982966781	89.71999884	ALTFLK	iTRAQ4plex@N-term; iTRAQ4plex(K)@6		0.000592885	979.6316528	490.8231	979.6309814	490.8227844	2	10	4.1.1.3797.1	0	-1	-1			1.044057	0.3964072	0.7567368	0.4317504	0.7133204	0.4228062									124767.6	344.09	124060.5	353.26	94285.94	313.21	94614.09	303.22
2	241.78	241.83	68.4400022	62.88999915	53.67000103	gi|241690317	spectrin beta chain, putative [Ixodes scapularis]	0	auto - shared MS/MS	0.958607256	89.06999826	ALAEER	iTRAQ4plex@N-term		-0.00107854	831.4562988	416.7354	831.4572144	416.7358704	2	10	4.1.1.754.1	0	-1	-1			0.9987192	1.401827	0.8231676	1.467238	0.7952248	1.435246									10237.25	98.51	9737.2	99.26	8415.34	93.21	8654.51	92.16
2	241.78	241.83	68.4400022	62.88999915	53.67000103	gi|241690317	spectrin beta chain, putative [Ixodes scapularis]	1	auto	0.886056662	87.05000281	SFFTLK	iTRAQ4plex@N-term; iTRAQ4plex(K)@6		-0.000941755	1029.609497	515.812	1029.610229	515.8123779	2	10	4.1.1.4123.1	0	-1	-1			1.086057	0.2825765	0.9770927	0.2883189	1.001808	0.289216									241359	479.19	249645.4	501.98	235504.6	492.37	257049.8	540.59
2	241.78	241.83	68.4400022	62.88999915	53.67000103	gi|241690317	spectrin beta chain, putative [Ixodes scapularis]	1	auto	0.876148283	86.79999709	SVVEQR	iTRAQ4plex@N-term		0.00288456	860.4866943	431.2506	860.4837646	431.2491455	2	10	4.1.1.104.1	0	-1	-1			0.9912981	1.073829	0.79053	1.136312	0.8014038	1.092862									17512.15	128.84	16532.98	129.32	13824.77	119.72	14919.7	120.57
2	241.78	241.83	68.4400022	62.88999915	53.67000103	gi|241690317	spectrin beta chain, putative [Ixodes scapularis]	0	auto - shared MS/MS	0.847711623	85.93000174	LSGMER	iTRAQ4plex@N-term		0.000142016	835.4344482	418.7245	835.4343872	418.7244568	2	10	9.1.1.1501.1	0	-1	-1			0.9652067	0.2617706	0.8110174	0.2724647	0.8006634	0.275828									299323.8	532.52	275149.7	528.35	242421.8	500.27	254777.2	537.03
2	241.78	241.83	68.4400022	62.88999915	53.67000103	gi|241690317	spectrin beta chain, putative [Ixodes scapularis]	1	auto	0.829738259	85.25999784	ITDLTMDMR	iTRAQ4plex@N-term		-0.000617173	1238.61145	620.313	1238.612061	620.3132935	2	10	12.1.1.4190.1	0	-1	-1			0.9811148	0.7886732	0.7316123	0.8526286	0.7193706	0.8235644									32620.23	175.82	30479.95	175.49	23832.42	157.45	24946.46	155.34
2	241.78	241.83	68.4400022	62.88999915	53.67000103	gi|241690317	spectrin beta chain, putative [Ixodes scapularis]	1	auto	0.826813757	85.19999981	SAMMAR	iTRAQ4plex@N-term		0.000597531	809.4016724	405.7081	809.4009399	405.7077637	2	10	9.1.1.1080.1	0	-1	-1			1.015519	0.2864846	0.8429899	0.299411	0.8694373	0.2980932									242925.7	479.98	234946.4	487.39	204501.2	460.05	224533.4	501.17
2	241.78	241.83	68.4400022	62.88999915	53.67000103	gi|241690317	spectrin beta chain, putative [Ixodes scapularis]	1	auto	0.777283549	83.39999914	LFGLNR	iTRAQ4plex@N-term		-0.000341871	862.5142822	432.2644	862.5146484	432.2646179	2	10	6.1.1.2914.1	0	-1	-1			1.176134	0.116206	0.9037335	0.124141	0.9371501	0.1402319									1366180	1140.11	1530284	1237.5	1232958	1133.16	1361088	1533.91
2	241.78	241.83	68.4400022	62.88999915	53.67000103	gi|241690317	spectrin beta chain, putative [Ixodes scapularis]	0	auto - shared MS/MS	0.742321432	81.98000193	ELQALR	iTRAQ4plex@N-term		-0.00028628	872.5198975	437.2672	872.5201416	437.2673645	2	10	8.1.1.1974.1	0	-1	-1			1.001908	0.3817368	0.6104514	0.4421983	0.6220116	0.454564									137316.4	360.82	131026.1	362.82	83709.27	297.72	90800.89	336.8
2	241.78	241.83	68.4400022	62.88999915	53.67000103	gi|241690317	spectrin beta chain, putative [Ixodes scapularis]	0	auto - shared MS/MS	0.737548828	81.83000088	KDNVLR	iTRAQ4plex@N-term; iTRAQ4plex(K)@1	missed K-D@1	0.00304594	1031.63623	516.8254	1031.633057	516.8238525	2	10	9.1.1.1163.1	0	-1	-1			1.061345	0.2600529	0.7718894	0.2831502	0.8009402	0.2776749									287393.8	522.3	290496.8	540.35	221530	481.01	244707.2	513.74
2	241.78	241.83	68.4400022	62.88999915	53.67000103	gi|241690317	spectrin beta chain, putative [Ixodes scapularis]	1	auto	0.72353816	81.19000196	LADTGDLFR	iTRAQ4plex@N-term		-0.00393969	1150.606445	576.3105	1150.610474	576.3125	2	10	13.1.1.3854.1	0	-1	-1			0.8856618	0.3552195	0.3445486	0.4966461	0.3682266	0.4497069									169451.8	400.35	142929.4	379.13	58303.8	254.7	66333.16	253.82
2	241.78	241.83	68.4400022	62.88999915	53.67000103	gi|241690317	spectrin beta chain, putative [Ixodes scapularis]	0	auto - shared MS/MS	0.681936681	79.30999994	DALDAR	iTRAQ4plex@N-term		0.00129401	803.4272461	402.7209	803.4259033	402.7202454	2	10	4.1.1.578.1	0	-1	-1			1.010648	0.9065317	0.8956448	0.9285564	0.9055144	0.8983635									24347.14	151.94	23434.48	154.09	21776.29	149.73	23437.57	151.46
2	241.78	241.83	68.4400022	62.88999915	53.67000103	gi|241690317	spectrin beta chain, putative [Ixodes scapularis]	1	auto	0.638272107	77.09000111	LCNEGHFASDK	iTRAQ4plex@N-term; Methylthio(C)@2; iTRAQ4plex(K)@11		-0.000655674	1553.720581	518.9141	1553.721069	518.9143066	3	10	11.1.1.2569.1	0	-1	-1			0.9182475	0.2418623	0.5638188	0.2800709	0.5204259	0.3127939									359899.9	584.7	314737.8	563.93	202638.2	462.29	199117.7	532.23
2	241.78	241.83	68.4400022	62.88999915	53.67000103	gi|241690317	spectrin beta chain, putative [Ixodes scapularis]	0	auto - discordant peptide type	0.595166266	92.61999726	IVSICENGR	iTRAQ4plex@N-term; Methylthio(C)@5; Deamidated(N)@7		-0.00227359	1180.568115	591.2913	1180.57019	591.2923584	2	11	13.1.1.3816.1	0	-1	-1			0.9493853	0.9560726	0.7905254	0.9972947	0.7395886	0.9882518									22646.36	146.45	20476.15	144.19	17877.81	135.73	17805.65	133.06
2	241.78	241.83	68.4400022	62.88999915	53.67000103	gi|241690317	spectrin beta chain, putative [Ixodes scapularis]	1	auto	0.551293671	72.0600009	FFHDCK	iTRAQ4plex@N-term; Methylthio(C)@5; iTRAQ4plex(K)@6		-0.000423624	1129.528931	565.7717	1129.529297	565.7719116	2	9	2.1.1.2710.1	0	-1	-1			0.984599	0.5238564	0.8319914	0.5442969	0.8291891	0.5292985									73923.98	264.71	69318.97	265.05	61419.21	251.77	65164.06	254
2	241.78	241.83	68.4400022	62.88999915	53.67000103	gi|241690317	spectrin beta chain, putative [Ixodes scapularis]	0	auto - shared MS/MS	0.540607512	71.32999897	LEEALR	iTRAQ4plex@N-term		0.00373274	873.5078735	437.7612	873.5041504	437.7593689	2	9	8.1.1.2271.1	0	-1	-1			0.9697436	0.451149	0.7393004	0.4846118	0.7573631	0.4892077									100374.2	308.39	92701.43	306.25	74104.26	277.72	80815.66	307.66
2	241.78	241.83	68.4400022	62.88999915	53.67000103	gi|241690317	spectrin beta chain, putative [Ixodes scapularis]	0	auto - discordant peptide type	0.533132434	91.90000296	MKAETVQGK	iTRAQ4plex@N-term; Oxidation(M)@1; iTRAQ4plex(K)@2; iTRAQ4plex(K)@9	missed K-A@2	0.00140357	1438.819336	480.6137	1438.817871	480.6132507	3	11	8.1.1.1059.1	0	-1	-1			1.034373	0.319585	0.8375999	0.3364076	0.8373308	0.3425674									193199.3	428.12	190322.4	438.28	161600.3	409.03	171977.6	449.28
2	241.78	241.83	68.4400022	62.88999915	53.67000103	gi|241690317	spectrin beta chain, putative [Ixodes scapularis]	1	auto	0.494850039	68.2099998	LFDANR	iTRAQ4plex@N-term		0.00202211	878.4752808	440.2449	878.4732056	440.243866	2	9	13.1.1.1879.1	0	-1	-1			0.9047712	0.2441204	0.5452471	0.2852306	0.5554795	0.2981044									355678.2	580.14	306480.8	556.67	193664.8	453.16	210036.4	524.09
2	241.78	241.83	68.4400022	62.88999915	53.67000103	gi|241690317	spectrin beta chain, putative [Ixodes scapularis]	1	auto	0.452225327	64.88000154	LDPQKTEDIIAK	iTRAQ4plex@N-term; iTRAQ4plex(K)@5; iTRAQ4plex(K)@12	missed K-T@5	0.000732396	1802.052002	601.6913	1802.051514	601.6911011	3	10	9.1.1.3585.1	0	-1	-1			0.9239399	0.3054208	0.5390797	0.3606269	0.535262	0.3453826									224410.6	460.9	197467	446.38	120808.2	358.11	127696.5	354.59
2	241.78	241.83	68.4400022	62.88999915	53.67000103	gi|241690317	spectrin beta chain, putative [Ixodes scapularis]	1	auto	0.423658669	62.47000098	EAYQFR	iTRAQ4plex@N-term		0.00400093	956.487854	479.2512	956.4837646	479.2491455	2	9	7.1.1.1795.1	0	-1	-1			0.9642807	0.254934	0.670194	0.2825705	0.7119673	0.2678756									314976.6	546.26	289260.5	540.49	210804.1	470.28	238400.7	486.71
2	241.78	241.83	68.4400022	62.88999915	53.67000103	gi|241690317	spectrin beta chain, putative [Ixodes scapularis]	1	auto	0.412288994	61.48999929	KKHVFR	iTRAQ4plex@N-term; iTRAQ4plex(K)@1; iTRAQ4plex(K)@2	missed K-K@1; missed K-H@2	0.00017635	1245.803711	623.9091	1245.803589	623.9090576	2	9	13.1.1.939.1	0	-1	-1			0.9907814	2.156424	0.7902341	2.282638	0.8266364	2.17121									4343.52	64.16	4098.52	64.39	3427.66	59.65	3817.03	60.74
2	241.78	241.83	68.4400022	62.88999915	53.67000103	gi|241690317	spectrin beta chain, putative [Ixodes scapularis]	1	auto	0.405607432	60.83999872	VYVVIR	iTRAQ4plex@N-term		0.00127267	891.567688	446.7911	891.5663452	446.7904663	2	9	3.1.1.3076.1	0	-1	-1			1.026029	0.1994909	0.8288562	0.2102	0.8489993	0.2013989									498018.5	687.34	486645.2	700.98	412215.9	653.54	449492	659.29
2	241.78	241.83	68.4400022	62.88999915	53.67000103	gi|241690317	spectrin beta chain, putative [Ixodes scapularis]	1	auto	0.364516258	57.0299983	KADSILER	iTRAQ4plex@N-term; iTRAQ4plex(K)@1	missed K-A@1	0.00307358	1218.720703	610.3676	1218.717529	610.3660889	2	9	8.1.1.1683.1	0	-1	-1			0.9489776	0.2956845	2.116581	0.241616	2.08321	0.2531716									242590.9	479.33	219249.1	482.29	512754.4	713.03	537250.4	850.4
2	241.78	241.83	68.4400022	62.88999915	53.67000103	gi|241690317	spectrin beta chain, putative [Ixodes scapularis]	0	auto - shared MS/MS	0.317854911	52.05000043	ELLAR	iTRAQ4plex@N-term		-0.00254016	744.4590454	373.2368	744.4615479	373.2380676	2	7	8.1.1.1580.1	0	-1	-1			0.9487895	0.3059971	0.8543097	0.3118786	0.8214904	0.4249266									222718	462.21	201248.4	452.54	190007.5	442.35	194503.3	721.22
2	241.78	241.83	68.4400022	62.88999915	53.67000103	gi|241690317	spectrin beta chain, putative [Ixodes scapularis]	0	auto - shared MS/MS	0.316052884	51.87000036	LELLR	iTRAQ4plex@N-term	cleaved L-L@N-term	0.000716474	786.5092773	394.2619	786.5085449	394.2615356	2	8	2.1.1.3279.1	0	-1	-1			1.024396	0.1801147	0.3475896	0.2635504	0.3759636	0.2524119									606869	759.03	592066.3	767.36	210650.2	488.67	242554.9	531.79
2	241.78	241.83	68.4400022	62.88999915	53.67000103	gi|241690317	spectrin beta chain, putative [Ixodes scapularis]	1	auto	0.304518342	50.55000186	KKADSILER	iTRAQ4plex@N-term; iTRAQ4plex(K)@1; iTRAQ4plex(K)@2	missed K-K@1; missed K-A@2	0.00121269	1490.915771	497.9792	1490.914551	497.9788208	3	9	9.1.1.1520.1	0	-1	-1			0.9352671	0.2083068	0.5566562	0.243827	0.5051622	0.2922828									479217.6	673.7	426850.5	656.13	266391.2	530.7	257355.1	659.48
2	241.78	241.83	68.4400022	62.88999915	53.67000103	gi|241690317	spectrin beta chain, putative [Ixodes scapularis]	0	auto - shared MS/MS	0.28988263	48.93999994	EEALR	iTRAQ4plex@N-term	cleaved L-E@N-term	0.00125202	760.4214478	381.218	760.420105	381.2173157	2	8	2.1.1.983.1	0	-1	-1			0.980101	1.379261	1.206627	1.287992	1.133817	1.278336									10761.27	100.99	10044.81	101.53	12966.92	114.39	12971.07	112.59
2	241.78	241.83	68.4400022	62.88999915	53.67000103	gi|241690317	spectrin beta chain, putative [Ixodes scapularis]	0	auto - shared MS/MS	0.26921773	46.34999931	ELALR	iTRAQ4plex@N-term		0.00246471	744.4640503	373.2393	744.4615479	373.2380676	2	8	8.1.1.1784.1	0	-1	-1			0.9381218	0.1643663	0.9762071	0.1606553	1.003707	0.2177683									774667.6	856.91	692121	841.44	755192.2	879.86	826592.9	1550.54
2	241.78	241.83	68.4400022	62.88999915	53.67000103	gi|241690317	spectrin beta chain, putative [Ixodes scapularis]	0	auto - shared MS/MS	0.261219442	45.39999962	LDLAR	iTRAQ4plex@N-term	cleaved L-L@N-term	0.003102	730.4490967	366.2318	730.4459229	366.2302246	2	8	11.1.1.1816.1	0	-1	-1			0.9829368	0.4070251	0.6100562	0.4683199	0.5779297	0.4738575									122085.1	340.15	114286.7	339.11	74375.97	279.97	75007.9	287.5
2	241.78	241.83	68.4400022	62.88999915	53.67000103	gi|241690317	spectrin beta chain, putative [Ixodes scapularis]	0	auto - shared MS/MS	0.261219442	45.42999864	LVAER	iTRAQ4plex@N-term		-0.00370014	730.4422607	366.2284	730.4459229	366.2302246	2	8	8.1.1.1275.1	0	-1	-1			0.9040145	0.229546	0.6001967	0.2589478	0.5944578	0.3250684									402909.7	617.45	346889	592.83	241491.3	504.07	254623.2	729.95
2	241.78	241.83	68.4400022	62.88999915	53.67000103	gi|241690317	spectrin beta chain, putative [Ixodes scapularis]	0	auto - shared MS/MS	0.239577517	42.55999923	VTLLR	iTRAQ4plex@N-term	cleaved H-V@N-term	0.00119477	744.4992676	373.2569	744.4979858	373.2562561	2	8	2.1.1.2232.1	0	-1	-1			0.9897313	0.5775854	0.8526789	0.5967138	0.8676004	0.5751833									60647.53	239.76	57166	240.72	51641.49	230.82	55937.38	233.7
2	241.78	241.83	68.4400022	62.88999915	53.67000103	gi|241690317	spectrin beta chain, putative [Ixodes scapularis]	0	auto - shared MS/MS	0.23582387	42.1299994	EDLMK	iTRAQ4plex@N-term; iTRAQ4plex(K)@5	cleaved V-E@N-term	-0.00282535	922.5008545	462.2577	922.5037231	462.2591553	2	8	4.1.1.1464.1	0	-1	-1			0.993351	0.47919	1.021503	0.469591	0.9235482	0.4769852									88180.63	289.13	83422.52	291.52	89952.46	302.39	86576.89	299.92
2	241.78	241.83	68.4400022	62.88999915	53.67000103	gi|241690317	spectrin beta chain, putative [Ixodes scapularis]	1	auto	0.214670151	39.23000097	KHVFR	iTRAQ4plex@N-term; iTRAQ4plex(K)@1	missed K-H@1	0.000878639	973.6074829	487.811	973.6065063	487.8105164	2	8	13.1.1.898.1	0	-1	-1			1.244373	1.493408	0.757627	1.710994	0.7641912	1.643251									8027.4	87.45	9513.34	97.18	6073.38	80.13	6521.48	80.23
2	241.78	241.83	68.4400022	62.88999915	53.67000103	gi|241690317	spectrin beta chain, putative [Ixodes scapularis]	0	auto - shared MS/MS	0.208309352	38.28000128	LALER	iTRAQ4plex@N-term		0.00112862	744.4626465	373.2386	744.4615479	373.2380676	2	8	10.1.1.1940.1	0	-1	-1			1.072398	0.4128297	1.097647	0.4060878	1.058632	0.4135458									113966.3	328.94	116396.5	343.56	124922.1	356.85	128259.9	379.86
2	241.78	241.83	68.4400022	62.88999915	53.67000103	gi|241690317	spectrin beta chain, putative [Ixodes scapularis]	0	auto - shared MS/MS	0.202040359	37.38000095	EELIR	iTRAQ4plex@N-term		0.00120853	802.4682617	402.2414	802.467041	402.2408142	2	8	5.1.1.1725.1	0	-1	-1			1.031037	0.7281939	1.005087	0.7258523	1.029708	0.7093211									37380.21	188.31	36704.83	193	37518.51	196.06	40918.99	204.33
2	241.78	241.83	68.4400022	62.88999915	53.67000103	gi|241690317	spectrin beta chain, putative [Ixodes scapularis]	0	auto - discordant peptide type	0.195179313	80.21000028	LTQLLK	iTRAQ4plex@N-term; Deamidated(Q)@3; iTRAQ4plex(K)@6	cleaved Q-L@N-term	-0.00647896	1003.645691	502.8301	1003.6521	502.8333435	2	10	1.1.1.3782.1	0	-1	-1			1.110201	0.118035	1.154553	0.115828	1.168495	0.1350659									1382014	1156.4	1461240	1216.5	1593406	1276.18	1716757	1820.19
2	241.78	241.83	68.4400022	62.88999915	53.67000103	gi|241690317	spectrin beta chain, putative [Ixodes scapularis]	0	auto - shared MS/MS	0.19449915	36.23999953	DALDK	iTRAQ4plex@N-term; iTRAQ4plex(K)@5	cleaved L-D@N-term	2.82E-05	848.4846802	425.2496	848.4847412	425.2496338	2	8	5.1.1.997.1	0	-1	-1			0.9678448	0.8270638	1.209371	0.7695102	1.239771	0.7500302									30151.01	169.01	27791.69	169.01	36413.43	191.97	39738.59	198.03
2	241.78	241.83	68.4400022	62.88999915	53.67000103	gi|241690317	spectrin beta chain, putative [Ixodes scapularis]	0	auto - shared MS/MS	0.190440282	35.62999964	EMRAR	iTRAQ4plex@N-term	missed R-A@3	-0.0103	805.4246826	403.7196	805.4350586	403.7247925	2	8	7.1.1.1291.1	0	-1	-1			1.002359	0.1842199	0.8359972	0.1921706	0.8242998	0.1970828									591737.4	749.02	564884.3	756.07	494007.9	714.3	518541.5	783.31
2	241.78	241.83	68.4400022	62.88999915	53.67000103	gi|241690317	spectrin beta chain, putative [Ixodes scapularis]	0	auto - shared MS/MS	0.180456072	34.15000141	EGLLLR	iTRAQ4plex@N-term	cleaved F-E@N-term	-0.00198295	843.5280762	422.7713	843.5299683	422.7722778	2	8	11.1.1.2835.1	0	-1	-1			0.9469002	0.3784055	0.7373613	0.4037665	0.7560071	0.3925884									144649.9	370.12	130445.7	363.66	106512	332.68	116255.5	346.15
2	241.78	241.83	68.4400022	62.88999915	53.67000103	gi|241690317	spectrin beta chain, putative [Ixodes scapularis]	0	auto - shared MS/MS	0.166852891	32.0600003	AVLER	iTRAQ4plex@N-term	cleaved P-A@N-term	0.00203995	730.4480591	366.2313	730.4459229	366.2302246	2	8	6.1.1.1035.1	0	-1	-1			1.025202	0.7681039	0.7288893	0.8427514	0.723424	0.8121303									33551.07	178.39	32758.45	181.59	24421.26	159.68	25802.9	158.4
2	241.78	241.83	68.4400022	62.88999915	53.67000103	gi|241690317	spectrin beta chain, putative [Ixodes scapularis]	0	auto - shared MS/MS	0.164943904	31.79999888	AEVDAR	iTRAQ4plex@N-term		0.000866763	803.4268799	402.7207	803.4259033	402.7202454	2	8	4.1.1.791.1	0	-1	-1			1.041594	1.055234	1.018734	1.050249	0.9727359	1.035057									17703.51	129.61	17561.64	133.46	18010.27	135.62	18307.27	133.95
2	241.78	241.83	68.4400022	62.88999915	53.67000103	gi|241690317	spectrin beta chain, putative [Ixodes scapularis]	0	auto - shared MS/MS	0.161780775	31.22999966	ILQIK	iTRAQ4plex@N-term; iTRAQ4plex(K)@5		0.000349689	901.6208496	451.8177	901.6204224	451.8174744	2	8	4.1.1.2937.1	0	-1	-1			0.9491597	0.9084753	0.7897866	0.9482697	0.7671549	0.9283034									25087.12	154.16	22677.62	151.74	19786.12	142.9	20459.88	142.36
2	241.78	241.83	68.4400022	62.88999915	53.67000103	gi|241690317	spectrin beta chain, putative [Ixodes scapularis]	0	auto - shared MS/MS	0.143875554	28.33999991	QITVR	iTRAQ4plex@N-term	cleaved D-Q@N-term	0.00264252	759.4750977	380.7448	759.4724731	380.7434998	2	8	9.1.1.1357.1	0	-1	-1			0.9424348	0.1315589	0.9326338	0.1302443	0.8900312	0.1282014									1204336	1067.93	1080952	1050.51	1121654	1070.02	1139520	1055.06
2	241.78	241.83	68.4400022	62.88999915	53.67000103	gi|241690317	spectrin beta chain, putative [Ixodes scapularis]	0	auto - shared MS/MS	0.127843723	25.61999857	AEVLLSR	iTRAQ4plex@N-term	cleaved Q-A@N-term	-5.29E-05	930.5620728	466.2883	930.5620117	466.288269	2	9	11.1.1.2436.1	0	-1	-1			0.9531404	0.1202681	1.392735	0.1075777	1.405472	0.1178813									1443574	1169.33	1310398	1164.93	2007741	1421.33	2156902	1847.22
2	241.78	241.83	68.4400022	62.88999915	53.67000103	gi|241690317	spectrin beta chain, putative [Ixodes scapularis]	1	auto	0.118045032	23.98000062	ELEDLWAK	iTRAQ4plex@N-term; iTRAQ4plex(K)@8		0.00228371	1290.708618	431.2435	1290.706299	431.2427368	3	8	9.1.1.4917.1	0	-1	-1			1.049171	0.8644781	0.7872244	0.9319413	0.8061935	0.8944349									26178.34	157.62	26157.46	162.26	20579.78	146.39	22436.27	148.4
2	241.78	241.83	68.4400022	62.88999915	53.67000103	gi|241690317	spectrin beta chain, putative [Ixodes scapularis]	0	auto - shared MS/MS	0.112382703	22.98000008	RILEK	iTRAQ4plex@N-term; iTRAQ4plex(K)@5	cleaved Q-R@N-term; missed R-I@1	0.00421062	945.6256714	473.8201	945.62146	473.8180237	2	7	11.1.1.1313.1	0	-1	-1			0.99291	0.250442	1.105055	0.2404177	1.09761	0.2496871									323383.2	553.66	305798.1	558.94	356863	602.33	377341.8	685.8
2	241.78	241.83	68.4400022	62.88999915	53.67000103	gi|241690317	spectrin beta chain, putative [Ixodes scapularis]	0	auto - shared MS/MS	0.101274818	20.89000046	LQALR	iTRAQ4plex@N-term	cleaved E-L@N-term	0.00228328	743.4798584	372.7472	743.4775391	372.7460632	2	7	13.1.1.1558.1	0	-1	-1			0.9351423	0.29274	0.6807574	0.3195326	0.6936635	0.3390802									243210.2	479.87	216604.2	468.42	165338.6	415.56	179349.4	494.58
2	241.78	241.83	68.4400022	62.88999915	53.67000103	gi|241690317	spectrin beta chain, putative [Ixodes scapularis]	0	auto - shared MS/MS	0.092588641	19.3599999	SILER	iTRAQ4plex@N-term	cleaved D-S@N-term	0.00210358	760.4586792	381.2366	760.4564819	381.2355347	2	7	7.1.1.1354.1	0	-1	-1			0.9439997	0.1050378	0.7514257	0.1113303	0.7744006	0.1249329									1881224	1334.75	1691297	1309.95	1411649	1211.09	1548729	1592.57
2	241.78	241.83	68.4400022	62.88999915	53.67000103	gi|241690317	spectrin beta chain, putative [Ixodes scapularis]	0	auto - discordant peptide type	0.071092308	45.48000097	FLCMVR	iTRAQ4plex@N-term; Methylthio(C)@3; Oxidation(M)@4		0.000326881	973.4672852	487.7409	973.4669189	487.7407532	2	9	10.1.1.4039.1	0	-1	-1			1.045321	0.231078	0.866843	0.2416545	0.9083865	0.2678007									367577.4	590.59	365936.6	607.74	318192.1	574.35	354967.6	760.51
2	241.78	241.83	68.4400022	62.88999915	53.67000103	gi|241690317	spectrin beta chain, putative [Ixodes scapularis]	0	auto - shared MS/MS	0.070581079	15.10999948	LLDLAR	iTRAQ4plex@N-term	cleaved D-L@N-term	0.00633615	843.536499	422.7755	843.5299683	422.7722778	2	8	12.1.1.2384.1	0	-1	-1			0.9782336	0.1739891	0.985645	0.1716123	0.9971572	0.1681339									674402.5	799.43	628303	800.21	663803.9	823.74	714911.1	852.44
2	241.78	241.83	68.4400022	62.88999915	53.67000103	gi|241690317	spectrin beta chain, putative [Ixodes scapularis]	0	auto - low confidence	0.067526229	14.48000073	LVSEK	iTRAQ4plex@N-term; iTRAQ4plex(K)@5	cleaved L-L@N-term	-0.00111143	862.5356445	432.2751	862.5367432	432.2756653	2	7	9.1.1.1721.1	0	-1	-1			0.9917574	0.06931905	1.630181	0.06068266	1.658923	0.0836681									4292438	2032.55	4054309	2052.51	6987792	2651.85	7570063	5221.78
2	241.78	241.83	68.4400022	62.88999915	53.67000103	gi|241690317	spectrin beta chain, putative [Ixodes scapularis]	0	auto - low confidence	0.061980903	13.42000067	KTFCK	iTRAQ4plex@N-term; iTRAQ4plex(K)@1; Methylthio(C)@4; iTRAQ4plex(K)@5	missed K-T@1	0.000267879	1103.619995	368.8806	1103.619629	368.8804932	3	7	1.1.1.1568.1	0	-1	-1			1.016784	0.3547896	0.7942059	0.3779134	0.8268715	0.3617072									158154.8	387.29	153150.4	393.18	125434	361.05	139023.9	370.09
2	241.78	241.83	68.4400022	62.88999915	53.67000103	gi|241690317	spectrin beta chain, putative [Ixodes scapularis]	0	auto - low confidence	0.055024091	12.0099999	LDALDK	iTRAQ4plex@N-term; iTRAQ4plex(K)@6		0.00216532	961.5710449	481.7928	961.5687866	481.7916565	2	7	7.1.1.1786.1	0	-1	-1			1.033841	0.3260972	1.212184	0.309365	1.238338	0.3001465									187047.5	421.97	184167.6	433.66	226423.1	479.32	246241	487.5
2	241.78	241.83	68.4400022	62.88999915	53.67000103	gi|241690317	spectrin beta chain, putative [Ixodes scapularis]	0	auto - low confidence	0.053056732	11.59999967	LQKPTK	iTRAQ4plex@N-term; iTRAQ4plex(K)@3; iTRAQ4plex(K)@6		0.0023806	1145.752319	382.9247	1145.749756	382.9238586	3	7	12.1.1.1266.1	0	-1	-1			1.04374	0.2435535	0.8988621	0.2515058	0.8718534	0.2453388									331555.1	561.31	329575.8	577.06	297610.9	553.54	307304.1	545.67
2	241.78	241.83	68.4400022	62.88999915	53.67000103	gi|241690317	spectrin beta chain, putative [Ixodes scapularis]	0	auto - low confidence	0.041436117	9.211999923	MLIK	iTRAQ4plex@N-term; iTRAQ4plex(K)@4		0.00167874	791.5198975	396.7672	791.5182495	396.7664185	2	6	1.1.1.2046.1	0	-1	-1			1.005656	0.1211567	0.9696437	0.1211359	0.9904745	0.1391209									1381220	1155.44	1322878	1159.39	1337443	1171.77	1454372	1616.69
2	241.78	241.83	68.4400022	62.88999915	53.67000103	gi|241690317	spectrin beta chain, putative [Ixodes scapularis]	0	auto - low confidence	0.040958609	9.058000147	LLRK	iTRAQ4plex@N-term; iTRAQ4plex(K)@4	cleaved L-L@N-term; missed R-K@3	0.000567526	816.5794678	409.297	816.5789185	409.2967224	2	6	1.1.1.1223.1	0	-1	-1			1.045653	0.668952	0.9128914	0.688346	0.9251181	0.6648512									43885.4	204.07	43703.39	210.17	40007.3	203.05	43160.5	205.09
2	241.78	241.83	68.4400022	62.88999915	53.67000103	gi|241690317	spectrin beta chain, putative [Ixodes scapularis]	0	auto - low confidence	0.034798298	7.743000239	LLLRK	iTRAQ4plex@N-term; iTRAQ4plex(K)@5	cleaved G-L@N-term; missed R-K@4	-0.00184271	929.6610718	465.8378	929.6629639	465.8387451	2	7	4.1.1.1723.1	0	-1	-1			0.9679421	0.6460612	1.07899	0.6189956	1.023622	0.6108587									49291.88	216.1	45439.35	215.63	53112.04	232.09	53639.42	228.17
2	241.78	241.83	68.4400022	62.88999915	53.67000103	gi|241690317	spectrin beta chain, putative [Ixodes scapularis]	0	auto - low confidence	0.027334409	6.145999953	EQLIK	iTRAQ4plex@N-term; iTRAQ4plex(K)@5	cleaved V-E@N-term	-0.00125671	917.5776978	459.7961	917.5789795	459.7967529	2	7	7.1.1.1541.1	0	-1	-1			1.008271	0.124308	1.209148	0.1171735	1.199256	0.1535348									1303416	1111.73	1251606	1131.82	1573847	1264.44	1661745	2121.44
2	241.78	241.83	68.4400022	62.88999915	53.67000103	gi|241690317	spectrin beta chain, putative [Ixodes scapularis]	0	auto - low confidence	0.026410377	5.9390001	VLLSR	iTRAQ4plex@N-term	cleaved E-V@N-term	0.00131639	730.4837036	366.2491	730.4822998	366.2484436	2	7	2.1.1.2234.1	0	-1	-1			0.9339931	0.7328995	0.9419894	0.7219797	0.9589335	0.7197623									39020.62	192.21	34709.25	188.36	36706.27	193.75	39778.82	208.76
2	241.78	241.83	68.4400022	62.88999915	53.67000103	gi|241690317	spectrin beta chain, putative [Ixodes scapularis]	0	auto - low confidence	0.022733787	5.116999894	ERLEK	iTRAQ4plex@N-term; iTRAQ4plex(K)@5	cleaved W-E@N-term; missed R-L@2	0.00399968	961.5840454	481.7993	961.5800171	481.7972717	2	7	4.1.1.501.1	0	-1	-1			1.008255	0.9346218	1.005723	0.9246937	0.9809015	0.9086274									22979.26	147.61	22065.49	149.8	23078.87	153.51	23962.42	153.99
2	241.78	241.83	68.4400022	62.88999915	53.67000103	gi|241690317	spectrin beta chain, putative [Ixodes scapularis]	0	auto - discordant peptide type	0.019542107	24.56	TYLQK	iTRAQ4plex@N-term; Deamidated(Q)@4; iTRAQ4plex(K)@5	cleaved A-T@N-term	0.00399063	940.5512695	471.2829	940.5473022	471.2809448	2	8	8.1.1.1675.1	0	-1	-1			0.9504019	0.1700278	0.5748341	0.1981335	0.5948932	0.2544609									712831.9	821.71	645211.1	806.42	409194.4	659.41	450811.9	1022.68
2	241.78	241.83	68.4400022	62.88999915	53.67000103	gi|241690317	spectrin beta chain, putative [Ixodes scapularis]	0	auto - discordant peptide type	0.010995384	15.80999941	SEQVLEK	iTRAQ4plex@N-term; iTRAQ4plex(K)@7	cleaved N-S@N-term	-0.000177228	1119.637817	560.8262	1119.637939	560.8262329	2	8	6.1.1.2053.1	0	-1	-1			0.8777267	1.012568	7.403842	0.6696711	7.183823	0.6712673									24020.07	150.72	20078.95	159.57	177595.3	415.49	183442.2	437.48
2	241.78	241.83	68.4400022	62.88999915	53.67000103	gi|241690317	spectrin beta chain, putative [Ixodes scapularis]	0	auto - discordant peptide type	0.009661146	19.7300002	DLLQK	iTRAQ4plex@N-term; Deamidated(Q)@4; iTRAQ4plex(K)@5	cleaved E-D@N-term	0.00130722	904.548645	453.2816	904.5473022	453.2809448	2	8	6.1.1.1935.1	0	-1	-1			0.977892	0.4961149	0.870693	0.507267	0.8623151	0.4974337									82820.78	280.24	77132.53	279.85	72011.94	272.15	75923.21	276.83
2	241.78	241.83	68.4400022	62.88999915	53.67000103	gi|241690317	spectrin beta chain, putative [Ixodes scapularis]	0	auto - discordant peptide type	0.000869459	53.75000238	AVVGHAQGFLGEEPQATGARSVDPRLVAER	iTRAQ4plex@N-term; Phospho(S)@21	missed R-S@20; missed R-L@25	0.0125364	3340.691406	1114.571	3340.679932	1114.567261	3	12	11.1.1.3785.1	0	-1	-1			0.9438443	0.6151052	0.8920934	0.6172535	0.832468	0.6777973									55082.55	228.76	49513.29	224.66	49070.95	224.08	48747.33	261.12
2	241.78	241.83	68.4400022	62.88999915	53.67000103	gi|241690317	spectrin beta chain, putative [Ixodes scapularis]	0	auto - discordant peptide type	0.000434512	98.46000075	ALCSEEMGQWLQK	No iTRAQ4plex@N-term; No Methylthio(C)@3; iTRAQ4plex(K)@13	cleaved S-A@N-term	-0.0109515	1665.786621	833.9006	1665.797607	833.9061279	2	16	7.1.1.4145.1	0	-1	-1			1.032665	0.5819921	0.8437978	0.6105324	0.8016306	0.6026004									58314.52	235.21	57351.33	240.62	49137.74	225.21	49695.86	222.49
2	241.78	241.83	68.4400022	62.88999915	53.67000103	gi|241690317	spectrin beta chain, putative [Ixodes scapularis]	0	auto - low confidence	0.000434512	4.405999929	DEANVQSLLK	iTRAQ4plex@N-term; Deamidated(N)@4; Deamidated(Q)@6; iTRAQ4plex(K)@10		0.000699941	1405.755127	703.8848	1405.754395	703.8844604	2	10	5.1.1.3610.1	0	-1	-1			1.093487	0.4229111	0.1526289	0.9655792	0.1497248	0.8167289									106008.8	317.5	110398.4	329.63	16157.66	148.32	16873.48	128.21
2	241.78	241.83	68.4400022	62.88999915	53.67000103	gi|241690317	spectrin beta chain, putative [Ixodes scapularis]	0	auto - low confidence	0	0	AALERLTTFELKEMRAR	iTRAQ4plex@N-term; iTRAQ4plex(K)@12	cleaved F-A@N-term; missed R-L@5; missed K-E@12; missed R-A@15	-0.00733394	2322.30127	775.1077	2322.308594	775.1101074	3	7	12.1.1.4585.1	0	-1	-1			0.8571098	0.9716029	4.474193	0.680522	4.477901	0.6794384									25136.36	154.15	20518.53	154.63	112309.7	331.32	119659.2	350
2	241.78	241.83	68.4400022	62.88999915	53.67000103	gi|241690317	spectrin beta chain, putative [Ixodes scapularis]	1	auto	0	99.00000095	ACAQADALMSQQQGTGGDAATAAQWK	iTRAQ4plex@N-term; Methylthio(C)@2; iTRAQ4plex(K)@26		-0.0055109	2912.340088	729.0923	2912.345947	729.09375	4	13	12.1.1.4664.1	0	-1	-1			0.9655148	0.8645766	0.9818562	0.8503022	1.000239	0.8211083									27541.12	161.67	25324.91	160.75	27004.09	166.12	29285.64	168.14
2	241.78	241.83	68.4400022	62.88999915	53.67000103	gi|241690317	spectrin beta chain, putative [Ixodes scapularis]	0	auto - low confidence	0	0	ADSILER	iTRAQ4plex@N-term		0.00487047	946.5254517	474.27	946.5205688	474.2675476	2	5	9.1.1.2325.1	0	-1	-1			1.005045	0.4069363	0.9536918	0.4088291	1.018986	0.4104375									121328.6	339.17	116133.1	343.43	115550.4	344.71	131431.9	394.98
2	241.78	241.83	68.4400022	62.88999915	53.67000103	gi|241690317	spectrin beta chain, putative [Ixodes scapularis]	0	auto - shared MS/MS	0	30.88000119	AEVDAR	iTRAQ4plex@N-term		0.00190436	803.4278564	402.7212	803.4259033	402.7202454	2	8	4.1.1.749.1	0	-1	-1			0.9875073	1.048083	0.8934551	1.066932	0.912121	1.030479									18454.56	132.25	17356.07	132.74	16465.56	130.15	17894.74	132.51
2	241.78	241.83	68.4400022	62.88999915	53.67000103	gi|241690317	spectrin beta chain, putative [Ixodes scapularis]	0	auto - shared MS/MS	0	29.3900013	AEVDAR	iTRAQ4plex@N-term		0.00129401	803.4272461	402.7209	803.4259033	402.7202454	2	8	4.1.1.698.1	0	-1	-1			1.011358	1.091337	0.9303003	1.105478	0.9270228	1.081008									16801.69	126.22	16183.24	128.11	15609.04	126.59	16558.18	128.71
2	241.78	241.83	68.4400022	62.88999915	53.67000103	gi|241690317	spectrin beta chain, putative [Ixodes scapularis]	0	auto - shared MS/MS	0	24.48000014	AEVDAR	iTRAQ4plex@N-term		0.00129401	803.4272461	402.7209	803.4259033	402.7202454	2	8	4.1.1.842.1	0	-1	-1			0.9904248	0.883693	0.9498675	0.8844445	0.9817987	0.8533522									25942.15	156.81	24470.05	157.74	24607.59	158.88	27076.82	163.1
2	241.78	241.83	68.4400022	62.88999915	53.67000103	gi|241690317	spectrin beta chain, putative [Ixodes scapularis]	0	auto - shared MS/MS	0	19.60999966	AEVDAR	iTRAQ4plex@N-term		0.00129401	803.4272461	402.7209	803.4259033	402.7202454	2	8	4.1.1.578.1	0	-1	-1			1.010648	0.9065317	0.8956448	0.9285564	0.9055144	0.8983635									24347.14	151.94	23434.48	154.09	21776.29	149.73	23437.57	151.46
2	241.78	241.83	68.4400022	62.88999915	53.67000103	gi|241690317	spectrin beta chain, putative [Ixodes scapularis]	0	auto - low confidence	0	0	AEVDAR	iTRAQ4plex@N-term		0.000205677	803.4260864	402.7203	803.4259033	402.7202454	2	5	3.1.1.998.1	0	-1	-1			0.9897493	0.6982236	0.657812	0.7841751	0.6275021	0.7787703									41360.35	198	38986.73	198.16	27169.78	168.75	27591.08	169.48
2	241.78	241.83	68.4400022	62.88999915	53.67000103	gi|241690317	spectrin beta chain, putative [Ixodes scapularis]	0	auto - low confidence	0	0	AEVDAR	iTRAQ4plex@N-term		-0.00468742	803.4212646	402.7179	803.4259033	402.7202454	2	6	4.1.1.226.1	0	-1	-1			0.996985	1.164022	0.8901643	1.190056	0.9320409	1.139614									14880.28	118.77	14128.86	119.71	13227.61	116.76	14744	119.93
2	241.78	241.83	68.4400022	62.88999915	53.67000103	gi|241690317	spectrin beta chain, putative [Ixodes scapularis]	1	auto	0	99.00000095	AGESLVAEGQPGSER	iTRAQ4plex@N-term		-0.00013171	1629.807861	815.9112	1629.807983	815.9112549	2	20	5.1.1.1891.1	0	-1	-1			1.033641	0.626541	0.8486734	0.6566369	0.8447167	0.6446514									50296.11	218.44	49512.12	223.59	42626.05	209.93	45166.32	215.17
2	241.78	241.83	68.4400022	62.88999915	53.67000103	gi|241690317	spectrin beta chain, putative [Ixodes scapularis]	0	auto - shared MS/MS	0	87.7399981	ALAEER	iTRAQ4plex@N-term		0.000752514	831.4580688	416.7363	831.4572144	416.7358704	2	10	4.1.1.792.1	0	-1	-1			1.041797	1.070851	0.7386861	1.175899	0.7553993	1.12743									17111.92	127.42	16978.11	130.66	12622.89	114.88	13741.83	116.33
2	241.78	241.83	68.4400022	62.88999915	53.67000103	gi|241690317	spectrin beta chain, putative [Ixodes scapularis]	0	auto - shared MS/MS	0	80.39000034	ALAEER	iTRAQ4plex@N-term		0.00130183	831.4584961	416.7365	831.4572144	416.7358704	2	10	4.1.1.841.1	0	-1	-1			1.048432	0.6880072	0.7013426	0.7699216	0.7052649	0.737565									41288	197.94	41226.04	203.44	28917.06	174.21	30956.04	173.51
2	241.78	241.83	68.4400022	62.88999915	53.67000103	gi|241690317	spectrin beta chain, putative [Ixodes scapularis]	1	auto	0	71.23000026	ALVAEKPEMAQLVEPK	iTRAQ4plex@N-term; iTRAQ4plex(K)@6; iTRAQ4plex(K)@16		-0.00258442	2184.25293	547.0705	2184.255371	547.071106	4	10	11.1.1.4330.1	0	-1	-1			0.8857878	0.5824252	0.6977493	0.6193939	0.6991121	0.6645033									63581.66	245.69	53637.55	233.74	44302.82	214.46	47255.02	255.46
2	241.78	241.83	68.4400022	62.88999915	53.67000103	gi|241690317	spectrin beta chain, putative [Ixodes scapularis]	0	auto - discordant peptide type	0	99.00000095	AMEDELAAHEQQLMEVVR	iTRAQ4plex@N-term; Oxidation(M)@2		-0.000243495	2258.079102	753.7003	2258.079346	753.7003784	3	19	9.1.1.5391.1	0	-1	-1			0.8861328	0.6760185	0.7836658	0.6922808	0.785638	0.6727473									47189.64	211.27	39824.73	201.72	36929.86	195	39412.9	197.91
2	241.78	241.83	68.4400022	62.88999915	53.67000103	gi|241690317	spectrin beta chain, putative [Ixodes scapularis]	0	auto - discordant peptide type	0	99.00000095	AMEDELAAHEQQLMEVVR	iTRAQ4plex@N-term; Oxidation(M)@14		-0.000243495	2258.079102	753.7003	2258.079346	753.7003784	3	16	9.1.1.5516.1	0	-1	-1			0.9507803	0.8383232	0.8749017	0.8482115	0.8411661	0.8299202									29475.62	167.09	26690.12	164.84	25752.67	162.49	26358.09	159.77
2	241.78	241.83	68.4400022	62.88999915	53.67000103	gi|241690317	spectrin beta chain, putative [Ixodes scapularis]	1	auto	0	52.85999775	ANNQKPYFPR	iTRAQ4plex@N-term; iTRAQ4plex(K)@5		-0.000629264	1521.828979	508.2836	1521.82959	508.2838135	3	9	12.1.1.1761.1	0	-1	-1			0.9318638	0.4464326	0.7792704	0.4656538	0.8106682	0.4461733									104986.5	315.27	93173.7	307.79	81699.95	290.76	90478.61	298.57
2	241.78	241.83	68.4400022	62.88999915	53.67000103	gi|241690317	spectrin beta chain, putative [Ixodes scapularis]	0	auto - low confidence	0	0	ANNQKPYFPR	iTRAQ4plex@N-term; iTRAQ4plex(K)@5		-0.00414856	1521.825439	508.2824	1521.82959	508.2838135	3	5	2.1.1.4250.1	0	-1	-1			0.9813706	0.7109537	0.5911759	0.826631	0.5483499	0.8127493									40037.21	194.79	37420.04	193.99	23636.36	157.96	23339.46	151.95
2	241.78	241.83	68.4400022	62.88999915	53.67000103	gi|241690317	spectrin beta chain, putative [Ixodes scapularis]	1	auto	0	79.37999964	AQTLPAER	iTRAQ4plex@N-term		-0.00300008	1028.570679	515.2926	1028.573608	515.2940674	2	10	6.1.1.1301.1	0	-1	-1			0.9607717	0.3859594	1.363922	0.347753	1.386965	0.3396957									139435.1	363.44	127585	363.17	189916.1	437.19	205592.2	447.86
2	241.78	241.83	68.4400022	62.88999915	53.67000103	gi|241690317	spectrin beta chain, putative [Ixodes scapularis]	1	auto	0	99.00000095	AQVLAASWDLHR	iTRAQ4plex@N-term		0.00206761	1509.819336	504.2804	1509.817383	504.2797546	3	15	3.1.1.3945.1	0	-1	-1			1.026872	0.2640336	1.102495	0.2561331	1.073351	0.2568462									285420.7	520.33	279131.7	533.13	314240.6	565.37	325684.1	589.26
2	241.78	241.83	68.4400022	62.88999915	53.67000103	gi|241690317	spectrin beta chain, putative [Ixodes scapularis]	1	auto	0	99.00000095	AQVLAASWDLHR	iTRAQ4plex@N-term		-0.00122828	1509.81604	504.2793	1509.817383	504.2797546	3	14	3.1.1.3881.1	0	-1	-1			0.9688285	0.4031996	1.041339	0.390276	1.007784	0.38956									126407	346.07	116634.1	345.24	131450.8	365.62	135427.9	375.32
2	241.78	241.83	68.4400022	62.88999915	53.67000103	gi|241690317	spectrin beta chain, putative [Ixodes scapularis]	0	auto - discordant peptide type	0	17.68999994	AQVLAASWDLHR	iTRAQ4plex@N-term; iTRAQ4plex(S)@7		0.00642039	1653.925903	552.3159	1653.919434	552.3137817	3	10	3.1.1.3210.1	0	-1	-1			0.9470347	0.4276049	0.8697342	0.4329391	0.8428936	0.4297824									113554.7	327.98	102418.5	322.94	98626.04	318.08	101752.9	323.84
2	241.78	241.83	68.4400022	62.88999915	53.67000103	gi|241690317	spectrin beta chain, putative [Ixodes scapularis]	0	auto - low confidence	0	0	AQVLAASWDLHR	iTRAQ4plex@N-term; iTRAQ4plex(S)@7		0.00295839	1653.922607	414.4879	1653.919434	414.4871521	4	9	3.1.1.3212.1	0	-1	-1			0.956008	0.4901274	0.8341542	0.5043433	0.8411915	0.5110052									85902.66	285.28	78212.38	281.93	71557.15	271.61	76819.37	298.35
2	241.78	241.83	68.4400022	62.88999915	53.67000103	gi|241690317	spectrin beta chain, putative [Ixodes scapularis]	0	auto - shared MS/MS	0	16.93000048	AVLER	iTRAQ4plex@N-term	cleaved P-A@N-term	0.00119213	730.4470825	366.2308	730.4459229	366.2302246	2	7	10.1.1.1776.1	0	-1	-1			1.021225	0.4620954	0.8118879	0.4895088	0.8502715	0.4762346									93031.63	297.05	90481.44	302.24	75426.99	279.86	84092.55	297.13
2	241.78	241.83	68.4400022	62.88999915	53.67000103	gi|241690317	spectrin beta chain, putative [Ixodes scapularis]	0	auto - low confidence	0	0	AVLER	iTRAQ4plex@N-term	cleaved P-A@N-term	0.0028334	730.4488525	366.2317	730.4459229	366.2302246	2	6	6.1.1.984.1	0	-1	-1			0.9724383	0.957051	0.708038	1.043628	0.7274168	1.003793									22255.19	145.21	20611.08	144.31	15735.77	128.17	17210.12	131.28
2	241.78	241.83	68.4400022	62.88999915	53.67000103	gi|241690317	spectrin beta chain, putative [Ixodes scapularis]	0	auto - low confidence	0	0	AVVGHAQGFLGEEPQATGARSVDPRLVAER	iTRAQ4plex@N-term; Phospho(S)@21	missed R-S@20; missed R-L@25	0.0231758	3340.702881	836.183	3340.679932	836.1772461	4	10	11.1.1.3769.1	0	-1	-1			1.013111	0.5461811	0.9576815	0.5486826	0.9195758	0.5377439									67047.43	252.15	64691.38	256.23	64121.45	256.18	65544.9	251.93
2	241.78	241.83	68.4400022	62.88999915	53.67000103	gi|241690317	spectrin beta chain, putative [Ixodes scapularis]	1	auto	0	99.00000095	DAKLEEAGDLHR	iTRAQ4plex@N-term; iTRAQ4plex(K)@3	missed K-L@3	0.00185103	1640.874512	411.2259	1640.872559	411.2254333	4	13	5.1.1.1730.1	0	-1	-1			0.9897799	0.7745224	0.9116837	0.7845069	0.9553643	0.750241									33762.1	178.89	31825.52	179.79	30737.87	177.83	34290.02	182.13
2	241.78	241.83	68.4400022	62.88999915	53.67000103	gi|241690317	spectrin beta chain, putative [Ixodes scapularis]	0	auto - shared MS/MS	0	59.24000144	DALDAR	iTRAQ4plex@N-term		0.000866763	803.4268799	402.7207	803.4259033	402.7202454	2	9	4.1.1.791.1	0	-1	-1			1.041594	1.055234	1.018734	1.050249	0.9727359	1.035057									17703.51	129.61	17561.64	133.46	18010.27	135.62	18307.27	133.95
2	241.78	241.83	68.4400022	62.88999915	53.67000103	gi|241690317	spectrin beta chain, putative [Ixodes scapularis]	0	auto - shared MS/MS	0	58.50999951	DALDAR	iTRAQ4plex@N-term		0.00190436	803.4278564	402.7212	803.4259033	402.7202454	2	9	4.1.1.749.1	0	-1	-1			0.9875073	1.048083	0.8934551	1.066932	0.912121	1.030479									18454.56	132.25	17356.07	132.74	16465.56	130.15	17894.74	132.51
2	241.78	241.83	68.4400022	62.88999915	53.67000103	gi|241690317	spectrin beta chain, putative [Ixodes scapularis]	0	auto - shared MS/MS	0	56.90000057	DALDAR	iTRAQ4plex@N-term		0.00129401	803.4272461	402.7209	803.4259033	402.7202454	2	9	4.1.1.698.1	0	-1	-1			1.011358	1.091337	0.9303003	1.105478	0.9270228	1.081008									16801.69	126.22	16183.24	128.11	15609.04	126.59	16558.18	128.71
2	241.78	241.83	68.4400022	62.88999915	53.67000103	gi|241690317	spectrin beta chain, putative [Ixodes scapularis]	0	auto - shared MS/MS	0	53.45000029	DALDAR	iTRAQ4plex@N-term		0.00129401	803.4272461	402.7209	803.4259033	402.7202454	2	9	4.1.1.842.1	0	-1	-1			0.9904248	0.883693	0.9498675	0.8844445	0.9817987	0.8533522									25942.15	156.81	24470.05	157.74	24607.59	158.88	27076.82	163.1
2	241.78	241.83	68.4400022	62.88999915	53.67000103	gi|241690317	spectrin beta chain, putative [Ixodes scapularis]	0	auto - shared MS/MS	0	21.87999934	DALDAR	iTRAQ4plex@N-term		0.000205678	803.4260864	402.7203	803.4259033	402.7202454	2	8	3.1.1.998.1	0	-1	-1			0.9897493	0.6982236	0.657812	0.7841751	0.6275021	0.7787703									41360.35	198	38986.73	198.16	27169.78	168.75	27591.08	169.48
2	241.78	241.83	68.4400022	62.88999915	53.67000103	gi|241690317	spectrin beta chain, putative [Ixodes scapularis]	0	auto - shared MS/MS	0	19.65000033	DALDAR	iTRAQ4plex@N-term		0.000571888	803.4264526	402.7205	803.4259033	402.7202454	2	8	3.1.1.328.1	0	-1	-1			0.996977	1.405443	0.8724165	1.445976	0.9347749	1.377289									10204.85	98.36	9689.45	99.11	8890.59	95.83	10141.05	99.77
2	241.78	241.83	68.4400022	62.88999915	53.67000103	gi|241690317	spectrin beta chain, putative [Ixodes scapularis]	0	auto - shared MS/MS	0	19.00999993	DALDAR	iTRAQ4plex@N-term		0.00160948	803.4274902	402.721	803.4259033	402.7202454	2	8	3.1.1.472.1	0	-1	-1			1.035052	1.506767	1.046901	1.485623	1.004828	1.463168									8717.47	90.94	8593.3	93.43	9113.73	96.4	9312.18	95.54
2	241.78	241.83	68.4400022	62.88999915	53.67000103	gi|241690317	spectrin beta chain, putative [Ixodes scapularis]	0	auto - shared MS/MS	0	15.83999991	DALDAR	iTRAQ4plex@N-term		0.00136534	803.4272461	402.7209	803.4259033	402.7202454	2	8	3.1.1.377.1	0	-1	-1			0.9531714	1.421138	0.9397684	1.409883	0.9646065	1.35775									10254.21	98.55	9308.52	97.45	9623.28	99.27	10515.3	100.85
2	241.78	241.83	68.4400022	62.88999915	53.67000103	gi|241690317	spectrin beta chain, putative [Ixodes scapularis]	0	auto - shared MS/MS	0	15.52000046	DALDAR	iTRAQ4plex@N-term		0.00160948	803.4274902	402.721	803.4259033	402.7202454	2	8	3.1.1.426.1	0	-1	-1			0.9144077	1.470114	0.9433721	1.437082	0.9169277	1.407147									9822.35	96.42	8553.87	93.61	9253.34	97.12	9574.58	96.53
2	241.78	241.83	68.4400022	62.88999915	53.67000103	gi|241690317	spectrin beta chain, putative [Ixodes scapularis]	0	auto - low confidence	0	1.67599991	DALDAR	iTRAQ4plex@N-term		-0.00468742	803.4212646	402.7179	803.4259033	402.7202454	2	7	4.1.1.226.1	0	-1	-1			0.996985	1.164022	0.8901643	1.190056	0.9320409	1.139614									14880.28	118.77	14128.86	119.71	13227.61	116.76	14744	119.93
2	241.78	241.83	68.4400022	62.88999915	53.67000103	gi|241690317	spectrin beta chain, putative [Ixodes scapularis]	0	auto - low confidence	0	0	DALDAR	iTRAQ4plex@N-term		-0.00389397	803.4220581	402.7183	803.4259033	402.7202454	2	8	4.1.1.367.1	0	-1	-1			0.9904096	1.088016	0.8459069	1.127156	0.8672023	1.082563									17082.61	127.25	16113	127.78	14430.35	122.07	15748.67	123.71
2	241.78	241.83	68.4400022	62.88999915	53.67000103	gi|241690317	spectrin beta chain, putative [Ixodes scapularis]	0	auto - low confidence	0	0	DALDK	iTRAQ4plex@N-term; iTRAQ4plex(K)@5	cleaved L-D@N-term	-0.000786022	848.4838867	425.2492	848.4847412	425.2496338	2	6	4.1.1.938.1	0	-1	-1			0.930252	0.1440098	1.612802	0.1242527	1.607582	0.1648509									1053440	1028.28	933292.9	988.18	1696646	1304.4	1800331	2391.65
2	241.78	241.83	68.4400022	62.88999915	53.67000103	gi|241690317	spectrin beta chain, putative [Ixodes scapularis]	0	auto - low confidence	0	0	DALDK	iTRAQ4plex@N-term; iTRAQ4plex(K)@5	cleaved L-D@N-term	0.0186742	848.503479	425.259	848.4847412	425.2496338	2	5	11.1.1.2146.1	0	-1	-1			0.9130914	0.6178871	1.826835	0.5132354	1.748921	0.5262438									56595.54	231.45	49215.72	227.96	103248	320.18	105225.7	348.5
2	241.78	241.83	68.4400022	62.88999915	53.67000103	gi|241690317	spectrin beta chain, putative [Ixodes scapularis]	1	auto	0	79.49000001	DALLLWCQMK	iTRAQ4plex@N-term; Methylthio(C)@7; iTRAQ4plex(K)@10		0.000489625	1553.80188	518.9412	1553.801147	518.940979	3	10	7.1.1.7017.1	0	-1	-1			0.9514607	1.43299	0.9005156	1.437804	0.8679954	1.410367									10090.69	97.79	9143.64	96.52	9074.28	96.38	9311.24	95.41
2	241.78	241.83	68.4400022	62.88999915	53.67000103	gi|241690317	spectrin beta chain, putative [Ixodes scapularis]	0	auto - low confidence	0	0	DANRNQANDQMAK	iTRAQ4plex@N-term; Deamidated(N)@3; iTRAQ4plex(K)@13	missed R-N@4	-0.00655186	1763.839966	588.9539	1763.846436	588.9561157	3	6	12.1.1.5528.1	0	-1	-1			0.9805176	1.278301	0.9945582	1.258089	0.9756295	1.23614									12478.98	108.75	11653.11	108.98	12393.94	112.46	12942.95	113.47
2	241.78	241.83	68.4400022	62.88999915	53.67000103	gi|241690317	spectrin beta chain, putative [Ixodes scapularis]	1	auto	0	99.00000095	DGLAFNALIHK	iTRAQ4plex@N-term; iTRAQ4plex(K)@11		0.000973817	1485.855713	496.2925	1485.854736	496.2921753	3	14	1.1.1.4357.1	0	-1	-1			1.017849	0.2805224	0.7765766	0.3010223	0.7992783	0.2989272									252755.2	489.6	245014.1	497.15	196012.8	451.65	214766.9	488.97
2	241.78	241.83	68.4400022	62.88999915	53.67000103	gi|241690317	spectrin beta chain, putative [Ixodes scapularis]	0	auto - low confidence	0	0	DLALER	iTRAQ4plex@N-term		0.00393416	859.4924927	430.7535	859.4885254	430.7515259	2	6	4.1.1.1311.1	0	-1	-1			0.9829591	0.4795449	0.4809054	0.6037388	0.4843342	0.6400895									87754.8	288.39	82151.16	286.9	42143.5	213.44	45184.06	248.19
2	241.78	241.83	68.4400022	62.88999915	53.67000103	gi|241690317	spectrin beta chain, putative [Ixodes scapularis]	1	auto	0	99.00000095	DLDHFQAWLTK	iTRAQ4plex@N-term; iTRAQ4plex(K)@11		0.000175955	1660.881958	554.6346	1660.881714	554.6345215	3	14	3.1.1.5246.1	0	-1	-1			0.9975762	0.341055	0.8568501	0.3523438	0.8014096	0.3485281									173181.5	405.22	164533.8	408.26	148185.8	390.37	147545.3	381.12
2	241.78	241.83	68.4400022	62.88999915	53.67000103	gi|241690317	spectrin beta chain, putative [Ixodes scapularis]	1	auto	0	99.00000095	DLDHFQAWLTK	iTRAQ4plex@N-term; iTRAQ4plex(K)@11		-0.00073957	1660.880981	554.6343	1660.881714	554.6345215	3	14	3.1.1.5310.1	0	-1	-1			0.958994	0.4245118	0.7462829	0.4528492	0.7479594	0.4353823									114107.9	328.77	104217.1	324.91	85039.23	297.1	90732.52	296.16
2	241.78	241.83	68.4400022	62.88999915	53.67000103	gi|241690317	spectrin beta chain, putative [Ixodes scapularis]	0	auto - low confidence	0	0	DLLDLAR	iTRAQ4plex@N-term		0.00110649	958.5580444	480.2863	958.5569458	480.2857361	2	5	8.1.1.2814.1	0	-1	-1			0.9652873	0.5103042	0.9344448	0.5086883	0.8855975	0.5129267									78929.44	273.45	72560.95	271.87	73653.39	274.34	74309.55	281.07
2	241.78	241.83	68.4400022	62.88999915	53.67000103	gi|241690317	spectrin beta chain, putative [Ixodes scapularis]	0	auto - low confidence	0	0	DLLDLAR	iTRAQ4plex@N-term		-0.000357006	958.5567017	480.2856	958.5569458	480.2857361	2	5	9.1.1.2750.1	0	-1	-1			0.9415599	0.4369547	1.069242	0.4161089	1.00609	0.4370102									109503.8	322.01	98193.91	317.36	116924.4	344.23	117121.1	378.62
2	241.78	241.83	68.4400022	62.88999915	53.67000103	gi|241690317	spectrin beta chain, putative [Ixodes scapularis]	0	auto - low confidence	0	2.339000069	DLLQK	iTRAQ4plex@N-term; iTRAQ4plex(K)@5	cleaved E-D@N-term	-0.00335195	903.5600586	452.7873	903.5632935	452.7889404	2	7	9.1.1.1751.1	0	-1	-1			1.029211	0.1437699	0.7959072	0.1535983	0.8109854	0.1658615									956794.3	952.84	937843.8	972.48	760468.3	889.29	824899.1	1094.12
2	241.78	241.83	68.4400022	62.88999915	53.67000103	gi|241690317	spectrin beta chain, putative [Ixodes scapularis]	0	auto - low confidence	0	0	DLLVSEK	iTRAQ4plex@N-term; iTRAQ4plex(K)@7		-0.000312416	1090.647461	546.331	1090.647705	546.3311768	2	5	7.1.1.1940.1	0	-1	-1			1.029406	0.5845444	0.7749889	0.6292725	0.7449744	0.6178373									57846.5	234.27	56711.48	239.05	44768.51	215.62	45812.89	213.76
2	241.78	241.83	68.4400022	62.88999915	53.67000103	gi|241690317	spectrin beta chain, putative [Ixodes scapularis]	1	auto	0	99.00000095	DVEDEKLWVR	iTRAQ4plex@N-term; iTRAQ4plex(K)@6	missed K-L@6	0.00132626	1575.85144	526.2911	1575.850098	526.2906494	3	13	7.1.1.3365.1	0	-1	-1			0.9354846	0.4805747	0.7389771	0.5102755	0.7367892	0.4991911									90323.63	292.44	80472.12	285.79	66654.96	262.89	70747.95	268.81
2	241.78	241.83	68.4400022	62.88999915	53.67000103	gi|241690317	spectrin beta chain, putative [Ixodes scapularis]	1	auto	0	99.00000095	DVEDEKLWVR	iTRAQ4plex@N-term; iTRAQ4plex(K)@6	missed K-L@6	0.00681941	1575.856934	526.2929	1575.850098	526.2906494	3	12	7.1.1.3303.1	0	-1	-1			1.03055	0.3446566	0.9258911	0.3516425	0.932611	0.3504728									166725.8	397.77	163636.1	407.02	154156.8	398.23	165299.9	424.38
2	241.78	241.83	68.4400022	62.88999915	53.67000103	gi|241690317	spectrin beta chain, putative [Ixodes scapularis]	0	auto - discordant peptide type	0	79.12999988	DVSGVELLMNNHQSLK	iTRAQ4plex@N-term; iTRAQ4plex(H)@12; iTRAQ4plex(K)@16		-0.00499447	2215.194824	739.4055	2215.199707	739.4071655	3	13	13.1.1.3724.1	0	-1	-1			1.044943	0.4317201	1.115672	0.4197942	1.129859	0.4097925									105746.1	316.77	105236	327.16	117815.1	346.49	127015.8	355.18
2	241.78	241.83	68.4400022	62.88999915	53.67000103	gi|241690317	spectrin beta chain, putative [Ixodes scapularis]	0	auto - low confidence	0	0	DVSGVELLMNNHQSLK	iTRAQ4plex@N-term; Deamidated(N)@10; iTRAQ4plex(K)@16		-0.042018201	2072.039307	691.6871	2072.081543	691.7011108	3	7	7.1.1.2904.1	0	-1	-1			1.016757	0.6045178	1.291099	0.5614705	1.269476	0.5618014									54927.45	228.25	53188.03	233.52	70818.87	267.4	74128.18	280.26
2	241.78	241.83	68.4400022	62.88999915	53.67000103	gi|241690317	spectrin beta chain, putative [Ixodes scapularis]	0	auto - low confidence	0	0	DVSGVELLMNNHQSLK	iTRAQ4plex@N-term; iTRAQ4plex(H)@12; iTRAQ4plex(K)@16		-0.00739248	2215.192627	554.8054	2215.199707	554.8071899	4	10	13.1.1.3713.1	0	-1	-1			0.9423528	0.3856107	0.8671766	0.3903512	0.8836973	0.3755908									140538.6	366.28	126129.4	358.46	121703.5	353.67	132028.7	357.07
2	241.78	241.83	68.4400022	62.88999915	53.67000103	gi|241690317	spectrin beta chain, putative [Ixodes scapularis]	1	auto	0	95.69000006	EDNLSSCVALGK	iTRAQ4plex@N-term; Methylthio(C)@7; iTRAQ4plex(K)@12		-0.00258716	1568.775635	523.9325	1568.778198	523.9333496	3	11	11.1.1.4438.1	0	-1	-1			0.9865549	0.8918633	0.8327439	0.926515	0.7950197	0.9181494									25491.66	155.56	23951.17	155.78	21198.72	147.79	21544.94	147.8
2	241.78	241.83	68.4400022	62.88999915	53.67000103	gi|241690317	spectrin beta chain, putative [Ixodes scapularis]	0	auto - low confidence	0	0	EDNLSSCVALGKELLARGHYASGEIK	iTRAQ4plex@N-term; Methylthio(C)@7; iTRAQ4plex(K)@12; iTRAQ4plex(K)@26	missed K-E@12; missed R-G@17	0.00281266	3237.688232	810.4293	3237.685059	810.4285889	4	5	6.1.1.6240.1	0	-1	-1			0.8149835	3.501675	8.556973	2.203707	8.393065	2.200176									2179.59	45.38	1691.73	47.63	18624.95	134.49	19447.54	138.32
2	241.78	241.83	68.4400022	62.88999915	53.67000103	gi|241690317	spectrin beta chain, putative [Ixodes scapularis]	0	auto - shared MS/MS	0	46.03999853	EEALR	iTRAQ4plex@N-term	cleaved L-E@N-term	0.00143512	760.4214478	381.218	760.420105	381.2173157	2	8	2.1.1.889.1	0	-1	-1			0.9860399	1.441169	1.112006	1.37859	1.148091	1.335183									9805.88	96.4	9208.49	97.04	10889.15	105.24	11968.29	108.13
2	241.78	241.83	68.4400022	62.88999915	53.67000103	gi|241690317	spectrin beta chain, putative [Ixodes scapularis]	0	auto - shared MS/MS	0	46.03999853	EEALR	iTRAQ4plex@N-term	cleaved L-E@N-term	0.00125202	760.4214478	381.218	760.420105	381.2173157	2	8	2.1.1.936.1	0	-1	-1			1.006508	1.404108	1.173218	1.332821	1.23263	1.288138									10221.25	98.45	9797.8	100.1	11975.2	110.32	13393.87	114.56
2	241.78	241.83	68.4400022	62.88999915	53.67000103	gi|241690317	spectrin beta chain, putative [Ixodes scapularis]	0	auto - shared MS/MS	0	25.38999915	EEALR	iTRAQ4plex@N-term	cleaved L-E@N-term	0.000348356	760.4204712	381.2175	760.420105	381.2173157	2	8	3.1.1.4.1	0	-1	-1			0.9993152	0.945529	0.9332591	0.9531869	0.9092932	0.9343124									22537.56	146.17	21449.48	147.58	21004.35	146.72	21786.13	146.52
2	241.78	241.83	68.4400022	62.88999915	53.67000103	gi|241690317	spectrin beta chain, putative [Ixodes scapularis]	0	auto - shared MS/MS	0	25.38999915	EEALR	iTRAQ4plex@N-term	cleaved L-E@N-term	0.000897671	760.4210815	381.2178	760.420105	381.2173157	2	8	3.1.1.49.1	0	-1	-1			0.9763028	0.8645568	0.8878338	0.8785954	0.8998281	0.8505409									27298.99	160.84	25382.74	160.6	24203.51	157.75	26114.12	160.19
2	241.78	241.83	68.4400022	62.88999915	53.67000103	gi|241690317	spectrin beta chain, putative [Ixodes scapularis]	0	auto - shared MS/MS	0	24.97999966	EEALR	iTRAQ4plex@N-term	cleaved L-E@N-term	0.000897671	760.4210815	381.2178	760.420105	381.2173157	2	8	3.1.1.139.1	0	-1	-1			1.050144	0.8169446	0.9039881	0.8443066	0.931369	0.8162338									29352.44	166.9	29356.24	172.2	26497.63	165.38	29062.65	170.19
2	241.78	241.83	68.4400022	62.88999915	53.67000103	gi|241690317	spectrin beta chain, putative [Ixodes scapularis]	0	auto - shared MS/MS	0	24.07999933	EEALR	iTRAQ4plex@N-term	cleaved L-E@N-term	0.000531461	760.4206543	381.2176	760.420105	381.2173157	2	8	3.1.1.94.1	0	-1	-1			1.005339	0.8483969	0.9214642	0.8601182	0.9080259	0.8384141									27893.67	162.63	26707.03	164.6	25667.54	162.31	26926.08	162.23
2	241.78	241.83	68.4400022	62.88999915	53.67000103	gi|241690317	spectrin beta chain, putative [Ixodes scapularis]	0	auto - shared MS/MS	0	24.07999933	EEALR	iTRAQ4plex@N-term	cleaved L-E@N-term	0.00193527	760.4220581	381.2183	760.420105	381.2173157	2	8	3.1.1.228.1	0	-1	-1			0.9903585	0.7554007	0.8887727	0.7709404	0.9152649	0.7427261									35466.46	183.35	33451.66	184.25	31478.11	180.03	34509.12	184.03
2	241.78	241.83	68.4400022	62.88999915	53.67000103	gi|241690317	spectrin beta chain, putative [Ixodes scapularis]	0	auto - shared MS/MS	0	24.07999933	EEALR	iTRAQ4plex@N-term	cleaved L-E@N-term	0.00175216	760.421875	381.2182	760.420105	381.2173157	2	8	3.1.1.317.1	0	-1	-1			0.9706813	0.9290698	0.8691897	0.9488094	0.905746	0.9104751									23711.06	149.89	21919.72	149.24	20580.96	145.62	22831.09	149.6
2	241.78	241.83	68.4400022	62.88999915	53.67000103	gi|241690317	spectrin beta chain, putative [Ixodes scapularis]	0	auto - shared MS/MS	0	24.07999933	EEALR	iTRAQ4plex@N-term	cleaved L-E@N-term	0.00175216	760.421875	381.2182	760.420105	381.2173157	2	8	3.1.1.588.1	0	-1	-1			1.00175	0.59021	0.9488794	0.5927319	0.9492489	0.5793203									57778.97	234.05	55123.46	236.62	54749.59	236.91	58306.79	241.48
2	241.78	241.83	68.4400022	62.88999915	53.67000103	gi|241690317	spectrin beta chain, putative [Ixodes scapularis]	0	auto - shared MS/MS	0	24.07999933	EEALR	iTRAQ4plex@N-term	cleaved L-E@N-term	0.00114181	760.4212646	381.2179	760.420105	381.2173157	2	8	3.1.1.637.1	0	-1	-1			0.9965516	0.6056646	0.9420161	0.6086146	0.9463419	0.5954396									55021.7	228.38	52220.52	230.33	51759.78	230.39	55354.29	236.32
2	241.78	241.83	68.4400022	62.88999915	53.67000103	gi|241690317	spectrin beta chain, putative [Ixodes scapularis]	0	auto - shared MS/MS	0	23.97000045	EEALR	iTRAQ4plex@N-term	cleaved L-E@N-term	0.00175216	760.421875	381.2182	760.420105	381.2173157	2	8	3.1.1.540.1	0	-1	-1			0.9726172	0.6179432	0.9610317	0.6124896	0.9240564	0.6022548									53618.52	225.4	49666.57	224.95	51457.97	229.22	52672.33	227.16
2	241.78	241.83	68.4400022	62.88999915	53.67000103	gi|241690317	spectrin beta chain, putative [Ixodes scapularis]	0	auto - shared MS/MS	0	23.89000058	EEALR	iTRAQ4plex@N-term	cleaved L-E@N-term	0.00150802	760.4216919	381.2181	760.420105	381.2173157	2	8	3.1.1.184.1	0	-1	-1			1.03407	0.8073471	0.9083537	0.8294117	0.9381432	0.7990236									30312.51	169.58	29852.4	173.77	27496.47	168.37	30231.54	172.47
2	241.78	241.83	68.4400022	62.88999915	53.67000103	gi|241690317	spectrin beta chain, putative [Ixodes scapularis]	0	auto - shared MS/MS	0	23.89000058	EEALR	iTRAQ4plex@N-term	cleaved L-E@N-term	0.00193527	760.4220581	381.2183	760.420105	381.2173157	2	8	3.1.1.272.1	0	-1	-1			1.041688	0.8415151	0.9079863	0.8664911	0.9359666	0.839372									27788.49	162.38	27568.31	166.94	25196.74	161.21	27649.96	166.61
2	241.78	241.83	68.4400022	62.88999915	53.67000103	gi|241690317	spectrin beta chain, putative [Ixodes scapularis]	0	auto - shared MS/MS	0	23.89000058	EEALR	iTRAQ4plex@N-term	cleaved L-E@N-term	0.00193527	760.4220581	381.2183	760.420105	381.2173157	2	8	3.1.1.360.1	0	-1	-1			0.985601	0.897457	0.9140466	0.9068112	0.9255099	0.8774843									25208.03	154.57	23661.78	155.06	23009.51	153.72	24802.14	155.68
2	241.78	241.83	68.4400022	62.88999915	53.67000103	gi|241690317	spectrin beta chain, putative [Ixodes scapularis]	0	auto - shared MS/MS	0	23.89000058	EEALR	iTRAQ4plex@N-term	cleaved L-E@N-term	0.00193527	760.4220581	381.2183	760.420105	381.2173157	2	8	3.1.1.406.1	0	-1	-1			0.9956313	0.9040533	0.885986	0.9249614	0.905863	0.89374									24686.16	152.98	23407.74	154.08	21841.4	149.98	23773.07	153.1
2	241.78	241.83	68.4400022	62.88999915	53.67000103	gi|241690317	spectrin beta chain, putative [Ixodes scapularis]	0	auto - shared MS/MS	0	23.89000058	EEALR	iTRAQ4plex@N-term	cleaved L-E@N-term	0.00211837	760.4223022	381.2184	760.420105	381.2173157	2	8	3.1.1.450.1	0	-1	-1			1.022122	0.9121146	0.9242277	0.9287844	0.9349769	0.8980722									23910.12	150.59	23275.12	153.56	22067.89	150.64	23765.77	152.15
2	241.78	241.83	68.4400022	62.88999915	53.67000103	gi|241690317	spectrin beta chain, putative [Ixodes scapularis]	0	auto - shared MS/MS	0	23.89000058	EEALR	iTRAQ4plex@N-term	cleaved L-E@N-term	0.00175216	760.421875	381.2182	760.420105	381.2173157	2	8	3.1.1.495.1	0	-1	-1			0.9848617	0.8718807	0.9176527	0.8796964	0.9260933	0.8551391									26721.38	159.14	25063.49	159.6	24487.1	158.54	26307.7	161.44
2	241.78	241.83	68.4400022	62.88999915	53.67000103	gi|241690317	spectrin beta chain, putative [Ixodes scapularis]	0	auto - low confidence	0	6.366000324	EEALR	iTRAQ4plex@N-term	cleaved L-E@N-term	0.00180133	760.421875	381.2182	760.420105	381.2173157	2	7	2.1.1.646.1	0	-1	-1			0.9240011	1.352516	1.113241	1.267218	1.11582	1.240181									11568.54	104.65	10180.25	102.36	12860.8	114.13	13722.77	116.42
2	241.78	241.83	68.4400022	62.88999915	53.67000103	gi|241690317	spectrin beta chain, putative [Ixodes scapularis]	0	auto - low confidence	0	6.366000324	EEALR	iTRAQ4plex@N-term	cleaved L-E@N-term	0.00180133	760.421875	381.2182	760.420105	381.2173157	2	7	2.1.1.791.1	0	-1	-1			0.9662747	1.305663	1.226768	1.209104	1.183431	1.195027									12112.67	107.12	11146.74	107.07	14838.92	122.35	15238.85	122.48
2	241.78	241.83	68.4400022	62.88999915	53.67000103	gi|241690317	spectrin beta chain, putative [Ixodes scapularis]	0	auto - low confidence	0	6.334999949	EEALR	iTRAQ4plex@N-term	cleaved L-E@N-term	0.00161823	760.4216919	381.2181	760.420105	381.2173157	2	7	2.1.1.382.1	0	-1	-1			0.9913011	1.969387	1.115757	1.884528	1.109015	1.852008									5235.65	70.45	4942.92	71.08	5833.65	76.97	6172.73	78.55
2	241.78	241.83	68.4400022	62.88999915	53.67000103	gi|241690317	spectrin beta chain, putative [Ixodes scapularis]	0	auto - low confidence	0	5.98100014	EEALR	iTRAQ4plex@N-term	cleaved L-E@N-term	0.00161823	760.4216919	381.2181	760.420105	381.2173157	2	7	2.1.1.840.1	0	-1	-1			0.9814621	1.44593	1.164232	1.363385	1.103161	1.351889									9776.3	96.25	9138.09	96.77	11366.17	107.2	11465.23	106.22
2	241.78	241.83	68.4400022	62.88999915	53.67000103	gi|241690317	spectrin beta chain, putative [Ixodes scapularis]	0	auto - low confidence	0	5.953000113	EEALR	iTRAQ4plex@N-term	cleaved L-E@N-term	0.00180133	760.421875	381.2182	760.420105	381.2173157	2	7	2.1.1.694.1	0	-1	-1			1.004732	1.331067	1.182303	1.259537	1.162347	1.235276									11384.49	103.89	10893.6	105.56	13441.34	116.69	14067.56	117.12
2	241.78	241.83	68.4400022	62.88999915	53.67000103	gi|241690317	spectrin beta chain, putative [Ixodes scapularis]	0	auto - low confidence	0	5.816999823	EEALR	iTRAQ4plex@N-term	cleaved L-E@N-term	0.000824772	760.4208984	381.2177	760.420105	381.2173157	2	7	2.1.1.1029.1	0	-1	-1			1.034742	1.181456	1.250894	1.112005	1.263118	1.086959									14229.19	116.19	14022.31	119.73	17774.64	134.17	19107.04	137.08
2	241.78	241.83	68.4400022	62.88999915	53.67000103	gi|241690317	spectrin beta chain, putative [Ixodes scapularis]	0	auto - low confidence	0	0	EEALR	iTRAQ4plex@N-term	cleaved L-E@N-term	0.00161823	760.4216919	381.2181	760.420105	381.2173157	2	6	2.1.1.164.1	0	-1	-1			0.9606825	2.835037	1.017549	2.755947	1.030382	2.685644									2568.08	49.32	2349.61	49	2609.54	51.58	2813.04	52.81
2	241.78	241.83	68.4400022	62.88999915	53.67000103	gi|241690317	spectrin beta chain, putative [Ixodes scapularis]	0	auto - low confidence	0	0	EEALR	iTRAQ4plex@N-term	cleaved L-E@N-term	0.00143512	760.4214478	381.218	760.420105	381.2173157	2	6	2.1.1.223.1	0	-1	-1			0.9861954	2.520536	1.032926	2.459688	1.039588	2.404664									3200.9	55.08	3006.37	55.37	3301.73	58.03	3537.55	59.42
2	241.78	241.83	68.4400022	62.88999915	53.67000103	gi|241690317	spectrin beta chain, putative [Ixodes scapularis]	0	auto - low confidence	0	0	EEALR	iTRAQ4plex@N-term	cleaved L-E@N-term	0.00161823	760.4216919	381.2181	760.420105	381.2173157	2	6	2.1.1.275.1	0	-1	-1			0.9232084	1.943158	1.005147	1.871561	0.9961511	1.830387									5595.78	72.78	4920.03	71.03	5616.82	75.59	5925.91	76.32
2	241.78	241.83	68.4400022	62.88999915	53.67000103	gi|241690317	spectrin beta chain, putative [Ixodes scapularis]	0	auto - low confidence	0	0	EEALR	iTRAQ4plex@N-term	cleaved L-E@N-term	0.00161823	760.4216919	381.2181	760.420105	381.2173157	2	6	2.1.1.329.1	0	-1	-1			0.9819313	2.02825	1.102514	1.93997	1.015521	1.938213									4961.56	68.57	4639.88	68.88	5462.64	74.37	5356.44	72.79
2	241.78	241.83	68.4400022	62.88999915	53.67000103	gi|241690317	spectrin beta chain, putative [Ixodes scapularis]	0	auto - low confidence	0	0	EEALR	iTRAQ4plex@N-term	cleaved L-E@N-term	0.00161823	760.4216919	381.2181	760.420105	381.2173157	2	6	2.1.1.436.1	0	-1	-1			1.028467	1.9118	1.181261	1.821944	1.144164	1.799294									5445.73	71.87	5334.01	73.78	6423.95	80.69	6623.9	81.01
2	241.78	241.83	68.4400022	62.88999915	53.67000103	gi|241690317	spectrin beta chain, putative [Ixodes scapularis]	0	auto - low confidence	0	0	EEALR	iTRAQ4plex@N-term	cleaved L-E@N-term	0.00180133	760.421875	381.2182	760.420105	381.2173157	2	6	2.1.1.490.1	0	-1	-1			0.8992437	1.886279	1.029163	1.790465	1.056852	1.739638									6036.33	75.57	5169.61	72.94	6203.79	79.41	6781.98	81.92
2	241.78	241.83	68.4400022	62.88999915	53.67000103	gi|241690317	spectrin beta chain, putative [Ixodes scapularis]	0	auto - low confidence	0	0	EEALR	iTRAQ4plex@N-term	cleaved L-E@N-term	0.00143512	760.4214478	381.218	760.420105	381.2173157	2	6	2.1.1.544.1	0	-1	-1			0.9553174	1.867966	1.076119	1.784262	1.048365	1.756145									5941.73	75.02	5405.9	74.42	6385.18	80.5	6622.08	80.83
2	241.78	241.83	68.4400022	62.88999915	53.67000103	gi|241690317	spectrin beta chain, putative [Ixodes scapularis]	0	auto - low confidence	0	0	EEALR	iTRAQ4plex@N-term	cleaved L-E@N-term	0.00180133	760.421875	381.2182	760.420105	381.2173157	2	6	2.1.1.598.1	0	-1	-1			0.9999762	1.855612	1.077285	1.798002	1.11508	1.734795									5863.71	74.56	5584.31	75.47	6308.17	80.19	6951.01	82.03
2	241.78	241.83	68.4400022	62.88999915	53.67000103	gi|241690317	spectrin beta chain, putative [Ixodes scapularis]	0	auto - low confidence	0	0	EEALR	iTRAQ4plex@N-term	cleaved L-E@N-term	0.00180133	760.421875	381.2182	760.420105	381.2173157	2	6	2.1.1.743.1	0	-1	-1			0.9541386	1.33281	1.186983	1.240313	1.192619	1.211991									11704.05	105.29	10635.43	104.59	13873.33	118.46	14839.08	120.52
2	241.78	241.83	68.4400022	62.88999915	53.67000103	gi|241690317	spectrin beta chain, putative [Ixodes scapularis]	0	auto - shared MS/MS	0	36.91000044	EELIR	iTRAQ4plex@N-term		-1.22E-05	802.4671021	402.2408	802.467041	402.2408142	2	8	5.1.1.1648.1	0	-1	-1			1.105208	0.7203414	0.9096189	0.7545465	0.9633297	0.7311956									36725.79	186.79	38656.5	197.19	33360.36	185.94	37611.04	197.58
2	241.78	241.83	68.4400022	62.88999915	53.67000103	gi|241690317	spectrin beta chain, putative [Ixodes scapularis]	0	auto - low confidence	0	14.48999941	EELIR	iTRAQ4plex@N-term		0.00181888	802.4688721	402.2417	802.467041	402.2408142	2	7	5.1.1.1585.1	0	-1	-1			2.216511	0.5987723	0.7610251	0.7897334	1.179284	0.6790075									39802.79	196.61	84021.58	284.35	30249.11	186.39	49900.09	232.48
2	241.78	241.83	68.4400022	62.88999915	53.67000103	gi|241690317	spectrin beta chain, putative [Ixodes scapularis]	0	auto - shared MS/MS	0	15.57999998	EGLLLR	iTRAQ4plex@N-term	cleaved F-E@N-term	3.12E-05	843.5300903	422.7723	843.5299683	422.7722778	2	7	11.1.1.2749.1	0	-1	-1			0.9536441	0.9086836	0.713231	0.9823597	0.7265133	0.9560357									24971.89	153.8	22680.11	151.53	17786.14	136.12	19286.98	141.03
2	241.78	241.83	68.4400022	62.88999915	53.67000103	gi|241690317	spectrin beta chain, putative [Ixodes scapularis]	0	auto - low confidence	0	0	EGLLLR	iTRAQ4plex@N-term	cleaved F-E@N-term	0.00316233	843.5332642	422.7739	843.5299683	422.7722778	2	7	12.1.1.2542.1	0	-1	-1			1.011869	0.6051577	0.9412333	0.6110363	0.943434	0.5915112									54641.16	227.63	52656.43	231.13	51359.09	229.58	54802.54	230.13
2	241.78	241.83	68.4400022	62.88999915	53.67000103	gi|241690317	spectrin beta chain, putative [Ixodes scapularis]	0	auto - shared MS/MS	0	38.26999962	ELALR	iTRAQ4plex@N-term		-0.00906386	744.4524536	373.2335	744.4615479	373.2380676	2	8	9.1.1.1638.1	0	-1	-1			0.9666513	0.2764774	0.701335	0.3017182	0.6826859	0.3125874									267565.3	503.48	246324.2	498.96	187393.9	441.97	194186.9	484.7
2	241.78	241.83	68.4400022	62.88999915	53.67000103	gi|241690317	spectrin beta chain, putative [Ixodes scapularis]	0	auto - low confidence	0	0	ELALR	iTRAQ4plex@N-term		0.00205795	744.4636841	373.2391	744.4615479	373.2380676	2	5	7.1.1.1429.1	0	-1	-1			1.036425	0.630542	0.6577934	0.7173735	0.5650368	0.7228291									49430.86	216.56	48791.4	221.26	32470.41	184.45	29692.32	170.71
2	241.78	241.83	68.4400022	62.88999915	53.67000103	gi|241690317	spectrin beta chain, putative [Ixodes scapularis]	0	auto - low confidence	0	0	ELALR	iTRAQ4plex@N-term		-0.00254016	744.4590454	373.2368	744.4615479	373.2380676	2	5	8.1.1.1580.1	0	-1	-1			0.9487895	0.3059971	0.8543097	0.3118786	0.8214904	0.4249266									222718	462.21	201248.4	452.54	190007.5	442.35	194503.3	721.22
2	241.78	241.83	68.4400022	62.88999915	53.67000103	gi|241690317	spectrin beta chain, putative [Ixodes scapularis]	0	auto - low confidence	0	0	ELALR	iTRAQ4plex@N-term		0.00203746	744.4636841	373.2391	744.4615479	373.2380676	2	6	8.1.1.1664.1	0	-1	-1			0.982093	0.2480095	0.7203737	0.2699296	0.7130815	0.3937254									329634.1	558.93	308313.2	558.02	237131.9	498.04	249885.2	887.95
2	241.78	241.83	68.4400022	62.88999915	53.67000103	gi|241690317	spectrin beta chain, putative [Ixodes scapularis]	1	auto	0	99.00000095	ELEAEGYHDVDR	iTRAQ4plex@N-term		-0.000475484	1575.728149	526.25	1575.72876	526.2501831	3	17	4.1.1.1908.1	0	-1	-1			0.9799203	0.557102	0.8576798	0.5729262	0.8933715	0.5518174									65568.38	249.27	61191.71	249.19	56159.05	240.71	62272.43	249.07
2	241.78	241.83	68.4400022	62.88999915	53.67000103	gi|241690317	spectrin beta chain, putative [Ixodes scapularis]	1	auto	0	99.00000095	ELEAEGYHDVDR	iTRAQ4plex@N-term		-0.00845634	1575.720215	788.8674	1575.72876	788.8716431	2	18	4.1.1.1929.1	0	-1	-1			0.9645263	0.5899283	0.8899722	0.5966219	0.8707939	0.5859428									59043.58	236.51	54236.81	234.89	52474.61	232.02	54658.45	233.74
2	241.78	241.83	68.4400022	62.88999915	53.67000103	gi|241690317	spectrin beta chain, putative [Ixodes scapularis]	1	auto	0	99.00000095	ELEAEGYHDVDR	iTRAQ4plex@N-term		0.00148749	1575.730225	526.2507	1575.72876	526.2501831	3	17	3.1.1.1905.1	0	-1	-1			1.067283	0.8325814	0.857539	0.8779008	0.8365198	0.854098									27988.43	163	28448.89	169.27	23968.04	157.45	24889.95	155.5
2	241.78	241.83	68.4400022	62.88999915	53.67000103	gi|241690317	spectrin beta chain, putative [Ixodes scapularis]	0	auto - discordant peptide type	0	99.00000095	ELEAEGYHDVDR	iTRAQ4plex@N-term; iTRAQ4plex(Y)@7		-0.00161029	1719.829102	574.2836	1719.830811	574.2841797	3	13	4.1.1.1647.1	0	-1	-1			0.9605425	0.6133219	0.8038493	0.6392527	0.8062432	0.6185075									54673.7	227.58	50015.25	225.29	43888.75	212.93	46861.24	214.38
2	241.78	241.83	68.4400022	62.88999915	53.67000103	gi|241690317	spectrin beta chain, putative [Ixodes scapularis]	0	auto - discordant peptide type	0	93.66999865	ELEAEGYHDVDR	iTRAQ4plex@N-term; iTRAQ4plex(Y)@7		-0.0106582	1719.82019	430.9623	1719.830811	430.9649658	4	12	4.1.1.1624.1	0	-1	-1			0.9670737	0.5780477	0.8320305	0.5979461	0.9074268	0.5801048									61341.55	241.07	56496.52	239.49	50967.59	229.69	59174.64	252.5
2	241.78	241.83	68.4400022	62.88999915	53.67000103	gi|241690317	spectrin beta chain, putative [Ixodes scapularis]	0	auto - discordant peptide type	0	23.2099995	ELEAEGYHDVDR	iTRAQ4plex@N-term		0.072949603	1575.801636	526.2745	1575.72876	526.2501831	3	12	4.1.1.1947.1	0	-1	-1			0.9728101	0.398421	1.000025	0.3905919	0.9836723	0.3874207									129055.5	349.69	119567.2	349.25	128880.6	362.57	134957.3	373.7
2	241.78	241.83	68.4400022	62.88999915	53.67000103	gi|241690317	spectrin beta chain, putative [Ixodes scapularis]	0	auto - low confidence	0	0	ELEDLWAK	iTRAQ4plex@N-term; iTRAQ4plex(K)@8		0.0042673	1290.710449	431.2441	1290.706299	431.2427368	3	4	10.1.1.4406.1	0	-1	-1			1.0458	1.776642	1.101789	1.732812	1.057059	1.703398									6241.28	76.98	6216.27	79.49	6867.08	83.58	7013.62	82.4
2	241.78	241.83	68.4400022	62.88999915	53.67000103	gi|241690317	spectrin beta chain, putative [Ixodes scapularis]	0	auto - shared MS/MS	0	38.26999962	ELLAR	iTRAQ4plex@N-term		-0.00906386	744.4524536	373.2335	744.4615479	373.2380676	2	8	9.1.1.1638.1	0	-1	-1			0.9666513	0.2764774	0.701335	0.3017182	0.6826859	0.3125874									267565.3	503.48	246324.2	498.96	187393.9	441.97	194186.9	484.7
2	241.78	241.83	68.4400022	62.88999915	53.67000103	gi|241690317	spectrin beta chain, putative [Ixodes scapularis]	0	auto - shared MS/MS	0	21.43999934	ELLAR	iTRAQ4plex@N-term		0.00205795	744.4636841	373.2391	744.4615479	373.2380676	2	7	7.1.1.1429.1	0	-1	-1			1.036425	0.630542	0.6577934	0.7173735	0.5650368	0.7228291									49430.86	216.56	48791.4	221.26	32470.41	184.45	29692.32	170.71
2	241.78	241.83	68.4400022	62.88999915	53.67000103	gi|241690317	spectrin beta chain, putative [Ixodes scapularis]	0	auto - shared MS/MS	0	18.60000044	ELLAR	iTRAQ4plex@N-term		0.00246471	744.4640503	373.2393	744.4615479	373.2380676	2	7	8.1.1.1784.1	0	-1	-1			0.9381218	0.1643663	0.9762071	0.1606553	1.003707	0.2177683									774667.6	856.91	692121	841.44	755192.2	879.86	826592.9	1550.54
2	241.78	241.83	68.4400022	62.88999915	53.67000103	gi|241690317	spectrin beta chain, putative [Ixodes scapularis]	0	auto - low confidence	0	0	ELLAR	iTRAQ4plex@N-term		0.00112862	744.4626465	373.2386	744.4615479	373.2380676	2	5	10.1.1.1940.1	0	-1	-1			1.072398	0.4128297	1.097647	0.4060878	1.058632	0.4135458									113966.3	328.94	116396.5	343.56	124922.1	356.85	128259.9	379.86
2	241.78	241.83	68.4400022	62.88999915	53.67000103	gi|241690317	spectrin beta chain, putative [Ixodes scapularis]	0	auto - low confidence	0	0	ELLARGHYASGEIK	iTRAQ4plex@N-term; iTRAQ4plex(K)@14	missed R-G@5	0.036988899	1831.056519	458.7714	1831.019531	458.7621765	4	5	1.1.1.4214.1	0	-1	-1			1.019684	0.6219399	0.9827251	0.6218532	1.013355	0.5984065									51619.79	221.6	50129.01	225.59	50658.04	227.91	55609.27	231.83
2	241.78	241.83	68.4400022	62.88999915	53.67000103	gi|241690317	spectrin beta chain, putative [Ixodes scapularis]	0	auto - low confidence	0	0	ELLARGHYASGEIK	iTRAQ4plex@N-term; iTRAQ4plex(K)@14	missed R-G@5	-0.0250287	1830.994629	611.3388	1831.019531	611.3471069	3	5	12.1.1.4110.1	0	-1	-1			1.071543	0.7756904	0.6287171	0.9072666	0.6308213	0.8661318									32064.56	174.48	32722.17	180.89	20131.71	146.15	21503.09	144.9
2	241.78	241.83	68.4400022	62.88999915	53.67000103	gi|241690317	spectrin beta chain, putative [Ixodes scapularis]	0	auto - discordant peptide type	0	59.76999998	ELQALR	iTRAQ4plex@N-term; Deamidated(Q)@3		0.000974185	873.505249	437.7599	873.5041504	437.7593689	2	10	6.1.1.1938.1	0	-1	-1			1.073262	0.6400358	1.071274	0.6340619	1.068911	0.6179547									47374.15	212.08	48423.3	221.5	50680.63	227.57	53833.47	229.32
2	241.78	241.83	68.4400022	62.88999915	53.67000103	gi|241690317	spectrin beta chain, putative [Ixodes scapularis]	0	auto - shared MS/MS	0	35.98999977	ELQALR	iTRAQ4plex@N-term		0.00246393	872.522644	437.2686	872.5201416	437.2673645	2	8	9.1.1.1962.1	0	-1	-1			1.018388	0.4201206	0.769983	0.4522074	0.798345	0.4643795									112645.7	326.85	109253.5	331.94	86615.55	300.42	95603.65	346.63
2	241.78	241.83	68.4400022	62.88999915	53.67000103	gi|241690317	spectrin beta chain, putative [Ixodes scapularis]	0	auto - discordant peptide type	0	22.22000062	ELQALR	iTRAQ4plex@N-term; Deamidated(Q)@3		0.00373274	873.5078735	437.7612	873.5041504	437.7593689	2	8	8.1.1.2271.1	0	-1	-1			0.9697436	0.451149	0.7393004	0.4846118	0.7573631	0.4892077									100374.2	308.39	92701.43	306.25	74104.26	277.72	80815.66	307.66
2	241.78	241.83	68.4400022	62.88999915	53.67000103	gi|241690317	spectrin beta chain, putative [Ixodes scapularis]	0	auto - low confidence	0	0	ELQALR	iTRAQ4plex@N-term		-0.020194599	872.500061	437.2573	872.5201416	437.2673645	2	5	11.1.1.1839.1	0	-1	-1			0.9719667	0.24114	1.088098	0.2309545	1.091427	0.2339942									353040.5	578.37	326801	578.26	383612.4	624.49	409626.8	684.39
2	241.78	241.83	68.4400022	62.88999915	53.67000103	gi|241690317	spectrin beta chain, putative [Ixodes scapularis]	0	auto - low confidence	0	0	EMRAR	iTRAQ4plex@N-term	missed R-A@3	-0.00651579	805.4284668	403.7215	805.4350586	403.7247925	2	6	7.1.1.1225.1	0	-1	-1			0.9811524	0.2263772	1.015868	0.2215293	0.9890573	0.2312149									397895.7	614.07	371803.2	615.77	403651.7	641.51	418369.4	720.31
2	241.78	241.83	68.4400022	62.88999915	53.67000103	gi|241690317	spectrin beta chain, putative [Ixodes scapularis]	0	auto - low confidence	0	0	EMVQK	iTRAQ4plex@N-term; Oxidation(M)@2; iTRAQ4plex(K)@5		0.00356639	937.5182495	469.7664	937.5146484	469.7645874	2	6	7.1.1.833.1	0	-1	-1			1.025092	1.634421	1.912797	1.394931	1.907086	1.3803									7554.74	84.65	7375.47	87.76	14430.74	119.9	15316.48	123.46
2	241.78	241.83	68.4400022	62.88999915	53.67000103	gi|241690317	spectrin beta chain, putative [Ixodes scapularis]	0	auto - low confidence	0	0	EMVQK	iTRAQ4plex@N-term; Oxidation(M)@2; iTRAQ4plex(K)@5		0.00277294	937.5174561	469.766	937.5146484	469.7645874	2	6	7.1.1.929.1	0	-1	-1			0.9810126	0.6242186	2.179543	0.5126641	2.187336	0.5132331									53398.46	224.96	49889.68	229.8	116223.6	339.53	124169.1	363.98
2	241.78	241.83	68.4400022	62.88999915	53.67000103	gi|241690317	spectrin beta chain, putative [Ixodes scapularis]	0	auto - low confidence	0	0	EMVQK	iTRAQ4plex@N-term; iTRAQ4plex(K)@5		0.000530047	921.5202637	461.7674	921.5197144	461.7671509	2	6	7.1.1.1473.1	0	-1	-1			0.9802265	0.1644813	2.668617	0.1303793	2.579043	0.1596545									775850.7	857.48	724289.1	882.3	2067590	1430.05	2127189	2450.85
2	241.78	241.83	68.4400022	62.88999915	53.67000103	gi|241690317	spectrin beta chain, putative [Ixodes scapularis]	0	auto - low confidence	0	0	EMVQK	iTRAQ4plex@N-term; iTRAQ4plex(K)@5		-0.00455984	921.5152588	461.7649	921.5197144	461.7671509	2	5	8.1.1.1542.1	0	-1	-1			1.036615	0.1767232	1.302968	0.1648491	1.303797	0.1813288									639406.9	783.46	631251	803.89	831976.6	917.51	886250.6	1184.62
2	241.78	241.83	68.4400022	62.88999915	53.67000103	gi|241690317	spectrin beta chain, putative [Ixodes scapularis]	0	auto - discordant peptide type	0	83.77000093	ENISSAHGVQTFHVECR	iTRAQ4plex@N-term; iTRAQ4plex(H)@7; Methylthio(C)@16		0.0111134	2247.088135	450.4249	2247.076904	450.4226379	5	13	12.1.1.2659.1	0	-1	-1			1.032261	0.5510777	0.8448808	0.5775419	0.7750663	0.5717067									65174.63	249.13	64073.09	254.34	54988.78	238.07	53701.53	228.3
2	241.78	241.83	68.4400022	62.88999915	53.67000103	gi|241690317	spectrin beta chain, putative [Ixodes scapularis]	0	auto - discordant peptide type	0	76.6200006	ENISSAHGVQTFHVECR	iTRAQ4plex@N-term; iTRAQ4plex(S)@5; Methylthio(C)@16		0.00536341	2247.082031	562.7778	2247.076904	562.7764893	4	12	12.1.1.2660.1	0	-1	-1			1.032156	0.7772141	0.9670159	0.7831432	0.9486708	0.7807456									32803.73	176.58	32246.02	180.78	31677.94	180.19	33083.24	187.09
2	241.78	241.83	68.4400022	62.88999915	53.67000103	gi|241690317	spectrin beta chain, putative [Ixodes scapularis]	0	auto - low confidence	0	0	EQLIK	iTRAQ4plex@N-term; iTRAQ4plex(K)@5	cleaved V-E@N-term	-0.0137079	917.5652466	459.7899	917.5789795	459.7967529	2	6	7.1.1.1629.1	0	-1	-1			0.8998436	0.2287315	0.6420223	0.2516626	0.6349877	0.3395078									407419	621.17	349152.9	595.33	261211	523	275027.3	834.29
2	241.78	241.83	68.4400022	62.88999915	53.67000103	gi|241690317	spectrin beta chain, putative [Ixodes scapularis]	0	auto - low confidence	0	0	EQSLRNEVDNHEPR	iTRAQ4plex@N-term	missed R-N@5	-0.0107086	1865.899292	467.4821	1865.910156	467.4848328	4	5	5.1.1.1156.1	0	-1	-1			0.9090254	0.9255944	0.6775143	1.002307	0.6802819	0.9608202									24754.05	153.17	21430.37	147.52	16748.07	132.06	17902.12	131.59
2	241.78	241.83	68.4400022	62.88999915	53.67000103	gi|241690317	spectrin beta chain, putative [Ixodes scapularis]	0	auto - low confidence	0	4.284999892	ERLEK	iTRAQ4plex@N-term; iTRAQ4plex(K)@5	cleaved W-E@N-term; missed R-L@2	0.00625797	961.5863037	481.8004	961.5800171	481.7972717	2	7	4.1.1.558.1	0	-1	-1			0.9695891	1.204598	1.49526	1.065369	1.538789	1.04214									14270.48	116.28	13177.52	116.91	21308.63	146.25	23344.63	151.67
2	241.78	241.83	68.4400022	62.88999915	53.67000103	gi|241690317	spectrin beta chain, putative [Ixodes scapularis]	0	auto - low confidence	0	0	ERLEK	iTRAQ4plex@N-term; iTRAQ4plex(K)@5	cleaved W-E@N-term; missed R-L@2	0.00485417	961.5848999	481.7997	961.5800171	481.7972717	2	6	4.1.1.244.1	0	-1	-1			1.042094	1.186786	0.7701725	1.286062	0.8034076	1.229182									13937.85	115	13832.8	118	10719.73	105.75	11904.22	108.46
2	241.78	241.83	68.4400022	62.88999915	53.67000103	gi|241690317	spectrin beta chain, putative [Ixodes scapularis]	0	auto - low confidence	0	0	ERLEK	iTRAQ4plex@N-term; iTRAQ4plex(K)@5	cleaved W-E@N-term; missed R-L@2	0.00503727	961.585083	481.7998	961.5800171	481.7972717	2	6	4.1.1.287.1	0	-1	-1			1.018242	1.242206	0.8605976	1.28983	0.8165828	1.27205									12903.59	110.62	12513.22	112.49	11089.47	106.87	11201.6	105.27
2	241.78	241.83	68.4400022	62.88999915	53.67000103	gi|241690317	spectrin beta chain, putative [Ixodes scapularis]	0	auto - low confidence	0	0	ERLEK	iTRAQ4plex@N-term; iTRAQ4plex(K)@5	cleaved W-E@N-term; missed R-L@2	0.00485417	961.5848999	481.7997	961.5800171	481.7972717	2	6	4.1.1.457.1	0	-1	-1			0.9754471	1.403796	0.9717941	1.387922	0.9138086	1.374061									10373.5	99.14	9636.88	99.09	10066.99	101.32	10077.43	99.49
2	241.78	241.83	68.4400022	62.88999915	53.67000103	gi|241690317	spectrin beta chain, putative [Ixodes scapularis]	0	auto - low confidence	0	0	ERLEK	iTRAQ4plex@N-term; iTRAQ4plex(K)@5	cleaved W-E@N-term; missed R-L@2	-0.00906808	961.5710449	481.7928	961.5800171	481.7972717	2	6	7.1.1.1786.1	0	-1	-1			1.033841	0.3260972	1.212184	0.309365	1.238338	0.3001465									187047.5	421.97	184167.6	433.66	226423.1	479.32	246241	487.5
2	241.78	241.83	68.4400022	62.88999915	53.67000103	gi|241690317	spectrin beta chain, putative [Ixodes scapularis]	0	auto - low confidence	0	0	ESPAVLER	iTRAQ4plex@N-term		0.0360865	1043.609497	522.812	1043.573364	522.7939453	2	5	8.1.1.3180.1	0	-1	-1			0.925736	0.7652576	0.8934112	0.7634805	0.9062018	0.742006									35946.35	184.47	31691.98	179.91	32070.54	181.29	34629.72	185.59
2	241.78	241.83	68.4400022	62.88999915	53.67000103	gi|241690317	spectrin beta chain, putative [Ixodes scapularis]	1	auto	0	99.00000095	ETITWIEEK	iTRAQ4plex@N-term; iTRAQ4plex(K)@9		-0.0017889	1435.778442	718.8965	1435.780273	718.8973999	2	13	8.1.1.4291.1	0	-1	-1			1.005746	0.3616427	0.7762014	0.3865919	0.7732544	0.3970136									153103	381.01	146649	384.81	118674.7	351.09	125856.4	389.32
2	241.78	241.83	68.4400022	62.88999915	53.67000103	gi|241690317	spectrin beta chain, putative [Ixodes scapularis]	1	auto	0	99.00000095	EVVASSQELGQDYEHVTLLR	iTRAQ4plex@N-term		-0.00101728	2416.234619	806.4188	2416.235596	806.4191284	3	22	10.1.1.4615.1	0	-1	-1			1.10848	0.5186572	0.7564926	0.5753685	0.7512239	0.5562332									70584.62	259.01	74515.27	273.13	53323.03	236.31	56370.09	235.64
2	241.78	241.83	68.4400022	62.88999915	53.67000103	gi|241690317	spectrin beta chain, putative [Ixodes scapularis]	0	auto - discordant peptide type	0	99.00000095	EVVASSQELGQDYEHVTLLR	iTRAQ4plex@N-term; iTRAQ4plex(Y)@13		-0.018147901	2560.319336	854.4471	2560.337646	854.453186	3	15	10.1.1.4162.1	0	-1	-1			0.9055941	1.209793	0.9005216	1.195	0.8652168	1.175908									14575.24	117.44	12570.62	113.44	13107.2	115.67	13406.33	114.82
2	241.78	241.83	68.4400022	62.88999915	53.67000103	gi|241690317	spectrin beta chain, putative [Ixodes scapularis]	0	auto - low confidence	0	0	EVVASSQELGQDYEHVTLLR	iTRAQ4plex@N-term; iTRAQ4plex(Y)@13		-0.016153101	2560.321289	641.0876	2560.337646	641.0916748	4	9	10.1.1.4139.1	0	-1	-1			0.9782526	0.7187485	1.17	0.6763405	1.136176	0.6641383									39645.77	193.83	36936.46	194.6	46321.51	216.48	47886.34	215.25
2	241.78	241.83	68.4400022	62.88999915	53.67000103	gi|241690317	spectrin beta chain, putative [Ixodes scapularis]	1	auto	0	20.81999928	FFHDCK	iTRAQ4plex@N-term; Methylthio(C)@5; iTRAQ4plex(K)@6		-0.0052745	1129.524048	377.5153	1129.529297	377.5170288	3	8	2.1.1.2675.1	0	-1	-1			1.042319	0.345364	0.8186973	0.366866	0.8076768	0.3637654									164857.5	395.93	163650.4	406.16	134782.1	373.79	141551.9	386.74
2	241.78	241.83	68.4400022	62.88999915	53.67000103	gi|241690317	spectrin beta chain, putative [Ixodes scapularis]	0	auto - low confidence	0	0	FLCMVR	iTRAQ4plex@N-term; Methylthio(C)@3		-0.00154078	957.470459	479.7425	957.4720459	479.7432861	2	5	10.1.1.4831.1	0	-1	-1			0.8899857	0.4967676	0.636239	0.5454303	0.5899816	0.5513939									86899.03	286.71	73655.53	273.54	55212.23	239.8	54503.28	240.79
2	241.78	241.83	68.4400022	62.88999915	53.67000103	gi|241690317	spectrin beta chain, putative [Ixodes scapularis]	1	auto	0	99.00000095	FQIQDITIEQVDNQETK	iTRAQ4plex@N-term; iTRAQ4plex(K)@17		-0.00612578	2336.204102	779.742	2336.210449	779.7440796	3	16	11.1.1.5173.1	0	-1	-1			0.9977986	0.5357462	1.16769	0.5075417	1.151414	0.5071124									70548.07	258.63	67040.22	261.91	82264.56	288.75	86354.66	302.57
2	241.78	241.83	68.4400022	62.88999915	53.67000103	gi|241690317	spectrin beta chain, putative [Ixodes scapularis]	1	auto	0	99.00000095	GASLFGVQMLR	iTRAQ4plex@N-term		0.000124988	1321.730103	661.8723	1321.729858	661.8721924	2	18	7.1.1.5505.1	0	-1	-1			0.9842078	0.492746	0.9180058	0.4969833	0.9178926	0.4918272									83695.07	281.65	78450.2	282.37	76726.5	280.6	81669.7	292.93
2	241.78	241.83	68.4400022	62.88999915	53.67000103	gi|241690317	spectrin beta chain, putative [Ixodes scapularis]	1	auto	0	99.00000095	GASLFGVQMLR	iTRAQ4plex@N-term		-0.000738082	1321.728882	441.5836	1321.729858	441.5838928	3	15	7.1.1.5517.1	0	-1	-1			1.03722	0.8889806	0.8730108	0.9241545	0.8290586	0.9153448									24944.96	153.84	24641.17	157.77	21747.16	149.68	21985.55	148.71
2	241.78	241.83	68.4400022	62.88999915	53.67000103	gi|241690317	spectrin beta chain, putative [Ixodes scapularis]	0	auto - discordant peptide type	0	99.00000095	GASLFGVQMLR	iTRAQ4plex@N-term; Oxidation(M)@9		0.000170618	1337.725098	669.8698	1337.724731	669.8696289	2	13	7.1.1.4347.1	0	-1	-1			1.047666	0.5983428	0.9274497	0.6130033	0.9142464	0.6013857									54805.75	228.05	54683.52	235.12	50759.41	228.49	53267.05	231.28
2	241.78	241.83	68.4400022	62.88999915	53.67000103	gi|241690317	spectrin beta chain, putative [Ixodes scapularis]	0	auto - discordant peptide type	0	97.57000208	GASLFGVQMLR	iTRAQ4plex@N-term		-5.017199993	1316.712646	659.3636	1321.729858	661.8721924	2	14	7.1.1.5498.1	0	-1	-1			1.016542	0.4741039	0.9697409	0.475399	0.9971915	0.4639281									88855.8	290.35	86023.77	295.5	86048.16	297.12	94196.24	310.21
2	241.78	241.83	68.4400022	62.88999915	53.67000103	gi|241690317	spectrin beta chain, putative [Ixodes scapularis]	0	auto - low confidence	0	0	GASLFGVQMLR	iTRAQ4plex@N-term		-0.000851573	1321.729126	661.8718	1321.729858	661.8721924	2	5	7.1.1.2528.1	0	-1	-1			0.9487355	0.6379837	0.744841	0.6784476	0.7229724	0.6588071									50846.12	219.49	45942.05	215.82	37820	197.95	39079.48	194.49
2	241.78	241.83	68.4400022	62.88999915	53.67000103	gi|241690317	spectrin beta chain, putative [Ixodes scapularis]	0	auto - low confidence	0	0	GASLFGVQMLR	iTRAQ4plex@N-term; Deamidated(Q)@8		0.00328988	1322.717041	662.3658	1322.713867	662.3641968	2	8	7.1.1.5586.1	0	-1	-1			1.062449	0.8935688	1.045832	0.8882481	1.020756	0.8737156									24431.83	152.29	24721.3	158.28	25516.33	161.47	26512.28	162.32
2	241.78	241.83	68.4400022	62.88999915	53.67000103	gi|241690317	spectrin beta chain, putative [Ixodes scapularis]	0	auto - low confidence	0	0	GAVLAAYK	iTRAQ4plex@N-term; iTRAQ4plex(K)@8		-0.000780718	1079.657471	540.836	1079.658325	540.8364258	2	6	2.1.1.2651.1	0	-1	-1			1.017016	0.4442533	0.7334449	0.48522	0.7228938	0.4785279									100810	309.39	97642.51	313.63	73836.54	277.5	77472.49	284.44
2	241.78	241.83	68.4400022	62.88999915	53.67000103	gi|241690317	spectrin beta chain, putative [Ixodes scapularis]	0	auto - low confidence	0	0	GAVLAAYK	iTRAQ4plex@N-term; iTRAQ4plex(K)@8		0.00153262	1079.659912	540.8372	1079.658325	540.8364258	2	6	13.1.1.2393.1	0	-1	-1			0.950345	0.4103618	0.9641166	0.4034241	0.9170384	0.4006197									123260.3	341.72	111560.9	337.53	118673.3	347.8	120165.6	347.52
2	241.78	241.83	68.4400022	62.88999915	53.67000103	gi|241690317	spectrin beta chain, putative [Ixodes scapularis]	1	auto	0	99.00000095	GAVLAAYKDQK	iTRAQ4plex@N-term; iTRAQ4plex(K)@8; iTRAQ4plex(K)@11	missed K-D@8	-0.00555569	1594.935059	532.6523	1594.940796	532.6542358	3	13	12.1.1.2162.1	0	-1	-1			1.017651	0.3685077	0.8142425	0.3894278	0.816747	0.3968683									146628.7	373.06	142110.2	378.84	119226.5	351.51	127313.9	387.78
2	241.78	241.83	68.4400022	62.88999915	53.67000103	gi|241690317	spectrin beta chain, putative [Ixodes scapularis]	1	auto	0	99.00000095	GNLEVLLFALQSK	iTRAQ4plex@N-term; iTRAQ4plex(K)@13		0.00286498	1719.020142	574.014	1719.017456	574.0130615	3	15	7.1.1.7080.1	0	-1	-1			0.9418325	1.108969	0.8203523	1.141345	0.8145757	1.11845									16928.96	126.68	15184.88	124.28	13868.54	119.52	14659.9	121.86
2	241.78	241.83	68.4400022	62.88999915	53.67000103	gi|241690317	spectrin beta chain, putative [Ixodes scapularis]	1	auto	0	99.00000095	GNLEVLLFALQSK	iTRAQ4plex@N-term; iTRAQ4plex(K)@13		0.00890744	1719.026489	574.0161	1719.017456	574.0130615	3	14	7.1.1.7041.1	0	-1	-1			1.00898	1.496453	0.8430813	1.561182	0.8907407	1.483959									8935.59	92.05	8586.44	93.2	7523.03	88.25	8461.43	90.38
2	241.78	241.83	68.4400022	62.88999915	53.67000103	gi|241690317	spectrin beta chain, putative [Ixodes scapularis]	1	auto	0	99.00000095	GNLEVLLFALQSK	iTRAQ4plex@N-term; iTRAQ4plex(K)@13		0.00600216	1719.023438	574.0151	1719.017456	574.0130615	3	15	8.1.1.7271.1	0	-1	-1			0.9529342	1.243115	0.9076375	1.245377	0.9012892	1.217329									13400.89	112.71	12161.97	111.33	12146.36	111.56	12840.06	113
2	241.78	241.83	68.4400022	62.88999915	53.67000103	gi|241690317	spectrin beta chain, putative [Ixodes scapularis]	1	auto	0	99.00000095	GNLEVLLFALQSK	iTRAQ4plex@N-term; iTRAQ4plex(K)@13		0.0165054	1719.033813	860.5242	1719.017456	860.5159912	2	15	8.1.1.7281.1	0	-1	-1			0.967757	0.9579846	0.9260015	0.9586217	0.9163894	0.9344099									22361.65	145.56	20609.98	144.86	20678.34	145.52	21784.78	146.04
2	241.78	241.83	68.4400022	62.88999915	53.67000103	gi|241690317	spectrin beta chain, putative [Ixodes scapularis]	1	auto	0	99.00000095	GNLEVLLFALQSK	iTRAQ4plex@N-term; iTRAQ4plex(K)@13		0.00270627	1719.020142	574.014	1719.017456	574.0130615	3	15	8.1.1.7321.1	0	-1	-1			0.9818729	2.041659	0.9433911	2.042155	0.9821929	1.964213									4884.56	68.05	4567.6	68.17	4601.69	68.71	5100.25	70.62
2	241.78	241.83	68.4400022	62.88999915	53.67000103	gi|241690317	spectrin beta chain, putative [Ixodes scapularis]	1	auto	0	99.00000095	GNLEVLLFALQSK	iTRAQ4plex@N-term; iTRAQ4plex(K)@13		0.00856014	1719.026001	574.0159	1719.017456	574.0130615	3	14	9.1.1.7256.1	0	-1	-1			0.9972126	2.289734	0.884344	2.346641	0.9556697	2.240947									3845.59	60.39	3652.23	60.86	3396.13	59.22	3906.97	62.46
2	241.78	241.83	68.4400022	62.88999915	53.67000103	gi|241690317	spectrin beta chain, putative [Ixodes scapularis]	1	auto	0	99.00000095	GRDEISAQNLR	iTRAQ4plex@N-term	missed R-D@2	-0.000103908	1401.744629	468.2555	1401.744629	468.2554932	3	14	6.1.1.1605.1	0	-1	-1			1.031614	0.7455233	0.9891931	0.7460455	0.9482867	0.7339824									35642.02	183.88	35017.64	188.46	35208.17	189.74	35931.16	187.59
2	241.78	241.83	68.4400022	62.88999915	53.67000103	gi|241690317	spectrin beta chain, putative [Ixodes scapularis]	0	auto - low confidence	0	0	GRDEISAQNLR	iTRAQ4plex@N-term	missed R-D@2	0.00345589	1401.748047	701.8813	1401.744629	701.8795776	2	5	3.1.1.4586.1	0	-1	-1			0.9880286	0.4468491	1.119966	0.4268063	1.129167	0.4211657									101898.8	310.78	95883.98	313.14	113965.7	340.27	122319.7	355.28
2	241.78	241.83	68.4400022	62.88999915	53.67000103	gi|241690317	spectrin beta chain, putative [Ixodes scapularis]	0	auto - low confidence	0	0	GRLASPDLGK	iTRAQ4plex@N-term; iTRAQ4plex(K)@10	missed R-L@2	-0.0069062	1300.763916	651.3892	1300.77063	651.3926392	2	5	9.1.1.2507.1	0	-1	-1			0.7843384	1.274714	8.500407	0.7896622	8.484703	0.790095									16972.59	126.57	12678.24	131.07	144074.8	374.18	153092.5	399.61
2	241.78	241.83	68.4400022	62.88999915	53.67000103	gi|241690317	spectrin beta chain, putative [Ixodes scapularis]	0	auto - low confidence	0	0	HKDVMEELK	iTRAQ4plex@N-term; iTRAQ4plex(K)@2; iTRAQ4plex(K)@9	missed K-D@2	-0.000703349	1559.870117	390.9748	1559.870728	390.9749451	4	5	7.1.1.2134.1	0	-1	-1			0.8990859	0.5754468	0.5919051	0.6512921	0.6285	0.6174107									64420.54	247.35	55161.1	236.43	38078.21	200.32	43042.64	208.11
2	241.78	241.83	68.4400022	62.88999915	53.67000103	gi|241690317	spectrin beta chain, putative [Ixodes scapularis]	0	auto - discordant peptide type	0	98.46000075	HLMGVEDLLQK	iTRAQ4plex@N-term; Oxidation(M)@3; iTRAQ4plex(K)@11		-0.0118555	1585.862549	529.6281	1585.874146	529.632019	3	12	1.1.1.3857.1	0	-1	-1			0.9834166	0.629356	0.8028573	0.6608807	0.7891983	0.6460272									51222.3	220.33	47973.79	220.4	41067.43	206.05	42974.86	207.14
2	241.78	241.83	68.4400022	62.88999915	53.67000103	gi|241690317	spectrin beta chain, putative [Ixodes scapularis]	1	auto	0	99.00000095	HQNLEGAVDDYADTVR	iTRAQ4plex@N-term		-0.0014259	1945.923706	649.6485	1945.925171	649.6489868	3	20	7.1.1.3542.1	0	-1	-1			1.026703	0.5818761	0.778298	0.6252051	0.7650613	0.6068884									58463.32	235.49	57165.74	240.05	45439.07	217.27	47549.83	215.85
2	241.78	241.83	68.4400022	62.88999915	53.67000103	gi|241690317	spectrin beta chain, putative [Ixodes scapularis]	0	auto - low confidence	0	0	HRFEGFEQEMNGSASR	iTRAQ4plex@N-term; Deamidated(N)@11	missed R-F@2	0.00261283	2025.910889	507.485	2025.908447	507.4844055	4	8	8.1.1.2431.1	0	-1	-1			0.9199995	0.6444055	0.8612664	0.649193	0.9249337	0.6245095									50852.52	219.39	44556.13	213.28	43737.11	212.17	50002.57	225.78
2	241.78	241.83	68.4400022	62.88999915	53.67000103	gi|241690317	spectrin beta chain, putative [Ixodes scapularis]	1	auto	0	99.00000095	HSLLEADVNVLGER	iTRAQ4plex@N-term		-0.00285841	1694.904785	565.9755	1694.907349	565.9763794	3	14	11.1.1.4338.1	0	-1	-1			1.176833	0.6930797	0.8729576	0.7477219	0.8729028	0.7339266									38376.37	191.08	43011.66	207.37	33454.7	186.62	35612.22	192.02
2	241.78	241.83	68.4400022	62.88999915	53.67000103	gi|241690317	spectrin beta chain, putative [Ixodes scapularis]	1	auto	0	64.88000154	HYKQEPESHYR	iTRAQ4plex@N-term; iTRAQ4plex(K)@3	missed K-Q@3	0.00241407	1760.886108	441.2288	1760.883789	441.228241	4	10	6.1.1.1046.1	0	-1	-1			0.9857205	0.7086813	0.781311	0.7509457	0.7514043	0.736758									40329.39	195.51	37860.19	195.71	31466.3	180.46	32215.48	178.73
2	241.78	241.83	68.4400022	62.88999915	53.67000103	gi|241690317	spectrin beta chain, putative [Ixodes scapularis]	1	auto	0	95.38999796	IHCLENVDK	iTRAQ4plex@N-term; Methylthio(C)@3; iTRAQ4plex(K)@9		0.000972305	1403.715454	468.9124	1403.714478	468.9121094	3	11	12.1.1.3022.1	0	-1	-1			0.9805509	0.2736463	0.8778788	0.279383	0.8728127	0.287274									271754.7	507.49	253778.4	507.61	238238.4	495.06	252154.9	550.44
2	241.78	241.83	68.4400022	62.88999915	53.67000103	gi|241690317	spectrin beta chain, putative [Ixodes scapularis]	0	auto - low confidence	0	0	IIAK	iTRAQ4plex@N-term; iTRAQ4plex(K)@4	cleaved D-I@N-term	0.00679143	731.5216675	366.7681	731.5148926	366.7647095	2	5	13.1.1.1434.1	0	-1	-1			0.9799609	0.3810034	0.8578016	0.3916594	0.8448316	0.4280682									140182.1	364.48	130830.4	364.36	120082.4	351.73	125901.8	428.14
2	241.78	241.83	68.4400022	62.88999915	53.67000103	gi|241690317	spectrin beta chain, putative [Ixodes scapularis]	0	auto - low confidence	0	0	IIAK	iTRAQ4plex@N-term; iTRAQ4plex(K)@4	cleaved D-I@N-term	-0.0018145	731.5130615	366.7638	731.5148926	366.7647095	2	6	13.1.1.1529.1	0	-1	-1			1.034629	0.1065876	0.9469812	0.1081788	0.9628064	0.1159718									1753833	1300.73	1728145	1322.96	1658555	1306.18	1795133	1600.49
2	241.78	241.83	68.4400022	62.88999915	53.67000103	gi|241690317	spectrin beta chain, putative [Ixodes scapularis]	0	auto - low confidence	0	0	IKALAEEREMVQK	iTRAQ4plex@N-term; iTRAQ4plex(K)@2; Oxidation(M)@10; iTRAQ4plex(K)@13	missed K-A@2; missed R-E@8	-0.0178103	1992.122437	665.0481	1992.140259	665.0540771	3	6	11.1.1.3250.1	0	-1	-1			0.9115624	0.2578884	1.209111	0.2355485	1.242733	0.2286997									322087.1	553.39	279619.3	537.76	388901.5	626.64	425520.3	642.29
2	241.78	241.83	68.4400022	62.88999915	53.67000103	gi|241690317	spectrin beta chain, putative [Ixodes scapularis]	0	auto - low confidence	0	0	IKALAEEREMVQK	iTRAQ4plex@N-term; iTRAQ4plex(K)@2; Oxidation(M)@10; iTRAQ4plex(K)@13	missed K-A@2; missed R-E@8	-0.018172501	1992.12207	665.048	1992.140259	665.0540771	3	6	12.1.1.3079.1	0	-1	-1			1.009495	0.1993701	1.418033	0.1806685	1.373387	0.1843766									508942.1	695.9	489305.5	709.95	720700.3	851.06	743071.2	919.08
2	241.78	241.83	68.4400022	62.88999915	53.67000103	gi|241690317	spectrin beta chain, putative [Ixodes scapularis]	1	auto	0	99.00000095	IKQEHPEEADAIQER	iTRAQ4plex@N-term; iTRAQ4plex(K)@2	missed K-Q@2	-0.00125873	2080.078125	521.0268	2080.079346	521.0270996	4	14	5.1.1.1604.1	0	-1	-1			0.922982	0.6134236	1.519457	0.531957	1.443406	0.5524385									56708.91	231.69	49848.48	228.09	86047.78	293.14	87018.01	323.57
2	241.78	241.83	68.4400022	62.88999915	53.67000103	gi|241690317	spectrin beta chain, putative [Ixodes scapularis]	0	auto - shared MS/MS	0	30.23999929	ILQIK	iTRAQ4plex@N-term; iTRAQ4plex(K)@5		0.000349689	901.6208496	451.8177	901.6204224	451.8174744	2	8	4.1.1.3201.1	0	-1	-1			0.9608124	0.3598105	0.7059256	0.3912172	0.708213	0.4063607									158547.9	387.55	145079.7	383.06	111768.5	341.4	119369.6	387.5
2	241.78	241.83	68.4400022	62.88999915	53.67000103	gi|241690317	spectrin beta chain, putative [Ixodes scapularis]	0	auto - discordant peptide type	0	27.41999924	ILQIK	iTRAQ4plex@N-term; Deamidated(Q)@3; iTRAQ4plex(K)@5		0.000961064	902.6054688	452.31	902.6044312	452.3095093	2	8	13.1.1.3282.1	0	-1	-1			0.8758746	0.5576664	0.4286217	0.7077932	0.4536497	0.6517398									69453.06	256.8	57934.96	241.86	29728	179.42	33495.1	179.77
2	241.78	241.83	68.4400022	62.88999915	53.67000103	gi|241690317	spectrin beta chain, putative [Ixodes scapularis]	0	auto - discordant peptide type	0	26.98999941	ILQIK	iTRAQ4plex@N-term; Deamidated(Q)@3; iTRAQ4plex(K)@5		-0.00044274	902.6040649	452.3093	902.6044312	452.3095093	2	8	13.1.1.3056.1	0	-1	-1			0.9393139	0.6998338	1.129964	0.656029	1.047046	0.6741354									42801.64	201.34	38289.4	198.4	48297.55	220.85	47642.6	230.06
2	241.78	241.83	68.4400022	62.88999915	53.67000103	gi|241690317	spectrin beta chain, putative [Ixodes scapularis]	0	auto - shared MS/MS	0	22.07999974	ILQIK	iTRAQ4plex@N-term; iTRAQ4plex(K)@5		0.000415887	901.6208496	451.8177	901.6204224	451.8174744	2	8	3.1.1.3146.1	0	-1	-1			0.9582545	0.6404046	1.195234	0.5957866	1.216783	0.5858713									50571.37	218.87	46152.26	217.85	60361.2	247.15	65416.48	258.32
2	241.78	241.83	68.4400022	62.88999915	53.67000103	gi|241690317	spectrin beta chain, putative [Ixodes scapularis]	0	auto - low confidence	0	3.228000179	ILQIK	iTRAQ4plex@N-term; iTRAQ4plex(K)@5		-2.40E-05	901.6204834	451.8175	901.6204224	451.8174744	2	7	2.1.1.2582.1	0	-1	-1			0.9165875	0.6006404	0.3941617	0.8019358	0.4235027	0.7442868									58135.94	234.57	50748.83	225.8	22883.33	158.59	26174	163.7
2	241.78	241.83	68.4400022	62.88999915	53.67000103	gi|241690317	spectrin beta chain, putative [Ixodes scapularis]	0	auto - low confidence	0	0	ILQIK	iTRAQ4plex@N-term; iTRAQ4plex(K)@5		-0.000451249	901.6200562	451.8173	901.6204224	451.8174744	2	5	2.1.1.2386.1	0	-1	-1			0.9596204	0.3147151	0.9160727	0.3149814	0.8660421	0.3280436									208407.9	444.87	190467.6	440.47	190653.2	441.59	191876.8	477.95
2	241.78	241.83	68.4400022	62.88999915	53.67000103	gi|241690317	spectrin beta chain, putative [Ixodes scapularis]	0	auto - low confidence	0	0	ILQIK	iTRAQ4plex@N-term; iTRAQ4plex(K)@5		0.000171747	901.6206665	451.8176	901.6204224	451.8174744	2	6	3.1.1.2821.1	0	-1	-1			1.009872	0.4366876	0.6427506	0.4976915	0.6338419	0.4905128									104526.5	314.83	100531	317.87	67091.71	265.82	70433.04	272.68
2	241.78	241.83	68.4400022	62.88999915	53.67000103	gi|241690317	spectrin beta chain, putative [Ixodes scapularis]	0	auto - low confidence	0	0	ILQIK	iTRAQ4plex@N-term; iTRAQ4plex(K)@5		0.00139245	901.6218872	451.8182	901.6204224	451.8174744	2	6	3.1.1.3020.1	0	-1	-1			1.060993	0.1509427	1.210244	0.1443999	1.213892	0.1594137									864427.9	911.64	873471.4	943.25	1044725	1030.48	1115522	1333.53
2	241.78	241.83	68.4400022	62.88999915	53.67000103	gi|241690317	spectrin beta chain, putative [Ixodes scapularis]	1	auto	0	99.00000095	INAVVQYAQR	iTRAQ4plex@N-term		0.000450055	1304.73291	653.3737	1304.7323	653.3734131	2	15	2.1.1.3157.1	0	-1	-1			0.9983956	0.6169093	0.7828947	0.6556904	0.7365626	0.6465841									52843.11	223.86	50245.64	225.33	41313.48	206.76	41377.79	202.12
2	241.78	241.83	68.4400022	62.88999915	53.67000103	gi|241690317	spectrin beta chain, putative [Ixodes scapularis]	0	auto - low confidence	0	0	INAVVQYAQR	iTRAQ4plex@N-term		-0.0114267	1304.720825	653.3677	1304.7323	653.3734131	2	5	1.1.1.5190.1	0	-1	-1			0.9993988	0.5739052	0.878028	0.5892953	0.8764506	0.5763069									61116.39	240.71	58170.65	242.82	53587.83	234.9	56944.84	239.58
2	241.78	241.83	68.4400022	62.88999915	53.67000103	gi|241690317	spectrin beta chain, putative [Ixodes scapularis]	1	auto	0	41.01999998	ITADAADEDPQYMFLR	iTRAQ4plex@N-term		-0.000321108	1998.94751	667.3231	1998.947876	667.3232422	3	9	11.1.1.5322.1	0	-1	-1			0.9610747	1.325535	1.113852	1.256966	1.099553	1.263485									11766.66	105.58	10770.05	105.08	13088.23	115.21	13754.31	122.35
2	241.78	241.83	68.4400022	62.88999915	53.67000103	gi|241690317	spectrin beta chain, putative [Ixodes scapularis]	0	auto - low confidence	0	0	ITADAADEDPQYMFLR	iTRAQ4plex@N-term		-0.0164536	1998.931519	1000.473	1998.947876	1000.481201	2	3	11.1.1.5315.1	0	-1	-1			0.8186401	2.885827	0.7674375	2.897763	0.7669594	2.814903									2719.78	50.69	2120.48	46.72	2084.38	46.25	2217.56	46.78
2	241.78	241.83	68.4400022	62.88999915	53.67000103	gi|241690317	spectrin beta chain, putative [Ixodes scapularis]	0	auto - discordant peptide type	0	34.36999917	ITDLTMDMR	iTRAQ4plex@N-term; Oxidation(M)@6		-0.00143549	1254.605713	628.3101	1254.606934	628.310791	2	9	12.1.1.3582.1	0	-1	-1			0.961828	0.6056391	0.9021013	0.6093052	0.8544379	0.6041244									56138.07	230.68	51423.58	228.79	50572.32	227.52	50992.61	225.82
2	241.78	241.83	68.4400022	62.88999915	53.67000103	gi|241690317	spectrin beta chain, putative [Ixodes scapularis]	0	auto - low confidence	0	0	KADSILER	iTRAQ4plex@N-term; iTRAQ4plex(K)@1	missed K-A@1	-0.00318773	1218.714355	407.2454	1218.717529	407.24646	3	6	8.1.1.1661.1	0	-1	-1			1.06685	0.2358742	0.9419776	0.2419785	0.9588523	0.2563614									349271	575.82	354873.3	598.64	328551.3	581.95	356027.4	698.95
2	241.78	241.83	68.4400022	62.88999915	53.67000103	gi|241690317	spectrin beta chain, putative [Ixodes scapularis]	1	auto	0	87.04000115	KHEAFEK	iTRAQ4plex@N-term; iTRAQ4plex(K)@1; iTRAQ4plex(K)@7	missed K-H@1	0.00119988	1319.75769	440.9265	1319.756348	440.9260559	3	10	7.1.1.1076.1	0	-1	-1			0.9366426	0.3090677	0.576453	0.3573425	0.5376129	0.3587904									217553.8	453.86	194065.4	442.54	125236.4	363.34	124338.5	362.95
2	241.78	241.83	68.4400022	62.88999915	53.67000103	gi|241690317	spectrin beta chain, putative [Ixodes scapularis]	1	auto	0	42.86000133	KHEAIETDILAYEER	iTRAQ4plex@N-term; iTRAQ4plex(K)@1	missed K-H@1	-0.000416972	2104.104248	527.0333	2104.104492	527.0333862	4	9	8.1.1.3845.1	0	-1	-1			1.000978	0.6555734	1.109898	0.6299362	1.080752	0.6172852									46980.54	211.05	44786.79	213.84	52071.65	229.95	53977.55	228.52
2	241.78	241.83	68.4400022	62.88999915	53.67000103	gi|241690317	spectrin beta chain, putative [Ixodes scapularis]	1	auto	0	17.54000038	KHVFR	iTRAQ4plex@N-term; iTRAQ4plex(K)@1	missed K-H@1	0.00106174	973.607666	487.8111	973.6065063	487.8105164	2	7	13.1.1.853.1	0	-1	-1			1.302853	1.86285	0.7849051	2.136453	0.8009623	2.041578									5048.33	69.39	6263.98	78.76	3956.99	64.72	4298.62	64.89
2	241.78	241.83	68.4400022	62.88999915	53.67000103	gi|241690317	spectrin beta chain, putative [Ixodes scapularis]	0	auto - low confidence	0	0	KKADSILER	iTRAQ4plex@N-term; iTRAQ4plex(K)@1; iTRAQ4plex(K)@2	missed K-K@1; missed K-A@2	0.00567647	1490.920166	373.7373	1490.914551	373.7359314	4	5	9.1.1.1530.1	0	-1	-1			0.9453563	0.3795926	0.7035757	0.4106989	0.6618433	0.4021321									143787	369.01	129456.1	362.08	101025.4	323.93	101168.2	313.21
2	241.78	241.83	68.4400022	62.88999915	53.67000103	gi|241690317	spectrin beta chain, putative [Ixodes scapularis]	0	auto - low confidence	0	2.930000052	KKEQSLR	iTRAQ4plex@N-term; iTRAQ4plex(K)@1; iTRAQ4plex(K)@2	missed K-K@1; missed K-E@2	0.000736588	1319.825684	440.9492	1319.825073	440.9489746	3	7	8.1.1.663.1	0	-1	-1			0.9929731	1.253411	0.8274724	1.30923	0.8970869	1.235176									12849.96	110.37	12151.97	110.93	10618.31	104.92	12254.78	108.78
2	241.78	241.83	68.4400022	62.88999915	53.67000103	gi|241690317	spectrin beta chain, putative [Ixodes scapularis]	0	auto - low confidence	0	1.64199993	KKEQSLR	iTRAQ4plex@N-term; iTRAQ4plex(K)@1; iTRAQ4plex(K)@2	missed K-K@1; missed K-E@2	0.00046193	1319.825439	440.9491	1319.825073	440.9489746	3	7	8.1.1.623.1	0	-1	-1			1.052892	1.405498	0.9047673	1.453124	0.9232959	1.397306									9902.4	96.94	9929.6	100.14	8947	96.08	9719.65	96.91
2	241.78	241.83	68.4400022	62.88999915	53.67000103	gi|241690317	spectrin beta chain, putative [Ixodes scapularis]	0	auto - low confidence	0	0	KKHQNLEGAVDDYADTVR	iTRAQ4plex@N-term; iTRAQ4plex(K)@1; iTRAQ4plex(K)@2	missed K-K@1; missed K-H@2	-0.000136045	2490.318848	623.587	2490.319336	623.5870972	4	7	8.1.1.2786.1	0	-1	-1			1.038604	0.5749378	0.8783053	0.5973637	0.9036468	0.5878279									59699.35	238.41	59050.97	244.24	52361.88	232.62	57350.55	247.38
2	241.78	241.83	68.4400022	62.88999915	53.67000103	gi|241690317	spectrin beta chain, putative [Ixodes scapularis]	1	auto	0	37.65999973	KKHVFR	iTRAQ4plex@N-term; iTRAQ4plex(K)@1; iTRAQ4plex(K)@2	missed K-K@1; missed K-H@2	0.00162354	1245.805298	416.2757	1245.803589	416.275116	3	8	13.1.1.936.1	0	-1	-1			1.052437	1.123515	1.212191	1.071297	1.226528	1.041502									15576.65	121.59	15612.68	126.16	18855.81	138.35	20310.51	140.04
2	241.78	241.83	68.4400022	62.88999915	53.67000103	gi|241690317	spectrin beta chain, putative [Ixodes scapularis]	1	auto	0	99.00000095	LAELGQQFAALEDTTK	iTRAQ4plex@N-term; iTRAQ4plex(K)@16		0.0030897	2022.091431	1012.053	2022.087646	1012.051147	2	22	13.1.1.5583.1	0	-1	-1			1.036807	1.082823	0.8130577	1.151204	0.8208256	1.115417									16801.61	126.26	16590.38	129.34	13641.82	118.97	14661.25	120.85
2	241.78	241.83	68.4400022	62.88999915	53.67000103	gi|241690317	spectrin beta chain, putative [Ixodes scapularis]	0	auto - low confidence	0	0	LAELGQQFAALEDTTK	iTRAQ4plex@N-term; Deamidated(Q)@6; iTRAQ4plex(K)@16		-0.018023301	2023.053711	675.3585	2023.071777	675.364502	3	6	12.1.1.4209.1	0	-1	-1			1.020299	0.9011639	1.108538	0.8718503	1.15661	0.8418143									24611.79	152.9	23915.42	156.12	27245.45	166.66	30262.12	171.91
2	241.78	241.83	68.4400022	62.88999915	53.67000103	gi|241690317	spectrin beta chain, putative [Ixodes scapularis]	1	auto	0	99.00000095	LAELGQQFAALEDTTKEK	iTRAQ4plex@N-term; iTRAQ4plex(K)@16; iTRAQ4plex(K)@18	missed K-E@16	0.00563476	2423.333008	606.8405	2423.327393	606.8391113	4	15	13.1.1.5382.1	0	-1	-1			0.9610317	1.689015	0.878098	1.712918	0.8502829	1.679521									7216.07	82.68	6604.59	81.96	6327.67	80.57	6522.79	80.1
2	241.78	241.83	68.4400022	62.88999915	53.67000103	gi|241690317	spectrin beta chain, putative [Ixodes scapularis]	0	auto - low confidence	0	8.688999712	LALER	iTRAQ4plex@N-term		-0.00906386	744.4524536	373.2335	744.4615479	373.2380676	2	7	9.1.1.1638.1	0	-1	-1			0.9666513	0.2764774	0.701335	0.3017182	0.6826859	0.3125874									267565.3	503.48	246324.2	498.96	187393.9	441.97	194186.9	484.7
2	241.78	241.83	68.4400022	62.88999915	53.67000103	gi|241690317	spectrin beta chain, putative [Ixodes scapularis]	0	auto - low confidence	0	0	LALER	iTRAQ4plex@N-term		0.00131172	744.4628906	373.2387	744.4615479	373.2380676	2	6	10.1.1.2013.1	0	-1	-1			1.007028	0.4263275	0.9546767	0.4282644	0.9815904	0.441075									110419.4	323.57	105899.6	327.92	105269.3	328.77	115224.5	379.85
2	241.78	241.83	68.4400022	62.88999915	53.67000103	gi|241690317	spectrin beta chain, putative [Ixodes scapularis]	0	auto - low confidence	0	0	LALER	iTRAQ4plex@N-term		0.00376391	744.4654541	373.24	744.4615479	373.2380676	2	6	11.1.1.1583.1	0	-1	-1			0.9786366	0.2543149	0.5997432	0.2942427	0.6018676	0.3052399									313455.7	545.02	292149.4	542.2	187733.4	445.63	200560.9	503.16
2	241.78	241.83	68.4400022	62.88999915	53.67000103	gi|241690317	spectrin beta chain, putative [Ixodes scapularis]	0	auto - low confidence	0	0	LASIDHR	iTRAQ4plex@N-term; iTRAQ4plex(S)@3		0.00366848	1098.6427	550.3286	1098.638916	550.3267212	2	8	11.1.1.1075.1	0	-1	-1			0.9667243	0.4433964	0.9682788	0.4380066	0.9855953	0.4354208									104525.7	314.69	96235.02	313.26	101070.3	321.54	109519.4	344.51
2	241.78	241.83	68.4400022	62.88999915	53.67000103	gi|241690317	spectrin beta chain, putative [Ixodes scapularis]	0	auto - low confidence	0	0	LDALDK	iTRAQ4plex@N-term; iTRAQ4plex(K)@6		-0.000340615	961.5684814	481.7915	961.5687866	481.7916565	2	6	5.1.1.1853.1	0	-1	-1			1.056046	0.6176485	1.326827	0.5762974	1.308231	0.5678517									51531.43	221.16	51827.74	230.21	68278.92	262.61	71668.08	266.49
2	241.78	241.83	68.4400022	62.88999915	53.67000103	gi|241690317	spectrin beta chain, putative [Ixodes scapularis]	0	auto - low confidence	0	0	LDALDK	iTRAQ4plex@N-term; iTRAQ4plex(K)@6		-0.00399921	961.5648804	481.7897	961.5687866	481.7916565	2	7	7.1.1.2139.1	0	-1	-1			0.9454818	0.267198	0.8848007	0.2689565	0.8241903	0.3071167									291142.6	525.09	262160	516.84	257247.6	513.27	255095.4	634.12
2	241.78	241.83	68.4400022	62.88999915	53.67000103	gi|241690317	spectrin beta chain, putative [Ixodes scapularis]	1	auto	0	99.00000095	LDALDKEAER	iTRAQ4plex@N-term; iTRAQ4plex(K)@6	missed K-E@6	-0.000876431	1446.791382	483.2711	1446.792236	483.2713318	3	14	7.1.1.2392.1	0	-1	-1			1.007404	0.2209861	1.007743	0.2184871	0.9840804	0.2230404									411627.5	625.37	394925.6	633.77	414242.1	650.44	430629.9	703.2
2	241.78	241.83	68.4400022	62.88999915	53.67000103	gi|241690317	spectrin beta chain, putative [Ixodes scapularis]	0	auto - low confidence	0	0	LDLAR	iTRAQ4plex@N-term	cleaved L-L@N-term	-0.00370014	730.4422607	366.2284	730.4459229	366.2302246	2	6	8.1.1.1275.1	0	-1	-1			0.9040145	0.229546	0.6001967	0.2589478	0.5944578	0.3250684									402909.7	617.45	346889	592.83	241491.3	504.07	254623.2	729.95
2	241.78	241.83	68.4400022	62.88999915	53.67000103	gi|241690317	spectrin beta chain, putative [Ixodes scapularis]	0	auto - low confidence	0	0	LDLAR	iTRAQ4plex@N-term	cleaved L-L@N-term	0.000938521	730.4468994	366.2307	730.4459229	366.2302246	2	5	8.1.1.1701.1	0	-1	-1			0.9363237	0.1833584	0.763778	0.1926851	0.7494903	0.2098734									620432.1	766.46	553257.9	749.64	473218.3	699.76	494344.3	838.72
2	241.78	241.83	68.4400022	62.88999915	53.67000103	gi|241690317	spectrin beta chain, putative [Ixodes scapularis]	1	auto	0	99.00000095	LEEAGDLHR	iTRAQ4plex@N-term		0.00223948	1182.613892	395.2119	1182.61145	395.2110901	3	14	6.1.1.1635.1	0	-1	-1			1.051697	0.6418033	0.8519801	0.6748346	0.7966651	0.6674913									47477.16	212.27	47553.52	218.96	40393.76	204.18	40209.6	199.29
2	241.78	241.83	68.4400022	62.88999915	53.67000103	gi|241690317	spectrin beta chain, putative [Ixodes scapularis]	0	auto - shared MS/MS	0	21.15000039	LEEALR	iTRAQ4plex@N-term		0.000974185	873.505249	437.7599	873.5041504	437.7593689	2	8	6.1.1.1938.1	0	-1	-1			1.073262	0.6400358	1.071274	0.6340619	1.068911	0.6179547									47374.15	212.08	48423.3	221.5	50680.63	227.57	53833.47	229.32
2	241.78	241.83	68.4400022	62.88999915	53.67000103	gi|241690317	spectrin beta chain, putative [Ixodes scapularis]	0	auto - low confidence	0	14.37000036	LEEALR	iTRAQ4plex@N-term		-0.00793256	873.4962769	437.7554	873.5041504	437.7593689	2	7	13.1.1.2006.1	0	-1	-1			1.021653	0.399931	1.129778	0.3851676	1.196579	0.3697457									124823.5	344.08	121452.7	351.92	140828.2	378.85	158784.1	391.29
2	241.78	241.83	68.4400022	62.88999915	53.67000103	gi|241690317	spectrin beta chain, putative [Ixodes scapularis]	0	auto - shared MS/MS	0	51.87000036	LELLR	iTRAQ4plex@N-term	cleaved L-L@N-term	0.000716474	786.5092773	394.2619	786.5085449	394.2615356	2	8	2.1.1.3038.1	0	-1	-1			0.9953803	0.3176694	0.8351833	0.3306771	0.8072341	0.3294353									199778.9	435.18	189385.2	437.9	166621.7	414.54	171442.4	423.7
2	241.78	241.83	68.4400022	62.88999915	53.67000103	gi|241690317	spectrin beta chain, putative [Ixodes scapularis]	0	auto - shared MS/MS	0	51.87000036	LELLR	iTRAQ4plex@N-term	cleaved L-L@N-term	0.00175407	786.5102539	394.2624	786.5085449	394.2615356	2	8	2.1.1.3219.1	0	-1	-1			1.029446	0.4925587	0.6142545	0.5734804	0.5834827	0.5630218									81251.54	277.63	79660.41	282.61	49840.23	229.55	50399.8	225.53
2	241.78	241.83	68.4400022	62.88999915	53.67000103	gi|241690317	spectrin beta chain, putative [Ixodes scapularis]	0	auto - low confidence	0	0	LELLR	iTRAQ4plex@N-term	cleaved L-L@N-term	0.0044679	786.5130615	394.2638	786.5085449	394.2615356	2	6	11.1.1.2509.1	0	-1	-1			0.961675	0.4778993	0.6543564	0.53315	0.6490958	0.5243571									89745.23	291.58	82195.31	288.07	58644.3	247.9	61928.33	254.88
2	241.78	241.83	68.4400022	62.88999915	53.67000103	gi|241690317	spectrin beta chain, putative [Ixodes scapularis]	0	auto - low confidence	0	0	LFDANR	iTRAQ4plex@N-term		0.00522562	878.4784546	440.2465	878.4732056	440.243866	2	5	12.1.1.1990.1	0	-1	-1			0.9832416	0.7082675	2.825892	0.5564982	2.761695	0.557707									41873.46	199.21	39210.87	205.74	118166.5	341.17	122937.3	357.8
2	241.78	241.83	68.4400022	62.88999915	53.67000103	gi|241690317	spectrin beta chain, putative [Ixodes scapularis]	1	auto	0	66.01999998	LFGLNR	iTRAQ4plex@N-term		0.000704355	862.5155029	432.265	862.5146484	432.2646179	2	9	7.1.1.3463.1	0	-1	-1			1.047275	0.6688811	0.8352607	0.7073587	0.8481669	0.6823528									43802.89	203.88	43688.86	209.87	36536.33	194.61	39496.02	197.07
2	241.78	241.83	68.4400022	62.88999915	53.67000103	gi|241690317	spectrin beta chain, putative [Ixodes scapularis]	0	auto - low confidence	0	0	LFGLNR	iTRAQ4plex@N-term; Deamidated(N)@5		0.000652118	863.4994507	432.757	863.4986572	432.7566223	2	7	1.1.1.2831.1	0	-1	-1			0.9696589	0.5231647	0.4933186	0.6493888	0.5087993	0.6330563									74318.5	265.36	68631.47	262.43	36612.09	198.59	40198.76	210.14
2	241.78	241.83	68.4400022	62.88999915	53.67000103	gi|241690317	spectrin beta chain, putative [Ixodes scapularis]	0	auto - low confidence	0	0	LFGLNR	iTRAQ4plex@N-term; Deamidated(N)@5		0.00104826	863.4996948	432.7571	863.4986572	432.7566223	2	6	3.1.1.3785.1	0	-1	-1			1.012322	0.6516438	1.133412	0.624732	1.090268	0.6155806									47261.28	211.7	45565.04	215.65	53492.54	232.95	54778.23	231.3
2	241.78	241.83	68.4400022	62.88999915	53.67000103	gi|241690317	spectrin beta chain, putative [Ixodes scapularis]	0	auto - low confidence	0	0	LFGLNR	iTRAQ4plex@N-term; Deamidated(N)@5		0.00174983	863.5004883	432.7575	863.4986572	432.7566223	2	7	4.1.1.3591.1	0	-1	-1			1.004158	0.1804168	1.203883	0.1700034	1.212273	0.1973197									620168.4	766.82	593088.1	779.22	745579.9	869.89	799244.2	1229.03
2	241.78	241.83	68.4400022	62.88999915	53.67000103	gi|241690317	spectrin beta chain, putative [Ixodes scapularis]	0	auto - low confidence	0	0	LFGLNR	iTRAQ4plex@N-term; Deamidated(N)@5		0.000590168	863.4992676	432.7569	863.4986572	432.7566223	2	6	4.1.1.3654.1	0	-1	-1			0.9510795	0.1433576	1.110212	0.1357392	1.106464	0.1788908									1012112	979.09	916753.5	969.91	1122107	1068.48	1190515	1791.47
2	241.78	241.83	68.4400022	62.88999915	53.67000103	gi|241690317	spectrin beta chain, putative [Ixodes scapularis]	0	auto - low confidence	0	0	LFGLNR	iTRAQ4plex@N-term		0.00438734	862.519104	432.2668	862.5146484	432.2646179	2	6	12.1.1.2592.1	0	-1	-1			0.8848226	0.5570034	0.9214531	0.5423122	0.8672288	0.539706									69777.74	256.97	58800.43	245.72	64208.16	255.61	64330.93	253.81
2	241.78	241.83	68.4400022	62.88999915	53.67000103	gi|241690317	spectrin beta chain, putative [Ixodes scapularis]	1	auto	0	99.00000095	LFNEADGVHQWIQEK	iTRAQ4plex@N-term; iTRAQ4plex(K)@15		-0.00144552	2101.082031	701.368	2101.08374	701.3684692	3	16	13.1.1.4603.1	0	-1	-1			0.9714241	0.3579185	0.7937671	0.3759148	0.8011342	0.3803363									159512.5	388.88	147574.3	386.72	126441	361.8	135853	396.59
2	241.78	241.83	68.4400022	62.88999915	53.67000103	gi|241690317	spectrin beta chain, putative [Ixodes scapularis]	0	auto - low confidence	0	0	LFNEADGVHQWIQEKDK	iTRAQ4plex@N-term; iTRAQ4plex(K)@15; iTRAQ4plex(K)@17	missed K-D@15	0.00612099	2488.313721	623.0857	2488.307617	623.0841675	4	4	12.1.1.4519.1	0	-1	-1			1.235353	2.314396	0.8700821	2.527809	0.7158006	2.597806									3359.09	56.57	3952.03	62.74	2918.65	55.02	2556.13	50.56
2	241.78	241.83	68.4400022	62.88999915	53.67000103	gi|241690317	spectrin beta chain, putative [Ixodes scapularis]	0	auto - low confidence	0	9.20599997	LIKK	iTRAQ4plex@N-term; iTRAQ4plex(K)@3; iTRAQ4plex(K)@4	cleaved Q-L@N-term; missed K-K@3	-0.00118085	932.673645	467.3441	932.6748047	467.3446655	2	6	1.1.1.1355.1	0	-1	-1			1.037878	0.6471877	1.340496	0.5994923	1.373475	0.5852719									47404.76	212.08	46857.11	219.13	63458.18	253.23	69216.86	261.19
2	241.78	241.83	68.4400022	62.88999915	53.67000103	gi|241690317	spectrin beta chain, putative [Ixodes scapularis]	1	auto	0	99.00000095	LLALTTQR	iTRAQ4plex@N-term		-0.00842532	1058.648438	530.3315	1058.656982	530.3357544	2	12	6.1.1.2980.1	0	-1	-1			1.086568	0.6541435	0.9271138	0.6773481	0.9022358	0.6634663									44953.37	206.62	46518.58	216.52	41619.36	207.07	43117.3	206.3
2	241.78	241.83	68.4400022	62.88999915	53.67000103	gi|241690317	spectrin beta chain, putative [Ixodes scapularis]	1	auto	0	99.00000095	LLALTTQR	iTRAQ4plex@N-term		-0.00659427	1058.650513	530.3325	1058.656982	530.3357544	2	12	6.1.1.3039.1	0	-1	-1			1.089921	0.4151099	0.8671225	0.439226	0.8990156	0.4240795									111347.9	325.2	115580.5	340.95	96419.01	316.31	106418.9	327.22
2	241.78	241.83	68.4400022	62.88999915	53.67000103	gi|241690317	spectrin beta chain, putative [Ixodes scapularis]	0	auto - low confidence	0	0	LLALTTQR	iTRAQ4plex@N-term		0.000564998	1058.657715	530.3361	1058.656982	530.3357544	2	7	3.1.1.2992.1	0	-1	-1			1.028756	0.4576373	0.893944	0.4718093	0.9498658	0.4495613									94592.95	299.55	92678.41	306.19	84444.07	295.34	95519.12	304.8
2	241.78	241.83	68.4400022	62.88999915	53.67000103	gi|241690317	spectrin beta chain, putative [Ixodes scapularis]	1	auto	0	99.00000095	LLDALSLHK	iTRAQ4plex@N-term; iTRAQ4plex(K)@9		0.00177239	1296.802612	433.2748	1296.800903	433.274231	3	13	5.1.1.4243.1	0	-1	-1			1.086738	0.3417324	0.818521	0.3675144	0.7991135	0.3737841									164515.1	395.47	170269.9	413.57	134473.2	373.83	139760.2	400.04
2	241.78	241.83	68.4400022	62.88999915	53.67000103	gi|241690317	spectrin beta chain, putative [Ixodes scapularis]	1	auto	0	99.00000095	LLDALSLHK	iTRAQ4plex@N-term; iTRAQ4plex(K)@9		0.00202237	1296.802856	433.2749	1296.800903	433.274231	3	13	4.1.1.4469.1	0	-1	-1			1.080376	0.7198123	0.9670686	0.7351393	0.9539801	0.7178007									37269.52	188.16	38347.43	196.75	35992.43	192.33	37797.44	192.86
2	241.78	241.83	68.4400022	62.88999915	53.67000103	gi|241690317	spectrin beta chain, putative [Ixodes scapularis]	1	auto	0	99.00000095	LLDALSLHK	iTRAQ4plex@N-term; iTRAQ4plex(K)@9		0.00259637	1296.803467	433.2751	1296.800903	433.274231	3	13	5.1.1.4182.1	0	-1	-1			1.036215	0.4840151	0.8239139	0.5123025	0.8193479	0.5052617									84135.96	282.56	83030.77	289.4	69225.1	267.81	73285.7	276.65
2	241.78	241.83	68.4400022	62.88999915	53.67000103	gi|241690317	spectrin beta chain, putative [Ixodes scapularis]	0	auto - low confidence	0	0	LLDALSLHK	iTRAQ4plex@N-term; iTRAQ4plex(S)@6; iTRAQ4plex(K)@9		0.00160572	1440.904541	481.3088	1440.902954	481.3082581	3	8	5.1.1.3763.1	0	-1	-1			0.9689711	0.3731529	0.8786798	0.3794447	0.8820299	0.3668553									147733.3	375.72	136331.7	372.27	129631.1	365.04	138525.9	366.25
2	241.78	241.83	68.4400022	62.88999915	53.67000103	gi|241690317	spectrin beta chain, putative [Ixodes scapularis]	1	auto	0	99.00000095	LLDPEDVFVDNPDEK	iTRAQ4plex@N-term; iTRAQ4plex(K)@15		-0.000202736	2032.024292	678.3487	2032.024414	678.3487549	3	16	8.1.1.5893.1	0	-1	-1			1.005795	0.43651	0.8609071	0.4517083	0.8584517	0.4400111									105540.1	317.3	101096	319.94	90734.77	305.89	96316.9	309.45
2	241.78	241.83	68.4400022	62.88999915	53.67000103	gi|241690317	spectrin beta chain, putative [Ixodes scapularis]	1	auto	0	17.71000028	LLDPEDVFVDNPDEK	iTRAQ4plex@N-term; iTRAQ4plex(K)@15		-0.00121168	2032.023193	678.3483	2032.024414	678.3487549	3	8	7.1.1.5688.1	0	-1	-1			0.905258	0.7284641	0.5798514	0.8319719	0.5813474	0.8109999									39958.9	194.45	34450.32	186.75	23138.24	156.14	24695.54	160.22
2	241.78	241.83	68.4400022	62.88999915	53.67000103	gi|241690317	spectrin beta chain, putative [Ixodes scapularis]	1	auto	0	99.00000095	LLEILSGEK	iTRAQ4plex@N-term; iTRAQ4plex(K)@9		-0.000161554	1288.784424	645.3995	1288.784546	645.3995972	2	14	3.1.1.5718.1	0	-1	-1			1.105423	0.4239494	0.9432155	0.4390371	0.9332494	0.4335218									106131.5	317.73	111732.7	335.4	99966.73	321.03	105295.9	330.16
2	241.78	241.83	68.4400022	62.88999915	53.67000103	gi|241690317	spectrin beta chain, putative [Ixodes scapularis]	1	auto	0	99.00000095	LLEILSGEK	iTRAQ4plex@N-term; iTRAQ4plex(K)@9		0.00345112	1288.788086	645.4013	1288.784546	645.3995972	2	14	4.1.1.5402.1	0	-1	-1			1.027192	0.633258	0.9358287	0.6434361	0.9461147	0.6235008									49490.05	216.73	48414.66	221.46	46250.28	218.03	49777.25	220.92
2	241.78	241.83	68.4400022	62.88999915	53.67000103	gi|241690317	spectrin beta chain, putative [Ixodes scapularis]	1	auto	0	75.95000267	LLEILSGEK	iTRAQ4plex@N-term; iTRAQ4plex(K)@9		0.00177804	1288.786255	430.6027	1288.784546	430.6021423	3	10	3.1.1.5753.1	0	-1	-1			1.029297	0.6223077	0.8912441	0.6418948	0.8999872	0.6263917									51143.25	220.29	50134.49	225.18	45518.2	216.63	48932.1	222.54
2	241.78	241.83	68.4400022	62.88999915	53.67000103	gi|241690317	spectrin beta chain, putative [Ixodes scapularis]	0	auto - low confidence	0	0	LLGACDGRR	iTRAQ4plex@N-term; Methylthio(C)@5	missed R-R@8	0.000333649	1149.587158	384.203	1149.586914	384.2029114	3	5	4.1.1.2754.1	0	-1	-1			1.057584	0.6018237	0.9340978	0.6171421	0.9411464	0.6039491									53899.93	226.18	54288.82	234.2	50278.31	227.52	53928.04	234.24
2	241.78	241.83	68.4400022	62.88999915	53.67000103	gi|241690317	spectrin beta chain, putative [Ixodes scapularis]	0	auto - discordant peptide type	0	15.18000066	LLISK	iTRAQ4plex@N-term; iTRAQ4plex(K)@5	cleaved H-L@N-term	0.000625454	860.5944824	431.3045	860.5938721	431.3041992	2	8	4.1.1.2802.1	0	-1	-1			1.007016	0.436401	1.121797	0.4189421	1.099646	0.4132868									105675.8	316.55	101349	321.64	118383.2	346.73	123537.2	351.76
2	241.78	241.83	68.4400022	62.88999915	53.67000103	gi|241690317	spectrin beta chain, putative [Ixodes scapularis]	0	auto - low confidence	0	8.318000287	LLISK	iTRAQ4plex@N-term; iTRAQ4plex(K)@5	cleaved H-L@N-term	0.00038397	860.5942993	431.3044	860.5938721	431.3041992	2	8	2.1.1.2605.1	0	-1	-1			1.012525	0.3172141	1.039286	0.3114901	1.044531	0.3030099									199322.6	435.24	192207.3	442.26	206867.2	459.53	221333.5	464.98
2	241.78	241.83	68.4400022	62.88999915	53.67000103	gi|241690317	spectrin beta chain, putative [Ixodes scapularis]	0	auto - low confidence	0	0	LLISK	iTRAQ4plex@N-term; iTRAQ4plex(K)@5	cleaved H-L@N-term	-0.00111175	860.5926514	431.3036	860.5938721	431.3041992	2	7	3.1.1.2815.1	0	-1	-1			0.9496567	0.7847958	0.7622432	0.8284982	0.7302835	0.8118139									33587.89	178.36	30377.83	175.54	25566.8	162.59	26076.15	160.12
2	241.78	241.83	68.4400022	62.88999915	53.67000103	gi|241690317	spectrin beta chain, putative [Ixodes scapularis]	0	auto - low confidence	0	0	LLISK	iTRAQ4plex@N-term; iTRAQ4plex(K)@5	cleaved H-L@N-term	-0.0017221	860.5921021	431.3033	860.5938721	431.3041992	2	7	3.1.1.2880.1	0	-1	-1			0.9509914	0.07758132	1.052858	0.07474091	1.059093	0.1422125									3525466	1869.04	3193011	1808.56	3706689	1952.82	3969355	5238.01
2	241.78	241.83	68.4400022	62.88999915	53.67000103	gi|241690317	spectrin beta chain, putative [Ixodes scapularis]	0	auto - low confidence	0	9.20599997	LLKK	iTRAQ4plex@N-term; iTRAQ4plex(K)@3; iTRAQ4plex(K)@4	cleaved S-L@N-term; missed K-K@3	-0.00118085	932.673645	467.3441	932.6748047	467.3446655	2	6	1.1.1.1355.1	0	-1	-1			1.037878	0.6471877	1.340496	0.5994923	1.373475	0.5852719									47404.76	212.08	46857.11	219.13	63458.18	253.23	69216.86	261.19
2	241.78	241.83	68.4400022	62.88999915	53.67000103	gi|241690317	spectrin beta chain, putative [Ixodes scapularis]	0	auto - low confidence	0	8.92900005	LLRK	iTRAQ4plex@N-term; iTRAQ4plex(K)@4	cleaved L-L@N-term; missed R-K@3	0.000201316	816.5791016	409.2968	816.5789185	409.2967224	2	6	1.1.1.1171.1	0	-1	-1			1.011455	0.8411198	2.55253	0.6782054	2.578295	0.675418									29052.27	165.98	27985.57	172.76	74054.42	270.64	79630.96	286.88
2	241.78	241.83	68.4400022	62.88999915	53.67000103	gi|241690317	spectrin beta chain, putative [Ixodes scapularis]	0	auto - low confidence	0	8.906000108	LLRK	iTRAQ4plex@N-term; iTRAQ4plex(K)@4	cleaved L-L@N-term; missed R-K@3	0.000567526	816.5794678	409.297	816.5789185	409.2967224	2	6	1.1.1.1285.1	0	-1	-1			1.085042	0.6622353	1.246562	0.6329272	1.323798	0.6117582									44111.52	204.69	45583.31	215.37	54911.86	236.36	62078.76	247.48
2	241.78	241.83	68.4400022	62.88999915	53.67000103	gi|241690317	spectrin beta chain, putative [Ixodes scapularis]	0	auto - low confidence	0	0	LLRK	iTRAQ4plex@N-term; iTRAQ4plex(K)@4	cleaved L-L@N-term; missed R-K@3	-0.00980843	816.5690918	409.2918	816.5789185	409.2967224	2	6	1.1.1.1993.1	0	-1	-1			1.013931	0.2746891	0.9995889	0.2727928	1.005178	0.264383									265353.2	502.03	256236.1	510.29	264878	520.55	283554.5	523.65
2	241.78	241.83	68.4400022	62.88999915	53.67000103	gi|241690317	spectrin beta chain, putative [Ixodes scapularis]	0	auto - low confidence	0	0	LLRK	iTRAQ4plex@N-term; iTRAQ4plex(K)@4	cleaved L-L@N-term; missed R-K@3	0.00131672	816.5802612	409.2974	816.5789185	409.2967224	2	6	2.1.1.1347.1	0	-1	-1			1.123343	0.2516576	0.2372491	0.4559693	0.2510633	0.3943199									295523.9	530.1	316164	558.06	70016.01	293.51	78876.06	276.98
2	241.78	241.83	68.4400022	62.88999915	53.67000103	gi|241690317	spectrin beta chain, putative [Ixodes scapularis]	0	auto - low confidence	0	0	LLRK	iTRAQ4plex@N-term; iTRAQ4plex(K)@4	cleaved L-L@N-term; missed R-K@3	0.00113159	816.5800781	409.2973	816.5789185	409.2967224	2	5	13.1.1.962.1	0	-1	-1			1.00629	1.568871	2.412619	1.275094	2.38952	1.263229									8357.52	89.02	8009.55	92.26	20135.68	141.14	21230.36	144.18
2	241.78	241.83	68.4400022	62.88999915	53.67000103	gi|241690317	spectrin beta chain, putative [Ixodes scapularis]	0	auto - low confidence	0	0	LQALR	iTRAQ4plex@N-term	cleaved E-L@N-term	-0.00209675	743.4754639	372.745	743.4775391	372.7460632	2	5	10.1.1.1439.1	0	-1	-1			1.059491	0.3503807	1.022761	0.3503092	1.034389	0.3448208									159085.2	388.59	160522	403.23	162481.5	407.99	174937.5	425.77
2	241.78	241.83	68.4400022	62.88999915	53.67000103	gi|241690317	spectrin beta chain, putative [Ixodes scapularis]	0	auto - discordant peptide type	0	80.04999757	LTQLLK	iTRAQ4plex@N-term; Deamidated(Q)@3; iTRAQ4plex(K)@6	cleaved Q-L@N-term	-0.00763863	1003.64447	502.8295	1003.6521	502.8333435	2	10	1.1.1.3845.1	0	-1	-1			0.9337426	0.07188441	0.8864354	0.07222494	0.9034646	0.1190516									4063154	1966.99	3613249	1920.06	3596752	1927.83	3902507	4244.54
2	241.78	241.83	68.4400022	62.88999915	53.67000103	gi|241690317	spectrin beta chain, putative [Ixodes scapularis]	1	auto	0	97.71999717	LTTFELK	iTRAQ4plex@N-term; iTRAQ4plex(K)@7		-0.000413192	1138.683716	570.3491	1138.684204	570.3493652	2	11	1.1.1.4028.1	0	-1	-1			0.9070901	0.3962495	0.6256092	0.4408911	0.6477708	0.4170372									135174.8	358.15	116776	344.07	84449.84	297.6	93086.41	299.79
2	241.78	241.83	68.4400022	62.88999915	53.67000103	gi|241690317	spectrin beta chain, putative [Ixodes scapularis]	0	auto - low confidence	0	0	LVAER	iTRAQ4plex@N-term		0.00119213	730.4470825	366.2308	730.4459229	366.2302246	2	6	10.1.1.1776.1	0	-1	-1			1.021225	0.4620954	0.8118879	0.4895088	0.8502715	0.4762346									93031.63	297.05	90481.44	302.24	75426.99	279.86	84092.55	297.13
2	241.78	241.83	68.4400022	62.88999915	53.67000103	gi|241690317	spectrin beta chain, putative [Ixodes scapularis]	1	auto	0	99.00000095	LYQVQQAGR	iTRAQ4plex@N-term		-0.000656309	1205.66333	603.8389	1205.663818	603.8392334	2	13	1.1.1.1803.1	0	-1	-1			1.099928	0.5956357	0.9679657	0.6119356	1.045782	0.5840258									53900.54	226.28	56463.11	238.58	52101.85	231.97	59924.38	243.3
2	241.78	241.83	68.4400022	62.88999915	53.67000103	gi|241690317	spectrin beta chain, putative [Ixodes scapularis]	0	auto - shared MS/MS	0	94.19000149	LYQVQQAGR	iTRAQ4plex@N-term		-0.00785554	1205.656128	603.8353	1205.663818	603.8392334	2	12	13.1.1.1726.1	0	-1	-1			1.060159	0.3901086	0.9114533	0.4030943	0.8918527	0.3973382									128099.1	348.79	129337.5	361.33	116595.2	346.56	121453	351.46
2	241.78	241.83	68.4400022	62.88999915	53.67000103	gi|241690317	spectrin beta chain, putative [Ixodes scapularis]	0	auto - low confidence	0	0	LYQVQQAGR	iTRAQ4plex@N-term		0.0109702	1205.674927	603.8447	1205.663818	603.8392334	2	5	4.1.1.2404.1	0	-1	-1			1.015496	0.414363	1.163342	0.3949832	1.133119	0.3996123									116742.2	332.75	112905.1	339.57	135623.6	370.85	140628.3	393.88
2	241.78	241.83	68.4400022	62.88999915	53.67000103	gi|241690317	spectrin beta chain, putative [Ixodes scapularis]	0	auto - low confidence	0	0	LYQVQQAGR	iTRAQ4plex@N-term; Deamidated(Q)@6		0.00019132	1206.648071	604.3313	1206.647827	604.3312378	2	6	13.1.1.2519.1	0	-1	-1			1.008187	0.5532447	1.08199	0.5366414	1.094342	0.5250242									65675.73	249.59	63059.9	253.54	70962.38	268.87	76405.92	276.78
2	241.78	241.83	68.4400022	62.88999915	53.67000103	gi|241690317	spectrin beta chain, putative [Ixodes scapularis]	0	auto - discordant peptide type	0	97.93000221	MLESMVLTR	iTRAQ4plex@N-term; Oxidation(M)@1		-0.00341642	1238.64502	620.3298	1238.648438	620.3314819	2	12	3.1.1.3595.1	0	-1	-1			0.9281357	0.5973228	0.6086801	0.6764509	0.6508921	0.6335599									58594.52	235.52	51793.57	228.85	35616.09	193.78	40544.81	198.56
2	241.78	241.83	68.4400022	62.88999915	53.67000103	gi|241690317	spectrin beta chain, putative [Ixodes scapularis]	0	auto - low confidence	0	0	MLESMVLTR	iTRAQ4plex@N-term		0.014594	1222.668213	612.3414	1222.653564	612.3340454	2	5	8.1.1.3373.1	0	-1	-1			0.9641701	0.7905529	0.9524285	0.7838386	0.9520283	0.7718144									32922.52	176.61	30231.11	175.55	31313.06	178.96	33320.55	184.9
2	241.78	241.83	68.4400022	62.88999915	53.67000103	gi|241690317	spectrin beta chain, putative [Ixodes scapularis]	0	auto - low confidence	0	0	MLIK	iTRAQ4plex@N-term; iTRAQ4plex(K)@4		-0.00295992	791.5152588	396.7649	791.5182495	396.7664185	2	5	1.1.1.3008.1	0	-1	-1			1.084568	0.2401971	0.1366296	0.5839983	0.1458291	0.4763288									330600.5	561.75	341481.9	579.74	45107.47	252.03	51252.72	228.07
2	241.78	241.83	68.4400022	62.88999915	53.67000103	gi|241690317	spectrin beta chain, putative [Ixodes scapularis]	0	auto - low confidence	0	0	MLIK	iTRAQ4plex@N-term; iTRAQ4plex(K)@4		-0.0021313	791.5162964	396.7654	791.5182495	396.7664185	2	6	13.1.1.1923.1	0	-1	-1			1.001944	0.4635634	0.692008	0.5141485	0.706061	0.5268673									93244.74	297.33	88976.49	299.38	64437.04	259.89	69989.98	293.55
2	241.78	241.83	68.4400022	62.88999915	53.67000103	gi|241690317	spectrin beta chain, putative [Ixodes scapularis]	1	auto	0	99.00000095	NFANSLVGVQQQLLAFNTYR	iTRAQ4plex@N-term		0.00147382	2426.28418	809.7687	2426.282715	809.7681885	3	20	10.1.1.6960.1	0	-1	-1			1.128137	1.398373	0.9867004	1.437476	0.9561515	1.40405									9654.42	95.83	10372.79	102.17	9512.87	98.91	9813.46	97.45
2	241.78	241.83	68.4400022	62.88999915	53.67000103	gi|241690317	spectrin beta chain, putative [Ixodes scapularis]	1	auto	0	99.00000095	NFANSLVGVQQQLLAFNTYR	iTRAQ4plex@N-term		0.0033082	2426.286133	809.7693	2426.282715	809.7681885	3	22	11.1.1.7106.1	0	-1	-1			1.038888	1.329555	0.9501928	1.348114	0.8704458	1.339941									11155.76	102.88	11037.62	105.71	10585.49	104.09	10323.1	100.35
2	241.78	241.83	68.4400022	62.88999915	53.67000103	gi|241690317	spectrin beta chain, putative [Ixodes scapularis]	1	auto	0	58.50999951	NFTTSWR	iTRAQ4plex@N-term		-0.00118174	1054.53064	528.2726	1054.531738	528.2731934	2	9	1.1.1.2604.1	0	-1	-1			0.949917	0.7801826	0.7198673	0.8396253	0.7202252	0.8135067									33958.79	179.37	30721.7	176.4	24412.08	159.33	26000.98	160.87
2	241.78	241.83	68.4400022	62.88999915	53.67000103	gi|241690317	spectrin beta chain, putative [Ixodes scapularis]	1	auto	0	93.97000074	QEPESHYR	iTRAQ4plex@N-term		0.0018038	1188.566528	595.2905	1188.564575	595.2895508	2	11	3.1.1.674.1	0	-1	-1			0.9955658	1.69233	0.8264862	1.768475	0.8458563	1.699145									7037.89	81.68	6672.98	82.19	5808.69	77.51	6328.61	78.54
2	241.78	241.83	68.4400022	62.88999915	53.67000103	gi|241690317	spectrin beta chain, putative [Ixodes scapularis]	1	auto	0	93.83000135	QEPESHYR	iTRAQ4plex@N-term		-0.000149322	1188.564453	595.2895	1188.564575	595.2895508	2	11	3.1.1.628.1	0	-1	-1			1.032409	1.750742	0.7715111	1.888955	0.7377249	1.841776									6437.62	78.15	6329.72	79.85	4959.84	71.78	5048.81	69.93
2	241.78	241.83	68.4400022	62.88999915	53.67000103	gi|241690317	spectrin beta chain, putative [Ixodes scapularis]	1	auto	0	76.35999918	QEPESHYR	iTRAQ4plex@N-term		-0.000759672	1188.563843	595.2892	1188.564575	595.2895508	2	10	3.1.1.529.1	0	-1	-1			1.027244	1.93382	0.8199009	2.045417	0.8446074	1.963854									5295.18	70.87	5180.38	72.31	4335.53	67.06	4754.5	68.33
2	241.78	241.83	68.4400022	62.88999915	53.67000103	gi|241690317	spectrin beta chain, putative [Ixodes scapularis]	1	auto	0	75.95000267	QEPESHYR	iTRAQ4plex@N-term		-0.000149322	1188.564453	595.2895	1188.564575	595.2895508	2	10	3.1.1.767.1	0	-1	-1			1.002885	2.04725	0.8628529	2.115287	0.8589687	2.050929									4792.46	67.41	4577.38	68.09	4129.48	65.24	4376.28	65.32
2	241.78	241.83	68.4400022	62.88999915	53.67000103	gi|241690317	spectrin beta chain, putative [Ixodes scapularis]	1	auto	0	75.73999763	QEPESHYR	iTRAQ4plex@N-term		-0.00234658	1188.562256	595.2884	1188.564575	595.2895508	2	10	3.1.1.719.1	0	-1	-1			0.9466106	2.180866	0.8683163	2.208998	0.8487484	2.17145									4365.97	64.3	3936.04	63.31	3785.81	62.33	3939.39	62.86
2	241.78	241.83	68.4400022	62.88999915	53.67000103	gi|241690317	spectrin beta chain, putative [Ixodes scapularis]	1	auto	0	74.04999733	QEPESHYR	iTRAQ4plex@N-term		-0.000149322	1188.564453	595.2895	1188.564575	595.2895508	2	10	3.1.1.811.1	0	-1	-1			1.020392	1.957702	0.8915502	2.013499	0.8859004	1.952476									5191.9	70.17	5045.46	71.46	4622.45	68.99	4889.68	68.9
2	241.78	241.83	68.4400022	62.88999915	53.67000103	gi|241690317	spectrin beta chain, putative [Ixodes scapularis]	1	auto	0	97.89999723	QEVDNYTDDYAK	Gln->pyro-Glu@N-term; iTRAQ4plex(K)@12		-0.00201974	1586.683838	794.3492	1586.685791	794.3502197	2	12	3.1.1.2834.1	0	-1	-1			0.9999668	0.6647509	0.7769237	0.7092956	0.8004884	0.6804757									45520.05	208.02	43350.66	209.28	35316.79	191.58	38737.09	195.31
2	241.78	241.83	68.4400022	62.88999915	53.67000103	gi|241690317	spectrin beta chain, putative [Ixodes scapularis]	1	auto	0	98.04999828	QKLEEALR	Gln->pyro-Glu@N-term; iTRAQ4plex(K)@2	missed K-L@2	-8.78E-05	1112.631104	557.3228	1112.631104	557.322876	2	12	8.1.1.2880.1	0	-1	-1			0.9519255	0.7407457	1.010004	0.7193115	0.9957492	0.7014046									37818.92	189.26	34286.21	187.25	38144.52	197.09	40033.94	196.75
2	241.78	241.83	68.4400022	62.88999915	53.67000103	gi|241690317	spectrin beta chain, putative [Ixodes scapularis]	0	auto - shared MS/MS	0	94.72000003	QLGDTAR	iTRAQ4plex@N-term		0.000640571	903.4902954	452.7524	903.489563	452.7520752	2	11	5.1.1.759.1	0	-1	-1			0.9667478	1.533261	0.727249	1.653495	0.7215804	1.605394									8703.48	90.81	8013.34	90.03	6320.86	81.08	6676.47	81.46
2	241.78	241.83	68.4400022	62.88999915	53.67000103	gi|241690317	spectrin beta chain, putative [Ixodes scapularis]	0	auto - shared MS/MS	0	94.72000003	QLGDTAR	iTRAQ4plex@N-term		0.000640571	903.4902954	452.7524	903.489563	452.7520752	2	11	5.1.1.807.1	0	-1	-1			0.9516965	1.731869	0.7106428	1.872807	0.7057061	1.809445									6881.39	80.73	6237.09	79.46	4883.46	71.29	5162.61	71.12
2	241.78	241.83	68.4400022	62.88999915	53.67000103	gi|241690317	spectrin beta chain, putative [Ixodes scapularis]	0	auto - shared MS/MS	0	94.72000003	QLGDTAR	iTRAQ4plex@N-term		0.000396431	903.4900513	452.7523	903.489563	452.7520752	2	11	5.1.1.854.1	0	-1	-1			0.9673995	1.699021	0.708527	1.850771	0.7755477	1.739676									7083.51	81.92	6526.22	81.23	5011.93	72.42	5840.18	75.9
2	241.78	241.83	68.4400022	62.88999915	53.67000103	gi|241690317	spectrin beta chain, putative [Ixodes scapularis]	0	auto - shared MS/MS	0	90.59000015	QLGDTAR	iTRAQ4plex@N-term		0.000396431	903.4900513	452.7523	903.489563	452.7520752	2	11	5.1.1.900.1	0	-1	-1			1.037813	1.635658	0.7823396	1.760128	0.7665791	1.707184									7355.39	83.54	7269.96	85.57	5746.47	77.27	5994.21	76.4
2	241.78	241.83	68.4400022	62.88999915	53.67000103	gi|241690317	spectrin beta chain, putative [Ixodes scapularis]	1	auto	0	83.92999768	QLGDTAR	iTRAQ4plex@N-term		0.000823676	903.4904785	452.7525	903.489563	452.7520752	2	10	5.1.1.241.1	0	-1	-1			0.9823611	1.742762	0.5242183	2.119167	0.4886736	2.057309									6651.28	79.39	6222.77	79.02	3481.91	60.97	3455.36	57.9
2	241.78	241.83	68.4400022	62.88999915	53.67000103	gi|241690317	spectrin beta chain, putative [Ixodes scapularis]	0	auto - shared MS/MS	0	80.95999956	QLGDTAR	iTRAQ4plex@N-term		0.000396431	903.4900513	452.7523	903.489563	452.7520752	2	10	5.1.1.665.1	0	-1	-1			0.975875	1.410828	0.5923123	1.637765	0.5911382	1.573043									10200.53	98.32	9480.35	97.67	6033.56	79.89	6410.34	79.69
2	241.78	241.83	68.4400022	62.88999915	53.67000103	gi|241690317	spectrin beta chain, putative [Ixodes scapularis]	0	auto - shared MS/MS	0	64.95000124	QLGDTAR	iTRAQ4plex@N-term		0.000396431	903.4900513	452.7523	903.489563	452.7520752	2	10	5.1.1.712.1	0	-1	-1			1.0019	1.445556	0.6489035	1.63973	0.6921266	1.545563									9581.83	95.31	9142.82	95.9	6209.1	80.94	7050.23	83.4
2	241.78	241.83	68.4400022	62.88999915	53.67000103	gi|241690317	spectrin beta chain, putative [Ixodes scapularis]	0	auto - shared MS/MS	0	54.11000252	QLGDTAR	iTRAQ4plex@N-term		0.000213326	903.4898682	452.7522	903.489563	452.7520752	2	9	5.1.1.618.1	0	-1	-1			1.00002	1.43961	0.6132678	1.661793	0.5738335	1.625219									9665.34	95.72	9205.2	96.18	5919.26	78.99	5896.2	75.98
2	241.78	241.83	68.4400022	62.88999915	53.67000103	gi|241690317	spectrin beta chain, putative [Ixodes scapularis]	0	auto - shared MS/MS	0	43.34999919	QLGDTAR	iTRAQ4plex@N-term		0.000640571	903.4902954	452.7524	903.489563	452.7520752	2	10	5.1.1.951.1	0	-1	-1			0.9548185	1.26164	0.7472732	1.343256	0.7396121	1.300353									12951.93	110.76	11777.76	109.25	9665.27	100.12	10183.75	99.76
2	241.78	241.83	68.4400022	62.88999915	53.67000103	gi|241690317	spectrin beta chain, putative [Ixodes scapularis]	0	auto - low confidence	0	0	QLGDTAR	iTRAQ4plex@N-term		0.00129351	903.4908447	452.7527	903.489563	452.7520752	2	6	7.1.1.911.1	0	-1	-1			1.019418	0.7913544	0.7785152	0.8492071	0.8295671	0.8021777									31735.16	173.49	30810.61	176.29	24672.2	160.33	27987.33	164.3
2	241.78	241.83	68.4400022	62.88999915	53.67000103	gi|241690317	spectrin beta chain, putative [Ixodes scapularis]	1	auto	0	99.00000095	QLLHVEHPNSEQVLEK	Gln->pyro-Glu@N-term; iTRAQ4plex(K)@16		-0.00096464	2026.05957	676.3605	2026.060547	676.3607788	3	16	9.1.1.3997.1	0	-1	-1			1.013919	0.5551594	0.9093875	0.5664834	0.8963869	0.5503563									64822.05	247.95	62594.08	251.85	58866.99	245.97	61771.41	244.43
2	241.78	241.83	68.4400022	62.88999915	53.67000103	gi|241690317	spectrin beta chain, putative [Ixodes scapularis]	1	auto	0	96.96999788	QLLHVEHPNSEQVLEK	iTRAQ4plex@N-term; iTRAQ4plex(K)@16		-0.00235777	2187.187012	547.804	2187.189209	547.8045654	4	12	9.1.1.3129.1	0	-1	-1			1.037522	0.2861312	0.9414856	0.2908052	0.8647703	0.2928199									241022	478.23	238156	490.98	226605.6	481.76	221578.1	477.16
2	241.78	241.83	68.4400022	62.88999915	53.67000103	gi|241690317	spectrin beta chain, putative [Ixodes scapularis]	0	auto - low confidence	0	0	QNALNQSWAALR	iTRAQ4plex@N-term		0.033148699	1514.840698	758.4276	1514.807617	758.4110718	2	6	11.1.1.5567.1	0	-1	-1			1.067145	0.339084	1.118485	0.3316409	1.162511	0.3268238									169626.5	401.72	172395	418.36	189462.8	439.86	209633	472.15
2	241.78	241.83	68.4400022	62.88999915	53.67000103	gi|241690317	spectrin beta chain, putative [Ixodes scapularis]	0	auto - low confidence	0	0	QNALNQSWAALR	iTRAQ4plex@N-term		0.033595301	1514.841064	505.9543	1514.807617	505.9431152	3	5	11.1.1.5596.1	0	-1	-1			1.010563	0.9837392	1.118052	0.9467354	1.160472	0.9179319									20754.85	140.29	19975.16	142.77	23172.98	153.61	25604.92	159.02
2	241.78	241.83	68.4400022	62.88999915	53.67000103	gi|241690317	spectrin beta chain, putative [Ixodes scapularis]	1	auto	0	99.00000095	QNSMSDELGR	iTRAQ4plex@N-term		-0.0127566	1279.582031	640.7983	1279.594849	640.8046875	2	15	5.1.1.1656.1	0	-1	-1			0.9749866	0.5967141	0.8371682	0.6170442	0.844417	0.6011266									57300.92	233.04	53206.86	232.33	47904.29	222.3	51438.44	227.7
2	241.78	241.83	68.4400022	62.88999915	53.67000103	gi|241690317	spectrin beta chain, putative [Ixodes scapularis]	0	auto - discordant peptide type	0	20.56999952	QNSMSDELGR	iTRAQ4plex@N-term; Deamidated(N)@2		0.0238229	1280.602661	641.3086	1280.578857	641.2966919	2	9	3.1.1.1698.1	0	-1	-1			0.9350289	0.5889025	0.5772904	0.6809608	0.5907136	0.6651676									59985.22	238.32	53416.65	232.2	34581.09	191.25	37669.55	200.96
2	241.78	241.83	68.4400022	62.88999915	53.67000103	gi|241690317	spectrin beta chain, putative [Ixodes scapularis]	1	auto	0	97.94999957	QVDELQNQATYLQK	Gln->pyro-Glu@N-term; iTRAQ4plex(K)@14		-0.0204923	1803.891846	902.9532	1803.912476	902.963501	2	12	10.1.1.4169.1	0	-1	-1			0.9938349	1.25279	0.9626614	1.249705	0.9492907	1.226892									12885.03	110.52	12195.71	111.36	12386.8	112.58	13003.31	114.07
2	241.78	241.83	68.4400022	62.88999915	53.67000103	gi|241690317	spectrin beta chain, putative [Ixodes scapularis]	1	auto	0	97.0600009	QVDELQNQATYLQK	iTRAQ4plex@N-term; iTRAQ4plex(K)@14		0.00277272	1965.043945	656.0219	1965.041138	656.0209961	3	12	9.1.1.3741.1	0	-1	-1			1.00364	0.421369	0.8101473	0.444078	0.814687	0.4274402									113013.9	327.46	108023.3	330.48	91431.53	307.69	97879.53	307.58
2	241.78	241.83	68.4400022	62.88999915	53.67000103	gi|241690317	spectrin beta chain, putative [Ixodes scapularis]	0	auto - low confidence	0	0	RILEK	iTRAQ4plex@N-term; iTRAQ4plex(K)@5	cleaved Q-R@N-term; missed R-I@1	-0.0107754	945.6106567	473.8126	945.62146	473.8180237	2	5	10.1.1.2443.1	0	-1	-1			1.034667	0.2025421	1.172755	0.1938561	1.192052	0.1931659									485454.9	681.43	478362.3	698.47	568533.8	760.15	615195.6	816.37
[truncated: 73,815 more rows]
