# Supplementary material for: An O-Methyltransferase Is Required for Infection of Tick Cells by Anaplasma phagocytophilum
Source: PLoS Pathog. 2015 Nov 6;11(11):e1005248. doi: 10.1371/journal.ppat.1005248 (PMC4636158; doi:10.1371/journal.ppat.1005248)
Supplement: S4 Text — (TXT) [file ppat.1005248.s013.txt]

N	Unused	Total	%Cov	%Cov(50)	%Cov(95)	Accessions	Names	Used	Annotation	Contrib	Conf	Sequence	Modifications	Cleavages	dMass	Prec MW	Prec m/z	Theor MW	Theor m/z	Theor z	Sc	Spectrum	Time	PrecursorSignal	PrecursorElution			115:114	%Err 115:114	116:114	%Err 116:114	117:114	%Err 117:114									Area 114	Err 114	Area 115	Err 115	Area 116	Err 116	Area 117	Err 117
1	199.78	199.78	65.78999758	53.63000035	44.76000071	gi|241997714	spectrin alpha chain, putative [Ixodes scapularis]	1	auto	2	99.00000095	ADVVESWIADKETHVR	iTRAQ4plex@N-term; iTRAQ4plex(K)@11	missed K-E@11	-0.00463594	2142.126465	536.5389	2142.131348	536.5401001	4	15	2.1.1.5934.1	0	-1	-1			0.9438967	0.3400368	0.7755364	0.3508406	0.7254477	0.3478346									173177.1	405.23	166322.9	410.35	150335.7	392.99	146848.9	377.93
1	199.78	199.78	65.78999758	53.63000035	44.76000071	gi|241997714	spectrin alpha chain, putative [Ixodes scapularis]	1	auto	2	99.00000095	AIISADELAK	iTRAQ4plex@N-term; iTRAQ4plex(K)@10		4.49E-05	1317.774902	659.8947	1317.77478	659.8946533	2	17	13.1.1.4408.1	0	-1	-1			0.9591407	0.2266425	0.7928851	0.2333696	0.7401493	0.2503449									390598.6	615.44	381197.5	621.02	346665.3	596.78	337927.9	657.41
1	199.78	199.78	65.78999758	53.63000035	44.76000071	gi|241997714	spectrin alpha chain, putative [Ixodes scapularis]	1	auto	2	99.00000095	AITSGDRPYVTADELYANLTK	iTRAQ4plex@N-term; iTRAQ4plex(K)@21		0.000223339	2585.358398	862.7934	2585.358154	862.7932739	3	21	3.1.1.6331.1	0	-1	-1			1.063598	0.4466132	0.8844467	0.4592652	0.8494115	0.4557837									94520.14	300.58	102291.4	320.77	93576.2	310.07	93846.16	306.42
1	199.78	199.78	65.78999758	53.63000035	44.76000071	gi|241997714	spectrin alpha chain, putative [Ixodes scapularis]	1	auto	2	99.00000095	AQQLGSAHEVQR	iTRAQ4plex@N-term		-0.000306956	1466.770874	489.9309	1466.771118	489.9309998	3	17	11.1.1.1600.1	0	-1	-1			1.09066	0.2651264	0.6815453	0.297447	0.6947378	0.291388									263194.7	500.35	292081.1	539.77	200789.6	459.34	213733.2	471.99
1	199.78	199.78	65.78999758	53.63000035	44.76000071	gi|241997714	spectrin alpha chain, putative [Ixodes scapularis]	1	auto	2	99.00000095	ASAFNSWFENAEEDLTDPVR	iTRAQ4plex@N-term		-0.00566563	2441.119385	1221.567	2441.125732	1221.57019	2	19	2.1.1.8734.1	0	-1	-1			0.9974546	1.131405	0.7454916	1.202871	0.7908159	1.16126									15165.48	119.99	15391.69	124.48	12655.18	114.66	14018.63	119.16
1	199.78	199.78	65.78999758	53.63000035	44.76000071	gi|241997714	spectrin alpha chain, putative [Ixodes scapularis]	1	auto	2	99.00000095	CAGSEDAVQAR	iTRAQ4plex@N-term; Methylthio(C)@1		-0.0013807	1295.570679	648.7926	1295.572021	648.7932739	2	18	10.1.1.1983.1	0	-1	-1			1.120042	0.3735206	0.8962905	0.388298	0.8699636	0.3962968									131282.1	353.59	149615.5	387.2	131711.5	368.4	133499.8	388.09
1	199.78	199.78	65.78999758	53.63000035	44.76000071	gi|241997714	spectrin alpha chain, putative [Ixodes scapularis]	1	auto	2	99.00000095	CNSVEEIR	iTRAQ4plex@N-term; Methylthio(C)@1		-0.00392385	1138.519531	570.267	1138.523315	570.2689209	2	14	12.1.1.3288.1	0	-1	-1			1.120038	0.2987434	1.075457	0.2956362	1.021441	0.295122									206123	443.8	234907.2	486.49	248135.5	502.7	246101.1	496.73
1	199.78	199.78	65.78999758	53.63000035	44.76000071	gi|241997714	spectrin alpha chain, putative [Ixodes scapularis]	1	auto	2	99.00000095	DADEIENWIAEK	iTRAQ4plex@N-term; iTRAQ4plex(K)@12		0.00160075	1719.857422	860.936	1719.855957	860.9352417	2	18	11.1.1.6361.1	0	-1	-1			0.977312	0.4034092	0.8220158	0.413661	0.822156	0.4128492									120797.4	338.6	120123.4	348.5	111149.4	338.13	116087.6	351.87
1	199.78	199.78	65.78999758	53.63000035	44.76000071	gi|241997714	spectrin alpha chain, putative [Ixodes scapularis]	1	auto	2	99.00000095	DADETITWITEKDVVLSSDDYGR	iTRAQ4plex@N-term; iTRAQ4plex(K)@12	missed K-D@12	-0.00165589	2915.426514	729.8639	2915.427979	729.8642578	4	18	13.1.1.7183.1	0	-1	-1			1.142224	1.001924	1.214443	0.9675387	1.191021	0.9597283									18154.81	131.56	21099.88	145.99	24679.61	158.22	25274.66	159.04
1	199.78	199.78	65.78999758	53.63000035	44.76000071	gi|241997714	spectrin alpha chain, putative [Ixodes scapularis]	1	auto	2	99.00000095	DCEQAENWMGSR	iTRAQ4plex@N-term; Methylthio(C)@2		-0.000741742	1614.633911	808.3242	1614.634644	808.324646	2	18	13.1.1.4825.1	0	-1	-1			0.7915497	0.271041	0.4883958	0.30906	0.5055978	0.3198932									301374.5	535.3	242729	496.94	164758.5	416.71	178108.9	473.86
1	199.78	199.78	65.78999758	53.63000035	44.76000071	gi|241997714	spectrin alpha chain, putative [Ixodes scapularis]	1	auto	2	99.00000095	DDALLADDCGHDLR	iTRAQ4plex@N-term; Methylthio(C)@9		-0.000641782	1717.751587	573.5911	1717.752197	573.5913086	3	18	9.1.1.4702.1	0	-1	-1			1.012474	2.24789	0.9179793	2.25575	0.8913327	2.218987									3822.72	60.26	3938.16	63.11	3928.03	63.38	3982.78	62.2
1	199.78	199.78	65.78999758	53.63000035	44.76000071	gi|241997714	spectrin alpha chain, putative [Ixodes scapularis]	1	auto	2	99.00000095	DIADEESWIK	iTRAQ4plex@N-term; iTRAQ4plex(K)@10		0.000599032	1492.766113	747.3903	1492.765259	747.3899536	2	16	9.1.1.4474.1	0	-1	-1			0.9910254	1.422171	0.8965999	1.428015	0.8905088	1.399288									9656.89	95.74	9737.76	99.29	9691.82	99.61	10051.93	99.26
1	199.78	199.78	65.78999758	53.63000035	44.76000071	gi|241997714	spectrin alpha chain, putative [Ixodes scapularis]	1	auto	2	99.00000095	DIADEESWIKEK	iTRAQ4plex@N-term; iTRAQ4plex(K)@10; iTRAQ4plex(K)@12	missed K-E@10	-0.0027022	1894.002319	632.3414	1894.004883	632.3422241	3	17	9.1.1.4381.1	0	-1	-1			0.9595193	1.265913	0.6632608	1.380061	0.6759707	1.327716									12356.34	108.27	12063.7	110.22	9173.68	97.81	9763.19	97.39
1	199.78	199.78	65.78999758	53.63000035	44.76000071	gi|241997714	spectrin alpha chain, putative [Ixodes scapularis]	1	auto	2	99.00000095	DKEQVAQVQEVGEDLEQVEVLQK	iTRAQ4plex@N-term; iTRAQ4plex(K)@2; iTRAQ4plex(K)@23	missed K-E@2	0.000929222	3071.63623	1024.886	3071.635254	1024.88562	3	18	11.1.1.6496.1	0	-1	-1			0.9541615	0.8223213	0.8946766	0.8165179	0.8434893	0.8149634									29522.65	167.48	28662.51	170.63	29565.88	173.63	29107.77	170.31
1	199.78	199.78	65.78999758	53.63000035	44.76000071	gi|241997714	spectrin alpha chain, putative [Ixodes scapularis]	1	auto	2	99.00000095	DLAALEDK	iTRAQ4plex@N-term; iTRAQ4plex(K)@8		-0.0004286	1161.648071	581.8313	1161.648438	581.831543	2	14	10.1.1.3347.1	0	-1	-1			0.9865981	0.5646917	0.8883553	0.5675309	0.8495501	0.5671892									61393.31	241.39	61630.87	249.8	61048.8	249.85	60965.48	249.22
1	199.78	199.78	65.78999758	53.63000035	44.76000071	gi|241997714	spectrin alpha chain, putative [Ixodes scapularis]	1	auto	2	99.00000095	DLAALEDKVMTLGQEADR	iTRAQ4plex@N-term; iTRAQ4plex(K)@8	missed K-V@8	0.000634822	2262.177734	755.0665	2262.177002	755.0662231	3	21	3.1.1.7713.1	0	-1	-1			1.054297	0.362738	0.575441	0.4269386	0.6081905	0.425735									142850.5	368.49	153243.4	390.81	92013.61	313.03	101553.6	343.95
1	199.78	199.78	65.78999758	53.63000035	44.76000071	gi|241997714	spectrin alpha chain, putative [Ixodes scapularis]	1	auto	2	99.00000095	DLAALGDR	iTRAQ4plex@N-term		0.00123175	973.5326538	487.7736	973.5314331	487.7730103	2	13	12.1.1.3141.1	0	-1	-1			0.9904127	0.2496949	0.9338413	0.2478281	0.9152254	0.2509252									313583.9	545.57	316014.5	566	327790.5	578.53	335471.7	606.59
1	199.78	199.78	65.78999758	53.63000035	44.76000071	gi|241997714	spectrin alpha chain, putative [Ixodes scapularis]	1	auto	2	99.00000095	DLASVQNLTK	iTRAQ4plex@N-term; iTRAQ4plex(K)@10		-0.000276318	1375.79126	688.9029	1375.791504	688.9030151	2	17	2.1.1.3967.1	0	-1	-1			0.9499329	0.3483629	1.098443	0.3271713	1.077705	0.3274505									165465.5	396.29	159932.7	404.59	203448.5	453.47	208440.1	465.45
1	199.78	199.78	65.78999758	53.63000035	44.76000071	gi|241997714	spectrin alpha chain, putative [Ixodes scapularis]	1	auto	2	99.00000095	DLEDSLQAHQYFADANEAESWMK	iTRAQ4plex@N-term; iTRAQ4plex(K)@23		-0.00408394	2985.365479	996.1291	2985.369385	996.1304321	3	18	13.1.1.6861.1	0	-1	-1			0.9927483	0.6665562	0.7788109	0.6971615	0.7197767	0.6933961									43883.58	204.36	44328	211.4	38256.34	198.48	36921.03	189.68
1	199.78	199.78	65.78999758	53.63000035	44.76000071	gi|241997714	spectrin alpha chain, putative [Ixodes scapularis]	1	auto	2	99.00000095	DLGDSLDSVESLLK	iTRAQ4plex@N-term; iTRAQ4plex(K)@14		0.00176796	1777.957031	889.9858	1777.955322	889.9849243	2	22	14.1.1.7793.1	0	-1	-1			0.9807677	0.3500826	0.8091554	0.3611383	0.8269272	0.3685922									160140.1	390.09	159809.7	401.82	145044.6	386.71	154789.5	428.19
1	199.78	199.78	65.78999758	53.63000035	44.76000071	gi|241997714	spectrin alpha chain, putative [Ixodes scapularis]	0	auto - discordant peptide type	2	99.00000095	DLNGLADSLVDSGQFHSGPIQEK	iTRAQ4plex@N-term; Deamidated(N)@3; iTRAQ4plex(K)@23		-0.00179559	2715.357666	906.1265	2715.359619	906.1271362	3	21	13.1.1.6064.1	0	-1	-1			1.02764	0.5861362	0.7792091	0.6197582	0.7868484	0.6105213									55727.66	230.46	58270.53	242.04	48606.49	224.37	51254.96	230.2
1	199.78	199.78	65.78999758	53.63000035	44.76000071	gi|241997714	spectrin alpha chain, putative [Ixodes scapularis]	1	auto	2	99.00000095	DLSSVQTLLTK	iTRAQ4plex@N-term; iTRAQ4plex(K)@11		-0.000438549	1491.874634	746.9446	1491.875244	746.9448853	2	19	5.1.1.5032.1	0	-1	-1			0.9752798	0.3618708	0.8810744	0.3634488	0.8770055	0.3582455									150478.9	377.98	149328.2	388.99	148408.1	389.84	154259.5	394.03
1	199.78	199.78	65.78999758	53.63000035	44.76000071	gi|241997714	spectrin alpha chain, putative [Ixodes scapularis]	1	auto	2	99.00000095	DLVSVQTLQR	iTRAQ4plex@N-term		-0.0010781	1301.741455	651.878	1301.742554	651.87854	2	14	2.1.1.4143.1	0	-1	-1			0.952295	0.4866538	0.3775604	0.652409	0.3999893	0.6135998									83513.94	281.44	80922.16	284.11	35295.13	197.17	39046.43	200.22
1	199.78	199.78	65.78999758	53.63000035	44.76000071	gi|241997714	spectrin alpha chain, putative [Ixodes scapularis]	1	auto	2	99.00000095	DMASQEFR	iTRAQ4plex@N-term		0.0101082	1126.530029	564.2723	1126.519897	564.2672119	2	13	9.1.1.2574.1	0	-1	-1			1.003663	0.4695843	1.015229	0.4576606	1.043709	0.4488903									88171.62	289.42	90043.79	302.37	100198.7	319.55	107567.8	329.37
1	199.78	199.78	65.78999758	53.63000035	44.76000071	gi|241997714	spectrin alpha chain, putative [Ixodes scapularis]	1	auto	2	99.00000095	DTEQADTWMAK	iTRAQ4plex@N-term; iTRAQ4plex(K)@11		0.000244108	1582.754517	792.3845	1582.75415	792.3843384	2	15	10.1.1.3229.1	0	-1	-1			0.9418315	0.5492985	0.9340416	0.5372171	0.9480426	0.5230744									66647.23	251.39	63869.32	255.04	69681.53	266.55	73855.69	267.65
1	199.78	199.78	65.78999758	53.63000035	44.76000071	gi|241997714	spectrin alpha chain, putative [Ixodes scapularis]	1	auto	2	99.00000095	DVAGAEALLER	iTRAQ4plex@N-term		0.000525308	1286.695923	644.3552	1286.69519	644.3548584	2	18	12.1.1.4952.1	0	-1	-1			0.9924965	0.1789006	0.7436835	0.1899921	0.7671608	0.1924649									609740.6	762.8	615759.4	787.47	507577.8	725.79	546771.1	799.71
1	199.78	199.78	65.78999758	53.63000035	44.76000071	gi|241997714	spectrin alpha chain, putative [Ixodes scapularis]	1	auto	2	99.00000095	DVEDEEAWIR	iTRAQ4plex@N-term		-0.00138279	1404.662842	703.3387	1404.664307	703.3394165	2	16	7.1.1.3578.1	0	-1	-1			1.007848	1.404646	0.7725171	1.480915	0.7817293	1.446122									9787.62	96.4	10037.12	100.52	8463.59	93.6	8943.5	94.7
1	199.78	199.78	65.78999758	53.63000035	44.76000071	gi|241997714	spectrin alpha chain, putative [Ixodes scapularis]	1	auto	2	99.00000095	DVVLSSDDYGR	iTRAQ4plex@N-term		-0.00348278	1368.660889	685.3377	1368.664307	685.3394165	2	14	9.1.1.3313.1	0	-1	-1			0.8575735	0.932896	0.8145566	0.9218178	0.8433896	0.9375122									24347.2	151.8	21245.03	147.43	22199.32	150.73	24002.21	168.05
1	199.78	199.78	65.78999758	53.63000035	44.76000071	gi|241997714	spectrin alpha chain, putative [Ixodes scapularis]	1	auto	2	99.00000095	EAFLGSEDMGGDNVEALIK	iTRAQ4plex@N-term; iTRAQ4plex(K)@19		-0.000771108	2282.133789	761.7185	2282.134277	761.71875	3	21	12.1.1.6836.1	0	-1	-1			0.969298	0.4585328	0.8682582	0.4614289	0.832286	0.4615853									94241.12	299.83	92946.86	306.91	91592.24	306.11	91682.62	306.61
1	199.78	199.78	65.78999758	53.63000035	44.76000071	gi|241997714	spectrin alpha chain, putative [Ixodes scapularis]	1	auto	2	99.00000095	EELNEAWNK	iTRAQ4plex@N-term; iTRAQ4plex(K)@9		-0.000831513	1419.723022	710.8688	1419.723755	710.8691406	2	13	10.1.1.3167.1	0	-1	-1			0.9567297	0.6539079	0.9561655	0.638237	0.9394822	0.6311129									46647.81	210.42	45410.62	214.98	49926.8	225.43	51226.4	226.11
1	199.78	199.78	65.78999758	53.63000035	44.76000071	gi|241997714	spectrin alpha chain, putative [Ixodes scapularis]	1	auto	2	99.00000095	ERDVELAK	iTRAQ4plex@N-term; iTRAQ4plex(K)@8	missed R-D@2	0.000355961	1246.712769	416.5782	1246.712524	416.5780945	3	13	8.1.1.2648.1	0	-1	-1			1.037321	0.6830326	0.8109136	0.715781	0.8346748	0.7000876									40792.06	196.89	43055.23	208.08	37027.09	195.71	39798.52	201.82
1	199.78	199.78	65.78999758	53.63000035	44.76000071	gi|241997714	spectrin alpha chain, putative [Ixodes scapularis]	1	auto	2	99.00000095	GVCQAGENMVADGHFAHEEINK	iTRAQ4plex@N-term; Methylthio(C)@3; iTRAQ4plex(K)@22		-0.0091441	2689.220215	673.3123	2689.229004	673.3145142	4	16	13.1.1.5365.1	0	-1	-1			0.9844211	0.7370569	1.147124	0.6922606	1.16317	0.6863713									36244.18	185.46	36304.14	192.59	46539.11	216.99	49278.25	225.43
1	199.78	199.78	65.78999758	53.63000035	44.76000071	gi|241997714	spectrin alpha chain, putative [Ixodes scapularis]	1	auto	2	99.00000095	GVCQAGENMVADGHFAHEEINKR	iTRAQ4plex@N-term; Methylthio(C)@3; iTRAQ4plex(K)@22	missed K-R@22	0.00452456	2845.334717	570.0742	2845.330078	570.0733032	5	15	14.1.1.4882.1	0	-1	-1			0.9516546	0.3670463	0.777047	0.3800994	0.8530272	0.3597494									147964.3	374.6	143275.9	380.77	128698.5	364.88	147534.6	377.08
1	199.78	199.78	65.78999758	53.63000035	44.76000071	gi|241997714	spectrin alpha chain, putative [Ixodes scapularis]	1	auto	2	99.00000095	GVLLSLWEER	iTRAQ4plex@N-term		0.000167768	1344.752441	673.3835	1344.752319	673.3834229	2	15	11.1.1.7675.1	0	-1	-1			1.009279	0.305826	0.7783827	0.3217885	0.78407	0.3538164									207553.4	446.57	213146.5	463.25	180839.2	432.71	190221.1	534.29
1	199.78	199.78	65.78999758	53.63000035	44.76000071	gi|241997714	spectrin alpha chain, putative [Ixodes scapularis]	1	auto	2	99.00000095	HANALHQWLTDTR	iTRAQ4plex@N-term		-0.00179274	1705.875366	569.6324	1705.877075	569.6329346	3	15	10.1.1.3466.1	0	-1	-1			1.43721	0.725181	1.280465	0.7326053	1.214274	0.7328396									31142.63	172.75	45542.04	212.73	44636.74	213.61	44202.41	211.69
1	199.78	199.78	65.78999758	53.63000035	44.76000071	gi|241997714	spectrin alpha chain, putative [Ixodes scapularis]	1	auto	2	99.00000095	HLDDTASR	iTRAQ4plex@N-term		0.000671325	1057.528076	529.7713	1057.527466	529.7709961	2	12	7.1.1.722.1	0	-1	-1			0.984292	0.9558537	0.6708195	1.045667	0.6544286	1.027895									21372.18	142.42	21404.73	146.68	16048.11	129.32	16348.77	127.95
1	199.78	199.78	65.78999758	53.63000035	44.76000071	gi|241997714	spectrin alpha chain, putative [Ixodes scapularis]	1	auto	2	99.00000095	HQAFEAELAANADR	iTRAQ4plex@N-term		0.00272966	1685.827026	843.9208	1685.824341	843.9194336	2	21	11.1.1.3612.1	0	-1	-1			0.9859553	0.5641604	0.8048841	0.5837153	0.8158073	0.5754283									61454.72	241.56	61652.32	249.5	55367.89	238.93	58602.59	246.28
1	199.78	199.78	65.78999758	53.63000035	44.76000071	gi|241997714	spectrin alpha chain, putative [Ixodes scapularis]	1	auto	2	99.00000095	HQLVEADILAHEDR	iTRAQ4plex@N-term		-0.000434663	1788.923706	448.2382	1788.924072	448.2382813	4	15	12.1.1.3918.1	0	-1	-1			1.035991	0.5092493	0.9795038	0.5054811	0.9676583	0.4958054									73786.3	265.34	77780.11	280.46	80900.5	287.39	83458.73	284.87
1	199.78	199.78	65.78999758	53.63000035	44.76000071	gi|241997714	spectrin alpha chain, putative [Ixodes scapularis]	1	auto	2	99.00000095	HQNFIQELNANR	iTRAQ4plex@N-term		-0.00567814	1626.829224	543.2837	1626.834839	543.2855835	3	12	3.1.1.3955.1	0	-1	-1			1.047874	0.3386119	0.9736874	0.337771	0.968212	0.3343424									165520.8	396.64	176481.3	422.21	180402	429.44	187325.5	436.76
1	199.78	199.78	65.78999758	53.63000035	44.76000071	gi|241997714	spectrin alpha chain, putative [Ixodes scapularis]	1	auto	2	99.00000095	HYAVDEVKEK	iTRAQ4plex@N-term; iTRAQ4plex(K)@8; iTRAQ4plex(K)@10	missed K-E@8	0.0023062	1648.91748	550.6464	1648.915039	550.6456299	3	15	10.1.1.1944.1	0	-1	-1			1.02425	0.4294108	0.8282607	0.4452939	0.8078295	0.4366997									103922.4	314.18	108305.9	330.28	96348.65	315	98130.25	309.24
1	199.78	199.78	65.78999758	53.63000035	44.76000071	gi|241997714	spectrin alpha chain, putative [Ixodes scapularis]	1	auto	2	99.00000095	IQSVLAMGQNLIDKR	iTRAQ4plex@N-term; iTRAQ4plex(K)@14	missed K-R@14	-0.000686647	1973.132813	658.7182	1973.133545	658.7184448	3	15	12.1.1.7374.1	0	-1	-1			1.597164	0.631269	1.450113	0.6352896	1.404056	0.62981									39475.59	195.05	64152.73	252.05	64076.67	255.87	64786.87	253.02
1	199.78	199.78	65.78999758	53.63000035	44.76000071	gi|241997714	spectrin alpha chain, putative [Ixodes scapularis]	1	auto	2	99.00000095	IQTQIEDLNQK	iTRAQ4plex@N-term; iTRAQ4plex(K)@11		0.000376706	1616.898071	809.4563	1616.897705	809.4561157	2	17	13.1.1.4152.1	0	-1	-1			1.024753	0.3102326	0.8031099	0.324852	0.8187546	0.3271778									199361	436.01	207872.2	457.38	179219.2	430.49	190795.4	464.28
1	199.78	199.78	65.78999758	53.63000035	44.76000071	gi|241997714	spectrin alpha chain, putative [Ixodes scapularis]	0	auto - discordant peptide type	2	99.00000095	KASAFNSWFENAEEDLTDPVR	iTRAQ4plex@N-term; iTRAQ4plex(K)@1; Deamidated(N)@11	missed K-A@1	0.000130851	2714.306641	905.7762	2714.306641	905.7761841	3	15	2.1.1.8435.1	0	-1	-1			0.9562327	1.526129	0.9830883	1.478576	0.9924792	1.442016									8568.27	90.15	8336.69	92.16	9428.77	97.95	9940.05	98.02
1	199.78	199.78	65.78999758	53.63000035	44.76000071	gi|241997714	spectrin alpha chain, putative [Ixodes scapularis]	1	auto	2	99.00000095	KCAGSEDAVQAR	iTRAQ4plex@N-term; iTRAQ4plex(K)@1; Methylthio(C)@2	missed K-C@1	-0.00130256	1567.7677	523.5965	1567.769043	523.5969238	3	15	12.1.1.1778.1	0	-1	-1			0.9738607	0.2903488	0.9309739	0.2869076	0.8909718	0.2834242									234072.8	471.27	231944.8	485.24	243925.9	498.59	243774.8	486.29
1	199.78	199.78	65.78999758	53.63000035	44.76000071	gi|241997714	spectrin alpha chain, putative [Ixodes scapularis]	1	auto	2	99.00000095	KHQLVEADILAHEDR	iTRAQ4plex@N-term; iTRAQ4plex(K)@1	missed K-H@1	-0.00244493	2061.118652	516.2869	2061.121094	516.2875366	4	14	13.1.1.3303.1	0	-1	-1			0.9340423	0.4089153	1.41151	0.3599093	1.280537	0.3875447									121922.8	339.98	115874.6	346.57	192636.2	438.34	182495	491.16
1	199.78	199.78	65.78999758	53.63000035	44.76000071	gi|241997714	spectrin alpha chain, putative [Ixodes scapularis]	1	auto	2	99.00000095	KLEIIQEWTR	iTRAQ4plex@N-term; iTRAQ4plex(K)@1	missed K-L@1	-0.000994963	1602.932739	535.3182	1602.933716	535.3185425	3	14	5.1.1.4953.1	0	-1	-1			1.070352	0.3175522	1.010329	0.3152955	0.9208333	0.3216878									187210	424.16	203888.5	453.65	211719.7	464.23	201504.1	460.16
1	199.78	199.78	65.78999758	53.63000035	44.76000071	gi|241997714	spectrin alpha chain, putative [Ixodes scapularis]	1	auto	2	99.00000095	KLLVGSDDYGR	iTRAQ4plex@N-term; iTRAQ4plex(K)@1	missed K-L@1	-0.00214085	1509.837402	504.2864	1509.839478	504.2871094	3	13	2.1.1.2949.1	0	-1	-1			0.9813145	0.1968872	1.10455	0.1864215	1.073897	0.1840435									508456.6	694.63	507690.6	719.79	628649.7	797.4	638249.6	787.1
1	199.78	199.78	65.78999758	53.63000035	44.76000071	gi|241997714	spectrin alpha chain, putative [Ixodes scapularis]	1	auto	2	99.00000095	LDAELGAHEPAIQAVQEAGHK	iTRAQ4plex@N-term; iTRAQ4plex(K)@21		0.00156369	2471.30249	618.8329	2471.30127	618.8325806	4	20	13.1.1.4882.1	0	-1	-1			0.9578087	0.4954939	0.8715747	0.4967179	0.9048203	0.483509									81223.73	278.22	79158.7	283.41	79242.27	285.05	85905.16	293.15
1	199.78	199.78	65.78999758	53.63000035	44.76000071	gi|241997714	spectrin alpha chain, putative [Ixodes scapularis]	1	auto	2	99.00000095	LFGAHEIQR	iTRAQ4plex@N-term		-0.00180432	1213.667114	607.8408	1213.668945	607.8417358	2	14	4.1.1.2706.1	0	-1	-1			1.002519	0.4113947	0.7323996	0.4400751	0.7238326	0.4337234									114444.1	329.89	116740.9	342.66	93823.36	311.99	96829.04	313.8
1	199.78	199.78	65.78999758	53.63000035	44.76000071	gi|241997714	spectrin alpha chain, putative [Ixodes scapularis]	1	auto	2	99.00000095	LGEMNNIASK	iTRAQ4plex@N-term; iTRAQ4plex(K)@10		-0.00195652	1363.735229	682.8749	1363.737305	682.8759155	2	16	14.1.1.3568.1	0	-1	-1			0.9999266	0.2692601	0.7530874	0.2853682	0.744368	0.2982646									267778	504.89	272445.7	523.71	225730.2	483.53	232989.6	538.46
1	199.78	199.78	65.78999758	53.63000035	44.76000071	gi|241997714	spectrin alpha chain, putative [Ixodes scapularis]	1	auto	2	99.00000095	LGSIADQWEHLTTK	iTRAQ4plex@N-term; iTRAQ4plex(K)@14		-2.20E-05	1886.013916	629.6786	1886.01416	629.6786499	3	15	5.1.1.5470.1	0	-1	-1			1.090402	0.3861474	0.8560113	0.403518	0.7924079	0.4078173									124415.4	344.01	138037.7	372.08	119212.9	350.36	115238.4	345.45
1	199.78	199.78	65.78999758	53.63000035	44.76000071	gi|241997714	spectrin alpha chain, putative [Ixodes scapularis]	1	auto	2	99.00000095	LLDSYDLQR	iTRAQ4plex@N-term		0.00170839	1265.675415	633.845	1265.673706	633.8441772	2	12	2.1.1.4751.1	0	-1	-1			0.965371	0.2090103	0.4581257	0.2603446	0.4767825	0.2527209									450915.2	655.36	442920.8	665.29	231232.5	499.46	251298.1	519.55
1	199.78	199.78	65.78999758	53.63000035	44.76000071	gi|241997714	spectrin alpha chain, putative [Ixodes scapularis]	1	auto	2	99.00000095	LLVGSDDYGR	iTRAQ4plex@N-term		-0.00428416	1237.638306	619.8264	1237.642456	619.8284912	2	12	2.1.1.3793.1	0	-1	-1			0.9020703	0.4301696	0.7568144	0.4411621	0.7321735	0.447955									111018	324.34	101899.2	321.74	94048.61	310.89	95012.68	322.64
1	199.78	199.78	65.78999758	53.63000035	44.76000071	gi|241997714	spectrin alpha chain, putative [Ixodes scapularis]	1	auto	2	99.00000095	LMAESNLGVPEIEQR	iTRAQ4plex@N-term		0.00580683	1828.953247	915.4839	1828.94751	915.4810181	2	21	2.1.1.5744.1	0	-1	-1			0.9932812	0.3008422	1.120807	0.2849133	1.116074	0.2916551									216461.9	453.47	218771.5	472.36	271570	524.41	282389.4	573.02
1	199.78	199.78	65.78999758	53.63000035	44.76000071	gi|241997714	spectrin alpha chain, putative [Ixodes scapularis]	1	auto	2	99.00000095	LMTLGQTEAAVK	iTRAQ4plex@N-term; iTRAQ4plex(K)@12		-5.33E-06	1548.878906	775.4467	1548.878906	775.4467163	2	19	4.1.1.4265.1	0	-1	-1			1.063405	0.4099641	0.9696501	0.4112456	0.9919004	0.4105127									112061.8	326.49	121253.2	349.72	121630.4	353.02	129927.1	375.75
1	199.78	199.78	65.78999758	53.63000035	44.76000071	gi|241997714	spectrin alpha chain, putative [Ixodes scapularis]	1	auto	2	99.00000095	LNQVEFK	iTRAQ4plex@N-term; iTRAQ4plex(K)@7		0.0012798	1164.675903	583.3452	1164.674683	583.3446045	2	12	2.1.1.3652.1	0	-1	-1			0.9642094	0.2283838	0.7609589	0.2386727	0.7403578	0.2588998									379471.1	600.34	372294.9	613.22	323228.3	577.63	328393.3	673.01
1	199.78	199.78	65.78999758	53.63000035	44.76000071	gi|241997714	spectrin alpha chain, putative [Ixodes scapularis]	1	auto	2	99.00000095	LQAASDESYKDPTNLQAK	iTRAQ4plex@N-term; iTRAQ4plex(K)@10; iTRAQ4plex(K)@18	missed K-D@10	0.00137483	2410.271973	804.4313	2410.270508	804.4307861	3	17	13.1.1.3465.1	0	-1	-1			1.021633	0.3182388	0.8486796	0.3272256	0.7759784	0.3310317									189542.2	424.31	197032.5	445.67	180060.8	429.75	171921.3	419.25
1	199.78	199.78	65.78999758	53.63000035	44.76000071	gi|241997714	spectrin alpha chain, putative [Ixodes scapularis]	1	auto	2	99.00000095	LQMAMDESYKDPANIQSK	iTRAQ4plex@N-term; iTRAQ4plex(K)@10; iTRAQ4plex(K)@18	missed K-D@10	-0.00098853	2500.265869	834.4292	2500.266602	834.4295044	3	15	14.1.1.4688.1	0	-1	-1			1.032635	0.2174748	0.7351045	0.2343497	0.7100146	0.2383283									402801	618.61	423227.8	651.68	331443.2	586.7	334296.5	609.25
1	199.78	199.78	65.78999758	53.63000035	44.76000071	gi|241997714	spectrin alpha chain, putative [Ixodes scapularis]	1	auto	2	99.00000095	LQTLELSWR	iTRAQ4plex@N-term		-0.000574909	1288.725708	645.3701	1288.726074	645.3703613	2	14	10.1.1.5567.1	0	-1	-1			1.128011	0.5445877	0.6095305	0.6403406	0.6315346	0.6141585									61268.55	241.51	70321.43	264.24	41802.52	210.95	45228.14	213.01
1	199.78	199.78	65.78999758	53.63000035	44.76000071	gi|241997714	spectrin alpha chain, putative [Ixodes scapularis]	1	auto	2	99.00000095	LTTLESEK	iTRAQ4plex@N-term; iTRAQ4plex(K)@8		-0.00165349	1207.688721	604.8516	1207.690308	604.852478	2	14	12.1.1.3360.1	0	-1	-1			0.9010266	0.3221706	0.6810292	0.3418436	0.7388824	0.3401224									197998.1	433.68	181524.7	428.87	150937.2	396.14	171005.6	444.97
1	199.78	199.78	65.78999758	53.63000035	44.76000071	gi|241997714	spectrin alpha chain, putative [Ixodes scapularis]	1	auto	2	99.00000095	MEDIITLWQALTEAADTK	iTRAQ4plex@N-term; iTRAQ4plex(K)@18		0.000737658	2336.21875	779.7468	2336.217773	779.746521	3	19	12.1.1.10354.1	0	-1	-1			1.329631	1.710038	1.031862	1.789816	1.064186	1.739501									5781.29	74.36	7821.55	88.14	6677.53	83.11	7191.45	84.22
1	199.78	199.78	65.78999758	53.63000035	44.76000071	gi|241997714	spectrin alpha chain, putative [Ixodes scapularis]	1	auto	2	99.00000095	NQSGVTEDALK	iTRAQ4plex@N-term; iTRAQ4plex(K)@11		0.00110534	1448.772705	725.3936	1448.771484	725.3930054	2	18	8.1.1.2630.1	0	-1	-1			0.9969208	0.7524534	1.070214	0.7216781	1.062913	0.7125133									34491.21	180.96	34986.95	188.71	41318.89	204.75	42852.89	206.59
1	199.78	199.78	65.78999758	53.63000035	44.76000071	gi|241997714	spectrin alpha chain, putative [Ixodes scapularis]	1	auto	2	99.00000095	QETFDAGLGAFEQEGIQSISQLK	Gln->pyro-Glu@N-term; iTRAQ4plex(K)@23		-0.00076525	2622.292969	875.1049	2622.293457	875.1051025	3	16	2.1.1.8961.1	0	-1	-1			0.9457875	2.26498	0.9256494	2.224007	0.9605395	2.171326									3910.45	60.9	3763.2	61.89	4051.75	64.33	4390.52	66.43
1	199.78	199.78	65.78999758	53.63000035	44.76000071	gi|241997714	spectrin alpha chain, putative [Ixodes scapularis]	1	auto	2	99.00000095	QIEDLFLTFAK	iTRAQ4plex@N-term; iTRAQ4plex(K)@11		-0.000933111	1611.910645	806.9626	1611.911621	806.9630737	2	16	10.1.1.7246.1	0	-1	-1			1.051293	0.9026895	0.9120762	0.9171208	0.8611115	0.9161318									23225.14	148.57	24843.86	158.23	23711.49	155.83	23377.16	153.31
1	199.78	199.78	65.78999758	53.63000035	44.76000071	gi|241997714	spectrin alpha chain, putative [Ixodes scapularis]	1	auto	2	99.00000095	QQEAPVVDQAGK	iTRAQ4plex@N-term; iTRAQ4plex(K)@12		0.000702777	1556.84082	779.4277	1556.84021	779.4273682	2	17	8.1.1.2246.1	0	-1	-1			0.9657223	0.8715016	0.8337364	0.8862743	0.7900652	0.8817468									26056.62	157.22	25603.97	161.01	24317.35	157.86	24063.29	154.72
1	199.78	199.78	65.78999758	53.63000035	44.76000071	gi|241997714	spectrin alpha chain, putative [Ixodes scapularis]	1	auto	2	99.00000095	QQEAPVVDQAGKEFVMALYDYTEK	iTRAQ4plex@N-term; iTRAQ4plex(K)@12; iTRAQ4plex(K)@24	missed K-E@12	0.00242265	3190.625	798.6635	3190.62207	798.6628418	4	15	3.1.1.8372.1	0	-1	-1			1.03792	1.748483	0.7936764	1.845096	0.842633	1.763715									6221.64	76.9	6570.61	81.26	5527.36	75.72	6127.98	77.1
1	199.78	199.78	65.78999758	53.63000035	44.76000071	gi|241997714	spectrin alpha chain, putative [Ixodes scapularis]	1	auto	2	99.00000095	QQLLSVEDYGDTMAAVQGLLK	iTRAQ4plex@N-term; iTRAQ4plex(K)@21		-0.00184673	2566.354004	856.4586	2566.355713	856.4591675	3	18	5.1.1.7367.1	0	-1	-1			1.394637	1.327459	1.001643	1.416946	1.0416	1.365597									9391.54	94.85	13327.08	114.81	10529.78	104.65	11434.36	105.1
1	199.78	199.78	65.78999758	53.63000035	44.76000071	gi|241997714	spectrin alpha chain, putative [Ixodes scapularis]	1	auto	2	99.00000095	QSQIENQYGNLMDLGR	iTRAQ4plex@N-term		-0.00900779	2008.967529	1005.491	2008.97583	1005.495178	2	21	2.1.1.5955.1	0	-1	-1			0.9828896	0.3463132	0.791484	0.3599506	0.8219376	0.3825656									163333.8	393.8	163349.5	406.09	144706.3	386.76	156923.8	466.11
1	199.78	199.78	65.78999758	53.63000035	44.76000071	gi|241997714	spectrin alpha chain, putative [Ixodes scapularis]	1	auto	2	99.00000095	RLDAELGAHEPAIQAVQEAGHK	iTRAQ4plex@N-term; iTRAQ4plex(K)@22	missed R-L@1	0.00172899	2627.404053	526.4881	2627.402344	526.4877319	5	14	13.1.1.4394.1	0	-1	-1			0.8964045	0.5260559	0.5861949	0.5864123	0.6967437	0.5351747									74399.81	266.05	67859.84	261.82	48818.37	226.89	60592.5	241.26
1	199.78	199.78	65.78999758	53.63000035	44.76000071	gi|241997714	spectrin alpha chain, putative [Ixodes scapularis]	1	auto	2	99.00000095	SISGAYDYIEFTR	iTRAQ4plex@N-term		-0.00180622	1664.815063	833.4148	1664.816772	833.4156494	2	21	3.1.1.5909.1	0	-1	-1			0.9683433	0.2729397	0.6014673	0.3082513	0.6022078	0.3251464									264357.9	501.21	260470.5	511.41	177981	432.58	186085.5	491.54
1	199.78	199.78	65.78999758	53.63000035	44.76000071	gi|241997714	spectrin alpha chain, putative [Ixodes scapularis]	1	auto	2	99.00000095	SLNAQEEK	iTRAQ4plex@N-term; iTRAQ4plex(K)@8		0.000178304	1205.649902	603.8322	1205.649536	603.8320313	2	14	8.1.1.1762.1	0	-1	-1			0.9870124	0.2351453	0.7582158	0.2478229	0.7741951	0.246687									353366.4	579.45	354882.8	598.1	299907.7	557.27	319778.8	589.34
1	199.78	199.78	65.78999758	53.63000035	44.76000071	gi|241997714	spectrin alpha chain, putative [Ixodes scapularis]	1	auto	2	99.00000095	SRVEDITSTGQELIEAK	iTRAQ4plex@N-term; iTRAQ4plex(K)@17	missed R-V@2	-0.000985408	2163.161865	541.7977	2163.162598	541.7979126	4	14	13.1.1.5348.1	0	-1	-1			0.9240947	0.6448262	0.9961352	0.6153256	0.86185	0.6369852									49013.06	215.85	46085.6	217.07	54651.17	234.86	49376.18	227.24
1	199.78	199.78	65.78999758	53.63000035	44.76000071	gi|241997714	spectrin alpha chain, putative [Ixodes scapularis]	0	auto - discordant peptide type	2	99.00000095	SSEEIENAFR	iTRAQ4plex@N-term; Deamidated(N)@7		0.00220496	1325.624512	663.8195	1325.62207	663.8183594	2	16	7.1.1.2635.1	0	-1	-1			1.01748	1.098438	0.7565852	1.169394	0.8084393	1.116926									15921.28	122.97	16483.17	128.74	13483.58	118.39	15045.25	121.39
1	199.78	199.78	65.78999758	53.63000035	44.76000071	gi|241997714	spectrin alpha chain, putative [Ixodes scapularis]	1	auto	2	99.00000095	STAEAGQILLDQK	iTRAQ4plex@N-term; iTRAQ4plex(K)@13		0.00139895	1660.925171	554.649	1660.92395	554.6485596	3	13	13.1.1.4495.1	0	-1	-1			0.9868292	0.4133096	0.8968533	0.4151659	1.015946	0.4359721									114614.7	329.82	115085.1	341.43	115061.8	344.33	136108.4	445.77
1	199.78	199.78	65.78999758	53.63000035	44.76000071	gi|241997714	spectrin alpha chain, putative [Ixodes scapularis]	0	auto - discordant peptide type	2	99.00000095	TATDESYLDPTNLNGK	iTRAQ4plex@N-term; Deamidated(N)@14; iTRAQ4plex(K)@16		-0.0026702	2026.991211	676.671	2026.993896	676.671875	3	17	10.1.1.4065.1	0	-1	-1			1.038898	0.5782193	0.8996692	0.5877619	0.8526981	0.5854852									56954.88	232.65	60206.14	246.39	57356.57	242.4	56767.56	238.11
1	199.78	199.78	65.78999758	53.63000035	44.76000071	gi|241997714	spectrin alpha chain, putative [Ixodes scapularis]	1	auto	2	99.00000095	TFHAAVK	iTRAQ4plex@N-term; iTRAQ4plex(K)@7		0.000586586	1060.62793	531.3212	1060.627319	531.3209229	2	12	14.1.1.1827.1	0	-1	-1			0.9454628	0.3277781	0.8212169	0.3327908	0.7956585	0.3479947									186660.7	421.42	179570.2	426.71	171585.3	419.52	173601.5	459.73
1	199.78	199.78	65.78999758	53.63000035	44.76000071	gi|241997714	spectrin alpha chain, putative [Ixodes scapularis]	1	auto	2	99.00000095	VEDITSTGQELIEAK	iTRAQ4plex@N-term; iTRAQ4plex(K)@15		0.00226342	1920.03186	641.0179	1920.029541	641.0170898	3	15	12.1.1.5779.1	0	-1	-1			1.050278	0.6611842	1.017826	0.6524654	1.052487	0.6334005									43444.23	203.46	46427.3	216.69	49496.56	224.86	53446.96	227.93
1	199.78	199.78	65.78999758	53.63000035	44.76000071	gi|241997714	spectrin alpha chain, putative [Ixodes scapularis]	1	auto	2	99.00000095	VEEEEAWISEK	iTRAQ4plex@N-term; iTRAQ4plex(K)@11		-0.000776839	1635.822632	818.9186	1635.823608	818.9190674	2	17	8.1.1.4267.1	0	-1	-1			0.9543611	1.414777	0.8039403	1.44915	0.7661788	1.433964									9950.63	97.18	9662.74	98.91	8954.55	95.87	8911.58	93.57
1	199.78	199.78	65.78999758	53.63000035	44.76000071	gi|241997714	spectrin alpha chain, putative [Ixodes scapularis]	1	auto	2	99.00000095	VLETVDDIQDR	iTRAQ4plex@N-term		0.00162279	1445.750122	723.8823	1445.748413	723.8814697	2	17	11.1.1.4477.1	0	-1	-1			0.9455003	0.4220968	1.064101	0.39922	1.082835	0.3998442									112893.6	327.19	108609.5	333.29	134468.8	369.19	142891.3	393.61
1	199.78	199.78	65.78999758	53.63000035	44.76000071	gi|241997714	spectrin alpha chain, putative [Ixodes scapularis]	1	auto	2	99.00000095	VMTLGQEADR	iTRAQ4plex@N-term		-0.00285346	1262.638306	632.3264	1262.641113	632.3278198	2	16	14.1.1.3196.1	0	-1	-1			0.9261999	0.2600597	0.9374062	0.2527268	0.9165624	0.2601167									300216.2	533.46	282927.9	537.24	315015.1	566.12	321640.1	611
1	199.78	199.78	65.78999758	53.63000035	44.76000071	gi|241997714	spectrin alpha chain, putative [Ixodes scapularis]	1	auto	2	99.00000095	VTEVNEQAEK	iTRAQ4plex@N-term; iTRAQ4plex(K)@10		0.00325113	1433.763916	717.8892	1433.760498	717.8875732	2	16	8.1.1.2080.1	0	-1	-1			0.9993978	0.7552712	0.9359826	0.7509609	0.8988886	0.7416707									34105.19	179.94	34681.34	187.43	35732.03	190.95	35834.42	186.79
1	199.78	199.78	65.78999758	53.63000035	44.76000071	gi|241997714	spectrin alpha chain, putative [Ixodes scapularis]	1	auto	1.95860815	98.8499999	DRLEESR	iTRAQ4plex@N-term	missed R-L@2	-0.00195802	1047.541016	524.7778	1047.543091	524.7788086	2	12	4.1.1.735.1	0	-1	-1			0.9467802	2.551832	0.8833078	2.536466	0.814079	2.547899									3075.96	54.01	2963.24	54.87	3041.32	55.67	2926.99	54.04
1	199.78	199.78	65.78999758	53.63000035	44.76000071	gi|241997714	spectrin alpha chain, putative [Ixodes scapularis]	1	auto	1.95860815	98.90000224	RHDDVLTR	iTRAQ4plex@N-term	missed R-H@1	-8.22E-06	1154.627808	385.8832	1154.627808	385.8832092	3	12	10.1.1.935.1	0	-1	-1			1.015837	2.337479	0.6080225	2.670357	0.6569555	2.524922									3509.75	57.73	3627.75	60.25	2388.72	50.25	2695.17	51.63
1	199.78	199.78	65.78999758	53.63000035	44.76000071	gi|241997714	spectrin alpha chain, putative [Ixodes scapularis]	1	auto	1.769550562	98.25999737	DADELESWIHEK	iTRAQ4plex@N-term; iTRAQ4plex(K)@12		0.00625994	1758.873047	587.2983	1758.866821	587.2962036	3	12	11.1.1.5680.1	0	-1	-1			0.984898	0.2051248	1.4669	0.1821164	1.425657	0.2401706									470480.5	668.24	471487.2	697.78	772523.3	880.57	784026.3	1518.43
1	199.78	199.78	65.78999758	53.63000035	44.76000071	gi|241997714	spectrin alpha chain, putative [Ixodes scapularis]	1	auto	1.769550562	98.32000136	DLVSWIHDMK	iTRAQ4plex@N-term; iTRAQ4plex(K)@10		0.00148954	1530.8125	766.4135	1530.810791	766.4126587	2	12	10.1.1.6060.1	0	-1	-1			1.061884	0.6186942	0.8643726	0.6405678	0.8844966	0.6193796									49153.4	216.2	53108.96	231.08	47558.04	221.47	50818.72	221.61
1	199.78	199.78	65.78999758	53.63000035	44.76000071	gi|241997714	spectrin alpha chain, putative [Ixodes scapularis]	1	auto	1.769550562	98.25999737	HAEIMATWEMLK	iTRAQ4plex@N-term; iTRAQ4plex(K)@12		0.000464921	1746.904541	583.3088	1746.904053	583.3086548	3	12	4.1.1.5713.1	0	-1	-1			1.033151	0.8327191	1.062039	0.8085052	1.045351	0.7985772									27637.86	162.18	29053.94	171.66	32855.96	182.74	33770.75	182.92
1	199.78	199.78	65.78999758	53.63000035	44.76000071	gi|241997714	spectrin alpha chain, putative [Ixodes scapularis]	1	auto	1.769550562	98.28000069	LLHMLEQFK	iTRAQ4plex@N-term; iTRAQ4plex(K)@9		-0.00216274	1445.828613	723.9216	1445.830811	723.9226685	2	11	12.1.1.7067.1	0	-1	-1			1.287401	0.563121	0.646156	0.6730318	0.6927986	0.6369631									53840.67	226.78	70527.96	263.6	38941.91	204.42	43600.5	208.33
1	199.78	199.78	65.78999758	53.63000035	44.76000071	gi|241997714	spectrin alpha chain, putative [Ixodes scapularis]	1	auto	1.744727373	98.18000197	GRDLIGVQNLIK	iTRAQ4plex@N-term; iTRAQ4plex(K)@12	missed R-D@2	-0.00261256	1612.984253	538.6687	1612.986816	538.6695557	3	12	4.1.1.4550.1	0	-1	-1			0.9282617	0.5089711	0.7165466	0.5354193	0.6833011	0.5298488									78110.53	272.72	73776.32	273.22	62650.34	254.31	62387.23	248.64
1	199.78	199.78	65.78999758	53.63000035	44.76000071	gi|241997714	spectrin alpha chain, putative [Ixodes scapularis]	1	auto	1.522879124	97.03999758	EAAELAQWIK	iTRAQ4plex@N-term; iTRAQ4plex(K)@10		-0.000115162	1445.812012	482.9446	1445.812256	482.9446716	3	11	2.1.1.6355.1	0	-1	-1			0.9451544	0.4379698	0.8293079	0.4434659	0.8201532	0.4735768									104719.2	316.07	100708.5	319.61	97210.1	315.84	100391.1	366.36
1	199.78	199.78	65.78999758	53.63000035	44.76000071	gi|241997714	spectrin alpha chain, putative [Ixodes scapularis]	0	auto - shared MS/MS	1.508638024	96.88000083	IQNLSEK	iTRAQ4plex@N-term; iTRAQ4plex(K)@7		-0.000985278	1118.652832	560.3337	1118.653931	560.3342285	2	11	13.1.1.2338.1	0	-1	-1			1.06952	0.1759284	0.9157661	0.1794532	0.8621298	0.2041785									606472.4	759.96	659989.1	814.99	621677.3	798.59	611163.9	985.22
1	199.78	199.78	65.78999758	53.63000035	44.76000071	gi|241997714	spectrin alpha chain, putative [Ixodes scapularis]	1	auto	1.49484992	96.74999714	EFVMALYDYTEK	iTRAQ4plex@N-term; iTRAQ4plex(K)@12		0.0011861	1795.895874	599.6392	1795.894653	599.6387939	3	11	3.1.1.7148.1	0	-1	-1			0.9791284	1.116174	0.7455329	1.177665	0.6514795	1.189669									15746.64	122.3	15687.89	125.76	13140.87	116.33	11991.2	108.06
1	199.78	199.78	65.78999758	53.63000035	44.76000071	gi|241997714	spectrin alpha chain, putative [Ixodes scapularis]	0	auto - shared MS/MS	1.455931664	96.53999805	TEAAVK	iTRAQ4plex@N-term; iTRAQ4plex(K)@6	cleaved Q-T@N-term	-0.000530667	905.5420532	453.7783	905.5425415	453.7785645	2	10	9.1.1.1293.1	0	-1	-1			1.038934	0.4851975	2.532916	0.3953974	2.427506	0.412464									83048.38	280.96	87792.22	305.34	235462.3	481.9	235649	556.02
1	199.78	199.78	65.78999758	53.63000035	44.76000071	gi|241997714	spectrin alpha chain, putative [Ixodes scapularis]	1	auto	1.36653173	95.69000006	REELNEAWNK	iTRAQ4plex@N-term; iTRAQ4plex(K)@10	missed R-E@1	-0.000911942	1575.823975	526.2819	1575.824829	526.2822266	3	11	11.1.1.2903.1	0	-1	-1			0.9835175	0.5259984	0.7156829	0.5644673	0.8114799	0.5429664									70810.7	259.77	70862.74	267.12	56726.89	243.36	67166.19	268.86
1	199.78	199.78	65.78999758	53.63000035	44.76000071	gi|241997714	spectrin alpha chain, putative [Ixodes scapularis]	0	auto - shared MS/MS	1.200659275	93.65000129	AISAQEEK	iTRAQ4plex@N-term; iTRAQ4plex(K)@8		0.000601395	1162.644531	582.3295	1162.643677	582.3291626	2	14	8.1.1.1783.1	0	-1	-1			0.9409207	0.2827682	0.8123778	0.2877676	0.8212655	0.3181477									251464.4	489.12	240750.1	494.12	228667.2	484.95	241398.2	607.75
1	199.78	199.78	65.78999758	53.63000035	44.76000071	gi|241997714	spectrin alpha chain, putative [Ixodes scapularis]	1	auto	1.154901981	92.96000004	IQSVLAMGQNLIDK	iTRAQ4plex@N-term; iTRAQ4plex(K)@14		-0.002614	1817.029907	606.6839	1817.032471	606.6847534	3	9	11.1.1.7763.1	0	-1	-1			1.156828	1.249645	1.105806	1.239099	1.086055	1.253253									11576.33	105.05	13626.26	117.07	14329.11	120.9	14695.92	127.03
1	199.78	199.78	65.78999758	53.63000035	44.76000071	gi|241997714	spectrin alpha chain, putative [Ixodes scapularis]	0	auto - shared MS/MS	0.935542047	88.38000298	EALIEK	iTRAQ4plex@N-term; iTRAQ4plex(K)@6		0.00031158	989.6004639	495.8075	989.6000977	495.807312	2	10	10.1.1.2437.1	0	-1	-1			0.9974357	0.278222	0.832839	0.285823	0.8047672	0.2924506									251173.5	488.35	254915.2	507.31	234155.5	490.57	236275.2	516.17
1	199.78	199.78	65.78999758	53.63000035	44.76000071	gi|241997714	spectrin alpha chain, putative [Ixodes scapularis]	1	auto	0.838632047	85.47999859	LDESLVYQQFLAK	iTRAQ4plex@N-term; iTRAQ4plex(K)@13		0.00144552	1841.019409	614.6804	1841.017822	614.6798706	3	10	4.1.1.6266.1	0	-1	-1			1.100378	1.107824	0.8925007	1.148124	0.9254031	1.113947									15062.07	119.77	16864.11	130.08	15047.44	124.62	16292.57	127.1
1	199.78	199.78	65.78999758	53.63000035	44.76000071	gi|241997714	spectrin alpha chain, putative [Ixodes scapularis]	1	auto	0.823908806	85.01999974	DCDETK	iTRAQ4plex@N-term; Methylthio(C)@2; iTRAQ4plex(K)@6		0.000117151	1043.450928	522.7327	1043.450684	522.732605	2	10	6.1.1.1568.1	0	-1	-1			0.9719461	0.1784326	1.020356	0.172062	1.032077	0.1875241									622611.8	770.04	615738.8	791.93	711112.8	850.63	751109.8	1058.74
1	199.78	199.78	65.78999758	53.63000035	44.76000071	gi|241997714	spectrin alpha chain, putative [Ixodes scapularis]	0	auto - shared MS/MS	0.801342905	84.21000242	DVELAK	iTRAQ4plex@N-term; iTRAQ4plex(K)@6		-0.000625861	961.5682983	481.7914	961.5687866	481.7916565	2	10	9.1.1.2486.1	0	-1	-1			0.9359098	0.2511077	0.7874913	0.2575587	0.8165616	0.2667562									319180.2	550.1	303953.3	555.09	281352.7	538.5	304648.4	620.28
1	199.78	199.78	65.78999758	53.63000035	44.76000071	gi|241997714	spectrin alpha chain, putative [Ixodes scapularis]	0	auto - shared MS/MS	0.739928663	81.76000118	EQVLGR	iTRAQ4plex@N-term		0.000279967	844.4890747	423.2518	844.4888306	423.251709	2	10	10.1.1.1647.1	0	-1	-1			0.9548845	0.2498658	0.6485192	0.2738854	0.6366248	0.2764018									318275.9	550.09	309237.1	558.01	231044.7	490.89	236843.4	510.87
1	199.78	199.78	65.78999758	53.63000035	44.76000071	gi|241997714	spectrin alpha chain, putative [Ixodes scapularis]	1	auto	0.730487108	81.36000037	FLADYR	iTRAQ4plex@N-term		-0.000475264	927.493103	464.7538	927.4935913	464.7540894	2	9	4.1.1.3304.1	0	-1	-1			0.9681267	0.3048533	0.7516519	0.3201658	0.7429475	0.3135111									212498	449.34	209326.4	459.67	178789.1	429.81	184538.5	427.14
1	199.78	199.78	65.78999758	53.63000035	44.76000071	gi|241997714	spectrin alpha chain, putative [Ixodes scapularis]	0	auto - shared MS/MS	0.679853737	79.11999822	GEIDAR	iTRAQ4plex@N-term		8.33E-05	803.4260864	402.7203	803.4259033	402.7202454	2	10	6.1.1.818.1	0	-1	-1			0.9619691	0.7402162	0.9329493	0.7287705	0.9411034	0.7305146									36263.9	185.47	35495.44	189.94	37870.58	196.61	39892	208.08
1	199.78	199.78	65.78999758	53.63000035	44.76000071	gi|241997714	spectrin alpha chain, putative [Ixodes scapularis]	1	auto	0.586700201	74.11999702	KFDDFMSDLK	iTRAQ4plex@N-term; iTRAQ4plex(K)@1; iTRAQ4plex(K)@10	missed K-F@1	0.00153179	1676.882446	559.9681	1676.880859	559.9675903	3	10	2.1.1.5829.1	0	-1	-1			0.9170465	0.3669297	0.6645922	0.3945308	0.6988689	0.4289576									150865.4	378.12	140772.6	377.26	112231.4	341.96	123242.2	429.03
1	199.78	199.78	65.78999758	53.63000035	44.76000071	gi|241997714	spectrin alpha chain, putative [Ixodes scapularis]	0	auto - discordant peptide type	0.57024771	92.04999804	LINGDHPER	iTRAQ4plex@N-term; Deamidated(N)@3		0.00114933	1194.612671	399.2115	1194.61145	399.2110901	3	11	10.1.1.1894.1	0	-1	-1			0.9412096	0.486845	0.9685462	0.4711562	0.9396288	0.4683478									84953.72	283.91	81359.02	288.03	92102.66	305.89	93306.67	306.16
1	199.78	199.78	65.78999758	53.63000035	44.76000071	gi|241997714	spectrin alpha chain, putative [Ixodes scapularis]	1	auto	0.530177951	70.52999735	VLETVDDIQDRR	iTRAQ4plex@N-term	missed R-R@11	0.0018028	1601.851318	534.9577	1601.849487	534.9570923	3	10	12.1.1.4163.1	0	-1	-1			0.9721238	0.3796282	0.6701387	0.41429	0.7058185	0.4066936									136422	359.77	134940.8	368.49	102333.7	326.97	112551.6	348.46
1	199.78	199.78	65.78999758	53.63000035	44.76000071	gi|241997714	spectrin alpha chain, putative [Ixodes scapularis]	0	auto - shared MS/MS	0.457174599	65.13000131	FLADFR	iTRAQ4plex@N-term		0.000126859	911.4989014	456.7567	911.4986572	456.7566223	2	9	10.1.1.4538.1	0	-1	-1			1.055354	0.5100224	0.7840353	0.5424609	0.7910714	0.5443464									72492.01	262.61	77844.05	279.47	63620.22	256.88	67031.63	272.35
1	199.78	199.78	65.78999758	53.63000035	44.76000071	gi|241997714	spectrin alpha chain, putative [Ixodes scapularis]	0	auto - discordant peptide type	0.407823265	99.00000095	LVAANHYAGNDIEDKKDQVLDR	iTRAQ4plex@N-term; iTRAQ4plex(K)@15; iTRAQ4plex(K)@16	missed K-K@15; missed K-D@16	-1.958760023	2913.587646	729.4042	2915.546631	729.8939209	4	13	14.1.1.4344.1	0	-1	-1			1.000373	0.3860209	1.367241	0.3495914	1.420123	0.3449049									131468.8	353.29	133820.1	370.85	201204.3	449.91	218234	471.84
1	199.78	199.78	65.78999758	53.63000035	44.76000071	gi|241997714	spectrin alpha chain, putative [Ixodes scapularis]	0	auto - discordant peptide type	0.382999688	86.84999943	NQSGVTEDALKEFSMMFK	iTRAQ4plex@N-term; iTRAQ4plex(K)@11; Oxidation(M)@15; iTRAQ4plex(K)@18	missed K-E@11	-0.00763845	2509.248047	628.3193	2509.255859	628.321228	4	11	4.1.1.7101.1	0	-1	-1			1.097749	1.239829	0.9555876	1.259563	0.9661264	1.226665									12050.29	107.11	13459.77	116.34	12889.54	115.03	13608.35	115.04
1	199.78	199.78	65.78999758	53.63000035	44.76000071	gi|241997714	spectrin alpha chain, putative [Ixodes scapularis]	0	auto - shared MS/MS	0.318758756	52.03999877	EALIK	iTRAQ4plex@N-term; iTRAQ4plex(K)@5	cleaved V-E@N-term	-0.000429286	860.5570679	431.2858	860.5574951	431.2860107	2	8	11.1.1.2293.1	0	-1	-1			1.007546	0.2861292	1.50359	0.2543401	1.512661	0.2761621									238975.5	476.55	244993.9	502.71	402209.6	634.97	422541.2	807.26
1	199.78	199.78	65.78999758	53.63000035	44.76000071	gi|241997714	spectrin alpha chain, putative [Ixodes scapularis]	0	auto - shared MS/MS	0.310691118	51.06999874	SLLK	iTRAQ4plex@N-term; iTRAQ4plex(K)@4	cleaved E-S@N-term	-7.49E-06	747.5098877	374.7622	747.5098267	374.7621765	2	5	14.1.1.2082.1	0	-1	-1			0.9459592	0.4000829	0.7929218	0.4107368	0.7853315	0.497913									125419.3	346.11	120718.4	349.69	111317.6	338.65	115130.7	477.15
1	199.78	199.78	65.78999758	53.63000035	44.76000071	gi|241997714	spectrin alpha chain, putative [Ixodes scapularis]	0	auto - discordant peptide type	0.281498313	96.97999954	CGDTVSAGQTLVQEGNHH	iTRAQ4plex@N-term; Methylthio(C)@1	cleaved H-R@C-term	-0.00125992	2041.905762	681.6425	2041.906738	681.6428833	3	13	13.1.1.3986.1	0	-1	-1			0.9874829	0.6367891	1.009856	0.6184992	1.023706	0.6204917									48425.11	214.69	48656.09	222.41	54739.33	236.07	57945.5	251.55
1	199.78	199.78	65.78999758	53.63000035	44.76000071	gi|241997714	spectrin alpha chain, putative [Ixodes scapularis]	0	auto - shared MS/MS	0.279840678	47.51000106	AIIAK	iTRAQ4plex@N-term; iTRAQ4plex(K)@5	cleaved P-A@N-term	7.32E-05	802.552063	402.2833	802.552002	402.2832947	2	8	14.1.1.2068.1	0	-1	-1			0.9702168	0.08679093	0.7532552	0.09121422	0.7347469	0.149474									2663011	1618.34	2628928	1628.99	2245352	1527.32	2287097	3123.32
1	199.78	199.78	65.78999758	53.63000035	44.76000071	gi|241997714	spectrin alpha chain, putative [Ixodes scapularis]	1	auto	0.258060932	44.81999874	GHFDAPAIIAK	iTRAQ4plex@N-term; iTRAQ4plex(K)@11		-0.00122122	1426.816284	476.6127	1426.817627	476.6131592	3	9	2.1.1.3986.1	0	-1	-1			0.9141505	0.2572936	1.033615	0.24294	0.9707208	0.3823338									312166.6	548.73	290362.9	545.55	361172.6	605.66	354205.1	1202.63
1	199.78	199.78	65.78999758	53.63000035	44.76000071	gi|241997714	spectrin alpha chain, putative [Ixodes scapularis]	0	auto - shared MS/MS	0.256490231	44.54999864	REFAK	iTRAQ4plex@N-term; iTRAQ4plex(K)@5	missed R-E@1	0.00127079	937.5601196	313.5273	937.5588989	313.5269165	3	8	11.1.1.1424.1	0	-1	-1			0.9598089	0.3298484	0.7255294	0.3495203	0.7438303	0.3548799									182202.8	415.81	177941.3	423.78	147971.9	391.73	158417.4	430.53
1	199.78	199.78	65.78999758	53.63000035	44.76000071	gi|241997714	spectrin alpha chain, putative [Ixodes scapularis]	0	auto - shared MS/MS	0.243363887	42.91000068	ALLER	iTRAQ4plex@N-term	cleaved E-A@N-term	0.00316605	744.4648438	373.2397	744.4615479	373.2380676	2	8	13.1.1.2156.1	0	-1	-1			0.9271459	0.2533891	1.043179	0.2394473	1.035443	0.2577688									316790.2	548.18	298852.5	553.18	369913.3	612.22	383417.4	732.53
1	199.78	199.78	65.78999758	53.63000035	44.76000071	gi|241997714	spectrin alpha chain, putative [Ixodes scapularis]	1	auto	0.224025667	40.29000103	HDDVLTR	iTRAQ4plex@N-term		8.34E-07	998.5266113	333.8495	998.5266724	333.8495178	3	9	9.1.1.1546.1	0	-1	-1			0.9270115	0.4861212	0.8855973	0.4800752	0.8705173	0.4725378									85789.34	285.16	80919.92	287.04	85043.09	294.58	87294.07	293.19
1	199.78	199.78	65.78999758	53.63000035	44.76000071	gi|241997714	spectrin alpha chain, putative [Ixodes scapularis]	1	auto	0.217527375	39.37000036	LQQFER	iTRAQ4plex@N-term		-0.00127315	963.5246582	482.7696	963.5259399	482.7702637	2	8	14.1.1.2761.1	0	-1	-1			0.9311535	0.2563581	0.6001266	0.2863707	0.6041265	0.3164966									306016.3	538.6	289936.5	540.42	205568.7	464.38	216095.9	568.43
1	199.78	199.78	65.78999758	53.63000035	44.76000071	gi|241997714	spectrin alpha chain, putative [Ixodes scapularis]	0	auto - shared MS/MS	0.216096416	39.17999864	EGIER	iTRAQ4plex@N-term	cleaved H-E@N-term	0.000529999	746.4050903	374.2098	746.40448	374.2095032	2	8	5.1.1.768.1	0	-1	-1			0.9772997	1.50274	1.128428	1.414029	1.134932	1.388921									8752.46	91.14	8703.52	94.3	11055.37	105.76	11611.12	106.72
1	199.78	199.78	65.78999758	53.63000035	44.76000071	gi|241997714	spectrin alpha chain, putative [Ixodes scapularis]	0	auto - discordant peptide type	0.210419297	94.80999708	LHEANTLHQFF	iTRAQ4plex@N-term	cleaved F-R@C-term	0.000146711	1499.764526	500.9288	1499.764282	500.9287109	3	11	4.1.1.4578.1	0	-1	-1			1.046025	0.3940233	0.5467369	0.4707348	0.5388564	0.4757721									121501.7	339.8	129318.7	358.94	74358.42	281.56	76529.59	294.56
1	199.78	199.78	65.78999758	53.63000035	44.76000071	gi|241997714	spectrin alpha chain, putative [Ixodes scapularis]	0	auto - shared MS/MS	0.195860565	36.32999957	EDFEK	iTRAQ4plex@N-term; iTRAQ4plex(K)@5	cleaved H-E@N-term	0.000690492	954.4908447	478.2527	954.4901733	478.2523804	2	8	7.1.1.1925.1	0	-1	-1			0.9200075	0.3265225	0.5480344	0.375217	0.556141	0.4647084									189727.2	424.04	177606.1	422.78	116387.6	350.78	123335.6	502.51
1	199.78	199.78	65.78999758	53.63000035	44.76000071	gi|241997714	spectrin alpha chain, putative [Ixodes scapularis]	0	auto - shared MS/MS	0.191789016	35.69000065	LGGLK	iTRAQ4plex@N-term; iTRAQ4plex(K)@5	cleaved H-L@N-term	-0.000655158	774.5200806	388.2673	774.5206909	388.2676392	2	8	6.1.1.2291.1	0	-1	-1			1.036665	1.208024	1.463933	1.088999	1.533141	1.072148									13183.85	111.92	13906.5	119.52	21603.94	147.36	23626.45	154.72
1	199.78	199.78	65.78999758	53.63000035	44.76000071	gi|241997714	spectrin alpha chain, putative [Ixodes scapularis]	0	auto - shared MS/MS	0.177831918	33.57000053	ALVER	iTRAQ4plex@N-term	cleaved A-A@N-term	5.54E-05	730.4460449	366.2303	730.4459229	366.2302246	2	8	10.1.1.1374.1	0	-1	-1			0.9047122	0.7292807	4.135736	0.5304972	4.029132	0.5395694									41161.9	197.48	37891.59	208.12	190553.8	431.4	193856.8	478.64
1	199.78	199.78	65.78999758	53.63000035	44.76000071	gi|241997714	spectrin alpha chain, putative [Ixodes scapularis]	1	auto	0.175223529	33.19000006	WQHLQEVTQER	iTRAQ4plex@N-term		-0.00262505	1596.810425	533.2774	1596.812988	533.2782593	3	7	2.1.1.3551.1	0	-1	-1			0.8674833	0.6169634	0.6600188	0.6543157	0.7962533	0.5991117									55189.32	228.94	48713.93	222.47	40773.76	206.32	51366.54	222.04
1	199.78	199.78	65.78999758	53.63000035	44.76000071	gi|241997714	spectrin alpha chain, putative [Ixodes scapularis]	0	auto - shared MS/MS	0.168770298	32.21000135	EDSFR	iTRAQ4plex@N-term		0.000405897	796.3840942	399.1993	796.383728	399.1991272	2	8	7.1.1.1502.1	0	-1	-1			0.9838317	0.4266308	0.8294766	0.4372334	0.841299	0.4354756									107739.7	320.15	107853.3	330.17	100034.4	320.85	105949.8	337.28
1	199.78	199.78	65.78999758	53.63000035	44.76000071	gi|241997714	spectrin alpha chain, putative [Ixodes scapularis]	0	auto - shared MS/MS	0.156767219	30.28999865	VDEVK	iTRAQ4plex@N-term; iTRAQ4plex(K)@5	cleaved A-V@N-term	-0.00135291	876.5146484	439.2646	876.5159912	439.2652893	2	8	9.1.1.1678.1	0	-1	-1			0.9219161	0.4957533	2.429467	0.3920828	2.416195	0.3902839									85227.93	284.21	79948.5	293.28	231772.7	477.96	240706.5	488.1
1	199.78	199.78	65.78999758	53.63000035	44.76000071	gi|241997714	spectrin alpha chain, putative [Ixodes scapularis]	0	auto - shared MS/MS	0.141462803	27.84000039	EDALK	iTRAQ4plex@N-term; iTRAQ4plex(K)@5	cleaved T-E@N-term	0.000404145	862.5008545	432.2577	862.5003662	432.2574463	2	8	7.1.1.1603.1	0	-1	-1			0.9839339	0.1628221	1.03455	0.1569374	0.9718292	0.1919178									743242.9	841.97	744104	870.25	860699.8	934.81	844295.9	1307.96
1	199.78	199.78	65.78999758	53.63000035	44.76000071	gi|241997714	spectrin alpha chain, putative [Ixodes scapularis]	0	auto - shared MS/MS	0.131355569	26.06000006	EVLQR	iTRAQ4plex@N-term	cleaved V-E@N-term	0.000686489	787.4680786	394.7413	787.4674072	394.7409668	2	8	10.1.1.1700.1	0	-1	-1			1.004386	0.4126749	0.6882074	0.4508885	0.7273519	0.4500598									113481.1	328.34	115974.2	341.26	87420.31	302.31	96481.08	332.6
1	199.78	199.78	65.78999758	53.63000035	44.76000071	gi|241997714	spectrin alpha chain, putative [Ixodes scapularis]	0	auto - discordant peptide type	0.130181789	92.50000119	KHEAFEADFAVH	iTRAQ4plex@N-term; iTRAQ4plex(K)@1	cleaved H-R@C-term; missed K-H@1	-0.000121382	1687.856079	563.626	1687.856201	563.6259766	3	12	12.1.1.3541.1	0	-1	-1			1.058166	0.5004073	1.61144	0.4447306	1.695736	0.4347451									76159.99	269.06	82000.73	290.61	137375.9	371.11	150959	382.48
1	199.78	199.78	65.78999758	53.63000035	44.76000071	gi|241997714	spectrin alpha chain, putative [Ixodes scapularis]	1	auto	0.129596084	25.81999898	DADETITWITEK	iTRAQ4plex@N-term; iTRAQ4plex(K)@12		-0.000505706	1708.876099	570.6326	1708.876343	570.6326904	3	8	12.1.1.6037.1	0	-1	-1			0.9780998	0.465312	1.361467	0.4193242	1.49321	0.4048939									91860.47	296.03	91421.59	306.86	139992.7	375.59	160333.3	393.02
1	199.78	199.78	65.78999758	53.63000035	44.76000071	gi|241997714	spectrin alpha chain, putative [Ixodes scapularis]	0	auto - shared MS/MS	0.123782158	24.75000024	WQQLK	iTRAQ4plex@N-term; iTRAQ4plex(K)@5		0.000425745	989.5906982	495.8026	989.59021	495.8023682	2	8	3.1.1.2985.1	0	-1	-1			0.9751775	0.2762608	0.706067	0.2964459	0.6812413	0.3135585									257680.2	495.18	255682.9	507.46	203655.6	459.7	205189.9	508.4
1	199.78	199.78	65.78999758	53.63000035	44.76000071	gi|241997714	spectrin alpha chain, putative [Ixodes scapularis]	0	auto - shared MS/MS	0.120330796	24.21000004	ESLLK	iTRAQ4plex@N-term; iTRAQ4plex(K)@5	cleaved V-E@N-term	4.86E-05	876.5524902	439.2835	876.5524292	439.2834778	2	7	11.1.1.2109.1	0	-1	-1			0.8615752	0.2527166	1.17586	0.2265352	1.128001	0.2915812									333634.7	562.41	292483.5	550.69	439133.3	664.56	439900.7	1046.59
1	199.78	199.78	65.78999758	53.63000035	44.76000071	gi|241997714	spectrin alpha chain, putative [Ixodes scapularis]	0	auto - shared MS/MS	0.116906643	23.56999964	QNLIK	iTRAQ4plex@N-term; iTRAQ4plex(K)@5	cleaved V-Q@N-term	-0.00189527	902.5774536	452.296	902.5792847	452.2969055	2	7	14.1.1.2176.1	0	-1	-1			0.9372398	0.2286422	1.144872	0.2117632	1.167582	0.223738									387324.3	606.06	369370.8	615.79	496364.9	708.25	528611.1	845.36
1	199.78	199.78	65.78999758	53.63000035	44.76000071	gi|241997714	spectrin alpha chain, putative [Ixodes scapularis]	1	auto	0.112382703	22.78999984	SEDFGR	iTRAQ4plex@N-term		-2.79E-05	853.4050903	427.7098	853.4051514	427.7098694	2	8	7.1.1.1518.1	0	-1	-1			0.9852472	0.2920671	0.8229718	0.3001751	0.8451119	0.2904321									229575.8	467.12	230148.6	482.23	211485.4	466.73	226785	470
1	199.78	199.78	65.78999758	53.63000035	44.76000071	gi|241997714	spectrin alpha chain, putative [Ixodes scapularis]	0	auto - shared MS/MS	0.111820504	22.69999981	LTFAK	iTRAQ4plex@N-term; iTRAQ4plex(K)@5	cleaved F-L@N-term	-0.00149425	866.5454712	434.28	866.546936	434.2807312	2	7	4.1.1.2687.1	0	-1	-1			1.05245	0.1348369	1.582472	0.1201883	1.559417	0.1639357									1054761	1004.35	1129517	1078.32	1868356	1370.19	1922607	2565.65
1	199.78	199.78	65.78999758	53.63000035	44.76000071	gi|241997714	spectrin alpha chain, putative [Ixodes scapularis]	0	auto - shared MS/MS	0.110138282	22.38000035	LLLSK	iTRAQ4plex@N-term; iTRAQ4plex(K)@5	cleaved E-L@N-term	-0.000519047	860.5934448	431.304	860.5938721	431.3041992	2	7	5.1.1.2937.1	0	-1	-1			0.9964314	0.2751319	0.5235145	0.3290938	0.5305806	0.3138368									256023.8	493.84	259576.1	509.27	150030.1	400.04	158783.6	393.09
1	199.78	199.78	65.78999758	53.63000035	44.76000071	gi|241997714	spectrin alpha chain, putative [Ixodes scapularis]	1	auto	0.104025267	21.2500006	ETENVR	iTRAQ4plex@N-term		0.00155517	890.4594727	446.237	890.4579468	446.2362366	2	9	1.1.1.1475.1	0	-1	-1			0.8910943	0.5495403	0.6150349	0.6000874	0.5998179	0.593992									68317.83	254.41	61943.35	250.33	47033.06	221.32	47899.11	221.66
1	199.78	199.78	65.78999758	53.63000035	44.76000071	gi|241997714	spectrin alpha chain, putative [Ixodes scapularis]	1	auto	0.101274818	20.81999928	KHEGIER	iTRAQ4plex@N-term; iTRAQ4plex(K)@1	missed K-H@1	0.000667783	1155.661011	386.2276	1155.6604	386.227417	3	8	10.1.1.137.1	0	-1	-1			1.028444	1.081737	0.7606881	1.152671	0.7758934	1.114255									16323.39	124.53	17081.57	131	13899.09	120.1	14804.25	120.23
1	199.78	199.78	65.78999758	53.63000035	44.76000071	gi|241997714	spectrin alpha chain, putative [Ixodes scapularis]	1	auto	0.097997114	20.21999955	FQYFK	iTRAQ4plex@N-term; iTRAQ4plex(K)@5		-0.000494729	1019.567871	510.7912	1019.568359	510.7914734	2	7	5.1.1.3359.1	0	-1	-1			0.973618	0.3263977	0.7154677	0.3487054	0.7086657	0.3569562									184829.5	419.46	183103.6	429.54	148023.5	391.89	153104	421.84
1	199.78	199.78	65.78999758	53.63000035	44.76000071	gi|241997714	spectrin alpha chain, putative [Ixodes scapularis]	0	auto - shared MS/MS	0.094204113	19.53999996	ALIEK	iTRAQ4plex@N-term; iTRAQ4plex(K)@5	cleaved E-A@N-term	0.00405059	860.5616455	431.2881	860.5574951	431.2860107	2	7	13.1.1.2774.1	0	-1	-1			0.9271383	0.4853699	2.399167	0.3853571	2.289912	0.4308356									88550.27	289.71	83535.56	299.5	237804.4	484.21	237018.8	664.41
1	199.78	199.78	65.78999758	53.63000035	44.76000071	gi|241997714	spectrin alpha chain, putative [Ixodes scapularis]	0	auto - shared MS/MS	0.092051476	19.05999929	IIKER	iTRAQ4plex@N-term; iTRAQ4plex(K)@3	missed K-E@3	0.000896784	945.6224976	473.8185	945.62146	473.8180237	2	7	2.1.1.1777.1	0	-1	-1			1.031273	0.5821148	1.459929	0.5241387	1.481829	0.5150852									56934.72	232.57	59743.11	247.77	93041.84	305.57	98616.41	309.43
1	199.78	199.78	65.78999758	53.63000035	44.76000071	gi|241997714	spectrin alpha chain, putative [Ixodes scapularis]	0	auto - shared MS/MS	0.086716093	18.08000058	LQDSLR	iTRAQ4plex@N-term		0.000610223	874.500061	438.2573	874.4993896	438.2569885	2	7	11.1.1.1974.1	0	-1	-1			0.9075181	0.344084	0.8543792	0.3410769	0.8331614	0.3515209									173238.3	405.14	159969.1	403.75	165677.7	411.34	168712.4	442.77
1	199.78	199.78	65.78999758	53.63000035	44.76000071	gi|241997714	spectrin alpha chain, putative [Ixodes scapularis]	1	auto	0.086716093	18.05000007	RFQYFK	iTRAQ4plex@N-term; iTRAQ4plex(K)@6	missed R-F@1	0.00192062	1175.671265	392.8977	1175.669556	392.8970947	3	7	5.1.1.2609.1	0	-1	-1			0.9285192	0.540041	0.8585713	0.5381759	0.8205373	0.5347289									69409.4	256.5	65576.19	258.24	66705.87	260.98	66571.85	257.29
1	199.78	199.78	65.78999758	53.63000035	44.76000071	gi|241997714	spectrin alpha chain, putative [Ixodes scapularis]	0	auto - low confidence	0.061480276	13.18999976	EAQRQEENDRLR	iTRAQ4plex@N-term	missed R-Q@4; missed R-L@10	0.000848961	1686.852905	422.7205	1686.851929	422.7202759	4	7	5.1.1.1460.1	0	-1	-1			0.9560589	1.046693	0.4387501	1.321412	0.4370408	1.261327									18033.17	130.78	17542.59	132.4	8856.43	97.83	9212.3	95.07
1	199.78	199.78	65.78999758	53.63000035	44.76000071	gi|241997714	spectrin alpha chain, putative [Ixodes scapularis]	0	auto - low confidence	0.056505486	12.18999997	LVER	iTRAQ4plex@N-term	cleaved A-L@N-term	0.000248644	659.4090576	330.7118	659.4088135	330.7116699	2	6	11.1.1.1404.1	0	-1	-1			1.006008	0.1702024	0.7784502	0.1789255	0.773585	0.2031259									669088.9	799.12	684891.9	830.51	583020.8	776.75	605014.6	994.06
1	199.78	199.78	65.78999758	53.63000035	44.76000071	gi|241997714	spectrin alpha chain, putative [Ixodes scapularis]	0	auto - low confidence	0.056011125	12.13999987	VLDR	iTRAQ4plex@N-term	cleaved Q-V@N-term	0.000483016	645.3936768	323.7041	645.3931885	323.7038574	2	6	11.1.1.836.1	0	-1	-1			0.9632722	0.7793459	1.039375	0.746178	1.123063	0.7215722									32756.97	176.29	32106.26	180.98	38110.58	196.98	43001.33	206.69
1	199.78	199.78	65.78999758	53.63000035	44.76000071	gi|241997714	spectrin alpha chain, putative [Ixodes scapularis]	0	auto - discordant peptide type	0.055024091	69.27999854	LQQALVLVQFL	iTRAQ4plex@N-term	cleaved L-R@C-term	-0.00163288	1414.865234	708.4399	1414.866943	708.4407349	2	10	13.1.1.9467.1	0	-1	-1			1.982905	2.203016	1.684083	2.248481	1.868832	2.171356									3000.37	53.94	6053.6	77.08	5655.98	76.38	6554.19	79.81
1	199.78	199.78	65.78999758	53.63000035	44.76000071	gi|241997714	spectrin alpha chain, putative [Ixodes scapularis]	0	auto - low confidence	0.051587038	11.16999984	QLVR	iTRAQ4plex@N-term	cleaved Y-Q@N-term	0.000623483	658.4254761	330.22	658.4248047	330.2196655	2	6	11.1.1.204.1	0	-1	-1			0.9991826	0.3490635	0.3245485	0.5065883	0.3331546	0.4727447									158203.8	388.04	160841.7	399.47	57473.27	254.75	61607.95	248.98
1	199.78	199.78	65.78999758	53.63000035	44.76000071	gi|241997714	spectrin alpha chain, putative [Ixodes scapularis]	0	auto - low confidence	0.051587038	11.19000018	SQLK	iTRAQ4plex@N-term; iTRAQ4plex(K)@4	cleaved I-S@N-term	0.000714415	762.4850464	382.2498	762.484314	382.2494507	2	6	11.1.1.239.1	0	-1	-1			0.9334124	0.9082067	0.7278268	0.9534843	0.7618732	0.914845									24411.86	152.15	23185.23	153.16	19888.33	143.51	21739.9	145.59
1	199.78	199.78	65.78999758	53.63000035	44.76000071	gi|241997714	spectrin alpha chain, putative [Ixodes scapularis]	0	auto - low confidence	0.047207557	10.27000025	KIIK	iTRAQ4plex@N-term; iTRAQ4plex(K)@1; iTRAQ4plex(K)@4	cleaved Q-K@N-term; missed K-I@1	0.000733056	932.6754761	311.8991	932.6748047	311.8988647	3	6	4.1.1.1909.1	0	-1	-1			0.9793814	0.7019385	1.348408	0.6334291	1.324407	0.6279258									40227.68	195.42	40087.95	203.12	60717.75	246.82	62275.98	247.78
1	199.78	199.78	65.78999758	53.63000035	44.76000071	gi|241997714	spectrin alpha chain, putative [Ixodes scapularis]	0	auto - low confidence	0.043831568	9.565000236	EEIR	iTRAQ4plex@N-term	cleaved V-E@N-term	0.000183665	689.3833008	345.6989	689.3829956	345.698761	2	6	4.1.1.212.1	0	-1	-1			0.9699244	1.416377	0.927823	1.39996	0.9345161	1.366286									9857.89	96.71	9728.79	99.39	10238.08	102.25	10768.24	102.4
1	199.78	199.78	65.78999758	53.63000035	44.76000071	gi|241997714	spectrin alpha chain, putative [Ixodes scapularis]	0	auto - low confidence	0.040481623	8.874999732	AAEVR	iTRAQ4plex@N-term		0.000387292	688.3994751	345.207	688.3989868	345.2067566	2	6	11.1.1.1447.1	0	-1	-1			0.9453009	0.45878	1.124313	0.4278541	1.139271	0.429828									95680.27	301.21	92030.01	307.13	120414.5	348.9	127415.9	372.89
1	199.78	199.78	65.78999758	53.63000035	44.76000071	gi|241997714	spectrin alpha chain, putative [Ixodes scapularis]	0	auto - discordant peptide type	0.040005162	97.93000221	DLIGVQNLIK	iTRAQ4plex@N-term; iTRAQ4plex(K)@10		0.924122989	1400.78833	701.4014	1399.864258	700.9393921	2	14	4.1.1.5544.1	0	-1	-1			0.9184957	0.308325	0.7921005	0.3136325	0.7733406	0.3108107									214099.5	450.68	200092	450.78	189830.2	441.35	193535.4	442.57
1	199.78	199.78	65.78999758	53.63000035	44.76000071	gi|241997714	spectrin alpha chain, putative [Ixodes scapularis]	0	auto - discordant peptide type	0.039529223	66.43000245	VQGLLK	iTRAQ4plex@N-term; iTRAQ4plex(K)@6	cleaved A-V@N-term	-0.00057424	944.6256714	473.3201	944.6262207	473.3204041	2	9	4.1.1.2730.1	0	-1	-1			1.022152	0.2224536	0.9547758	0.2214219	0.9076417	0.2300733									388872.1	608.36	404444.8	639.63	415602	651.23	412567.7	696
1	199.78	199.78	65.78999758	53.63000035	44.76000071	gi|241997714	spectrin alpha chain, putative [Ixodes scapularis]	0	auto - low confidence	0.035269078	7.818999887	MKPYVDPK	iTRAQ4plex@N-term; iTRAQ4plex(K)@2; iTRAQ4plex(K)@8		-0.00402367	1408.807251	470.6097	1408.811401	470.6110535	3	7	14.1.1.2438.1	0	-1	-1			0.9924507	0.1025413	0.9159185	0.1025714	0.9515855	0.1489234									1875600	1348.09	1894027	1385.19	1922943	1407.15	2086229	2721.08
1	199.78	199.78	65.78999758	53.63000035	44.76000071	gi|241997714	spectrin alpha chain, putative [Ixodes scapularis]	0	auto - discordant peptide type	0.034798298	58.05000067	DLTGVQNL	iTRAQ4plex@N-term	cleaved L-R@C-term	-0.000584918	1002.546265	502.2804	1002.546753	502.2806702	2	9	12.1.1.4519.1	0	-1	-1			0.92232	0.3511834	1.01852	0.3333449	1.010974	0.3302737									165284.3	395.79	155113.7	398.46	188438.9	436.99	195319.5	444.28
1	199.78	199.78	65.78999758	53.63000035	44.76000071	gi|241997714	spectrin alpha chain, putative [Ixodes scapularis]	0	auto - discordant peptide type	0.034328029	77.45000124	NDIEDK	iTRAQ4plex@N-term; iTRAQ4plex(K)@6	cleaved G-N@N-term	-8.44E-05	1020.533081	511.2738	1020.533142	511.2738342	2	10	5.1.1.1603.1	0	-1	-1			0.9377177	0.4874201	0.9394354	0.4754505	0.9766426	0.4697716									84865.01	283.66	80972.54	287.26	89241.12	301.75	96880.93	319.8
1	199.78	199.78	65.78999758	53.63000035	44.76000071	gi|241997714	spectrin alpha chain, putative [Ixodes scapularis]	0	auto - low confidence	0.030118357	6.650000066	ALIK	iTRAQ4plex@N-term; iTRAQ4plex(K)@4	cleaved E-A@N-term	-6.52E-05	731.5148926	366.7647	731.5148926	366.7647095	2	6	14.1.1.2011.1	0	-1	-1			0.9223463	0.1844854	1.196711	0.1682531	1.232488	0.1642056									603357.4	759.38	566246.6	763.79	808226.9	902.49	869222.9	916.73
1	199.78	199.78	65.78999758	53.63000035	44.76000071	gi|241997714	spectrin alpha chain, putative [Ixodes scapularis]	0	auto - low confidence	0.029653125	6.617999822	TLLR	iTRAQ4plex@N-term	cleaved L-T@N-term	0.000812748	645.4302979	323.7224	645.4295654	323.7220459	2	6	14.1.1.1748.1	0	-1	-1			1.03738	0.110351	0.5691973	0.1295149	0.5808029	0.1254664									1571964	1234.2	1659271	1286.66	1001555	1031.64	1067199	1044.41
1	199.78	199.78	65.78999758	53.63000035	44.76000071	gi|241997714	spectrin alpha chain, putative [Ixodes scapularis]	0	auto - low confidence	0.029188387	6.477999687	GLLK	iTRAQ4plex@N-term; iTRAQ4plex(K)@4	cleaved Q-G@N-term	-0.000386311	717.4989014	359.7567	717.4992676	359.756897	2	6	14.1.1.1928.1	0	-1	-1			0.9338375	0.1125053	1.60242	0.09670577	1.558429	0.1019348									1643272	1269.97	1561413	1276.62	2947510	1713.45	2993439	1989.69
1	199.78	199.78	65.78999758	53.63000035	44.76000071	gi|241997714	spectrin alpha chain, putative [Ixodes scapularis]	0	auto - low confidence	0.029188387	6.497000158	QQLK	iTRAQ4plex@N-term; iTRAQ4plex(K)@4	cleaved W-Q@N-term	-9.35E-05	803.5108643	402.7627	803.5108643	402.7627258	2	6	11.1.1.1149.1	0	-1	-1			0.9363305	1.019134	0.8978825	1.00591	0.9094691	0.9832661									19414.25	135.68	18496.38	137.2	19512.35	141.17	20638.71	142.75
1	199.78	199.78	65.78999758	53.63000035	44.76000071	gi|241997714	spectrin alpha chain, putative [Ixodes scapularis]	0	auto - discordant peptide type	0.027797161	88.41000199	KHQAVLAEINNHENR	iTRAQ4plex@N-term; iTRAQ4plex(K)@1	missed K-H@1	-2.007999897	2058.104248	515.5333	2060.111816	516.0352783	4	12	2.1.1.2005.1	0	-1	-1			1.163967	0.4638571	0.9560691	0.4791478	1.029955	0.4841293									83555.67	282.14	98958.61	314.72	89419.99	303.98	100593.1	348.99
1	199.78	199.78	65.78999758	53.63000035	44.76000071	gi|241997714	spectrin alpha chain, putative [Ixodes scapularis]	0	auto - low confidence	0.027334409	6.111999974	RADLK	iTRAQ4plex@N-term; iTRAQ4plex(K)@5	missed R-A@1	-0.0110968	889.5478516	445.7812	889.5588989	445.7867126	2	6	11.1.1.1854.1	0	-1	-1			0.896172	0.2115519	2.658179	0.1634486	2.601403	0.1866855									478490.5	673.24	436316.6	689.29	1423728	1184.24	1454973	1785.22
1	199.78	199.78	65.78999758	53.63000035	44.76000071	gi|241997714	spectrin alpha chain, putative [Ixodes scapularis]	0	auto - discordant peptide type	0.027334409	30.00999987	SVEALK	iTRAQ4plex@N-term; iTRAQ4plex(K)@6	cleaved N-S@N-term	-0.000786921	933.5730591	467.7938	933.5738525	467.79422	2	9	13.1.1.2873.1	0	-1	-1			0.9430406	0.2961456	1.23749	0.2698671	1.315053	0.3134204									230672.4	468.18	221341.6	477.34	319526.3	568.31	354578.9	846.83
1	199.78	199.78	65.78999758	53.63000035	44.76000071	gi|241997714	spectrin alpha chain, putative [Ixodes scapularis]	0	auto - discordant peptide type	0.026410377	68.73999834	RLDESYLLH	iTRAQ4plex@N-term	cleaved H-R@C-term; missed R-L@1	-0.000131253	1288.689697	430.5705	1288.689697	430.5705261	3	10	14.1.1.4035.1	0	-1	-1			0.9244522	0.7053902	1.026341	0.6695064	1.147545	0.6451384									40921.51	196.94	38492.23	198.51	47012.45	218.81	54890.27	235.83
1	199.78	199.78	65.78999758	53.63000035	44.76000071	gi|241997714	spectrin alpha chain, putative [Ixodes scapularis]	0	auto - discordant peptide type	0.021363052	27.68000066	QGLLK	iTRAQ4plex@N-term; Deamidated(Q)@1; iTRAQ4plex(K)@5	cleaved V-Q@N-term	0.000476472	846.5422974	424.2784	846.5418091	424.2781982	2	8	11.1.1.2183.1	0	-1	-1			0.9959522	0.2980426	1.625079	0.2597847	1.664442	0.2619517									222064.6	459.13	225037.5	483.08	403945.9	635.37	432038.1	694.91
1	199.78	199.78	65.78999758	53.63000035	44.76000071	gi|241997714	spectrin alpha chain, putative [Ixodes scapularis]	0	auto - low confidence	0.01999663	4.475999996	NLIK	iTRAQ4plex@N-term; iTRAQ4plex(K)@4	cleaved Q-N@N-term	0.00144506	774.5220947	388.2683	774.5206909	388.2676392	2	6	14.1.1.2046.1	0	-1	-1			0.9131128	0.06441962	1.142856	0.0593782	1.112599	0.1169077									4980747	2185.71	4627601	2182.42	6371700	2548.71	6477498	7018.95
1	199.78	199.78	65.78999758	53.63000035	44.76000071	gi|241997714	spectrin alpha chain, putative [Ixodes scapularis]	0	auto - low confidence	0.016824927	3.756999969	VLQR	iTRAQ4plex@N-term	cleaved E-V@N-term	0.000105191	658.4248657	330.2197	658.4248047	330.2196655	2	6	13.1.1.828.1	0	-1	-1			1.124181	0.7292686	0.7225161	0.8096711	0.7279055	0.784523									34286.69	180.69	39219.22	197.7	27729.53	170.45	29172.56	169.54
1	199.78	199.78	65.78999758	53.63000035	44.76000071	gi|241997714	spectrin alpha chain, putative [Ixodes scapularis]	0	auto - discordant peptide type	0.015922965	34.4599992	AVQGLLK	iTRAQ4plex@N-term; iTRAQ4plex(K)@7	cleaved A-A@N-term	0.000444931	1015.663879	508.8392	1015.66333	508.8389587	2	9	2.1.1.3127.1	0	-1	-1			0.9565238	0.2136613	0.6855224	0.2302862	0.7218549	0.2233037									435960.4	645.03	424306.6	654.04	334532.3	590.34	367850.1	615.24
1	199.78	199.78	65.78999758	53.63000035	44.76000071	gi|241997714	spectrin alpha chain, putative [Ixodes scapularis]	0	auto - discordant peptide type	0.015022875	29.8299998	AEGNSIGAR	iTRAQ4plex@N-term	cleaved L-A@N-term	-0.0116073	1017.520874	509.7677	1017.532532	509.7735291	2	8	5.1.1.1553.1	0	-1	-1			0.9846017	0.4152042	0.9143655	0.4138552	0.9079083	0.4181677									113764.5	328.66	113973.6	339.89	116438.3	345.05	120732	365.01
1	199.78	199.78	65.78999758	53.63000035	44.76000071	gi|241997714	spectrin alpha chain, putative [Ixodes scapularis]	0	auto - discordant peptide type	0.015022875	20.18000036	DQIR	iTRAQ4plex@N-term; Deamidated(Q)@2	cleaved G-D@N-term	-0.000704249	675.3666992	338.6906	675.3673096	338.6909485	2	6	1.1.1.1590.1	0	-1	-1			0.8638324	0.8623855	0.8851733	0.8335463	0.8928102	0.8254662									28410.58	163.99	24971.61	160	28149.96	169.28	29649.22	174.96
1	199.78	199.78	65.78999758	53.63000035	44.76000071	gi|241997714	spectrin alpha chain, putative [Ixodes scapularis]	0	auto - discordant peptide type	0.014573526	36.12000048	VESLL	iTRAQ4plex@N-term	cleaved S-V@N-term; cleaved L-K@C-term	-0.000351847	703.4234619	352.719	703.4237671	352.7191772	2	7	14.1.1.5170.1	0	-1	-1			1.017634	0.660933	0.8021837	0.6908724	0.8023087	0.7335518									44057.8	204.82	45619.59	214.32	39560.89	202.18	41317.91	234.45
1	199.78	199.78	65.78999758	53.63000035	44.76000071	gi|241997714	spectrin alpha chain, putative [Ixodes scapularis]	0	auto - low confidence	0.013228266	2.951000072	NALLER	iTRAQ4plex@N-term		0.00033065	858.5048828	430.2597	858.5045166	430.2595215	2	7	12.1.1.2229.1	0	-1	-1			0.9372325	0.109306	0.4541189	0.1352366	0.4349252	0.2053103									1685143	1274.05	1607020	1268.6	856595.7	960.49	856693.4	1635.28
1	199.78	199.78	65.78999758	53.63000035	44.76000071	gi|241997714	spectrin alpha chain, putative [Ixodes scapularis]	0	auto - discordant peptide type	0.01188716	71.06999755	LCSIHSDHGDQIR	iTRAQ4plex@N-term; Methylthio(C)@2; iTRAQ4plex(S)@3		0.0023543	1813.882935	454.478	1813.880737	454.4774475	4	10	4.1.1.2180.1	0	-1	-1			1.083077	0.8663602	1.871124	0.7525547	1.852766	0.7507762									25189.29	154.78	27759.53	169.54	52757.96	229.22	54551.98	235.33
1	199.78	199.78	65.78999758	53.63000035	44.76000071	gi|241997714	spectrin alpha chain, putative [Ixodes scapularis]	0	auto - discordant peptide type	0.010995384	84.71000195	LNEASAQQQFN	iTRAQ4plex@N-term	cleaved N-R@C-term	-0.00230925	1392.673218	697.3439	1392.675537	697.3450317	2	11	12.1.1.3161.1	0	-1	-1			1.052444	0.4398289	0.9320415	0.4445897	0.9314799	0.4448649									97802.91	304.88	104734	324.97	102036.7	323.45	106487.6	337.97
1	199.78	199.78	65.78999758	53.63000035	44.76000071	gi|241997714	spectrin alpha chain, putative [Ixodes scapularis]	0	auto - discordant peptide type	0.008330992	41.08999968	KLEIIQEWT	iTRAQ4plex@N-term; iTRAQ4plex(K)@1	cleaved T-R@C-term; missed K-L@1	-0.000605919	1446.832031	724.4233	1446.832642	724.423584	2	9	3.1.1.6483.1	0	-1	-1			0.9738948	0.8325714	1.117767	0.7842006	1.077588	0.7927501									28587.12	164.84	28328.23	170.13	35767.72	190.1	36007.84	195.89
1	199.78	199.78	65.78999758	53.63000035	44.76000071	gi|241997714	spectrin alpha chain, putative [Ixodes scapularis]	0	auto - discordant peptide type	0.007004902	24.57000017	LQTLELSW	iTRAQ4plex@N-term	cleaved W-R@C-term	-0.000152258	1132.624878	567.3197	1132.625	567.3197632	2	8	5.1.1.6626.1	0	-1	-1			0.9010707	1.237322	2.123738	0.9937989	2.004172	1.003834									13800.1	114.39	12652.55	116.23	32805.95	179.85	32328.92	183.05
1	199.78	199.78	65.78999758	53.63000035	44.76000071	gi|241997714	spectrin alpha chain, putative [Ixodes scapularis]	0	auto - discordant peptide type	0.007004902	36.61000133	SISGAYDYIEFT	iTRAQ4plex@N-term	cleaved T-R@C-term	-0.00322433	1508.712524	755.3635	1508.715698	755.3651123	2	9	14.1.1.6957.1	0	-1	-1			0.9097595	1.009663	1.424907	0.8805489	1.492152	0.8669944									20318.46	138.75	18808.51	139.88	32407.59	180.16	35438.71	189.31
1	199.78	199.78	65.78999758	53.63000035	44.76000071	gi|241997714	spectrin alpha chain, putative [Ixodes scapularis]	0	auto - discordant peptide type	0.006123085	49.30000007	LAALGDR	iTRAQ4plex@N-term	cleaved D-L@N-term	-0.00143937	858.5030518	430.2588	858.5045166	430.2595215	2	9	12.1.1.2763.1	0	-1	-1			0.9269488	0.3134799	0.9943882	0.299984	1.00324	0.308026									206745.9	442.69	194997.7	446.46	230124.2	483.49	242446.4	536.85
1	199.78	199.78	65.78999758	53.63000035	44.76000071	gi|241997714	spectrin alpha chain, putative [Ixodes scapularis]	0	auto - low confidence	0.005682847	8.681999892	QVLDR	iTRAQ4plex@N-term; Deamidated(Q)@1	cleaved D-Q@N-term	0.00104009	774.4368896	388.2257	774.43573	388.2251587	2	8	7.1.1.1639.1	0	-1	-1			0.9858888	0.2644647	0.5493487	0.3097543	0.5300854	0.3235207									278827	515.34	279704.7	529.09	171455.8	426.19	172764.6	458.74
1	199.78	199.78	65.78999758	53.63000035	44.76000071	gi|241997714	spectrin alpha chain, putative [Ixodes scapularis]	0	auto - discordant peptide type	0.005243056	59.24000144	MQHNLEQQIQA	iTRAQ4plex@N-term	cleaved A-R@C-term	-0.00151525	1482.735718	742.3751	1482.737061	742.3758545	2	10	12.1.1.3470.1	0	-1	-1			0.9687881	0.6559184	1.643185	0.5656871	1.652533	0.5773073									46592.47	210.24	45928.42	218.64	85698.18	292.37	89999.44	324.09
1	199.78	199.78	65.78999758	53.63000035	44.76000071	gi|241997714	spectrin alpha chain, putative [Ixodes scapularis]	0	auto - discordant peptide type	0.003488328	25.94999969	ASVEIQEK	iTRAQ4plex@N-term; Deamidated(Q)@6; iTRAQ4plex(K)@8	cleaved Y-A@N-term	0.0124384	1191.671509	596.843	1191.659058	596.836792	2	9	11.1.1.1897.1	0	-1	-1			0.9502685	0.3054496	0.6453434	0.3349513	0.6422635	0.3409923									213343.8	449.91	206283	455.82	154113.4	401.05	160164.9	429.18
1	199.78	199.78	65.78999758	53.63000035	44.76000071	gi|241997714	spectrin alpha chain, putative [Ixodes scapularis]	0	auto - discordant peptide type	0.003050752	17.82000065	VEALIK	iTRAQ4plex@N-term; iTRAQ4plex(K)@6	cleaved N-V@N-term	-0.054148301	959.5718994	480.7932	959.6259155	480.8202209	2	8	2.1.1.4135.1	0	-1	-1			0.9368963	0.3461621	0.7700936	0.3575242	0.7961695	0.3536275									167808.9	398.9	159971.8	402.55	144653.1	386.3	156168.9	408.87
1	199.78	199.78	65.78999758	53.63000035	44.76000071	gi|241997714	spectrin alpha chain, putative [Ixodes scapularis]	0	auto - low confidence	0.001304842	12.84999996	DLTGVQ	iTRAQ4plex@N-term	cleaved Q-N@C-term	0.0118096	775.4317017	388.7231	775.4197388	388.7171631	2	10	8.1.1.1271.1	0	-1	-1			0.9156416	1.235002	1.170116	1.129245	1.166354	1.114921									13460.73	112.94	12540.97	113.65	17630.59	133.25	18351.56	134.74
1	199.78	199.78	65.78999758	53.63000035	44.76000071	gi|241997714	spectrin alpha chain, putative [Ixodes scapularis]	0	auto - low confidence	0.000869459	2.187000029	DLASVQNL	iTRAQ4plex@N-term	cleaved L-T@C-term	-0.000584918	1002.546265	502.2804	1002.546753	502.2806702	2	8	12.1.1.4519.1	0	-1	-1			0.92232	0.3511834	1.01852	0.3333449	1.010974	0.3302737									165284.3	395.79	155113.7	398.46	188438.9	436.99	195319.5	444.28
1	199.78	199.78	65.78999758	53.63000035	44.76000071	gi|241997714	spectrin alpha chain, putative [Ixodes scapularis]	0	auto - discordant peptide type	0.000434512	18.44000071	EKEPIAASTN	iTRAQ4plex@N-term; iTRAQ4plex(K)@2	cleaved N-R@C-term; missed K-E@2	0.000452988	1346.729126	674.3718	1346.728516	674.371521	2	11	8.1.1.1926.1	0	-1	-1			0.9710805	0.5858011	1.614342	0.5071921	1.539102	0.5084031									58300.88	235.19	57605.95	244.69	105351.4	323.87	104885.8	324.53
1	199.78	199.78	65.78999758	53.63000035	44.76000071	gi|241997714	spectrin alpha chain, putative [Ixodes scapularis]	0	auto - low confidence	0.000434512	11.36000007	WNNLLAASNA	iTRAQ4plex@N-term	cleaved A-R@C-term	-0.00124684	1216.631104	609.3228	1216.632202	609.3233643	2	9	10.1.1.5231.1	0	-1	-1			0.9878991	0.6550217	1.140521	0.6166676	1.142983	0.6184343									45796.45	208.48	46034.28	216.81	58466.15	243.21	61185.07	256.12
1	199.78	199.78	65.78999758	53.63000035	44.76000071	gi|241997714	spectrin alpha chain, putative [Ixodes scapularis]	0	auto - low confidence	0	0	AAVK	iTRAQ4plex@N-term; iTRAQ4plex(K)@4	cleaved E-A@N-term	-0.000518281	675.4518433	338.7332	675.4522705	338.733429	2	6	12.1.1.805.1	0	-1	-1			1.025879	0.789762	1.228383	0.7383575	1.241453	0.7322055									30904.44	171.35	32259.23	181.43	42493.66	207.2	44846.14	214.47
1	199.78	199.78	65.78999758	53.63000035	44.76000071	gi|241997714	spectrin alpha chain, putative [Ixodes scapularis]	0	auto - low confidence	0	0	AAVK	iTRAQ4plex@N-term; iTRAQ4plex(K)@4	cleaved E-A@N-term	-0.000701386	675.4516602	338.7331	675.4522705	338.733429	2	5	12.1.1.857.1	0	-1	-1			0.9310512	0.6902521	0.8472397	0.6915274	0.8602696	0.678677									42412.83	200.51	40179.8	202.08	40222.86	203	42648.7	207.67
1	199.78	199.78	65.78999758	53.63000035	44.76000071	gi|241997714	spectrin alpha chain, putative [Ixodes scapularis]	1	auto	0	99.00000095	ADVVESWIADKETHVR	iTRAQ4plex@N-term; iTRAQ4plex(K)@11	missed K-E@11	-0.00395596	2142.127197	715.0497	2142.131348	715.0510254	3	14	2.1.1.5960.1	0	-1	-1			1.028679	0.6669101	0.645294	0.74959	0.7071319	0.7058189									42911.71	202.16	44915.12	212.02	30995.8	180.72	35469.11	186.42
1	199.78	199.78	65.78999758	53.63000035	44.76000071	gi|241997714	spectrin alpha chain, putative [Ixodes scapularis]	0	auto - discordant peptide type	0	99.00000095	ADVVESWIADKETHVR	iTRAQ4plex@N-term; iTRAQ4plex(K)@11	missed K-E@11	2.942140102	2145.073242	537.2756	2142.131348	536.5401001	4	13	2.1.1.5865.1	0	-1	-1			0.9578993	0.3876594	0.8618934	0.3898739	0.8495751	0.4827332									132845.5	356.33	129480.3	362.39	128165.1	362.63	131923.6	529.48
1	199.78	199.78	65.78999758	53.63000035	44.76000071	gi|241997714	spectrin alpha chain, putative [Ixodes scapularis]	1	auto	0	99.00000095	ADVVESWIADKETHVR	iTRAQ4plex@N-term; iTRAQ4plex(K)@11	missed K-E@11	0.000979287	2142.13208	536.5403	2142.131348	536.5401001	4	13	2.1.1.5995.1	0	-1	-1			0.9035192	0.5048956	0.7361234	0.5228441	0.73998	0.5868326									80474.66	276.12	73983.26	274.03	66310.02	261.6	69607.03	331.38
1	199.78	199.78	65.78999758	53.63000035	44.76000071	gi|241997714	spectrin alpha chain, putative [Ixodes scapularis]	0	auto - low confidence	0	0	ADVVESWIADKETHVR	iTRAQ4plex@N-term; iTRAQ4plex(K)@11	missed K-E@11	0.033946801	2142.165283	715.0624	2142.131348	715.0510254	3	5	2.1.1.7629.1	0	-1	-1			1.007899	0.9432665	1.925349	0.7981473	1.831841	0.8494608									22130.75	144.96	22696.04	154.05	47695.25	217.52	47386.85	256.3
1	199.78	199.78	65.78999758	53.63000035	44.76000071	gi|241997714	spectrin alpha chain, putative [Ixodes scapularis]	0	auto - low confidence	0	0	AEGNSIGAR	iTRAQ4plex@N-term	cleaved L-A@N-term	-0.0117823	1017.520691	509.7676	1017.532532	509.7735291	2	7	4.1.1.1590.1	0	-1	-1			0.9794115	0.9408932	0.68247	1.021984	0.6602784	1.002581									22121.18	144.88	22045.02	148.92	16899.01	132.58	17072.98	129.6
1	199.78	199.78	65.78999758	53.63000035	44.76000071	gi|241997714	spectrin alpha chain, putative [Ixodes scapularis]	0	auto - shared MS/MS	0	19.49000061	AIIAK	iTRAQ4plex@N-term; iTRAQ4plex(K)@5	cleaved P-A@N-term	-0.00144922	802.5506592	402.2826	802.552002	402.2832947	2	7	3.1.1.2572.1	0	-1	-1			0.9636622	0.3700603	1.645017	0.3186021	1.664903	0.3284777									146831.6	373.21	143973.1	387.23	270370.6	519.38	285747.6	594.55
1	199.78	199.78	65.78999758	53.63000035	44.76000071	gi|241997714	spectrin alpha chain, putative [Ixodes scapularis]	0	auto - low confidence	0	0	AIIAK	iTRAQ4plex@N-term; iTRAQ4plex(K)@5	cleaved P-A@N-term	-0.000230837	802.5518799	402.2832	802.552002	402.2832947	2	5	4.1.1.2505.1	0	-1	-1			0.980283	0.1551809	0.8363398	0.158493	0.8126231	0.1972907									816424.3	881.69	814337.4	907.48	764307.4	886.64	775495.2	1280.41
1	199.78	199.78	65.78999758	53.63000035	44.76000071	gi|241997714	spectrin alpha chain, putative [Ixodes scapularis]	0	auto - low confidence	0	0	AIIAK	iTRAQ4plex@N-term; iTRAQ4plex(K)@5	cleaved P-A@N-term	-0.037283201	802.5146484	402.2646	802.552002	402.2832947	2	5	12.1.1.1712.1	0	-1	-1			0.9466877	0.2269573	0.7920699	0.2331445	0.8085402	0.2465263									389003.8	608.63	374712	616.06	344894.9	596.15	367645.7	700.42
1	199.78	199.78	65.78999758	53.63000035	44.76000071	gi|241997714	spectrin alpha chain, putative [Ixodes scapularis]	1	auto	0	98.46000075	AIISADELAK	iTRAQ4plex@N-term; iTRAQ4plex(K)@10		-0.000235477	1317.774414	440.2654	1317.77478	440.2655334	3	12	13.1.1.4425.1	0	-1	-1			1.035058	0.3858811	1.114553	0.3705206	1.163075	0.3796023									128580.5	349.51	135418.1	370.9	160415.2	403.91	174806.3	463.19
1	199.78	199.78	65.78999758	53.63000035	44.76000071	gi|241997714	spectrin alpha chain, putative [Ixodes scapularis]	0	auto - low confidence	0	0	AIISADELAK	No iTRAQ4plex@N-term; iTRAQ4plex(K)@10		0.0114093	1173.684082	587.8493	1173.672729	587.8436279	2	8	11.1.1.3355.1	0	-1	-1			0.936694	0.1387148	0.9147738	0.1363832	0.8785612	0.2252881									1053406	1004.87	1003993	1011.1	1078646	1051.37	1081787	2207.88
1	199.78	199.78	65.78999758	53.63000035	44.76000071	gi|241997714	spectrin alpha chain, putative [Ixodes scapularis]	0	auto - low confidence	0	0	AIQAVQEAGHK	iTRAQ4plex@N-term; iTRAQ4plex(K)@11	cleaved P-A@N-term	-0.0115592	1438.802124	720.4083	1438.813599	720.4140625	2	7	2.1.1.2874.1	0	-1	-1			0.9674819	0.4479823	3.479131	0.3409966	3.353388	0.3558993									103248.7	313.02	101639.9	335.22	402091.4	627.65	404708.5	754.45
1	199.78	199.78	65.78999758	53.63000035	44.76000071	gi|241997714	spectrin alpha chain, putative [Ixodes scapularis]	0	auto - low confidence	0	0	AISAQEEK	iTRAQ4plex@N-term; iTRAQ4plex(K)@8		-0.000497235	1162.643311	582.3289	1162.643677	582.3291626	2	7	8.1.1.1702.1	0	-1	-1			0.9418262	0.5982002	1.239749	0.5440277	1.223539	0.5467869									56519.42	231.5	54163.34	236.14	78433.4	280.83	80833.12	292.8
1	199.78	199.78	65.78999758	53.63000035	44.76000071	gi|241997714	spectrin alpha chain, putative [Ixodes scapularis]	0	auto - low confidence	0	0	AISAQEEK	iTRAQ4plex@N-term; Deamidated(Q)@5; iTRAQ4plex(K)@8		-0.000506371	1163.627319	582.8209	1163.627808	582.821167	2	7	8.1.1.2775.1	0	-1	-1			0.9063796	0.4715474	1.194644	0.427722	1.20769	0.4297802									92935.7	296.74	85709.65	297.41	124276.9	353.69	131193.4	377.42
1	199.78	199.78	65.78999758	53.63000035	44.76000071	gi|241997714	spectrin alpha chain, putative [Ixodes scapularis]	0	auto - low confidence	0	0	AISAQEEK	iTRAQ4plex@N-term; iTRAQ4plex(K)@8		0.000236493	1162.644043	582.3293	1162.643677	582.3291626	2	5	9.1.1.2047.1	0	-1	-1			0.9924435	0.3480855	2.584707	0.2789938	2.537157	0.2933478									165971.2	397.3	167600.6	423.54	480190.4	688.12	492214.3	834.6
1	199.78	199.78	65.78999758	53.63000035	44.76000071	gi|241997714	spectrin alpha chain, putative [Ixodes scapularis]	1	auto	0	99.00000095	AITSGDRPYVTADELYANLTK	iTRAQ4plex@N-term; iTRAQ4plex(K)@21		0.00328658	2585.361328	862.7944	2585.358154	862.7932739	3	17	4.1.1.5835.1	0	-1	-1			0.9862986	0.5307626	0.8627546	0.5378795	0.8306955	0.5393961									69609.55	257.55	69857.69	265.84	67224.18	262.45	67590.34	265.29
1	199.78	199.78	65.78999758	53.63000035	44.76000071	gi|241997714	spectrin alpha chain, putative [Ixodes scapularis]	1	auto	0	99.00000095	AITSGDRPYVTADELYANLTK	iTRAQ4plex@N-term; iTRAQ4plex(K)@21		-0.00160049	2585.356445	647.3464	2585.358154	647.3468018	4	13	3.1.1.6369.1	0	-1	-1			1.089194	0.3915788	0.8438371	0.4116391	0.9164389	0.4901082									121477.9	341.11	134629.3	367.43	114742.7	345.37	130129.2	522.72
1	199.78	199.78	65.78999758	53.63000035	44.76000071	gi|241997714	spectrin alpha chain, putative [Ixodes scapularis]	1	auto	0	99.00000095	AITSGDRPYVTADELYANLTK	iTRAQ4plex@N-term; iTRAQ4plex(K)@21		0.0044657	2585.362549	647.3479	2585.358154	647.3468018	4	14	4.1.1.5814.1	0	-1	-1			1.081137	0.9334697	1.238438	0.8838581	1.218414	0.876077									21525.32	143.17	23679.21	155.09	29839.61	173.69	30656.22	174.8
1	199.78	199.78	65.78999758	53.63000035	44.76000071	gi|241997714	spectrin alpha chain, putative [Ixodes scapularis]	0	auto - low confidence	0	0	ALIEK	iTRAQ4plex@N-term; iTRAQ4plex(K)@5	cleaved E-A@N-term	-0.000710148	860.5568848	431.2857	860.5574951	431.2860107	2	6	13.1.1.2635.1	0	-1	-1			0.9419655	0.4110056	0.726445	0.4328839	0.7510924	0.4170055									118568	335.29	113642.2	338.95	96413.93	316	104096.2	319.03
1	199.78	199.78	65.78999758	53.63000035	44.76000071	gi|241997714	spectrin alpha chain, putative [Ixodes scapularis]	0	auto - low confidence	0	0	ALIEK	iTRAQ4plex@N-term; iTRAQ4plex(K)@5	cleaved E-A@N-term	-0.000667103	860.5568848	431.2857	860.5574951	431.2860107	2	5	14.1.1.2380.1	0	-1	-1			0.9912491	0.3400954	1.35851	0.3075648	1.319123	0.3640215									170204.3	401.94	171668.4	420.14	258823	510.01	262439.9	727.03
1	199.78	199.78	65.78999758	53.63000035	44.76000071	gi|241997714	spectrin alpha chain, putative [Ixodes scapularis]	0	auto - low confidence	0	0	ALIEK	iTRAQ4plex@N-term; iTRAQ4plex(K)@5	cleaved E-A@N-term	-0.000239858	860.557251	431.2859	860.5574951	431.2860107	2	6	14.1.1.2984.1	0	-1	-1			0.9643592	0.08814748	0.5660515	0.1014888	0.5893825	0.1173879									2564638	1577.45	2516529	1588.96	1624993	1311.8	1766840	1766.55
1	199.78	199.78	65.78999758	53.63000035	44.76000071	gi|241997714	spectrin alpha chain, putative [Ixodes scapularis]	0	auto - low confidence	0	0	ALLER	iTRAQ4plex@N-term	cleaved E-A@N-term	1.51E-05	744.4616699	373.2381	744.4615479	373.2380676	2	6	14.1.1.2573.1	0	-1	-1			0.9642269	0.1321405	0.824809	0.1347603	0.7718765	0.1599635									1139652	1044.96	1118120	1063.91	1052192	1039.12	1028239	1347.78
1	199.78	199.78	65.78999758	53.63000035	44.76000071	gi|241997714	spectrin alpha chain, putative [Ixodes scapularis]	0	auto - low confidence	0	6.650000066	ALLK	iTRAQ4plex@N-term; iTRAQ4plex(K)@4	cleaved E-A@N-term	-6.52E-05	731.5148926	366.7647	731.5148926	366.7647095	2	6	14.1.1.2011.1	0	-1	-1			0.9223463	0.1844854	1.196711	0.1682531	1.232488	0.1642056									603357.4	759.38	566246.6	763.79	808226.9	902.49	869222.9	916.73
1	199.78	199.78	65.78999758	53.63000035	44.76000071	gi|241997714	spectrin alpha chain, putative [Ixodes scapularis]	0	auto - discordant peptide type	0	91.32999778	AQQLGSAHEVQR	iTRAQ4plex@N-term; iTRAQ4plex(S)@6		-7.83E-05	1610.873291	537.965	1610.873291	537.9650269	3	12	12.1.1.1442.1	0	-1	-1			0.8827555	0.4230705	0.4700259	0.5069248	0.4531463	0.5012541									115534.1	330.77	103773.8	323.24	60785.7	254.29	61195.95	251.79
1	199.78	199.78	65.78999758	53.63000035	44.76000071	gi|241997714	spectrin alpha chain, putative [Ixodes scapularis]	0	auto - low confidence	0	0	AQQLGSAHEVQR	iTRAQ4plex@N-term		-0.0117609	1466.759521	734.387	1466.771118	734.3928833	2	5	12.1.1.3688.1	0	-1	-1			0.9112865	0.5050899	1.346395	0.4461934	1.34143	0.4464322									81016.3	277.19	75121.51	279.12	122099.6	349.7	127032.4	364.3
1	199.78	199.78	65.78999758	53.63000035	44.76000071	gi|241997714	spectrin alpha chain, putative [Ixodes scapularis]	0	auto - low confidence	0	0	AQQLGSAHEVQR	iTRAQ4plex@N-term		-0.0120444	1466.759155	489.927	1466.771118	489.9309998	3	5	12.1.1.3697.1	0	-1	-1			0.937548	0.6562741	0.9218324	0.6432328	0.925923	0.6361231									46801.72	210.65	44647	213.24	48292.89	221.92	50653.64	227.7
1	199.78	199.78	65.78999758	53.63000035	44.76000071	gi|241997714	spectrin alpha chain, putative [Ixodes scapularis]	1	auto	0	99.00000095	ASAFNSWFENAEEDLTDPVR	iTRAQ4plex@N-term		0.00103963	2441.126709	814.7162	2441.125732	814.7158203	3	21	2.1.1.8728.1	0	-1	-1			0.9245509	1.957212	1.097364	1.823872	1.090896	1.815499									5322.63	71.04	5007.19	71.68	6538.02	81.27	6787.09	83.53
1	199.78	199.78	65.78999758	53.63000035	44.76000071	gi|241997714	spectrin alpha chain, putative [Ixodes scapularis]	0	auto - discordant peptide type	0	99.00000095	ASAFNSWFENAEEDLTDPVR	iTRAQ4plex@N-term; Deamidated(N)@10		-0.000602185	2442.108887	815.0436	2442.109619	815.0438843	3	21	14.1.1.8711.1	0	-1	-1			1.391021	1.619805	1.362132	1.602085	1.389491	1.568806									6337.81	77.91	8970.36	94.62	9663.35	99.28	10293.64	100.33
1	199.78	199.78	65.78999758	53.63000035	44.76000071	gi|241997714	spectrin alpha chain, putative [Ixodes scapularis]	1	auto	0	99.00000095	DADEIENWIAEK	iTRAQ4plex@N-term; iTRAQ4plex(K)@12		0.000569325	1719.856567	574.2928	1719.855957	574.2926025	3	13	11.1.1.6341.1	0	-1	-1			1.02989	0.5563132	0.9388203	0.557556	0.9060419	0.5631196									61869.94	242.51	64834.68	255.95	65017.7	257.81	65524.24	264.92
1	199.78	199.78	65.78999758	53.63000035	44.76000071	gi|241997714	spectrin alpha chain, putative [Ixodes scapularis]	0	auto - low confidence	0	0	DADEIENWIAEKLQMAMDESYK	iTRAQ4plex@N-term; iTRAQ4plex(K)@12; iTRAQ4plex(K)@22	missed K-L@12	-0.071494602	3060.407227	766.1091	3060.478516	766.1268921	4	3	12.1.1.5691.1	0	-1	-1			1.038735	0.851786	1.660385	0.7477695	1.469844	0.81191									26590.45	159.08	28103.95	170.4	49420.12	221.7	45684.73	250.76
1	199.78	199.78	65.78999758	53.63000035	44.76000071	gi|241997714	spectrin alpha chain, putative [Ixodes scapularis]	1	auto	0	99.00000095	DADETITWITEKDVVLSSDDYGR	iTRAQ4plex@N-term; iTRAQ4plex(K)@12	missed K-D@12	0.00436182	2915.432617	972.8181	2915.427979	972.8165894	3	19	13.1.1.7182.1	0	-1	-1			0.9801445	0.721303	0.7600668	0.7581891	0.7937163	0.7331918									37720.93	189.41	37619.19	194.8	32092.5	182.31	34996.26	186.97
1	199.78	199.78	65.78999758	53.63000035	44.76000071	gi|241997714	spectrin alpha chain, putative [Ixodes scapularis]	0	auto - low confidence	0	0	DFGR	iTRAQ4plex@N-term	cleaved E-D@N-term	0.000542445	637.3310547	319.6728	637.3305664	319.6725464	2	6	9.1.1.704.1	0	-1	-1			0.9395705	1.410159	0.7420627	1.474692	0.7860931	1.411806									10089.96	97.81	9646.19	98.79	8381.07	93.14	9271.23	95.16
1	199.78	199.78	65.78999758	53.63000035	44.76000071	gi|241997714	spectrin alpha chain, putative [Ixodes scapularis]	0	auto - low confidence	0	0	DFGR	iTRAQ4plex@N-term	cleaved E-D@N-term	0.000359339	637.3308716	319.6727	637.3305664	319.6725464	2	6	9.1.1.756.1	0	-1	-1			0.9718289	0.6316723	0.8010784	0.6515645	0.7996219	0.6361215									49402.7	216.52	48851.45	222.22	44299.12	213.58	46175.26	212.89
1	199.78	199.78	65.78999758	53.63000035	44.76000071	gi|241997714	spectrin alpha chain, putative [Ixodes scapularis]	0	auto - low confidence	0	0	DFGR	iTRAQ4plex@N-term	cleaved E-D@N-term	0.000176234	637.3306885	319.6726	637.3305664	319.6725464	2	6	9.1.1.811.1	0	-1	-1			0.9693605	0.8065846	0.7922431	0.8341771	0.7973646	0.8111937									30336.6	169.66	29921.9	173.91	26902.63	166.51	28274.69	166.14
1	199.78	199.78	65.78999758	53.63000035	44.76000071	gi|241997714	spectrin alpha chain, putative [Ixodes scapularis]	1	auto	0	99.00000095	DIADEESWIK	iTRAQ4plex@N-term; iTRAQ4plex(K)@10		0.000599032	1492.766113	747.3903	1492.765259	747.3899536	2	16	9.1.1.4523.1	0	-1	-1			0.9782851	0.5403522	0.825057	0.5537958	0.8420557	0.5613094									67299.34	252.75	66990.5	260.26	62153.3	252.96	66240.81	276.33
1	199.78	199.78	65.78999758	53.63000035	44.76000071	gi|241997714	spectrin alpha chain, putative [Ixodes scapularis]	1	auto	0	98.97999763	DIADEESWIK	iTRAQ4plex@N-term; iTRAQ4plex(K)@10		0.000928351	1492.766235	498.596	1492.765259	498.5957031	3	11	9.1.1.4477.1	0	-1	-1			0.941609	1.819973	0.9269009	1.782363	0.8780963	1.76902									6072.23	75.9	5817.76	76.96	6300.15	80.05	6232.53	78.02
1	199.78	199.78	65.78999758	53.63000035	44.76000071	gi|241997714	spectrin alpha chain, putative [Ixodes scapularis]	1	auto	0	98.97999763	DIADEESWIK	iTRAQ4plex@N-term; iTRAQ4plex(K)@10		0.000653693	1492.765869	498.5959	1492.765259	498.5957031	3	11	9.1.1.4527.1	0	-1	-1			0.9754247	0.8599142	0.8407368	0.8754101	0.8379231	0.8602496									26620.11	158.93	26420.47	163.51	25051.82	160.39	26072.82	161.48
1	199.78	199.78	65.78999758	53.63000035	44.76000071	gi|241997714	spectrin alpha chain, putative [Ixodes scapularis]	0	auto - low confidence	0	0	DIADEESWIK	iTRAQ4plex@N-term; iTRAQ4plex(K)@10		0.024986601	1492.790283	747.4024	1492.765259	747.3899536	2	5	10.1.1.4371.1	0	-1	-1			0.9821343	0.7117129	3.980268	0.5349648	3.835807	0.5561774									40911.49	197.28	40883.98	214.01	182275	422.23	183432.4	508.36
1	199.78	199.78	65.78999758	53.63000035	44.76000071	gi|241997714	spectrin alpha chain, putative [Ixodes scapularis]	0	auto - low confidence	0	0	DIADEESWIK	iTRAQ4plex@N-term; iTRAQ4plex(K)@10		0.041001599	1492.806396	498.6094	1492.765259	498.5957031	3	4	11.1.1.8085.1	0	-1	-1			1.17453	1.673624	2.049297	1.462089	1.935483	1.489639									6486.5	78.64	7751.96	89.44	14879.38	121.6	14674.85	127.02
1	199.78	199.78	65.78999758	53.63000035	44.76000071	gi|241997714	spectrin alpha chain, putative [Ixodes scapularis]	1	auto	0	99.00000095	DIADEESWIKEK	iTRAQ4plex@N-term; iTRAQ4plex(K)@10; iTRAQ4plex(K)@12	missed K-E@10	-0.00196978	1894.003052	632.3416	1894.004883	632.3422241	3	14	9.1.1.4434.1	0	-1	-1			0.9285722	1.261876	0.6571409	1.367263	0.7153811	1.29368									12664.73	109.57	11965.99	109.92	9315.88	98.63	10590.28	101.86
1	199.78	199.78	65.78999758	53.63000035	44.76000071	gi|241997714	spectrin alpha chain, putative [Ixodes scapularis]	0	auto - low confidence	0	0	DIADEESWIKEK	iTRAQ4plex@N-term; iTRAQ4plex(K)@10; iTRAQ4plex(K)@12	missed K-E@10	0.0145218	1894.019531	632.3471	1894.004883	632.3422241	3	5	3.1.1.6962.1	0	-1	-1			1.061293	1.195649	1.173362	1.140902	1.146437	1.163302									13233.24	112.21	14290.21	120.46	17380.71	132.67	17733.34	141.23
1	199.78	199.78	65.78999758	53.63000035	44.76000071	gi|241997714	spectrin alpha chain, putative [Ixodes scapularis]	1	auto	0	99.00000095	DKEQVAQVQEVGEDLEQVEVLQK	iTRAQ4plex@N-term; iTRAQ4plex(K)@2; iTRAQ4plex(K)@23	missed K-E@2	-0.00126187	3071.634033	768.9158	3071.635254	768.9160767	4	16	11.1.1.6472.1	0	-1	-1			1.158126	0.6583115	1.102968	0.6534936	1.107482	0.6386658									41725.32	199.61	49169.12	222.36	51514.8	229.34	54014.52	228.55
1	199.78	199.78	65.78999758	53.63000035	44.76000071	gi|241997714	spectrin alpha chain, putative [Ixodes scapularis]	1	auto	0	99.00000095	DKEQVAQVQEVGEDLEQVEVLQK	iTRAQ4plex@N-term; iTRAQ4plex(K)@2; iTRAQ4plex(K)@23	missed K-E@2	0.0091813	3071.644531	615.3362	3071.635254	615.3342896	5	13	11.1.1.6502.1	0	-1	-1			1.052349	0.8643417	1.338622	0.7976466	1.292804	0.7923868									25511.97	155.84	27317.48	167.05	38227.1	196.08	38552.35	194.58
1	199.78	199.78	65.78999758	53.63000035	44.76000071	gi|241997714	spectrin alpha chain, putative [Ixodes scapularis]	0	auto - low confidence	0	0	DLAALEDK	iTRAQ4plex@N-term; iTRAQ4plex(K)@8		0.036348	1161.684814	581.8497	1161.648438	581.831543	2	5	13.1.1.3909.1	0	-1	-1			0.8166382	0.9204804	0.7836194	0.9052383	0.7815127	0.886785									25744.29	156.03	21391.81	148.2	22581.64	151.84	23517.49	152.24
1	199.78	199.78	65.78999758	53.63000035	44.76000071	gi|241997714	spectrin alpha chain, putative [Ixodes scapularis]	0	auto - low confidence	0	0	DLAALEDK	iTRAQ4plex@N-term; iTRAQ4plex(K)@8		-0.044218302	1161.604248	581.8094	1161.648438	581.831543	2	6	13.1.1.4599.1	0	-1	-1			1.010529	0.3934058	1.268996	0.3636521	1.363325	0.3757845									125719.8	345.67	129267.5	363.72	178580.2	425.02	200344.2	513.19
1	199.78	199.78	65.78999758	53.63000035	44.76000071	gi|241997714	spectrin alpha chain, putative [Ixodes scapularis]	0	auto - low confidence	0	0	DLAALGDR	iTRAQ4plex@N-term		0.000989889	973.5324707	487.7735	973.5314331	487.7730103	2	5	10.1.1.2028.1	0	-1	-1			0.9109049	0.6180377	0.8077757	0.6236161	0.8132759	0.6060742									53532.29	225.22	49616.47	224.63	48403.41	222.81	50889.44	222.01
1	199.78	199.78	65.78999758	53.63000035	44.76000071	gi|241997714	spectrin alpha chain, putative [Ixodes scapularis]	0	auto - low confidence	0	0	DLASVQNLTK	iTRAQ4plex@N-term; iTRAQ4plex(K)@10		0.00477634	1375.796265	688.9054	1375.791504	688.9030151	2	6	3.1.1.6444.1	0	-1	-1			0.9184105	0.7533462	1.929177	0.6196773	1.991641	0.6170653									36647.47	186.36	34246.63	190.35	79138.07	280.25	85315.7	298.21
1	199.78	199.78	65.78999758	53.63000035	44.76000071	gi|241997714	spectrin alpha chain, putative [Ixodes scapularis]	0	auto - low confidence	0	0	DLASVQNLTK	iTRAQ4plex@N-term; iTRAQ4plex(K)@10		-0.00118386	1375.790161	459.604	1375.791504	459.6044312	3	5	12.1.1.2271.1	0	-1	-1			0.9679534	0.2409858	1.378833	0.2156543	1.328416	0.2473077									343702.9	571.03	338512.4	590.91	530474.1	729.36	533692.9	977.67
1	199.78	199.78	65.78999758	53.63000035	44.76000071	gi|241997714	spectrin alpha chain, putative [Ixodes scapularis]	1	auto	0	99.00000095	DLEDSLQAHQYFADANEAESWMK	iTRAQ4plex@N-term; iTRAQ4plex(K)@23		0.00210536	2985.371826	747.3502	2985.369385	747.3496094	4	15	13.1.1.6855.1	0	-1	-1			1.057745	0.6263458	0.9775844	0.6252811	0.894608	0.6257702									48201.2	214.35	51877.11	228.82	52745.02	231.85	50403.95	221.91
1	199.78	199.78	65.78999758	53.63000035	44.76000071	gi|241997714	spectrin alpha chain, putative [Ixodes scapularis]	1	auto	0	99.00000095	DLGDSLDSVESLLK	iTRAQ4plex@N-term; iTRAQ4plex(K)@14		0.00176996	1777.957031	593.6596	1777.955322	593.6590576	3	16	14.1.1.7808.1	0	-1	-1			0.9991077	0.2382	0.7819811	0.2499044	0.7869033	0.3821867									342030.3	569.83	347707.3	591.95	299385.1	557.66	314600.9	1082.11
1	199.78	199.78	65.78999758	53.63000035	44.76000071	gi|241997714	spectrin alpha chain, putative [Ixodes scapularis]	0	auto - low confidence	0	0	DLGDSLDSVESLLK	iTRAQ4plex@N-term; iTRAQ4plex(K)@14		0.0674676	1778.022705	593.6815	1777.955322	593.6590576	3	4	5.1.1.6111.1	0	-1	-1			1.08958	1.053365	1.122068	1.024235	1.160313	0.9951337									16803.65	126.49	18629.44	137.27	21105.33	146.59	22790.44	148.34
1	199.78	199.78	65.78999758	53.63000035	44.76000071	gi|241997714	spectrin alpha chain, putative [Ixodes scapularis]	0	auto - discordant peptide type	0	99.00000095	DLNGLADSLVDSGQFHSGPIQEK	iTRAQ4plex@N-term; Deamidated(N)@3; Diphthamide(H)@16; iTRAQ4plex(K)@23		-0.00610505	2857.464111	715.3733	2857.470215	715.3748169	4	17	13.1.1.5512.1	0	-1	-1			0.8599285	0.5032181	0.8814194	0.4866512	0.9478499	0.4724644									83845.16	282.4	73363.04	274.29	82723.71	290.58	92894.83	307.79
1	199.78	199.78	65.78999758	53.63000035	44.76000071	gi|241997714	spectrin alpha chain, putative [Ixodes scapularis]	0	auto - discordant peptide type	0	99.00000095	DLNGLADSLVDSGQFHSGPIQEK	iTRAQ4plex@N-term; Deamidated(N)@3; iTRAQ4plex(K)@23		0.00512613	2715.364502	679.8484	2715.359619	679.847168	4	16	13.1.1.6055.1	0	-1	-1			1.138161	0.6562394	1.162877	0.6398118	1.143522	0.629276									42394.07	201.17	49095.97	222.55	55183.37	236.83	56666.12	234.2
1	199.78	199.78	65.78999758	53.63000035	44.76000071	gi|241997714	spectrin alpha chain, putative [Ixodes scapularis]	1	auto	0	97.69999981	DLSSVQTLLTK	iTRAQ4plex@N-term; iTRAQ4plex(K)@11		-0.000209375	1491.875244	498.299	1491.875244	498.2990112	3	11	5.1.1.5030.1	0	-1	-1			1.069771	0.5709957	1.008548	0.5679198	1.060908	0.5783244									57605.99	234.03	62704	251.59	65032.96	258.08	71436.4	294.03
1	199.78	199.78	65.78999758	53.63000035	44.76000071	gi|241997714	spectrin alpha chain, putative [Ixodes scapularis]	0	auto - low confidence	0	0	DLTGVQ	iTRAQ4plex@N-term	cleaved Q-N@C-term	0.0122368	775.4320679	388.7233	775.4197388	388.7171631	2	9	8.1.1.747.1	0	-1	-1			0.9098104	0.529981	0.8230656	0.5315701	0.813172	0.5433503									72884.46	262.85	67471.88	262.03	67148.88	262.23	69277.37	281.55
1	199.78	199.78	65.78999758	53.63000035	44.76000071	gi|241997714	spectrin alpha chain, putative [Ixodes scapularis]	0	auto - low confidence	0	0	DLTSWINSMM	iTRAQ4plex@N-term; Oxidation(M)@10	cleaved M-A@C-term	0.00983779	1356.627441	679.321	1356.617554	679.31604	2	8	8.1.1.2983.1	0	-1	-1			0.960435	0.3681587	1.580211	0.3192424	1.561204	0.3493629									148478	375.32	145099.9	388.38	262631.3	512.09	270954.1	653.43
1	199.78	199.78	65.78999758	53.63000035	44.76000071	gi|241997714	spectrin alpha chain, putative [Ixodes scapularis]	0	auto - discordant peptide type	0	81.49999976	DLVSVQTLQR	iTRAQ4plex@N-term		-4.072110176	1297.670532	649.8425	1301.742554	651.87854	2	12	2.1.1.4136.1	0	-1	-1			0.868686	0.5085207	0.4181382	0.6347341	0.4328654	0.6030433									80630.66	276.28	71268.89	267.79	37738.92	201.64	40796.89	202.45
1	199.78	199.78	65.78999758	53.63000035	44.76000071	gi|241997714	spectrin alpha chain, putative [Ixodes scapularis]	0	auto - low confidence	0	0	DLVSVQTLQRK	iTRAQ4plex@N-term; iTRAQ4plex(K)@11	missed R-K@10	-0.00782355	1573.931641	787.9731	1573.939575	787.9770508	2	6	4.1.1.6392.1	0	-1	-1			0.9536887	0.7039891	3.443422	0.5341253	3.390454	0.5386416									42156.97	199.96	40908.45	212.81	162490.9	399.04	167071	426.45
1	199.78	199.78	65.78999758	53.63000035	44.76000071	gi|241997714	spectrin alpha chain, putative [Ixodes scapularis]	0	auto - low confidence	0	0	DLVSVQTLQRK	iTRAQ4plex@N-term; iTRAQ4plex(K)@11	missed R-K@10	-0.00658349	1573.933105	787.9738	1573.939575	787.9770508	2	5	5.1.1.6451.1	0	-1	-1			1.008415	0.9439925	3.133925	0.73869	3.044618	0.738762									22553.47	146.44	23141.4	158.57	79117.3	278.68	80263.88	282.84
1	199.78	199.78	65.78999758	53.63000035	44.76000071	gi|241997714	spectrin alpha chain, putative [Ixodes scapularis]	1	auto	0	74.62999821	DLVSWIHDMK	iTRAQ4plex@N-term; iTRAQ4plex(K)@10		0.00150526	1530.812256	511.278	1530.810791	511.2775574	3	10	10.1.1.6035.1	0	-1	-1			1.152037	0.5504444	0.8198021	0.5919692	0.8316249	0.5762459									59525.45	238.11	69775.99	263.84	54623.7	238.36	57863.43	240.01
1	199.78	199.78	65.78999758	53.63000035	44.76000071	gi|241997714	spectrin alpha chain, putative [Ixodes scapularis]	0	auto - discordant peptide type	0	20.18000036	DQIR	iTRAQ4plex@N-term; Deamidated(Q)@2	cleaved G-D@N-term	-0.000704249	675.3666992	338.6906	675.3673096	338.6909485	2	6	1.1.1.571.1	0	-1	-1			0.9624297	1.91531	1.01943	1.840769	0.9953662	1.813072									5423.23	71.72	5310.85	73.58	6188.49	79.24	6309.79	78.26
1	199.78	199.78	65.78999758	53.63000035	44.76000071	gi|241997714	spectrin alpha chain, putative [Ixodes scapularis]	0	auto - discordant peptide type	0	20.18000036	DQIR	iTRAQ4plex@N-term; Deamidated(Q)@2	cleaved G-D@N-term	-0.000277003	675.3670654	338.6908	675.3673096	338.6909485	2	6	1.1.1.633.1	0	-1	-1			0.9827529	1.355493	0.9529238	1.335216	0.9645143	1.302912									10690.05	100.72	10689.59	104.17	11402.69	107.88	12052.09	108.46
1	199.78	199.78	65.78999758	53.63000035	44.76000071	gi|241997714	spectrin alpha chain, putative [Ixodes scapularis]	0	auto - discordant peptide type	0	20.18000036	DQIR	iTRAQ4plex@N-term; Deamidated(Q)@2	cleaved G-D@N-term	-0.000277003	675.3670654	338.6908	675.3673096	338.6909485	2	6	1.1.1.1541.1	0	-1	-1			0.9388974	1.033561	0.9184513	1.014871	0.9583686	0.9817784									18852.95	133.7	18010.86	135.42	19382.28	140.71	21119.61	143.39
1	199.78	199.78	65.78999758	53.63000035	44.76000071	gi|241997714	spectrin alpha chain, putative [Ixodes scapularis]	0	auto - low confidence	0	0	DQIR	iTRAQ4plex@N-term	cleaved G-D@N-term	0.000753044	674.3840942	338.1993	674.3833008	338.1989441	2	6	7.1.1.4.1	0	-1	-1			0.9612392	1.106665	0.682225	1.196737	0.725613	1.140171									16158.06	123.81	15803.66	126.19	12339.18	113.43	13704.66	115.71
1	199.78	199.78	65.78999758	53.63000035	44.76000071	gi|241997714	spectrin alpha chain, putative [Ixodes scapularis]	0	auto - low confidence	0	0	DQIR	iTRAQ4plex@N-term	cleaved G-D@N-term	0.000936149	674.3842773	338.1994	674.3833008	338.1989441	2	6	7.1.1.61.1	0	-1	-1			0.9989022	0.9725389	0.6698946	1.069372	0.6687165	1.044477									20482.56	139.46	20818.25	144.57	15358.9	126.65	16010.33	126.81
1	199.78	199.78	65.78999758	53.63000035	44.76000071	gi|241997714	spectrin alpha chain, putative [Ixodes scapularis]	0	auto - low confidence	0	0	DQIR	iTRAQ4plex@N-term	cleaved G-D@N-term	0.00111925	674.3844604	338.1995	674.3833008	338.1989441	2	6	7.1.1.118.1	0	-1	-1			1.009397	0.8853623	0.706807	0.9595293	0.6869926	0.9518346									24591.72	152.83	25257.35	159.27	19456.25	142.24	19747.63	142.37
1	199.78	199.78	65.78999758	53.63000035	44.76000071	gi|241997714	spectrin alpha chain, putative [Ixodes scapularis]	0	auto - low confidence	0	0	DQIR	iTRAQ4plex@N-term	cleaved G-D@N-term	0.00130236	674.3846436	338.1996	674.3833008	338.1989441	2	6	7.1.1.176.1	0	-1	-1			0.9644755	0.6466089	0.6388458	0.7146128	0.637333	0.6983792									47210.13	211.67	46330.11	215.86	33759.86	187.86	35170.26	188.32
1	199.78	199.78	65.78999758	53.63000035	44.76000071	gi|241997714	spectrin alpha chain, putative [Ixodes scapularis]	0	auto - low confidence	0	0	DQIR	iTRAQ4plex@N-term	cleaved G-D@N-term	0.00130236	674.3846436	338.1996	674.3833008	338.1989441	2	6	7.1.1.236.1	0	-1	-1			0.9570771	0.5704781	0.6688842	0.6192343	0.6340137	0.6134816									60934.43	240.42	59339.88	244.5	45622.92	217.74	45158.07	212.14
1	199.78	199.78	65.78999758	53.63000035	44.76000071	gi|241997714	spectrin alpha chain, putative [Ixodes scapularis]	0	auto - low confidence	0	0	DQIR	iTRAQ4plex@N-term	cleaved G-D@N-term	0.000522102	674.3838501	338.1992	674.3833008	338.1989441	2	6	8.1.1.484.1	0	-1	-1			0.9466627	1.682778	1.156865	1.558616	1.154402	1.537512									7110.29	82.11	6848.88	83.83	9207.45	96.38	9594.41	97.39
1	199.78	199.78	65.78999758	53.63000035	44.76000071	gi|241997714	spectrin alpha chain, putative [Ixodes scapularis]	0	auto - low confidence	0	0	DQIR	iTRAQ4plex@N-term	cleaved G-D@N-term	0.000949347	674.3842773	338.1994	674.3833008	338.1989441	2	6	8.1.1.542.1	0	-1	-1			0.8819906	1.511724	4.253751	1.08596	4.155786	1.092728									9767.35	96.17	8765.52	100.55	46506.99	213.05	47446.47	224.86
1	199.78	199.78	65.78999758	53.63000035	44.76000071	gi|241997714	spectrin alpha chain, putative [Ixodes scapularis]	0	auto - low confidence	0	0	DQIR	iTRAQ4plex@N-term	cleaved G-D@N-term	0.000949347	674.3842773	338.1994	674.3833008	338.1989441	2	6	8.1.1.602.1	0	-1	-1			0.8939098	1.837228	3.920911	1.340386	3.887807	1.336455									6512.06	78.54	5923.1	82.09	28580.83	167.15	29593.55	170.39
1	199.78	199.78	65.78999758	53.63000035	44.76000071	gi|241997714	spectrin alpha chain, putative [Ixodes scapularis]	0	auto - low confidence	0	0	DQIR	iTRAQ4plex@N-term	cleaved G-D@N-term	0.000949347	674.3842773	338.1994	674.3833008	338.1989441	2	6	8.1.1.661.1	0	-1	-1			0.8951336	2.748195	3.164822	2.066634	3.072494	2.065321									2865.37	52.1	2609.79	53.78	10150.78	99.71	10290.72	100.8
1	199.78	199.78	65.78999758	53.63000035	44.76000071	gi|241997714	spectrin alpha chain, putative [Ixodes scapularis]	0	auto - low confidence	0	0	DQIR	iTRAQ4plex@N-term	cleaved G-D@N-term	0.000949347	674.3842773	338.1994	674.3833008	338.1989441	2	6	8.1.1.719.1	0	-1	-1			0.9843181	1.968774	2.067845	1.633206	2.053712	1.623253									5162.7	70	5170.7	73.81	11949.9	108.8	12393.4	110.61
1	199.78	199.78	65.78999758	53.63000035	44.76000071	gi|241997714	spectrin alpha chain, putative [Ixodes scapularis]	0	auto - low confidence	0	0	DQIR	iTRAQ4plex@N-term	cleaved G-D@N-term	0.0017428	674.3850708	338.1998	674.3833008	338.1989441	2	6	8.1.1.768.1	0	-1	-1			1.002338	1.586704	1.438406	1.421061	1.410584	1.408474									7781.77	85.95	7936.51	90.41	12529.37	112.03	12830.73	112.14
1	199.78	199.78	65.78999758	53.63000035	44.76000071	gi|241997714	spectrin alpha chain, putative [Ixodes scapularis]	0	auto - discordant peptide type	0	52.12000012	DQLVAANHDQTAAIMR	iTRAQ4plex@N-term		2.104640007	1899.064209	634.0287	1896.959839	633.3272095	3	14	13.1.1.3459.1	0	-1	-1			0.953967	0.3080345	1.052519	0.2929232	1.061208	0.2963254									210863.6	447.2	204678.4	457.25	248428.2	501.96	261563	541.32
1	199.78	199.78	65.78999758	53.63000035	44.76000071	gi|241997714	spectrin alpha chain, putative [Ixodes scapularis]	1	auto	0	91.06000066	DRLEESR	iTRAQ4plex@N-term	missed R-L@2	0.0004418	1047.543335	350.1884	1047.543091	350.1882935	3	10	4.1.1.725.1	0	-1	-1			1.002467	2.056531	0.8776097	2.08428	0.8579828	2.06501									4587.38	65.99	4679.2	68.77	4506.46	67.97	4600.63	68.16
1	199.78	199.78	65.78999758	53.63000035	44.76000071	gi|241997714	spectrin alpha chain, putative [Ixodes scapularis]	1	auto	0	35.35999954	DRLEESR	iTRAQ4plex@N-term	missed R-L@2	0.0004418	1047.543335	350.1884	1047.543091	350.1882935	3	8	4.1.1.664.1	0	-1	-1			0.9281207	3.218701	0.9619915	3.110871	1.038634	2.997676									1958.24	43.08	1849.3	43.45	2108.66	46.38	2377.4	48.41
1	199.78	199.78	65.78999758	53.63000035	44.76000071	gi|241997714	spectrin alpha chain, putative [Ixodes scapularis]	1	auto	0	34.97999907	DRLEESR	iTRAQ4plex@N-term	missed R-L@2	-0.000748383	1047.542114	350.188	1047.543091	350.1882935	3	8	4.1.1.785.1	0	-1	-1			0.9834271	1.690299	0.8401116	1.726349	0.8851517	1.661584									6858.84	80.68	6863.25	83.31	6449.96	81.5	7096.47	83.28
1	199.78	199.78	65.78999758	53.63000035	44.76000071	gi|241997714	spectrin alpha chain, putative [Ixodes scapularis]	0	auto - low confidence	0	13.9500007	DRLEESR	iTRAQ4plex@N-term	missed R-L@2	0.000716458	1047.543701	350.1885	1047.543091	350.1882935	3	7	4.1.1.581.1	0	-1	-1			1.00933	3.225042	0.8349102	3.328341	0.9494753	3.14214									1857.09	41.99	1907.23	43.86	1735.57	42.39	2061.06	44.97
1	199.78	199.78	65.78999758	53.63000035	44.76000071	gi|241997714	spectrin alpha chain, putative [Ixodes scapularis]	0	auto - low confidence	0	0	DRLEESR	iTRAQ4plex@N-term	missed R-L@2	-0.0120229	1047.531128	524.7728	1047.543091	524.7788086	2	7	7.1.1.1861.1	0	-1	-1			0.9712558	0.3927998	0.676895	0.4272169	0.7251955	0.4045666									127542.3	347.97	126044.8	356.19	96637.37	317.7	108114.4	322.97
1	199.78	199.78	65.78999758	53.63000035	44.76000071	gi|241997714	spectrin alpha chain, putative [Ixodes scapularis]	0	auto - low confidence	0	0	DVAGAEALLER	iTRAQ4plex@N-term		-0.0514514	1286.643921	644.3292	1286.69519	644.3548584	2	5	10.1.1.2474.1	0	-1	-1			0.9099123	0.535466	3.112049	0.4058604	3.014967	0.4238558									74613.33	265.89	69080.09	276.09	259915.5	504.88	262949.9	603.43
1	199.78	199.78	65.78999758	53.63000035	44.76000071	gi|241997714	spectrin alpha chain, putative [Ixodes scapularis]	0	auto - low confidence	0	0	DVAGAEALLER	iTRAQ4plex@N-term		0.047367901	1286.742676	429.9215	1286.69519	429.9056702	3	5	13.1.1.3201.1	0	-1	-1			1.037117	0.6078225	1.022506	0.5968025	1.012551	0.655569									51689.87	221.61	54546.94	235.02	59161.71	245.62	61178.17	303.41
1	199.78	199.78	65.78999758	53.63000035	44.76000071	gi|241997714	spectrin alpha chain, putative [Ixodes scapularis]	0	auto - low confidence	0	0	DVDETKDWIQEK	iTRAQ4plex@N-term; iTRAQ4plex(K)@6; Deamidated(Q)@10; iTRAQ4plex(K)@12	missed K-D@6	0.034836199	1938.029785	647.0172	1937.994751	647.0055542	3	6	10.1.1.3593.1	0	-1	-1			1.006571	0.5690514	0.8066429	0.5913777	0.7399479	0.6034304									59711.56	238.11	61156.12	248.27	53914.94	235.45	51645.62	233.9
1	199.78	199.78	65.78999758	53.63000035	44.76000071	gi|241997714	spectrin alpha chain, putative [Ixodes scapularis]	1	auto	0	99.00000095	DVEDEEAWIR	iTRAQ4plex@N-term		-0.000406235	1404.663818	703.3392	1404.664307	703.3394165	2	16	7.1.1.3636.1	0	-1	-1			0.9904287	0.4756273	0.7197997	0.5098463	0.7314741	0.5032132									86311.98	286.94	86982.38	295.87	69542.8	268.82	73797.91	278.78
1	199.78	199.78	65.78999758	53.63000035	44.76000071	gi|241997714	spectrin alpha chain, putative [Ixodes scapularis]	1	auto	0	98.87999892	DVEDEEAWIR	iTRAQ4plex@N-term		0.000131725	1404.664551	469.2288	1404.664307	469.2286987	3	12	7.1.1.3604.1	0	-1	-1			1.076877	2.458891	0.8871037	2.537027	0.9071742	2.45721									3090.2	54.22	3386.02	58.33	3068.53	56.23	3276.81	56.37
1	199.78	199.78	65.78999758	53.63000035	44.76000071	gi|241997714	spectrin alpha chain, putative [Ixodes scapularis]	0	auto - shared MS/MS	0	56.12999797	DVELAK	iTRAQ4plex@N-term; iTRAQ4plex(K)@6		-0.00141932	961.5674438	481.791	961.5687866	481.7916565	2	10	9.1.1.2426.1	0	-1	-1			1.013371	0.4054524	1.27283	0.3744532	1.238489	0.3769203									118141.4	335	121816.9	353.03	168322.4	411.65	171028.5	424.7
1	199.78	199.78	65.78999758	53.63000035	44.76000071	gi|241997714	spectrin alpha chain, putative [Ixodes scapularis]	0	auto - shared MS/MS	0	47.49000072	DVELAK	iTRAQ4plex@N-term; iTRAQ4plex(K)@6		-0.000808966	961.5680542	481.7913	961.5687866	481.7916565	2	10	9.1.1.2362.1	0	-1	-1			0.946161	0.6253229	1.493737	0.5461742	1.499301	0.5470109									51835.15	221.73	49902.97	227.62	86669.8	294.33	90842.09	309.72
1	199.78	199.78	65.78999758	53.63000035	44.76000071	gi|241997714	spectrin alpha chain, putative [Ixodes scapularis]	1	auto	0	45.26999891	EAAELAQWIK	iTRAQ4plex@N-term; iTRAQ4plex(K)@10		-0.00038982	1445.811646	482.9445	1445.812256	482.9446716	3	9	2.1.1.6426.1	0	-1	-1			0.840537	0.9801674	0.6534101	1.030269	0.6699849	0.9924774									22257.83	145.21	19036.04	139.25	16279.39	129.81	17430.98	130.37
1	199.78	199.78	65.78999758	53.63000035	44.76000071	gi|241997714	spectrin alpha chain, putative [Ixodes scapularis]	0	auto - low confidence	0	0	EAAELAQWIK	iTRAQ4plex@N-term; iTRAQ4plex(K)@10		-0.00038982	1445.811646	482.9445	1445.812256	482.9446716	3	5	2.1.1.5260.1	0	-1	-1			1.181512	0.6228711	1.581494	0.5724461	1.495021	0.5898833									46451.82	210.69	55844.15	238.4	82231.77	287.19	81175.34	306.15
1	199.78	199.78	65.78999758	53.63000035	44.76000071	gi|241997714	spectrin alpha chain, putative [Ixodes scapularis]	0	auto - discordant peptide type	0	99.00000095	EAFLGSEDMGGDNVEALIK	iTRAQ4plex@N-term; Oxidation(M)@9; iTRAQ4plex(K)@19		-0.00602609	2298.123291	767.0484	2298.129395	767.050354	3	15	12.1.1.6273.1	0	-1	-1			0.9878481	0.5696404	1.39151	0.5116651	1.344738	0.5113137									60820.52	240.26	61133.22	250.9	94734.02	308.07	95600.83	310.36
1	199.78	199.78	65.78999758	53.63000035	44.76000071	gi|241997714	spectrin alpha chain, putative [Ixodes scapularis]	0	auto - low confidence	0	13.16000074	EALIEK	iTRAQ4plex@N-term; iTRAQ4plex(K)@6		0.000132364	989.6002808	495.8074	989.6000977	495.807312	2	7	11.1.1.2805.1	0	-1	-1			0.9347103	0.3281087	1.151059	0.3031667	1.160518	0.2978786									188501.8	423.04	179279	429.11	242874.8	495.04	255706.2	500.86
1	199.78	199.78	65.78999758	53.63000035	44.76000071	gi|241997714	spectrin alpha chain, putative [Ixodes scapularis]	0	auto - shared MS/MS	0	52.03999877	EALLK	iTRAQ4plex@N-term; iTRAQ4plex(K)@5	cleaved A-E@N-term	-0.000429286	860.5570679	431.2858	860.5574951	431.2860107	2	8	11.1.1.2293.1	0	-1	-1			1.007546	0.2861292	1.50359	0.2543401	1.512661	0.2761621									238975.5	476.55	244993.9	502.71	402209.6	634.97	422541.2	807.26
1	199.78	199.78	65.78999758	53.63000035	44.76000071	gi|241997714	spectrin alpha chain, putative [Ixodes scapularis]	0	auto - low confidence	0	0	EDSFR	iTRAQ4plex@N-term		-0.000565413	796.3833008	399.1989	796.383728	399.1991272	2	5	3.1.1.62.1	0	-1	-1			1.014968	2.082754	2.249398	1.718506	2.237136	1.710573									4546.35	65.71	4695.18	70.41	11447.18	106.42	11888.56	108.77
1	199.78	199.78	65.78999758	53.63000035	44.76000071	gi|241997714	spectrin alpha chain, putative [Ixodes scapularis]	0	auto - low confidence	0	0	EDSFR	iTRAQ4plex@N-term		0.00170859	796.385498	399.2	796.383728	399.1991272	2	5	6.1.1.1524.1	0	-1	-1			1.002445	0.8321955	1.096577	0.7946472	1.107293	0.7825739									28125.17	163.42	28687.5	170.91	34522.6	187.14	36402.55	190.83
1	199.78	199.78	65.78999758	53.63000035	44.76000071	gi|241997714	spectrin alpha chain, putative [Ixodes scapularis]	0	auto - low confidence	0	9.481000155	EEIR	iTRAQ4plex@N-term	cleaved V-E@N-term	0.00036677	689.3833008	345.6989	689.3829956	345.698761	2	6	4.1.1.154.1	0	-1	-1			1.047903	1.603402	0.9614296	1.60482	0.9522525	1.580056									7379.42	83.74	7868.29	89.13	7941.62	90.12	8213.88	90.31
1	199.78	199.78	65.78999758	53.63000035	44.76000071	gi|241997714	spectrin alpha chain, putative [Ixodes scapularis]	0	auto - low confidence	0	9.465000033	EEIR	iTRAQ4plex@N-term	cleaved V-E@N-term	0.000183665	689.3833008	345.6989	689.3829956	345.698761	2	6	4.1.1.269.1	0	-1	-1			0.9566455	1.534028	0.9832463	1.485691	0.9436074	1.475219									8477.36	89.67	8251.8	91.68	9330.23	97.34	9350.31	96.15
1	199.78	199.78	65.78999758	53.63000035	44.76000071	gi|241997714	spectrin alpha chain, putative [Ixodes scapularis]	0	auto - low confidence	0	9.431000054	EEIR	iTRAQ4plex@N-term	cleaved V-E@N-term	0.00036677	689.3833008	345.6989	689.3829956	345.698761	2	6	4.1.1.335.1	0	-1	-1			1.063938	1.52944	0.9232817	1.555169	0.9490234	1.510306									8041.82	87.44	8705.78	93.64	8311.09	92.41	8920.83	93.51
1	199.78	199.78	65.78999758	53.63000035	44.76000071	gi|241997714	spectrin alpha chain, putative [Ixodes scapularis]	0	auto - low confidence	0	0	EFAK	iTRAQ4plex@N-term; iTRAQ4plex(K)@4		-0.00012444	781.4577026	391.7361	781.4577637	391.7361755	2	6	10.1.1.1585.1	0	-1	-1			1.03769	0.1857617	0.8111467	0.194577	0.7975731	0.2024217									552356.6	725.78	583208.9	765.81	501520.1	719.73	514948.8	792.91
1	199.78	199.78	65.78999758	53.63000035	44.76000071	gi|241997714	spectrin alpha chain, putative [Ixodes scapularis]	0	auto - low confidence	0	0	EFTR	iTRAQ4plex@N-term	cleaved I-E@N-term	0.000602971	695.3730469	348.6938	695.3724365	348.6934814	2	5	9.1.1.1189.1	0	-1	-1			0.9941967	0.8127331	1.248664	0.7502701	1.312633	0.7366839									29703.22	167.93	30047.81	175.44	41516.31	204.77	45574.39	215.25
1	199.78	199.78	65.78999758	53.63000035	44.76000071	gi|241997714	spectrin alpha chain, putative [Ixodes scapularis]	0	auto - low confidence	0	0	EFTR	iTRAQ4plex@N-term	cleaved I-E@N-term	0.000847111	695.373291	348.6939	695.3724365	348.6934814	2	6	9.1.1.1243.1	0	-1	-1			0.9929569	0.4368323	0.9687405	0.4296703	0.9706642	0.4343969									102381.6	311.76	103440.2	323.98	111019.4	336.54	116162.3	359.87
1	199.78	199.78	65.78999758	53.63000035	44.76000071	gi|241997714	spectrin alpha chain, putative [Ixodes scapularis]	0	auto - low confidence	0	0	EFTR	iTRAQ4plex@N-term	cleaved I-E@N-term	0.000847111	695.373291	348.6939	695.3724365	348.6934814	2	6	9.1.1.1299.1	0	-1	-1			0.9793621	0.1690538	0.469292	0.2094328	0.4837252	0.2235373									686946.1	812.54	684546.4	826.81	360857.1	623.68	388414.4	736.74
1	199.78	199.78	65.78999758	53.63000035	44.76000071	gi|241997714	spectrin alpha chain, putative [Ixodes scapularis]	0	auto - shared MS/MS	0	27.91000009	EGIER	iTRAQ4plex@N-term	cleaved H-E@N-term	0.000424563	746.4048462	374.2097	746.40448	374.2095032	2	8	6.1.1.798.1	0	-1	-1			1.008037	1.590284	1.408856	1.433806	1.464589	1.40508									7718.83	85.61	7917.08	90.23	12172.72	110.61	13214.21	113.99
1	199.78	199.78	65.78999758	53.63000035	44.76000071	gi|241997714	spectrin alpha chain, putative [Ixodes scapularis]	0	auto - shared MS/MS	0	26.9600004	EGIER	iTRAQ4plex@N-term	cleaved H-E@N-term	-0.000124752	746.4042969	374.2094	746.40448	374.2095032	2	8	6.1.1.852.1	0	-1	-1			1.021763	1.1982	1.208571	1.123452	1.24932	1.099823									13450.63	113.03	13983.95	119.44	18196.35	135.68	19642.21	139.37
1	199.78	199.78	65.78999758	53.63000035	44.76000071	gi|241997714	spectrin alpha chain, putative [Ixodes scapularis]	0	auto - shared MS/MS	0	22.78999984	EGIER	iTRAQ4plex@N-term	cleaved H-E@N-term	-0.000446561	746.4040527	374.2093	746.40448	374.2095032	2	7	5.1.1.825.1	0	-1	-1			0.9201787	1.101048	1.167884	1.00851	1.132026	1.0038									16886.43	126.51	15810.55	127.57	22075.31	149.04	22344.38	149.28
1	199.78	199.78	65.78999758	53.63000035	44.76000071	gi|241997714	spectrin alpha chain, putative [Ixodes scapularis]	0	auto - low confidence	0	0	EGIER	iTRAQ4plex@N-term	cleaved H-E@N-term	0.000431197	746.4048462	374.2097	746.40448	374.2095032	2	7	7.1.1.928.1	0	-1	-1			0.9323675	0.6768691	1.031213	0.6425743	1.030742	0.6459178									44227.77	204.76	41958.42	207.18	51052.02	227.49	53286.73	240.01
1	199.78	199.78	65.78999758	53.63000035	44.76000071	gi|241997714	spectrin alpha chain, putative [Ixodes scapularis]	0	auto - shared MS/MS	0	39.17999864	EGLER	iTRAQ4plex@N-term	cleaved H-E@N-term	0.000529999	746.4050903	374.2098	746.40448	374.2095032	2	8	5.1.1.768.1	0	-1	-1			0.9772997	1.50274	1.128428	1.414029	1.134932	1.388921									8752.46	91.14	8703.52	94.3	11055.37	105.76	11611.12	106.72
1	199.78	199.78	65.78999758	53.63000035	44.76000071	gi|241997714	spectrin alpha chain, putative [Ixodes scapularis]	0	auto - shared MS/MS	0	27.91000009	EGLER	iTRAQ4plex@N-term	cleaved H-E@N-term	0.000424563	746.4048462	374.2097	746.40448	374.2095032	2	8	6.1.1.798.1	0	-1	-1			1.008037	1.590284	1.408856	1.433806	1.464589	1.40508									7718.83	85.61	7917.08	90.23	12172.72	110.61	13214.21	113.99
1	199.78	199.78	65.78999758	53.63000035	44.76000071	gi|241997714	spectrin alpha chain, putative [Ixodes scapularis]	0	auto - shared MS/MS	0	26.9600004	EGLER	iTRAQ4plex@N-term	cleaved H-E@N-term	-0.000124752	746.4042969	374.2094	746.40448	374.2095032	2	8	6.1.1.852.1	0	-1	-1			1.021763	1.1982	1.208571	1.123452	1.24932	1.099823									13450.63	113.03	13983.95	119.44	18196.35	135.68	19642.21	139.37
1	199.78	199.78	65.78999758	53.63000035	44.76000071	gi|241997714	spectrin alpha chain, putative [Ixodes scapularis]	0	auto - shared MS/MS	0	22.78999984	EGLER	iTRAQ4plex@N-term	cleaved H-E@N-term	-0.000446561	746.4040527	374.2093	746.40448	374.2095032	2	7	5.1.1.825.1	0	-1	-1			0.9201787	1.101048	1.167884	1.00851	1.132026	1.0038									16886.43	126.51	15810.55	127.57	22075.31	149.04	22344.38	149.28
1	199.78	199.78	65.78999758	53.63000035	44.76000071	gi|241997714	spectrin alpha chain, putative [Ixodes scapularis]	0	auto - shared MS/MS	0	21.26999944	EGLER	iTRAQ4plex@N-term	cleaved H-E@N-term	0.000163789	746.4046631	374.2096	746.40448	374.2095032	2	7	5.1.1.883.1	0	-1	-1			0.9963598	1.143141	1.212397	1.062852	1.208919	1.049691									14984.79	119.27	15191.61	124.65	20335.97	143.24	21174.93	144.91
1	199.78	199.78	65.78999758	53.63000035	44.76000071	gi|241997714	spectrin alpha chain, putative [Ixodes scapularis]	0	auto - low confidence	0	0	EGLER	iTRAQ4plex@N-term	cleaved H-E@N-term	0.000431197	746.4048462	374.2097	746.40448	374.2095032	2	7	7.1.1.928.1	0	-1	-1			0.9323675	0.6768691	1.031213	0.6425743	1.030742	0.6459178									44227.77	204.76	41958.42	207.18	51052.02	227.49	53286.73	240.01
1	199.78	199.78	65.78999758	53.63000035	44.76000071	gi|241997714	spectrin alpha chain, putative [Ixodes scapularis]	0	auto - low confidence	0	0	EIQR	iTRAQ4plex@N-term; Deamidated(Q)@3	cleaved H-E@N-term	0.00036677	689.3833008	345.6989	689.3829956	345.698761	2	6	4.1.1.154.1	0	-1	-1			1.047903	1.603402	0.9614296	1.60482	0.9522525	1.580056									7379.42	83.74	7868.29	89.13	7941.62	90.12	8213.88	90.31
1	199.78	199.78	65.78999758	53.63000035	44.76000071	gi|241997714	spectrin alpha chain, putative [Ixodes scapularis]	0	auto - low confidence	0	0	EIQR	iTRAQ4plex@N-term; Deamidated(Q)@3	cleaved H-E@N-term	0.000183665	689.3833008	345.6989	689.3829956	345.698761	2	6	4.1.1.212.1	0	-1	-1			0.9699244	1.416377	0.927823	1.39996	0.9345161	1.366286									9857.89	96.71	9728.79	99.39	10238.08	102.25	10768.24	102.4
1	199.78	199.78	65.78999758	53.63000035	44.76000071	gi|241997714	spectrin alpha chain, putative [Ixodes scapularis]	0	auto - low confidence	0	0	EIQR	iTRAQ4plex@N-term; Deamidated(Q)@3	cleaved H-E@N-term	0.000183665	689.3833008	345.6989	689.3829956	345.698761	2	6	4.1.1.269.1	0	-1	-1			0.9566455	1.534028	0.9832463	1.485691	0.9436074	1.475219									8477.36	89.67	8251.8	91.68	9330.23	97.34	9350.31	96.15
1	199.78	199.78	65.78999758	53.63000035	44.76000071	gi|241997714	spectrin alpha chain, putative [Ixodes scapularis]	0	auto - low confidence	0	0	EIQR	iTRAQ4plex@N-term; Deamidated(Q)@3	cleaved H-E@N-term	0.00036677	689.3833008	345.6989	689.3829956	345.698761	2	6	4.1.1.335.1	0	-1	-1			1.063938	1.52944	0.9232817	1.555169	0.9490234	1.510306									8041.82	87.44	8705.78	93.64	8311.09	92.41	8920.83	93.51
1	199.78	199.78	65.78999758	53.63000035	44.76000071	gi|241997714	spectrin alpha chain, putative [Ixodes scapularis]	0	auto - low confidence	0	0	EIQR	iTRAQ4plex@N-term	cleaved H-E@N-term	-0.0117705	688.3872681	345.2009	688.3989868	345.2067566	2	3	4.1.1.491.1	0	-1	-1			1.091133	4.167818	0.7418138	4.555723	0.8176896	4.298822									1065.82	31.84	1183.31	34.39	885.01	30.44	1018.7	31.49
1	199.78	199.78	65.78999758	53.63000035	44.76000071	gi|241997714	spectrin alpha chain, putative [Ixodes scapularis]	0	auto - low confidence	0	0	EIQR	iTRAQ4plex@N-term	cleaved H-E@N-term	-0.0110264	688.3880615	345.2013	688.3989868	345.2067566	2	3	5.1.1.284.1	0	-1	-1			0.9201955	3.505819	0.8682314	3.473739	0.8485743	3.422211									1656.16	39.62	1550.67	39.74	1609.56	40.54	1642.73	40.2
1	199.78	199.78	65.78999758	53.63000035	44.76000071	gi|241997714	spectrin alpha chain, putative [Ixodes scapularis]	0	auto - low confidence	0	0	EIQR	iTRAQ4plex@N-term	cleaved H-E@N-term	0.0012406	688.4002686	345.2074	688.3989868	345.2067566	2	6	7.1.1.3.1	0	-1	-1			0.9652123	0.636645	0.7309764	0.6737199	0.7103717	0.6674704									48757.63	215.1	47885.32	219.8	39894.71	203.14	40485.75	202.79
1	199.78	199.78	65.78999758	53.63000035	44.76000071	gi|241997714	spectrin alpha chain, putative [Ixodes scapularis]	0	auto - low confidence	0	0	EIQR	iTRAQ4plex@N-term	cleaved H-E@N-term	0.0012406	688.4002686	345.2074	688.3989868	345.2067566	2	6	7.1.1.59.1	0	-1	-1			0.9357972	0.608126	0.6494302	0.6624182	0.6542288	0.6533599									54280.93	226.85	51685.17	228.33	39459.28	202.8	41509.83	208.47
1	199.78	199.78	65.78999758	53.63000035	44.76000071	gi|241997714	spectrin alpha chain, putative [Ixodes scapularis]	0	auto - low confidence	0	0	EIQR	iTRAQ4plex@N-term	cleaved H-E@N-term	0.00105749	688.4000854	345.2073	688.3989868	345.2067566	2	6	7.1.1.117.1	0	-1	-1			1.019582	0.67102	0.6269032	0.7583526	0.5959672	0.7539214									42522.28	200.98	44113.92	210.12	29839.15	176.96	29621.9	173.99
1	199.78	199.78	65.78999758	53.63000035	44.76000071	gi|241997714	spectrin alpha chain, putative [Ixodes scapularis]	0	auto - low confidence	0	0	EIQR	iTRAQ4plex@N-term	cleaved H-E@N-term	0.00105749	688.4000854	345.2073	688.3989868	345.2067566	2	6	7.1.1.177.1	0	-1	-1			1.020208	0.7422841	0.5698065	0.8679206	0.5910228	0.829949									34707.83	181.59	36029.09	189.71	22137.28	153.3	23977.6	154.48
1	199.78	199.78	65.78999758	53.63000035	44.76000071	gi|241997714	spectrin alpha chain, putative [Ixodes scapularis]	0	auto - low confidence	0	0	EIQR	iTRAQ4plex@N-term	cleaved H-E@N-term	0.00105749	688.4000854	345.2073	688.3989868	345.2067566	2	6	7.1.1.237.1	0	-1	-1			0.9859575	0.8764402	0.5724093	1.012166	0.5644598	0.9849726									25352.96	155.12	25434.54	159.61	16244.44	130.98	16727.68	129.12
1	199.78	199.78	65.78999758	53.63000035	44.76000071	gi|241997714	spectrin alpha chain, putative [Ixodes scapularis]	0	auto - low confidence	0	0	EIQR	iTRAQ4plex@N-term	cleaved H-E@N-term	0.0012406	688.4002686	345.2074	688.3989868	345.2067566	2	6	7.1.1.294.1	0	-1	-1			0.9465005	1.23139	0.6139683	1.371049	0.6018887	1.337158									13145.11	111.65	12659.66	112.87	9033.99	97.23	9248.14	95.51
1	199.78	199.78	65.78999758	53.63000035	44.76000071	gi|241997714	spectrin alpha chain, putative [Ixodes scapularis]	0	auto - low confidence	0	0	EIQR	iTRAQ4plex@N-term; Deamidated(Q)@3	cleaved H-E@N-term	-0.000172573	689.3828735	345.6987	689.3829956	345.698761	2	6	7.1.1.637.1	0	-1	-1			0.9397111	1.620068	1.446055	1.421749	1.423765	1.407529									7745.05	85.69	7405.52	87.64	12536.56	111.94	12889.51	112.15
1	199.78	199.78	65.78999758	53.63000035	44.76000071	gi|241997714	spectrin alpha chain, putative [Ixodes scapularis]	0	auto - low confidence	0	0	EIQR	iTRAQ4plex@N-term; Deamidated(Q)@3	cleaved H-E@N-term	0.000803987	689.3838501	345.6992	689.3829956	345.698761	2	6	7.1.1.800.1	0	-1	-1			0.9860681	0.9109373	1.632416	0.790753	1.624313	0.7857952									23908.85	150.64	23988.47	157.82	43687.68	208.75	45394.42	213.16
1	199.78	199.78	65.78999758	53.63000035	44.76000071	gi|241997714	spectrin alpha chain, putative [Ixodes scapularis]	0	auto - low confidence	0	0	EIQR	iTRAQ4plex@N-term	cleaved H-E@N-term	0.00223362	688.4012451	345.2079	688.3989868	345.2067566	2	6	8.1.1.717.1	0	-1	-1			0.975825	1.634304	0.9242844	1.619081	0.8798549	1.605633									7378.47	83.67	7326.14	86.22	7633.81	88.22	7588.42	86.26
1	199.78	199.78	65.78999758	53.63000035	44.76000071	gi|241997714	spectrin alpha chain, putative [Ixodes scapularis]	0	auto - low confidence	0	0	EIQR	iTRAQ4plex@N-term	cleaved H-E@N-term	0.00101292	688.4000854	345.2073	688.3989868	345.2067566	2	6	8.1.1.1167.1	0	-1	-1			0.9269302	1.925187	1.009086	1.835319	1.035651	1.788278									5482.83	72.09	5171.17	72.72	6193.02	79.3	6637.31	80.45
1	199.78	199.78	65.78999758	53.63000035	44.76000071	gi|241997714	spectrin alpha chain, putative [Ixodes scapularis]	0	auto - low confidence	0	0	EQVLGR	iTRAQ4plex@N-term		0.000279967	844.4890747	423.2518	844.4888306	423.251709	2	6	10.1.1.1431.1	0	-1	-1			0.9526003	0.4877129	1.000152	0.4699292	1.030227	0.4631085									84139.01	282.62	81553.97	288.38	94196.12	309.57	101322.1	323.03
1	199.78	199.78	65.78999758	53.63000035	44.76000071	gi|241997714	spectrin alpha chain, putative [Ixodes scapularis]	0	auto - shared MS/MS	0	99.00000095	ERDVELAK	iTRAQ4plex@N-term; iTRAQ4plex(K)@8	missed R-D@2	0.000355961	1246.712769	416.5782	1246.712524	416.5780945	3	12	8.1.1.2589.1	0	-1	-1			0.9723658	0.9404145	0.8434192	0.9555877	0.8409219	0.935801									22297.55	145.45	22060.93	149.44	21050.87	147	21917.29	147.06
1	199.78	199.78	65.78999758	53.63000035	44.76000071	gi|241997714	spectrin alpha chain, putative [Ixodes scapularis]	0	auto - low confidence	0	0	ERDVELAK	iTRAQ4plex@N-term; iTRAQ4plex(K)@8	missed R-D@2	-0.00720447	1246.705322	624.3599	1246.712524	624.3635254	2	5	4.1.1.6678.1	0	-1	-1			0.8535756	1.234293	2.889434	0.926056	2.805178	0.9329546									14580.05	117.52	12663.04	118.37	47156.46	215.01	47807.22	224.6
1	199.78	199.78	65.78999758	53.63000035	44.76000071	gi|241997714	spectrin alpha chain, putative [Ixodes scapularis]	0	auto - low confidence	0	0	ERDVELAK	iTRAQ4plex@N-term; iTRAQ4plex(K)@8	missed R-D@2	-0.0109744	1246.701416	624.358	1246.712524	624.3635254	2	9	8.1.1.3503.1	0	-1	-1			1.014785	0.9648492	0.7243341	1.039663	0.7295595	1.007673									20653.76	140.07	21326.04	146.36	16745.86	131.96	17613.02	131.27
1	199.78	199.78	65.78999758	53.63000035	44.76000071	gi|241997714	spectrin alpha chain, putative [Ixodes scapularis]	0	auto - low confidence	0	0	ERDVELAK	iTRAQ4plex@N-term; iTRAQ4plex(K)@8	missed R-D@2	-0.00938745	1246.703125	624.3588	1246.712524	624.3635254	2	7	8.1.1.3550.1	0	-1	-1			1.075097	1.182867	0.8801191	1.222148	0.8654477	1.200149									13361.44	112.72	14616.31	121.19	13163.28	116.4	13516.62	115.38
1	199.78	199.78	65.78999758	53.63000035	44.76000071	gi|241997714	spectrin alpha chain, putative [Ixodes scapularis]	0	auto - low confidence	0	0	ESLLK	iTRAQ4plex@N-term; iTRAQ4plex(K)@5	cleaved V-E@N-term	-0.048209999	876.5042725	439.2594	876.5524292	439.2834778	2	5	12.1.1.2468.1	0	-1	-1			0.9876438	0.2271405	0.8580105	0.2308853	0.8899952	0.2525455									379392.4	600.65	381264.1	620.98	364376.7	612.36	394684.7	776.58
1	199.78	199.78	65.78999758	53.63000035	44.76000071	gi|241997714	spectrin alpha chain, putative [Ixodes scapularis]	0	auto - low confidence	0	0	ETIR	iTRAQ4plex@N-term		1.08E-05	661.3880615	331.7013	661.3880615	331.7013245	2	6	6.1.1.64.1	0	-1	-1			0.9570863	1.680266	1.35139	1.505863	1.408946	1.471842									7112.68	82.14	6926.62	84.54	10759.28	103.98	11713.9	106.89
1	199.78	199.78	65.78999758	53.63000035	44.76000071	gi|241997714	spectrin alpha chain, putative [Ixodes scapularis]	0	auto - low confidence	0	0	ETIR	iTRAQ4plex@N-term		0.000193905	661.3882446	331.7014	661.3880615	331.7013245	2	6	6.1.1.125.1	0	-1	-1			0.9812992	1.709594	1.565283	1.494766	1.569471	1.477926									6799.32	80.33	6788.97	83.89	11913.18	109.09	12473.63	110.76
1	199.78	199.78	65.78999758	53.63000035	44.76000071	gi|241997714	spectrin alpha chain, putative [Ixodes scapularis]	0	auto - low confidence	0	0	ETIR	iTRAQ4plex@N-term		0.00037701	661.3884888	331.7015	661.3880615	331.7013245	2	6	6.1.1.186.1	0	-1	-1			1.06565	1.73553	1.422649	1.586922	1.519762	1.549987									6288.54	77.32	6818.7	83.52	10014.22	100.47	11171.19	105.43
1	199.78	199.78	65.78999758	53.63000035	44.76000071	gi|241997714	spectrin alpha chain, putative [Ixodes scapularis]	0	auto - low confidence	0	0	ETIR	iTRAQ4plex@N-term		0.000990068	661.3890991	331.7018	661.3880615	331.7013245	2	5	8.1.1.264.1	0	-1	-1			1.030667	2.239355	3.000215	1.774704	2.906371	1.774986									3945.21	61.22	4137.38	66.8	13249.27	114.1	13402.79	115.5
1	199.78	199.78	65.78999758	53.63000035	44.76000071	gi|241997714	spectrin alpha chain, putative [Ixodes scapularis]	0	auto - low confidence	0	0	ETIR	iTRAQ4plex@N-term		0.000623858	661.3886719	331.7016	661.3880615	331.7013245	2	6	8.1.1.473.1	0	-1	-1			0.888178	1.309903	1.152794	1.18996	1.05483	1.196039									12178.42	107.4	11005.96	106.6	15714.91	125.55	15015.77	121.32
1	199.78	199.78	65.78999758	53.63000035	44.76000071	gi|241997714	spectrin alpha chain, putative [Ixodes scapularis]	0	auto - discordant peptide type	0	25.09999871	EVLQR	iTRAQ4plex@N-term; Deamidated(Q)@4	cleaved V-E@N-term	0.00156739	788.453064	395.2338	788.451416	395.2329712	2	8	8.1.1.2329.1	0	-1	-1			0.9682572	0.9675947	0.6094882	1.088249	0.6336233	1.044018									21024.2	141.24	20713.2	144.24	14343.47	122.8	15571.29	124.44
1	199.78	199.78	65.78999758	53.63000035	44.76000071	gi|241997714	spectrin alpha chain, putative [Ixodes scapularis]	0	auto - discordant peptide type	0	25.06999969	EVLQR	iTRAQ4plex@N-term; Deamidated(Q)@4	cleaved V-E@N-term	0.000590832	788.4520874	395.2333	788.451416	395.2329712	2	8	8.1.1.2134.1	0	-1	-1			0.980473	0.9413267	1.246619	0.8652086	1.218661	0.8598197									22311.37	145.51	22258.65	151.09	31133.6	177.01	31782.13	178.08
1	199.78	199.78	65.78999758	53.63000035	44.76000071	gi|241997714	spectrin alpha chain, putative [Ixodes scapularis]	0	auto - low confidence	0	0	EVLQR	iTRAQ4plex@N-term	cleaved V-E@N-term	0.000735987	787.4680786	394.7413	787.4674072	394.7409668	2	6	2.1.1.2578.1	0	-1	-1			0.9562296	0.02605172	0.7227846	0.02785404	0.7191674	0.114639									3.34E+07	6403.23	3.25E+07	5729.95	2.70E+07	5458.34	2.81E+07	31727.68
1	199.78	199.78	65.78999758	53.63000035	44.76000071	gi|241997714	spectrin alpha chain, putative [Ixodes scapularis]	0	auto - low confidence	0	0	EVLQR	iTRAQ4plex@N-term	cleaved V-E@N-term	0.000125637	787.4674683	394.741	787.4674072	394.7409668	2	6	2.1.1.2641.1	0	-1	-1			0.9956813	0.01918468	0.7077299	0.02118427	0.6731609	0.1323556									6.41E+07	9363.23	6.50E+07	8089.13	5.08E+07	7800.74	5.05E+07	66392.12
1	199.78	199.78	65.78999758	53.63000035	44.76000071	gi|241997714	spectrin alpha chain, putative [Ixodes scapularis]	0	auto - low confidence	0	0	EVLQR	iTRAQ4plex@N-term	cleaved V-E@N-term	0.0012853	787.468689	394.7416	787.4674072	394.7409668	2	6	2.1.1.2705.1	0	-1	-1			0.8954698	0.1082557	0.6194232	0.1182683	0.6273315	0.1775183									1766742	1302.62	1609760	1276	1224983	1132.78	1295521	2092.04
1	199.78	199.78	65.78999758	53.63000035	44.76000071	gi|241997714	spectrin alpha chain, putative [Ixodes scapularis]	0	auto - low confidence	0	0	EVLQR	iTRAQ4plex@N-term	cleaved V-E@N-term	0.00177993	787.4692993	394.7419	787.4674072	394.7409668	2	6	3.1.1.2610.1	0	-1	-1			0.9402516	0.1363741	0.6859372	0.1462883	0.7002119	0.1925628									1077235	1010.63	1030603	1020.05	827111.6	928.38	881685.9	1482.67
1	199.78	199.78	65.78999758	53.63000035	44.76000071	gi|241997714	spectrin alpha chain, putative [Ixodes scapularis]	0	auto - low confidence	0	0	EVLQR	iTRAQ4plex@N-term	cleaved V-E@N-term	0.00045442	787.4678955	394.7412	787.4674072	394.7409668	2	6	6.1.1.2443.1	0	-1	-1			0.9804895	0.3194501	0.662961	0.3507254	0.6891247	0.3620447									191734.1	426.56	191284.3	438.51	142284.2	385.78	154444	441.13
1	199.78	199.78	65.78999758	53.63000035	44.76000071	gi|241997714	spectrin alpha chain, putative [Ixodes scapularis]	0	auto - low confidence	0	0	EVLQR	iTRAQ4plex@N-term	cleaved V-E@N-term	0.000560454	787.4678955	394.7412	787.4674072	394.7409668	2	6	7.1.1.2569.1	0	-1	-1			1.025399	1.559323	0.7977006	1.635803	0.7848128	1.599993									7872.88	86.48	8214.17	90.91	7029.8	85.21	7222.27	84.02
1	199.78	199.78	65.78999758	53.63000035	44.76000071	gi|241997714	spectrin alpha chain, putative [Ixodes scapularis]	0	auto - low confidence	0	0	EVLQR	iTRAQ4plex@N-term	cleaved V-E@N-term	-0.000427805	787.4671021	394.7408	787.4674072	394.7409668	2	5	14.1.1.2588.1	0	-1	-1			0.9079373	0.2826761	0.9881445	0.26934	1.029873	0.2729384									257426.6	494.12	237818.9	493.51	284736.6	538	309892.4	601.32
1	199.78	199.78	65.78999758	53.63000035	44.76000071	gi|241997714	spectrin alpha chain, putative [Ixodes scapularis]	0	auto - shared MS/MS	0	80.72000146	FLADYR	iTRAQ4plex@N-term		0.000318192	927.4938965	464.7542	927.4935913	464.7540894	2	9	4.1.1.3370.1	0	-1	-1			0.955517	0.4984833	1.15162	0.4636803	1.18832	0.4516475									80628.03	276.66	78390.14	283.45	103935.7	324.14	111993.7	328.9
1	199.78	199.78	65.78999758	53.63000035	44.76000071	gi|241997714	spectrin alpha chain, putative [Ixodes scapularis]	0	auto - shared MS/MS	0	73.3799994	GEIDAR	iTRAQ4plex@N-term		8.33E-05	803.4260864	402.7203	803.4259033	402.7202454	2	10	6.1.1.768.1	0	-1	-1			0.9758273	1.454528	0.9352857	1.437119	0.9454789	1.404566									9317.65	94.03	9251.59	96.91	9754.84	99.81	10297.51	100.6
1	199.78	199.78	65.78999758	53.63000035	44.76000071	gi|241997714	spectrin alpha chain, putative [Ixodes scapularis]	0	auto - shared MS/MS	0	67.19999909	GEIDAR	iTRAQ4plex@N-term		-0.000527098	803.4254761	402.72	803.4259033	402.7202454	2	10	6.1.1.873.1	0	-1	-1			0.9439797	1.450428	0.9923316	1.396075	0.9844933	1.377048									9557.18	95.2	9179.72	96.78	10615.88	103.84	10998.07	104.57
1	199.78	199.78	65.78999758	53.63000035	44.76000071	gi|241997714	spectrin alpha chain, putative [Ixodes scapularis]	0	auto - shared MS/MS	0	19.42999959	GEIDAR	iTRAQ4plex@N-term		-9.99E-05	803.4259033	402.7202	803.4259033	402.7202454	2	8	6.1.1.1489.1	0	-1	-1			1.025269	0.6231076	1.019941	0.6102187	1.029509	0.6117386									49494.59	216.86	51633.62	228.76	56506.98	240	59560.98	254.27
1	199.78	199.78	65.78999758	53.63000035	44.76000071	gi|241997714	spectrin alpha chain, putative [Ixodes scapularis]	0	auto - low confidence	0	0	GEIDAR	iTRAQ4plex@N-term		-0.000527098	803.4254761	402.72	803.4259033	402.7202454	2	5	6.1.1.302.1	0	-1	-1			0.9137181	1.595671	1.100131	1.481457	1.161683	1.439166									8062.02	87.4	7495.37	87.76	9927.91	100.24	10947.26	103.62
1	199.78	199.78	65.78999758	53.63000035	44.76000071	gi|241997714	spectrin alpha chain, putative [Ixodes scapularis]	0	auto - low confidence	0	0	GEIDAR	iTRAQ4plex@N-term		-0.000527098	803.4254761	402.72	803.4259033	402.7202454	2	6	6.1.1.362.1	0	-1	-1			0.9662578	1.006547	1.071554	0.9563822	1.086504	0.9370337									19612.8	136.4	19282.78	140.31	23524.64	154.44	24908.34	156.42
1	199.78	199.78	65.78999758	53.63000035	44.76000071	gi|241997714	spectrin alpha chain, putative [Ixodes scapularis]	0	auto - low confidence	0	0	GEIDAR	iTRAQ4plex@N-term		-0.000527098	803.4254761	402.72	803.4259033	402.7202454	2	6	6.1.1.424.1	0	-1	-1			0.9750389	1.288022	1.074144	1.226392	1.091234	1.20558									11918.35	106.35	11824.29	109.83	14330.06	120.56	15202.26	123.24
1	199.78	199.78	65.78999758	53.63000035	44.76000071	gi|241997714	spectrin alpha chain, putative [Ixodes scapularis]	0	auto - low confidence	0	0	GEIDAR	iTRAQ4plex@N-term		-0.000527098	803.4254761	402.72	803.4259033	402.7202454	2	6	6.1.1.484.1	0	-1	-1			0.9759251	1.47786	1.018764	1.426887	1.023942	1.398679									9039.59	92.62	8976.4	95.6	10308.41	102.37	10819.27	103.01
1	199.78	199.78	65.78999758	53.63000035	44.76000071	gi|241997714	spectrin alpha chain, putative [Ixodes scapularis]	0	auto - low confidence	0	0	GEIDAR	iTRAQ4plex@N-term		0.000607722	803.4266968	402.7206	803.4259033	402.7202454	2	5	7.1.1.1249.1	0	-1	-1			0.9764883	1.960216	1.089637	1.859932	1.078199	1.838856									5142.35	69.85	5109.35	72.21	6272.1	79.69	6480.89	80.33
1	199.78	199.78	65.78999758	53.63000035	44.76000071	gi|241997714	spectrin alpha chain, putative [Ixodes scapularis]	0	auto - low confidence	0	0	GEIDAREDSFRSTAEAGQILLDQK	iTRAQ4plex@N-term; Deamidated(Q)@23; iTRAQ4plex(K)@24	missed R-E@6; missed R-S@11	0.105756	2937.598145	735.4068	2937.492432	735.3803711	4	6	2.1.1.8132.1	0	-1	-1			1.048006	1.363178	1.210955	1.285696	1.121554	1.318424									10253.84	98.75	10934.21	105.49	13899.01	118.39	13442.52	121.04
1	199.78	199.78	65.78999758	53.63000035	44.76000071	gi|241997714	spectrin alpha chain, putative [Ixodes scapularis]	0	auto - low confidence	0	0	GIER	iTRAQ4plex@N-term	cleaved E-G@N-term	0.00149197	617.3634644	309.689	617.3618774	309.6882019	2	6	8.1.1.323.1	0	-1	-1			0.9987034	1.621101	1.589896	1.420073	1.575662	1.407462									7489.49	84.32	7610.72	88.77	13328.78	115.36	13793.97	116.51
1	199.78	199.78	65.78999758	53.63000035	44.76000071	gi|241997714	spectrin alpha chain, putative [Ixodes scapularis]	0	auto - low confidence	0	0	GIER	iTRAQ4plex@N-term	cleaved E-G@N-term	0.00149197	617.3634644	309.689	617.3618774	309.6882019	2	6	8.1.1.382.1	0	-1	-1			0.8812002	1.653941	1.7295	1.371015	1.741031	1.35647									7766.69	85.76	6963.82	85.75	15035.78	122.19	15805.8	124.53
1	199.78	199.78	65.78999758	53.63000035	44.76000071	gi|241997714	spectrin alpha chain, putative [Ixodes scapularis]	0	auto - low confidence	0	6.38500005	GLLK	iTRAQ4plex@N-term; iTRAQ4plex(K)@4	cleaved Q-G@N-term	-0.00179012	717.4974976	359.756	717.4992676	359.756897	2	6	14.1.1.1834.1	0	-1	-1			0.9198376	0.4463211	2.098341	0.3616616	2.067807	0.3660458									104654.8	314.98	97950.59	322.82	245812.7	492.95	252954.8	527.01
1	199.78	199.78	65.78999758	53.63000035	44.76000071	gi|241997714	spectrin alpha chain, putative [Ixodes scapularis]	0	auto - low confidence	0	0	GLLK	iTRAQ4plex@N-term; iTRAQ4plex(K)@4	cleaved Q-G@N-term	0.000402217	717.4996948	359.7571	717.4992676	359.756897	2	5	2.1.1.1825.1	0	-1	-1			0.9494545	0.3138081	1.081865	0.2958522	1.076156	0.2903371									204016.9	440.28	197095.8	449.03	247063.6	500	256634.7	498.45
1	199.78	199.78	65.78999758	53.63000035	44.76000071	gi|241997714	spectrin alpha chain, putative [Ixodes scapularis]	0	auto - low confidence	0	0	GLLK	iTRAQ4plex@N-term; iTRAQ4plex(K)@4	cleaved Q-G@N-term	-0.000208133	717.4990845	359.7568	717.4992676	359.756897	2	5	2.1.1.1888.1	0	-1	-1			1.021415	0.2900615	1.261812	0.2692028	1.291339	0.2631985									230366.1	469	239418.6	494.66	325373.9	573.08	347722.6	580.03
1	199.78	199.78	65.78999758	53.63000035	44.76000071	gi|241997714	spectrin alpha chain, putative [Ixodes scapularis]	0	auto - low confidence	0	0	GLLK	iTRAQ4plex@N-term; iTRAQ4plex(K)@4	cleaved Q-G@N-term	3.60E-05	717.4992676	359.7569	717.4992676	359.756897	2	6	2.1.1.2049.1	0	-1	-1			1.050295	0.2612692	0.8661554	0.269536	0.8976184	0.2598599									277400.9	513.85	296453.1	546.22	268951	526.6	291054	530.44
1	199.78	199.78	65.78999758	53.63000035	44.76000071	gi|241997714	spectrin alpha chain, putative [Ixodes scapularis]	0	auto - low confidence	0	0	GLLK	iTRAQ4plex@N-term; iTRAQ4plex(K)@4	cleaved Q-G@N-term	0.00167085	717.5008545	359.7577	717.4992676	359.756897	2	5	3.1.1.2260.1	0	-1	-1			0.9387001	0.0935258	1.969957	0.07744697	1.92134	0.1456944									2364850	1508.7	2258746	1544.73	5214704	2289.72	5311066	6956.65
1	199.78	199.78	65.78999758	53.63000035	44.76000071	gi|241997714	spectrin alpha chain, putative [Ixodes scapularis]	0	auto - low confidence	0	0	GLLK	iTRAQ4plex@N-term; iTRAQ4plex(K)@4	cleaved Q-G@N-term	-3.83E-05	717.4992676	359.7569	717.4992676	359.756897	2	5	13.1.1.1681.1	0	-1	-1			0.921294	0.1631877	0.8886557	0.1607684	0.9050798	0.1607521									765066.2	852.74	717190	854.84	761030.3	881.72	809393.8	937.57
1	199.78	199.78	65.78999758	53.63000035	44.76000071	gi|241997714	spectrin alpha chain, putative [Ixodes scapularis]	1	auto	0	99.00000095	GVLLSLWEER	iTRAQ4plex@N-term		0.000167768	1344.752441	673.3835	1344.752319	673.3834229	2	15	11.1.1.7612.1	0	-1	-1			1.098899	0.6553955	0.8444526	0.6890441	0.7731789	0.7479016									43067.61	202.68	48155.47	219.66	40709.47	204.89	38922.86	226.25
1	199.78	199.78	65.78999758	53.63000035	44.76000071	gi|241997714	spectrin alpha chain, putative [Ixodes scapularis]	1	auto	0	95.03999949	HLDDTASR	iTRAQ4plex@N-term		0.000183045	1057.52771	529.7711	1057.527466	529.7709961	2	11	7.1.1.668.1	0	-1	-1			1.041671	1.42494	0.6723999	1.584478	0.6788512	1.534185									9329.15	94.15	9888.03	99.47	7021.65	85.77	7402.71	85.54
1	199.78	199.78	65.78999758	53.63000035	44.76000071	gi|241997714	spectrin alpha chain, putative [Ixodes scapularis]	1	auto	0	99.00000095	HQAFEAELAANADR	iTRAQ4plex@N-term		-0.000682126	1685.823608	562.9485	1685.824341	562.9487305	3	15	11.1.1.3628.1	0	-1	-1			0.9784118	0.4676804	0.8425425	0.4768106	0.8997878	0.5432051									89848.06	291.99	89447.33	300.83	84736.39	295.65	94498.05	411.32
1	199.78	199.78	65.78999758	53.63000035	44.76000071	gi|241997714	spectrin alpha chain, putative [Ixodes scapularis]	0	auto - low confidence	0	0	HQEHKGEIDAR	iTRAQ4plex@N-term; Deamidated(Q)@2; iTRAQ4plex(K)@5	missed K-G@5	0.00789284	1607.83374	402.9657	1607.825928	402.9637756	4	6	8.1.1.1819.1	0	-1	-1			0.9783869	0.3359769	0.9080133	0.3350126	0.9311486	0.3321766									174363.8	406.92	173581.7	419.54	177222.1	425.96	189779.5	448.61
1	199.78	199.78	65.78999758	53.63000035	44.76000071	gi|241997714	spectrin alpha chain, putative [Ixodes scapularis]	0	auto - low confidence	0	0	IIAK	iTRAQ4plex@N-term; iTRAQ4plex(K)@4	cleaved A-I@N-term	0.00137513	731.5162964	366.7654	731.5148926	366.7647095	2	5	3.1.1.2085.1	0	-1	-1			0.9494425	0.09681263	1.031488	0.09256501	1.014198	0.1374685									2171870	1457.78	2098164	1463.83	2507652	1598.43	2574724	3088.85
1	199.78	199.78	65.78999758	53.63000035	44.76000071	gi|241997714	spectrin alpha chain, putative [Ixodes scapularis]	0	auto - low confidence	0	0	IIAK	iTRAQ4plex@N-term; iTRAQ4plex(K)@4	cleaved A-I@N-term	-2.87E-05	731.5148926	366.7647	731.5148926	366.7647095	2	5	3.1.1.2206.1	0	-1	-1			1.073697	0.2120158	1.062696	0.2080987	1.047619	0.2130582									418714.3	632.99	457442.5	679.99	498076.9	712.29	512737.4	769.79
1	199.78	199.78	65.78999758	53.63000035	44.76000071	gi|241997714	spectrin alpha chain, putative [Ixodes scapularis]	0	auto - low confidence	0	0	IIAK	iTRAQ4plex@N-term; iTRAQ4plex(K)@4	cleaved A-I@N-term	0.00100892	731.5158691	366.7652	731.5148926	366.7647095	2	5	3.1.1.2268.1	0	-1	-1			0.9343739	0.1170716	0.7288828	0.1229273	0.7294684	0.1682945									1471571	1184.08	1399068	1189.73	1200627	1115.79	1254763	1854.7
1	199.78	199.78	65.78999758	53.63000035	44.76000071	gi|241997714	spectrin alpha chain, putative [Ixodes scapularis]	0	auto - low confidence	0	0	IIAK	iTRAQ4plex@N-term; iTRAQ4plex(K)@4	cleaved A-I@N-term	-2.87E-05	731.5148926	366.7647	731.5148926	366.7647095	2	5	3.1.1.2424.1	0	-1	-1			0.9662319	0.2920738	1.144675	0.272854	1.107647	0.2703167									233507.9	471.24	229572.5	484.72	299194.2	549.43	302326.9	543.72
1	199.78	199.78	65.78999758	53.63000035	44.76000071	gi|241997714	spectrin alpha chain, putative [Ixodes scapularis]	0	auto - low confidence	0	0	IIAK	iTRAQ4plex@N-term; iTRAQ4plex(K)@4	cleaved A-I@N-term	-0.000550976	731.5142822	366.7644	731.5148926	366.7647095	2	5	6.1.1.2223.1	0	-1	-1			1.007259	0.7568297	0.9123012	0.7598665	0.910114	0.7431938									33809.52	179.18	34651.12	187.22	34526.03	188.01	35967.38	187.4
1	199.78	199.78	65.78999758	53.63000035	44.76000071	gi|241997714	spectrin alpha chain, putative [Ixodes scapularis]	0	auto - low confidence	0	0	IQAQQFADKGHFDAPAIIAK	iTRAQ4plex@N-term; Deamidated(Q)@5; iTRAQ4plex(K)@9; iTRAQ4plex(K)@20	cleaved M-I@N-term; missed K-G@9	-0.0621217	2601.366211	651.3488	2601.427979	651.3642578	4	8	4.1.1.6174.1	0	-1	-1			0.9499314	0.9533538	4.868801	0.6908727	4.417678	0.7090077									23637.02	149.83	22846.62	162.69	128820.3	353.97	122056.5	387.69
1	199.78	199.78	65.78999758	53.63000035	44.76000071	gi|241997714	spectrin alpha chain, putative [Ixodes scapularis]	0	auto - low confidence	0	0	IQNLSEK	iTRAQ4plex@N-term; iTRAQ4plex(K)@7		-0.0101277	1118.643921	560.3292	1118.653931	560.3342285	2	5	9.1.1.2880.1	0	-1	-1			0.9782056	0.2774235	0.8314654	0.2834989	0.8045577	0.2858126									255391.3	492.45	254198.7	507.02	237694.8	493.99	240180.3	506.71
1	199.78	199.78	65.78999758	53.63000035	44.76000071	gi|241997714	spectrin alpha chain, putative [Ixodes scapularis]	1	auto	0	99.00000095	IQSVLAMGQNLIDKR	iTRAQ4plex@N-term; iTRAQ4plex(K)@14	missed K-R@14	0.000847137	1973.134521	494.2909	1973.133545	494.2906494	4	16	12.1.1.7386.1	0	-1	-1			1.632421	0.6739833	1.362643	0.6910594	1.364093	0.6832004									34263.4	181.57	56911.45	237.01	52261.51	231.81	54632.15	235.58
1	199.78	199.78	65.78999758	53.63000035	44.76000071	gi|241997714	spectrin alpha chain, putative [Ixodes scapularis]	1	auto	0	99.00000095	IQTQIEDLNQK	iTRAQ4plex@N-term; iTRAQ4plex(K)@11		0.000523536	1616.898193	539.9733	1616.897705	539.9732056	3	13	13.1.1.4136.1	0	-1	-1			0.9119219	0.369951	1.127845	0.3409427	1.131086	0.3342691									150245.5	377.31	139410.7	378.72	189679.4	437.4	198642	438.23
1	199.78	199.78	65.78999758	53.63000035	44.76000071	gi|241997714	spectrin alpha chain, putative [Ixodes scapularis]	0	auto - discordant peptide type	0	99.00000095	KASAFNSWFENAEEDLTDPVR	iTRAQ4plex@N-term; iTRAQ4plex(K)@1	missed K-A@1	-3.953830004	2709.368652	904.1302	2713.322754	905.4481812	3	16	2.1.1.8418.1	0	-1	-1			0.9293891	1.330647	0.9373749	1.294653	0.9382961	1.266053									11448.45	104.21	10826.33	105.08	12012.39	110.59	12556.27	110.49
1	199.78	199.78	65.78999758	53.63000035	44.76000071	gi|241997714	spectrin alpha chain, putative [Ixodes scapularis]	0	auto - low confidence	0	0	KCAGSEDAVQAR	iTRAQ4plex@N-term; iTRAQ4plex(K)@1; Methylthio(C)@2	missed K-C@1	-0.00159828	1567.767334	523.5964	1567.769043	523.5969238	3	4	9.1.1.2684.1	0	-1	-1			0.9522241	1.114289	1.634964	0.9565251	1.541511	0.9548408									16303.48	124.35	15796.34	128.32	29837.19	172.23	29376.57	168.75
1	199.78	199.78	65.78999758	53.63000035	44.76000071	gi|241997714	spectrin alpha chain, putative [Ixodes scapularis]	0	auto - low confidence	0	0	KHEDFDK	iTRAQ4plex@N-term; iTRAQ4plex(K)@1; iTRAQ4plex(K)@7	missed K-H@1	0.000114497	1349.730591	338.4399	1349.730469	338.4399109	4	4	9.1.1.1551.1	0	-1	-1			1.000328	0.3199097	0.8109965	0.3314495	0.7673551	0.3495475									189638.7	424.42	193021.8	441.23	172153.3	420.88	170097.3	456.72
1	199.78	199.78	65.78999758	53.63000035	44.76000071	gi|241997714	spectrin alpha chain, putative [Ixodes scapularis]	0	auto - low confidence	0	0	KHEDFEK	iTRAQ4plex@N-term; iTRAQ4plex(K)@1; iTRAQ4plex(K)@7	missed K-H@1	-0.000781201	1363.745361	341.9436	1363.746094	341.9438171	4	5	9.1.1.1609.1	0	-1	-1			1.010103	0.4020164	0.8243276	0.4157633	0.7996875	0.4088239									119454.1	336.8	122773.3	351.83	110222.5	336.79	111659.4	330.56
1	199.78	199.78	65.78999758	53.63000035	44.76000071	gi|241997714	spectrin alpha chain, putative [Ixodes scapularis]	1	auto	0	17.15999991	KHEGIER	iTRAQ4plex@N-term; iTRAQ4plex(K)@1	missed K-H@1	0.000735902	1155.661255	386.2277	1155.6604	386.227417	3	8	9.1.1.244.1	0	-1	-1			1.058526	0.6823397	0.7522169	0.7353729	0.7387121	0.7306347									40406.83	196.02	43520.43	208.83	34022.58	188.03	34890.24	190.62
1	199.78	199.78	65.78999758	53.63000035	44.76000071	gi|241997714	spectrin alpha chain, putative [Ixodes scapularis]	1	auto	0	17.02000052	KHEGIER	iTRAQ4plex@N-term; iTRAQ4plex(K)@1	missed K-H@1	-0.000454282	1155.660034	386.2273	1155.6604	386.227417	3	8	9.1.1.302.1	0	-1	-1			1.034033	0.9725055	0.7180471	1.056584	0.7234499	1.02859									20123.16	138.27	21172.28	145.71	16174.04	129.82	17016.83	130.25
1	199.78	199.78	65.78999758	53.63000035	44.76000071	gi|241997714	spectrin alpha chain, putative [Ixodes scapularis]	0	auto - low confidence	0	0	KHEGIER	iTRAQ4plex@N-term; iTRAQ4plex(K)@1	missed K-H@1	0.000735902	1155.661255	386.2277	1155.6604	386.227417	3	7	9.1.1.185.1	0	-1	-1			0.9656064	1.441397	0.7814434	1.494351	0.7474378	1.470883									9517.07	95.02	9350.62	97.21	8324.73	92.56	8314.81	89.81
1	199.78	199.78	65.78999758	53.63000035	44.76000071	gi|241997714	spectrin alpha chain, putative [Ixodes scapularis]	1	auto	0	20.81999928	KHEGLER	iTRAQ4plex@N-term; iTRAQ4plex(K)@1	missed K-H@1	0.000667783	1155.661011	386.2276	1155.6604	386.227417	3	8	10.1.1.137.1	0	-1	-1			1.028444	1.081737	0.7606881	1.152671	0.7758934	1.114255									16323.39	124.53	17081.57	131	13899.09	120.1	14804.25	120.23
1	199.78	199.78	65.78999758	53.63000035	44.76000071	gi|241997714	spectrin alpha chain, putative [Ixodes scapularis]	1	auto	0	17.15999991	KHEGLER	iTRAQ4plex@N-term; iTRAQ4plex(K)@1	missed K-H@1	0.000735902	1155.661255	386.2277	1155.6604	386.227417	3	8	9.1.1.244.1	0	-1	-1			1.058526	0.6823397	0.7522169	0.7353729	0.7387121	0.7306347									40406.83	196.02	43520.43	208.83	34022.58	188.03	34890.24	190.62
1	199.78	199.78	65.78999758	53.63000035	44.76000071	gi|241997714	spectrin alpha chain, putative [Ixodes scapularis]	1	auto	0	17.02000052	KHEGLER	iTRAQ4plex@N-term; iTRAQ4plex(K)@1	missed K-H@1	-0.000454282	1155.660034	386.2273	1155.6604	386.227417	3	8	9.1.1.302.1	0	-1	-1			1.034033	0.9725055	0.7180471	1.056584	0.7234499	1.02859									20123.16	138.27	21172.28	145.71	16174.04	129.82	17016.83	130.25
1	199.78	199.78	65.78999758	53.63000035	44.76000071	gi|241997714	spectrin alpha chain, putative [Ixodes scapularis]	0	auto - low confidence	0	0	KHEGLER	iTRAQ4plex@N-term; iTRAQ4plex(K)@1	missed K-H@1	0.000735902	1155.661255	386.2277	1155.6604	386.227417	3	7	9.1.1.185.1	0	-1	-1			0.9656064	1.441397	0.7814434	1.494351	0.7474378	1.470883									9517.07	95.02	9350.62	97.21	8324.73	92.56	8314.81	89.81
1	199.78	199.78	65.78999758	53.63000035	44.76000071	gi|241997714	spectrin alpha chain, putative [Ixodes scapularis]	0	auto - low confidence	0	0	KHQAVLAEINNHENR	iTRAQ4plex@N-term; iTRAQ4plex(K)@1; Deamidated(N)@14	missed K-H@1	0.0227072	2061.118652	516.2869	2061.095947	516.28125	4	6	13.1.1.3303.1	0	-1	-1			0.9340423	0.4089153	1.41151	0.3599093	1.280537	0.3875447									121922.8	339.98	115874.6	346.57	192636.2	438.34	182495	491.16
1	199.78	199.78	65.78999758	53.63000035	44.76000071	gi|241997714	spectrin alpha chain, putative [Ixodes scapularis]	0	auto - low confidence	0	0	KIIK	iTRAQ4plex@N-term; iTRAQ4plex(K)@1; iTRAQ4plex(K)@4	cleaved Q-K@N-term; missed K-I@1	0.0012448	932.6760254	311.8993	932.6748047	311.8988647	3	6	2.1.1.1682.1	0	-1	-1			0.9341779	0.1714707	0.9745587	0.1653384	0.9484301	0.1857632									687645.8	807.42	653629.1	816.78	750139.8	873.19	762331.9	1097.36
1	199.78	199.78	65.78999758	53.63000035	44.76000071	gi|241997714	spectrin alpha chain, putative [Ixodes scapularis]	0	auto - low confidence	0	0	KIIK	iTRAQ4plex@N-term; iTRAQ4plex(K)@1; iTRAQ4plex(K)@4	cleaved Q-K@N-term; missed K-I@1	0.000452827	932.6751099	311.899	932.6748047	311.8988647	3	5	3.1.1.1700.1	0	-1	-1			1.00328	0.2233119	1.539596	0.1972735	1.517889	0.2081515									394198.6	613.15	402415.2	644.8	679346.3	824.31	699405.6	967.44
1	199.78	199.78	65.78999758	53.63000035	44.76000071	gi|241997714	spectrin alpha chain, putative [Ixodes scapularis]	0	auto - low confidence	0	0	KIIK	iTRAQ4plex@N-term; iTRAQ4plex(K)@1; iTRAQ4plex(K)@4	cleaved Q-K@N-term; missed K-I@1	-0.00028682	932.6744995	467.3445	932.6748047	467.3446655	2	6	3.1.1.1704.1	0	-1	-1			0.9874957	0.5956615	1.542224	0.5233524	1.524469	0.5220445									55785.37	230.11	56052.18	240.87	96302.4	310.19	99406.05	318.07
1	199.78	199.78	65.78999758	53.63000035	44.76000071	gi|241997714	spectrin alpha chain, putative [Ixodes scapularis]	0	auto - low confidence	0	0	KIIK	iTRAQ4plex@N-term; iTRAQ4plex(K)@1; iTRAQ4plex(K)@4	cleaved Q-K@N-term; missed K-I@1	0.000458399	932.6751099	311.899	932.6748047	311.8988647	3	5	4.1.1.1722.1	0	-1	-1			1.009649	0.4457258	1.311243	0.4082976	1.235426	0.4148762									98039.08	305.23	100717.9	321.26	143897	380.11	141576.1	388.22
1	199.78	199.78	65.78999758	53.63000035	44.76000071	gi|241997714	spectrin alpha chain, putative [Ixodes scapularis]	0	auto - low confidence	0	0	KIIK	iTRAQ4plex@N-term; iTRAQ4plex(K)@1; iTRAQ4plex(K)@4	cleaved Q-K@N-term; missed K-I@1	-0.000476579	932.6744995	467.3445	932.6748047	467.3446655	2	5	4.1.1.1731.1	0	-1	-1			0.9911388	0.7664613	1.166193	0.7182294	1.153252	0.7082635									33401.87	178.06	33685.44	185.51	43602.44	209.87	45026.57	209.97
1	199.78	199.78	65.78999758	53.63000035	44.76000071	gi|241997714	spectrin alpha chain, putative [Ixodes scapularis]	0	auto - low confidence	0	0	KLEIIQEWTR	iTRAQ4plex@N-term; iTRAQ4plex(K)@1	missed K-L@1	0.00242103	1602.936035	535.3193	1602.933716	535.3185425	3	7	10.1.1.5807.1	0	-1	-1			1.099206	0.5080382	1.050631	0.5034823	1.066681	0.4931995									71793.84	261.35	80297.7	284.56	84431.97	293.67	89515.02	297.87
1	199.78	199.78	65.78999758	53.63000035	44.76000071	gi|241997714	spectrin alpha chain, putative [Ixodes scapularis]	0	auto - low confidence	0	0	LDQLVSRLDALEASAAR	iTRAQ4plex@N-term; Deamidated(Q)@3	missed R-L@7	-0.032256398	1972.03894	658.3536	1972.071045	658.3643188	3	6	2.1.1.8630.1	0	-1	-1			1.046315	2.298511	2.498546	1.880884	2.422078	1.877355									3683.16	59.16	3921.21	64.47	10300.95	100.81	10427.56	101.34
1	199.78	199.78	65.78999758	53.63000035	44.76000071	gi|241997714	spectrin alpha chain, putative [Ixodes scapularis]	0	auto - low confidence	0	0	LDQLVSRLDALEASAAR	iTRAQ4plex@N-term; Deamidated(Q)@3	missed R-L@7	-0.031844001	1972.039307	658.3537	1972.071045	658.3643188	3	6	3.1.1.8238.1	0	-1	-1			1.064842	3.390934	2.896548	2.727382	2.788277	2.72254									1686.09	40.04	1826.85	44.22	5466.77	73.33	5495.29	73.17
1	199.78	199.78	65.78999758	53.63000035	44.76000071	gi|241997714	spectrin alpha chain, putative [Ixodes scapularis]	0	auto - low confidence	0	0	LDQLVSRLDALEASAAR	iTRAQ4plex@N-term; Deamidated(Q)@3	missed R-L@7	-0.033704098	1972.037476	658.3531	1972.071045	658.3643188	3	6	4.1.1.7466.1	0	-1	-1			1.168748	3.106642	3.144098	2.537051	3.051886	2.532397									1914.61	42.71	2276.87	49.23	6738.23	81.43	6830.03	81.87
1	199.78	199.78	65.78999758	53.63000035	44.76000071	gi|241997714	spectrin alpha chain, putative [Ixodes scapularis]	0	auto - low confidence	0	0	LDQLVSRLDALEASAAR	iTRAQ4plex@N-term; Deamidated(Q)@3	missed R-L@7	-0.0296233	1972.04126	658.3544	1972.071045	658.3643188	3	6	5.1.1.7007.1	0	-1	-1			1.086889	1.539807	2.004971	1.322347	2.051068	1.303508									7975.72	87.1	8820.48	95.75	17899.77	133.47	19121.59	136.09
1	199.78	199.78	65.78999758	53.63000035	44.76000071	gi|241997714	spectrin alpha chain, putative [Ixodes scapularis]	0	auto - low confidence	0	0	LDQLVSRLDALEASAAR	iTRAQ4plex@N-term; Deamidated(Q)@3	missed R-L@7	-0.031271301	1972.039795	658.3539	1972.071045	658.3643188	3	6	5.1.1.7412.1	0	-1	-1			1.336669	2.493706	2.866317	2.13817	2.929653	2.116493									2766.72	51.43	3762.93	62.55	8876.85	93.79	9474.48	95.88
1	199.78	199.78	65.78999758	53.63000035	44.76000071	gi|241997714	spectrin alpha chain, putative [Ixodes scapularis]	0	auto - low confidence	0	0	LDQLVSRLDALEASAAR	iTRAQ4plex@N-term; Deamidated(Q)@3	missed R-L@7	-0.030292399	1972.040771	658.3542	1972.071045	658.3643188	3	6	10.1.1.7371.1	0	-1	-1			1.330647	0.6015298	6.208549	0.4713205	6.185043	0.5551499									49403.9	217.33	66889.97	274.43	343337.1	580.91	357172.5	1209.52
1	199.78	199.78	65.78999758	53.63000035	44.76000071	gi|241997714	spectrin alpha chain, putative [Ixodes scapularis]	0	auto - low confidence	0	0	LDQLVSRLDALEASAAR	iTRAQ4plex@N-term; Deamidated(Q)@3	missed R-L@7	-0.032855898	1972.037964	658.3533	1972.071045	658.3643188	3	6	10.1.1.7426.1	0	-1	-1			1.139088	2.118276	3.597318	1.686727	3.31171	1.70023									4201.51	63.25	4869.67	72.57	16918.18	128.71	16264.16	128.53
1	199.78	199.78	65.78999758	53.63000035	44.76000071	gi|241997714	spectrin alpha chain, putative [Ixodes scapularis]	0	auto - low confidence	0	0	LDQLVSRLDALEASAAR	iTRAQ4plex@N-term; Deamidated(Q)@3	missed R-L@7	-0.0360143	1972.035034	658.3523	1972.071045	658.3643188	3	6	11.1.1.8627.1	0	-1	-1			1.321096	0.7875592	2.757851	0.6770701	2.852912	0.6764954									27865.39	163.21	37457.3	197.21	86021.18	292.18	92923.92	314.56
1	199.78	199.78	65.78999758	53.63000035	44.76000071	gi|241997714	spectrin alpha chain, putative [Ixodes scapularis]	0	auto - low confidence	0	0	LDQLVSRLDALEASAAR	iTRAQ4plex@N-term; Deamidated(Q)@3	missed R-L@7	-0.032175299	1972.038818	987.0267	1972.071045	987.0428467	2	6	11.1.1.8647.1	0	-1	-1			1.154903	0.6046889	6.023813	0.4559592	6.07566	0.4629527									52927	224.88	62195.63	267.6	356876.7	590.41	375876.1	691
1	199.78	199.78	65.78999758	53.63000035	44.76000071	gi|241997714	spectrin alpha chain, putative [Ixodes scapularis]	0	auto - low confidence	0	0	LDQLVSRLDALEASAAR	iTRAQ4plex@N-term; Deamidated(Q)@3	missed R-L@7	-0.028507	1972.042603	658.3548	1972.071045	658.3643188	3	6	11.1.1.8689.1	0	-1	-1			1.308388	0.2152143	6.581525	0.1668453	6.724572	0.1796981									391081.4	611.34	520643.8	770.15	2881132	1680.29	3074014	2724.51
1	199.78	199.78	65.78999758	53.63000035	44.76000071	gi|241997714	spectrin alpha chain, putative [Ixodes scapularis]	0	auto - low confidence	0	0	LDQLVSRLDALEASAAR	iTRAQ4plex@N-term; Deamidated(Q)@3	missed R-L@7	-0.033884302	1972.037231	987.0259	1972.071045	987.0428467	2	6	11.1.1.8710.1	0	-1	-1			1.281338	0.7065916	6.358493	0.5462111	6.144917	0.5505992									36605.28	186.98	47724.82	233	260535.8	504.05	262926.1	540.39
1	199.78	199.78	65.78999758	53.63000035	44.76000071	gi|241997714	spectrin alpha chain, putative [Ixodes scapularis]	0	auto - low confidence	0	0	LDQLVSRLDALEASAAR	iTRAQ4plex@N-term; Deamidated(Q)@3	missed R-L@7	-0.030704301	1972.040527	658.3541	1972.071045	658.3643188	3	6	11.1.1.8816.1	0	-1	-1			1.088314	0.8985493	2.6325	0.7376676	2.458896	0.7499935									23622.82	149.9	26159.11	166.42	69609.67	261.84	67896.27	271.44
1	199.78	199.78	65.78999758	53.63000035	44.76000071	gi|241997714	spectrin alpha chain, putative [Ixodes scapularis]	0	auto - low confidence	0	0	LDQLVSRLDALEASAAR	iTRAQ4plex@N-term; Deamidated(Q)@3	missed R-L@7	-0.032476701	1972.038696	658.3535	1972.071045	658.3643188	3	6	12.1.1.8711.1	0	-1	-1			1.205378	0.6582462	3.733813	0.5302997	3.731613	0.5375076									42270.09	200.76	51843.41	236.28	176666.9	416.74	184375.7	464.03
1	199.78	199.78	65.78999758	53.63000035	44.76000071	gi|241997714	spectrin alpha chain, putative [Ixodes scapularis]	0	auto - low confidence	0	0	LDQLVSRLDALEASAAR	iTRAQ4plex@N-term; Deamidated(Q)@3	missed R-L@7	-0.0390907	1972.032104	658.3513	1972.071045	658.3643188	3	6	13.1.1.8338.1	0	-1	-1			1.500355	1.096816	3.310412	0.9488397	3.273089	0.9471833									13622.48	114.33	20796.36	146.85	50478.64	223.43	52118.04	228.83
1	199.78	199.78	65.78999758	53.63000035	44.76000071	gi|241997714	spectrin alpha chain, putative [Ixodes scapularis]	0	auto - low confidence	0	0	LDQLVSRLDALEASAAR	iTRAQ4plex@N-term; Deamidated(Q)@3	missed R-L@7	-0.0344216	1972.036499	658.3528	1972.071045	658.3643188	3	6	14.1.1.8439.1	0	-1	-1			1.367292	1.664282	2.677148	1.449395	2.767395	1.431353									6132.95	76.6	8532.33	93.85	18378.55	135.15	19838.76	138.7
1	199.78	199.78	65.78999758	53.63000035	44.76000071	gi|241997714	spectrin alpha chain, putative [Ixodes scapularis]	0	auto - low confidence	0	0	LEIIQEWTRLTAKAK	iTRAQ4plex@N-term; iTRAQ4plex(K)@13; iTRAQ4plex(K)@15	missed R-L@9; missed K-A@13	-0.0193888	2231.317383	744.7797	2231.33667	744.7861938	3	3	14.1.1.9572.1	0	-1	-1			1.353714	2.716816	5.152291	2.178325	4.951451	2.177366									2373.88	47.66	3269.81	59.85	13690.79	115.71	13739.32	115.78
1	199.78	199.78	65.78999758	53.63000035	44.76000071	gi|241997714	spectrin alpha chain, putative [Ixodes scapularis]	1	auto	0	98.57000113	LFGAHEIQR	iTRAQ4plex@N-term		-0.000747271	1213.668335	405.5634	1213.668945	405.5635986	3	12	4.1.1.2690.1	0	-1	-1			1.036144	0.3790102	0.8642631	0.3894844	0.8395118	0.3827352									132659	355.02	139860.2	375.36	128337.1	363.17	130178	356.19
1	199.78	199.78	65.78999758	53.63000035	44.76000071	gi|241997714	spectrin alpha chain, putative [Ixodes scapularis]	0	auto - shared MS/MS	0	33.919999	LGGLK	iTRAQ4plex@N-term; iTRAQ4plex(K)@5	cleaved H-L@N-term	-0.000674676	774.5200806	388.2673	774.5206909	388.2676392	2	8	3.1.1.2338.1	0	-1	-1			0.9889673	0.1620775	1.379113	0.1460112	1.370983	0.1690422									750902.9	844.49	755618.8	881.88	1159186	1079.43	1203345	1518.66
1	199.78	199.78	65.78999758	53.63000035	44.76000071	gi|241997714	spectrin alpha chain, putative [Ixodes scapularis]	0	auto - shared MS/MS	0	28.0400008	LGGLK	iTRAQ4plex@N-term; iTRAQ4plex(K)@5	cleaved H-L@N-term	0.000468496	774.5213013	388.2679	774.5206909	388.2676392	2	7	14.1.1.1753.1	0	-1	-1			0.9931516	0.2060972	0.6670215	0.2265781	0.6646551	0.2465843									457839.2	659.81	462663.8	681.66	341839.5	597.67	355699.5	711.71
1	199.78	199.78	65.78999758	53.63000035	44.76000071	gi|241997714	spectrin alpha chain, putative [Ixodes scapularis]	0	auto - shared MS/MS	0	19.96999979	LGGLK	iTRAQ4plex@N-term; iTRAQ4plex(K)@5	cleaved H-L@N-term	1.32E-05	774.5206909	388.2676	774.5206909	388.2676392	2	7	13.1.1.1794.1	0	-1	-1			0.9350286	0.3108291	1.000177	0.297803	1.011216	0.3173859									209294.4	445.51	199122.1	451.02	234317	488.01	247386.2	582.4
1	199.78	199.78	65.78999758	53.63000035	44.76000071	gi|241997714	spectrin alpha chain, putative [Ixodes scapularis]	0	auto - low confidence	0	0	LGGLK	iTRAQ4plex@N-term; iTRAQ4plex(K)@5	cleaved H-L@N-term	0.00231604	774.5230713	388.2688	774.5206909	388.2676392	2	6	3.1.1.2436.1	0	-1	-1			0.9194423	0.1599693	0.5395795	0.1845987	0.5343056	0.1939522									792883.4	869.51	741772.6	863.9	478888.3	711.12	495191.3	792.17
1	199.78	199.78	65.78999758	53.63000035	44.76000071	gi|241997714	spectrin alpha chain, putative [Ixodes scapularis]	0	auto - discordant peptide type	0	89.49000239	LHEANTLHQFF	iTRAQ4plex@N-term	cleaved F-R@C-term	-0.00113065	1499.763306	750.8889	1499.764282	750.8894043	2	11	5.1.1.4295.1	0	-1	-1			1.08494	0.5653876	0.6796981	0.6341838	0.7161406	0.6173983									58032.21	234.94	64063.66	252.84	44152.43	215.53	48578.2	226.44
1	199.78	199.78	65.78999758	53.63000035	44.76000071	gi|241997714	spectrin alpha chain, putative [Ixodes scapularis]	0	auto - discordant peptide type	0	69.15000081	LHEANTLHQFF	iTRAQ4plex@N-term	cleaved F-R@C-term	-0.000230086	1499.763916	500.9286	1499.764282	500.9287109	3	10	5.1.1.4261.1	0	-1	-1			1.023952	0.7353234	0.9037182	0.7432116	0.8343017	0.7405083									35526.68	183.89	37014.42	193.32	35938.26	191.67	34645.89	183.47
1	199.78	199.78	65.78999758	53.63000035	44.76000071	gi|241997714	spectrin alpha chain, putative [Ixodes scapularis]	1	auto	0	76.09000206	LLHMLEQFK	iTRAQ4plex@N-term; iTRAQ4plex(K)@9		4.24E-05	1445.830811	482.9509	1445.830811	482.9508972	3	10	12.1.1.7052.1	0	-1	-1			1.465259	0.3983217	1.062422	0.4232391	1.016384	0.4433885									102202.3	313.12	152374.5	387.87	121542.3	354.91	121420.6	389.17
1	199.78	199.78	65.78999758	53.63000035	44.76000071	gi|241997714	spectrin alpha chain, putative [Ixodes scapularis]	0	auto - low confidence	0	14.0200004	LLLSK	iTRAQ4plex@N-term; iTRAQ4plex(K)@5	cleaved E-L@N-term	2.03E-05	860.5938721	431.3042	860.5938721	431.3041992	2	7	10.1.1.3327.1	0	-1	-1			1.069632	0.4052457	1.381601	0.373015	1.314653	0.3884644									115039.1	330.74	125203.7	357.58	177908.9	422.82	176779	461.82
1	199.78	199.78	65.78999758	53.63000035	44.76000071	gi|241997714	spectrin alpha chain, putative [Ixodes scapularis]	0	auto - low confidence	0	0	LLLSK	iTRAQ4plex@N-term; iTRAQ4plex(K)@5	cleaved E-L@N-term	-0.00059008	860.5932617	431.3039	860.5938721	431.3041992	2	6	10.1.1.3389.1	0	-1	-1			0.9293505	0.3374509	1.080194	0.3162575	1.075456	0.3364169									178469.4	411.38	168764.2	415.93	215791.8	467.26	224352.2	549.75
1	199.78	199.78	65.78999758	53.63000035	44.76000071	gi|241997714	spectrin alpha chain, putative [Ixodes scapularis]	0	auto - low confidence	0	0	LLLSK	iTRAQ4plex@N-term; iTRAQ4plex(K)@5	cleaved E-L@N-term	0.000203376	860.5940552	431.3043	860.5938721	431.3041992	2	5	10.1.1.3756.1	0	-1	-1			1.020256	0.4979615	1.984563	0.42062	1.94729	0.4236586									78984.11	274.03	81994.74	292.89	175458.3	417.25	179781.2	437.12
1	199.78	199.78	65.78999758	53.63000035	44.76000071	gi|241997714	spectrin alpha chain, putative [Ixodes scapularis]	0	auto - low confidence	0	0	LMAESNLGVPEIEQR	iTRAQ4plex@N-term		-0.050064102	1828.897461	915.456	1828.94751	915.4810181	2	5	14.1.1.8028.1	0	-1	-1			0.9565084	1.510476	5.180273	1.08882	5.255678	1.085806									9420.9	94.53	9168.92	103.52	54627.89	230.93	57875.55	240.13
1	199.78	199.78	65.78999758	53.63000035	44.76000071	gi|241997714	spectrin alpha chain, putative [Ixodes scapularis]	1	auto	0	99.00000095	LMTLGQTEAAVK	iTRAQ4plex@N-term; iTRAQ4plex(K)@12		-0.00273246	1548.876099	517.2993	1548.878906	517.3002319	3	14	4.1.1.4258.1	0	-1	-1			1.030419	0.3006578	1.247674	0.2804368	1.266398	0.2788496									213019.6	450.35	223342	477.45	297502.2	548.16	315328.8	573.36
1	199.78	199.78	65.78999758	53.63000035	44.76000071	gi|241997714	spectrin alpha chain, putative [Ixodes scapularis]	1	auto	0	98.57000113	LNQVEFK	iTRAQ4plex@N-term; iTRAQ4plex(K)@7		0.000669447	1164.675293	583.3449	1164.674683	583.3446045	2	11	2.1.1.3714.1	0	-1	-1			0.9718102	0.2391989	0.8820157	0.240068	0.9276446	0.2398169									345568.4	573.58	341705.8	588.55	341177	591.75	374705.1	648.6
1	199.78	199.78	65.78999758	53.63000035	44.76000071	gi|241997714	spectrin alpha chain, putative [Ixodes scapularis]	0	auto - low confidence	0	0	LNQVEFK	iTRAQ4plex@N-term; iTRAQ4plex(K)@7		-0.069855101	1164.604858	583.3097	1164.674683	583.3446045	2	6	14.1.1.3714.1	0	-1	-1			1.000565	0.2668223	0.9049635	0.2679037	0.877418	0.2634798									273183.6	509.72	278123	530.48	276729.3	532	280178.8	521.22
1	199.78	199.78	65.78999758	53.63000035	44.76000071	gi|241997714	spectrin alpha chain, putative [Ixodes scapularis]	0	auto - low confidence	0	0	LQDSLR	iTRAQ4plex@N-term		0.046447501	874.5458984	438.2802	874.4993896	438.2569885	2	5	11.1.1.5459.1	0	-1	-1			0.9515406	0.983708	1.306456	0.8870534	1.381916	0.862005									20816.44	140.6	20154.44	144.14	30441.82	175.05	33624.99	180.09
1	199.78	199.78	65.78999758	53.63000035	44.76000071	gi|241997714	spectrin alpha chain, putative [Ixodes scapularis]	1	auto	0	99.00000095	LQMAMDESYKDPANIQSK	iTRAQ4plex@N-term; iTRAQ4plex(K)@10; iTRAQ4plex(K)@18	missed K-D@10	-0.000986527	2500.265869	626.0737	2500.266602	626.0739746	4	14	14.1.1.4678.1	0	-1	-1			0.9775403	0.2856928	0.799665	0.2953208	0.7972	0.30544									242321.4	482.84	241025.8	493.47	216904.9	472.79	225804.7	522.73
1	199.78	199.78	65.78999758	53.63000035	44.76000071	gi|241997714	spectrin alpha chain, putative [Ixodes scapularis]	0	auto - low confidence	0	12.72999942	LTFAK	iTRAQ4plex@N-term; iTRAQ4plex(K)@5	cleaved F-L@N-term	3.26E-05	866.5470581	434.2808	866.546936	434.2807312	2	6	5.1.1.2551.1	0	-1	-1			0.9790558	0.3745952	1.570696	0.3271145	1.563957	0.3391073									141902.2	367.2	141362.3	382.88	249488.7	499.24	259410.8	568.53
1	199.78	199.78	65.78999758	53.63000035	44.76000071	gi|241997714	spectrin alpha chain, putative [Ixodes scapularis]	0	auto - low confidence	0	7.66299963	LTFAK	iTRAQ4plex@N-term; iTRAQ4plex(K)@5	cleaved F-L@N-term	-0.045866702	866.5010986	434.2578	866.546936	434.2807312	2	6	4.1.1.2750.1	0	-1	-1			0.9319207	0.2877037	1.393143	0.2540573	1.44955	0.2481764									246788.8	484.16	234013.7	492.46	384849.1	621.23	418150.4	635.58
1	199.78	199.78	65.78999758	53.63000035	44.76000071	gi|241997714	spectrin alpha chain, putative [Ixodes scapularis]	0	auto - low confidence	0	0	LTFAK	iTRAQ4plex@N-term; iTRAQ4plex(K)@5	cleaved F-L@N-term	0.00122845	866.5480957	434.2813	866.546936	434.2807312	2	5	2.1.1.2074.1	0	-1	-1			0.9991458	0.2127613	2.521145	0.1715437	2.404678	0.1903524									441982.7	648.37	449335.9	692.44	1247305	1109.16	1242328	1506.98
1	199.78	199.78	65.78999758	53.63000035	44.76000071	gi|241997714	spectrin alpha chain, putative [Ixodes scapularis]	1	auto	0	99.00000095	LTTLESEK	iTRAQ4plex@N-term; iTRAQ4plex(K)@8		-0.00181109	1207.688721	604.8516	1207.690308	604.852478	2	12	12.1.1.3290.1	0	-1	-1			1.023319	0.40942	0.7429615	0.4387883	0.7558547	0.4296776									114326.8	329.86	119040.8	345.79	95078.77	314.32	101009	321.61
1	199.78	199.78	65.78999758	53.63000035	44.76000071	gi|241997714	spectrin alpha chain, putative [Ixodes scapularis]	1	auto	0	98.97999763	LVAANHYAGNDIEDKKDQVLDR	iTRAQ4plex@N-term; iTRAQ4plex(K)@15; iTRAQ4plex(K)@16	missed K-K@15; missed K-D@16	-0.00270685	2915.543945	584.1161	2915.546631	584.1165771	5	12	14.1.1.4353.1	0	-1	-1			0.9214042	0.3831762	0.7616284	0.3948008	0.7446311	0.3861124									138227.1	361.95	129592.7	362.53	117843.5	348.19	120311.9	341.39
1	199.78	199.78	65.78999758	53.63000035	44.76000071	gi|241997714	spectrin alpha chain, putative [Ixodes scapularis]	0	auto - low confidence	0	11.8900001	LVER	iTRAQ4plex@N-term	cleaved A-L@N-term	0.000614854	659.4094849	330.712	659.4088135	330.7116699	2	6	11.1.1.1250.1	0	-1	-1			1.045621	0.5429344	0.8393604	0.5646092	0.8774791	0.5550786									64314.98	247.23	68426.35	262.36	60426.86	249.89	65966.42	264.15
1	199.78	199.78	65.78999758	53.63000035	44.76000071	gi|241997714	spectrin alpha chain, putative [Ixodes scapularis]	0	auto - low confidence	0	11.85000017	LVER	iTRAQ4plex@N-term	cleaved A-L@N-term	0.000248644	659.4090576	330.7118	659.4088135	330.7116699	2	6	11.1.1.1139.1	0	-1	-1			1.018117	1.270948	0.7366003	1.364087	0.7647384	1.310792									11883.59	106.24	12310.69	111.21	9798.26	100.95	10622.69	101.83
1	199.78	199.78	65.78999758	53.63000035	44.76000071	gi|241997714	spectrin alpha chain, putative [Ixodes scapularis]	0	auto - low confidence	0	11.74999997	LVER	iTRAQ4plex@N-term	cleaved A-L@N-term	-0.000178601	659.4086914	330.7116	659.4088135	330.7116699	2	6	11.1.1.1191.1	0	-1	-1			1.026039	0.7843572	0.8288394	0.8139983	0.8438591	0.7929204									31124.51	171.97	32494.02	180.9	28876.35	172.61	30700.57	174.6
1	199.78	199.78	65.78999758	53.63000035	44.76000071	gi|241997714	spectrin alpha chain, putative [Ixodes scapularis]	0	auto - low confidence	0	0	LVER	iTRAQ4plex@N-term	cleaved A-L@N-term	0.000757453	659.409668	330.7121	659.4088135	330.7116699	2	5	12.1.1.1459.1	0	-1	-1			1.002318	0.07300355	0.6187066	0.08277984	0.6450105	0.1584638									3631542	1860.32	3703679	1926.39	2515042	1635.42	2737990	4105.76
1	199.78	199.78	65.78999758	53.63000035	44.76000071	gi|241997714	spectrin alpha chain, putative [Ixodes scapularis]	0	auto - low confidence	0	0	MDVQPR	Protein Terminal Acetyl@N-term		0.000935058	786.3703003	394.1924	786.3694458	394.1919861	2	6	9.1.1.2558.1	0	-1	-1			0.8808828	1.243365	1.205208	1.115975	1.287875	1.080478									13599.02	113.48	12188.85	112.35	18345.9	135.94	20471.76	140.51
1	199.78	199.78	65.78999758	53.63000035	44.76000071	gi|241997714	spectrin alpha chain, putative [Ixodes scapularis]	0	auto - discordant peptide type	0	99.00000095	MEDIITLWQALTEAADTK	iTRAQ4plex@N-term; Oxidation(M)@1; iTRAQ4plex(K)@18		0.00283736	2352.215576	785.0791	2352.212646	785.078186	3	13	12.1.1.9793.1	0	-1	-1			1.463485	1.617677	1.352686	1.621475	1.357494	1.595618									6216.54	77.22	9257.08	95.93	9412.72	98.1	9864.17	98.79
1	199.78	199.78	65.78999758	53.63000035	44.76000071	gi|241997714	spectrin alpha chain, putative [Ixodes scapularis]	0	auto - low confidence	0	0	MEDIITLWQALTEAADTK	iTRAQ4plex@N-term; iTRAQ4plex(K)@18		-0.00633618	2336.211426	779.7444	2336.217773	779.746521	3	5	2.1.1.6282.1	0	-1	-1			0.9111259	0.4336966	0.973599	0.4152497	0.9844735	0.4255193									109372.3	322.94	101396.5	322.1	119194.7	348.02	125859.4	385.64
1	199.78	199.78	65.78999758	53.63000035	44.76000071	gi|241997714	spectrin alpha chain, putative [Ixodes scapularis]	0	auto - low confidence	0	4.16200012	NLIK	iTRAQ4plex@N-term; iTRAQ4plex(K)@4	cleaved Q-N@N-term	-0.000752205	774.5198975	388.2672	774.5206909	388.2676392	2	6	14.1.1.1942.1	0	-1	-1			0.938566	0.1688804	0.9859059	0.1626675	0.9529803	0.2202953									710143.5	824.22	678184.6	831.98	783702.1	893.21	791050.2	1481.17
1	199.78	199.78	65.78999758	53.63000035	44.76000071	gi|241997714	spectrin alpha chain, putative [Ixodes scapularis]	0	auto - low confidence	0	0	NLIK	iTRAQ4plex@N-term; Deamidated(N)@1; iTRAQ4plex(K)@4	cleaved Q-N@N-term	0.000308519	775.5050659	388.7598	775.5046997	388.7596436	2	6	11.1.1.2211.1	0	-1	-1			0.9974769	0.1713979	1.374911	0.1548157	1.302931	0.1673759									668357.6	797.02	678342	835.12	1028615	1015.53	1017898	1195.5
1	199.78	199.78	65.78999758	53.63000035	44.76000071	gi|241997714	spectrin alpha chain, putative [Ixodes scapularis]	1	auto	0	99.00000095	QETFDAGLGAFEQEGIQSISQLK	iTRAQ4plex@N-term; iTRAQ4plex(K)@23		-0.00143918	2783.420654	696.8624	2783.422119	696.862793	4	18	2.1.1.8522.1	0	-1	-1			0.9672035	1.220813	0.8010904	1.258084	0.8387809	1.209561									13266.63	112.24	13056.16	114.91	11896.29	110.77	13007.18	112.44
1	199.78	199.78	65.78999758	53.63000035	44.76000071	gi|241997714	spectrin alpha chain, putative [Ixodes scapularis]	1	auto	0	99.00000095	QETFDAGLGAFEQEGIQSISQLK	iTRAQ4plex@N-term; iTRAQ4plex(K)@23		0.000888739	2783.422852	928.8149	2783.422119	928.8146362	3	18	2.1.1.8528.1	0	-1	-1			0.9285696	0.5908516	0.7646014	0.6095505	0.741312	0.6669753									57970.72	234.81	54772.19	235.61	49615.02	226	50232.38	266.18
1	199.78	199.78	65.78999758	53.63000035	44.76000071	gi|241997714	spectrin alpha chain, putative [Ixodes scapularis]	0	auto - low confidence	0	0	QETFDAGLGAFEQEGIQSISQLK	iTRAQ4plex@N-term; iTRAQ4plex(K)@23		0.0110204	2783.432861	696.8655	2783.422119	696.862793	4	6	13.1.1.4454.1	0	-1	-1			1.055876	0.6547003	2.703178	0.5307811	2.502989	0.536853									45364.2	207.93	48737.49	227.84	137264.2	367.39	132723	370.96
1	199.78	199.78	65.78999758	53.63000035	44.76000071	gi|241997714	spectrin alpha chain, putative [Ixodes scapularis]	0	auto - shared MS/MS	0	21.43000066	QGLLK	iTRAQ4plex@N-term; iTRAQ4plex(K)@5	cleaved V-Q@N-term	-3.50E-06	845.5578613	423.7862	845.5578003	423.7861938	2	7	14.1.1.2193.1	0	-1	-1			0.9312779	0.1165537	1.008074	0.1114039	0.999824	0.1542221									1503064	1203.13	1424275	1206.65	1696053	1314.15	1756609	2315.61
1	199.78	199.78	65.78999758	53.63000035	44.76000071	gi|241997714	spectrin alpha chain, putative [Ixodes scapularis]	0	auto - low confidence	0	0	QGLLK	iTRAQ4plex@N-term; iTRAQ4plex(K)@5	cleaved V-Q@N-term	0.000139172	845.5580444	423.7863	845.5578003	423.7861938	2	6	13.1.1.1867.1	0	-1	-1			1.010376	0.1533816	0.9356029	0.1530401	0.9024066	0.1646756									826565.8	890.87	849762.6	927.35	865642.1	940.52	871873.9	1085.53
1	199.78	199.78	65.78999758	53.63000035	44.76000071	gi|241997714	spectrin alpha chain, putative [Ixodes scapularis]	0	auto - low confidence	0	0	QGLLK	iTRAQ4plex@N-term; iTRAQ4plex(K)@5	cleaved V-Q@N-term	-3.50E-06	845.5578613	423.7862	845.5578003	423.7861938	2	6	14.1.1.2130.1	0	-1	-1			0.9291785	0.04410456	1.448922	0.03901468	1.41926	0.1242236									1.07E+07	3252.7	1.01E+07	3244.85	1.74E+07	4265.31	1.78E+07	21425.49
1	199.78	199.78	65.78999758	53.63000035	44.76000071	gi|241997714	spectrin alpha chain, putative [Ixodes scapularis]	1	auto	0	93.12999845	QIEDLFLTFAK	iTRAQ4plex@N-term; iTRAQ4plex(K)@11		-0.0011005	1611.910522	538.3108	1611.911621	538.3111572	3	11	10.1.1.7248.1	0	-1	-1			1.113366	0.9065507	0.9090912	0.9375548	0.9293593	0.9152192									22355.14	145.87	25325.16	159.38	22748.58	153.15	24284.83	155.85
1	199.78	199.78	65.78999758	53.63000035	44.76000071	gi|241997714	spectrin alpha chain, putative [Ixodes scapularis]	1	auto	0	80.43000102	QIEDLFLTFAK	Gln->pyro-Glu@N-term; iTRAQ4plex(K)@11		0.00205297	1450.785034	726.3998	1450.782959	726.3987427	2	10	11.1.1.9737.1	0	-1	-1			1.156537	1.670553	0.9774737	1.710003	0.9336435	1.692423									6465.31	78.49	7608.27	87.31	7073.98	85.19	7055.77	83.2
1	199.78	199.78	65.78999758	53.63000035	44.76000071	gi|241997714	spectrin alpha chain, putative [Ixodes scapularis]	1	auto	0	68.73999834	QIEDLFLTFAK	Gln->pyro-Glu@N-term; iTRAQ4plex(K)@11		0.0010701	1450.784058	726.3993	1450.782959	726.3987427	2	10	10.1.1.8135.1	0	-1	-1			1.301232	1.965267	0.9272815	2.107165	0.9963381	2.032468									4414.54	64.96	5844.9	76.14	4582.12	69.11	5141.22	72.08
1	199.78	199.78	65.78999758	53.63000035	44.76000071	gi|241997714	spectrin alpha chain, putative [Ixodes scapularis]	0	auto - low confidence	0	11.16999984	QLVR	iTRAQ4plex@N-term	cleaved Y-Q@N-term	0.00105073	658.4259033	330.2202	658.4248047	330.2196655	2	6	11.1.1.152.1	0	-1	-1			0.9993727	0.5102915	0.4003944	0.6781943	0.4327146	0.6212487									74045.1	265.2	75294.08	273.68	33185.91	191.12	37451.73	190.11
1	199.78	199.78	65.78999758	53.63000035	44.76000071	gi|241997714	spectrin alpha chain, putative [Ixodes scapularis]	0	auto - low confidence	0	0	QLVR	iTRAQ4plex@N-term	cleaved Y-Q@N-term	0.000400747	658.425293	330.2199	658.4248047	330.2196655	2	6	12.1.1.921.1	0	-1	-1			0.9909502	0.5689701	0.3635185	0.7843359	0.3699268	0.7419311									59789.88	238.29	60286	244.8	24328.96	164.35	25853.39	161.79
1	199.78	199.78	65.78999758	53.63000035	44.76000071	gi|241997714	spectrin alpha chain, putative [Ixodes scapularis]	0	auto - low confidence	0	0	QLVR	iTRAQ4plex@N-term	cleaved Y-Q@N-term	0.000338561	658.4250488	330.2198	658.4248047	330.2196655	2	6	12.1.1.977.1	0	-1	-1			0.983564	0.7400711	0.3615097	1.019675	0.3542806	0.9715946									35474	183.5	35501.75	187.9	14354.88	126.14	14690.33	120.82
1	199.78	199.78	65.78999758	53.63000035	44.76000071	gi|241997714	spectrin alpha chain, putative [Ixodes scapularis]	0	auto - low confidence	0	0	QNLIK	iTRAQ4plex@N-term; iTRAQ4plex(K)@5	cleaved V-Q@N-term	-0.0125657	902.5666504	452.2906	902.5792847	452.2969055	2	5	13.1.1.3110.1	0	-1	-1			1.020384	0.4106993	1.33113	0.3763251	1.339517	0.4055234									114803.5	330.21	119194.4	349.43	171058.6	415.11	179753.6	513.85
1	199.78	199.78	65.78999758	53.63000035	44.76000071	gi|241997714	spectrin alpha chain, putative [Ixodes scapularis]	0	auto - low confidence	0	0	QQEAPVVDQAGK	Gln->pyro-Glu@N-term; iTRAQ4plex(K)@12		0.0230636	1395.734619	698.8746	1395.711548	698.8630981	2	6	4.1.1.5781.1	0	-1	-1			1.070583	0.1104777	1.009903	0.1099126	0.9957513	0.1592176									1552957	1226.57	1691675	1306.76	1755531	1341.86	1807525	2498.83
1	199.78	199.78	65.78999758	53.63000035	44.76000071	gi|241997714	spectrin alpha chain, putative [Ixodes scapularis]	0	auto - discordant peptide type	0	99.00000095	QQEAPVVDQAGKEFVMALYDYTEK	iTRAQ4plex@N-term; iTRAQ4plex(K)@12; Oxidation(M)@16; iTRAQ4plex(K)@24	missed K-E@12	0.00698948	3206.624268	802.6633	3206.617188	802.6615601	4	16	3.1.1.8317.1	0	-1	-1			1.144802	1.638744	0.9735869	1.674092	0.9005805	1.668314									6751.28	80.18	7864.18	88.8	7357.5	86.81	7106.94	83.27
1	199.78	199.78	65.78999758	53.63000035	44.76000071	gi|241997714	spectrin alpha chain, putative [Ixodes scapularis]	0	auto - discordant peptide type	0	99.00000095	QQEAPVVDQAGKEFVMALYDYTEK	iTRAQ4plex@N-term; iTRAQ4plex(K)@12; Oxidation(M)@16; iTRAQ4plex(K)@24	missed K-E@12	-0.00228784	3206.614502	802.6609	3206.617188	802.6615601	4	15	3.1.1.8265.1	0	-1	-1			1.121881	1.478366	0.8263848	1.573439	0.7790531	1.560384									8364.37	89.25	9548.1	97.7	7737.22	89.47	7616.83	86.72
1	199.78	199.78	65.78999758	53.63000035	44.76000071	gi|241997714	spectrin alpha chain, putative [Ixodes scapularis]	1	auto	0	99.00000095	QQLLSVEDYGDTMAAVQGLLK	iTRAQ4plex@N-term; iTRAQ4plex(K)@21		0.00197035	2566.357422	856.4598	2566.355713	856.4591675	3	19	10.1.1.7352.1	0	-1	-1			1.2808	1.152846	1.012861	1.200567	0.9778075	1.187159									12938.2	111.21	16861.35	129.54	14668.75	122.95	14787.72	121.09
1	199.78	199.78	65.78999758	53.63000035	44.76000071	gi|241997714	spectrin alpha chain, putative [Ixodes scapularis]	0	auto - low confidence	0	0	QVLDR	iTRAQ4plex@N-term	cleaved D-Q@N-term	0.00165981	773.4534912	387.734	773.4517212	387.7331543	2	6	7.1.1.339.1	0	-1	-1			0.949497	1.148711	0.8224195	1.167246	0.800935	1.159081									15138.51	119.82	14625.6	121.76	13936.25	119.56	14172.76	120.01
1	199.78	199.78	65.78999758	53.63000035	44.76000071	gi|241997714	spectrin alpha chain, putative [Ixodes scapularis]	0	auto - low confidence	0	0	QVLDR	iTRAQ4plex@N-term	cleaved D-Q@N-term	0.00104946	773.4528809	387.7337	773.4517212	387.7331543	2	6	7.1.1.398.1	0	-1	-1			0.9579167	1.286602	0.6569624	1.406652	0.6841671	1.346129									11972.04	106.57	11668.98	108.4	8803.96	95.89	9574.24	96.68
1	199.78	199.78	65.78999758	53.63000035	44.76000071	gi|241997714	spectrin alpha chain, putative [Ixodes scapularis]	0	auto - low confidence	0	0	RADLK	iTRAQ4plex@N-term; iTRAQ4plex(K)@5	missed R-A@1	-0.0115049	889.5474854	445.781	889.5588989	445.7867126	2	5	14.1.1.2747.1	0	-1	-1			0.8818899	0.2845629	3.155839	0.213123	3.097131	0.262733									269824.4	505.48	242121.1	518.62	953159.5	968.59	976820.9	1799.41
1	199.78	199.78	65.78999758	53.63000035	44.76000071	gi|241997714	spectrin alpha chain, putative [Ixodes scapularis]	1	auto	0	98.89000058	RHDDVLTR	iTRAQ4plex@N-term	missed R-H@1	0.00035799	1154.628052	385.8833	1154.627808	385.8832092	3	12	10.1.1.882.1	0	-1	-1			1.046714	2.014966	0.7464623	2.169662	0.7336758	2.114157									4660.04	66.55	4963.12	70.55	3893.74	63.6	3996.39	62.3
1	199.78	199.78	65.78999758	53.63000035	44.76000071	gi|241997714	spectrin alpha chain, putative [Ixodes scapularis]	1	auto	0	91.36000276	RLDAELGAHEPAIQAVQEAGHK	iTRAQ4plex@N-term; iTRAQ4plex(K)@22	missed R-L@1	0.000813462	2627.403076	526.4879	2627.402344	526.4877319	5	11	13.1.1.4328.1	0	-1	-1			1.065686	0.7507105	0.6936689	0.8321633	0.7314827	0.7920021									33261.21	178	36066.53	189.88	25826.15	164.58	28439.12	166.04
1	199.78	199.78	65.78999758	53.63000035	44.76000071	gi|241997714	spectrin alpha chain, putative [Ixodes scapularis]	0	auto - low confidence	0	0	RLDESY	iTRAQ4plex@N-term	cleaved Y-L@C-term; missed R-L@1	0.0208399	925.4835815	309.5018	925.4627075	309.4948425	3	6	7.1.1.349.1	0	-1	-1			0.9841462	0.5276428	1.15229	0.4948767	1.138257	0.4984821									70746.11	259.13	70843.37	269.06	91250.2	303.66	94127.57	318.26
1	199.78	199.78	65.78999758	53.63000035	44.76000071	gi|241997714	spectrin alpha chain, putative [Ixodes scapularis]	0	auto - low confidence	0	0	SLLK	iTRAQ4plex@N-term; iTRAQ4plex(K)@4	cleaved E-S@N-term	0.000575636	747.510498	374.7625	747.5098267	374.7621765	2	5	2.1.1.1990.1	0	-1	-1			0.981266	0.08921878	1.032848	0.08601993	1.055417	0.09852218									2475682	1534.38	2471830	1586.35	2862204	1707.31	3054169	2339.05
1	199.78	199.78	65.78999758	53.63000035	44.76000071	gi|241997714	spectrin alpha chain, putative [Ixodes scapularis]	0	auto - low confidence	0	0	SLLK	iTRAQ4plex@N-term; iTRAQ4plex(K)@4	cleaved E-S@N-term	-3.47E-05	747.5098877	374.7622	747.5098267	374.7621765	2	6	2.1.1.2067.1	0	-1	-1			0.9956348	0.09304798	1.107173	0.08858542	1.088683	0.1431984									2262085	1467.82	2291637	1528.28	2803457	1690.68	2878620	3674.65
1	199.78	199.78	65.78999758	53.63000035	44.76000071	gi|241997714	spectrin alpha chain, putative [Ixodes scapularis]	0	auto - low confidence	0	10.90999991	SQLK	iTRAQ4plex@N-term; iTRAQ4plex(K)@4	cleaved I-S@N-term	-7.90E-05	762.4842529	382.2494	762.484314	382.2494507	2	6	11.1.1.188.1	0	-1	-1			0.9845869	0.530695	0.7840464	0.5530037	0.771901	0.5427389									69484.71	256.89	69611.38	265.03	60981.82	250.79	62693.84	249.11
1	199.78	199.78	65.78999758	53.63000035	44.76000071	gi|241997714	spectrin alpha chain, putative [Ixodes scapularis]	0	auto - shared MS/MS	0	97.46999741	STAEAGQILLDQK	iTRAQ4plex@N-term; iTRAQ4plex(K)@13		-0.00299557	1660.920898	554.6476	1660.92395	554.6485596	3	12	13.1.1.4426.1	0	-1	-1			1.012907	0.487942	1.068538	0.4703173	1.049804	0.4757361									81299.43	277.85	83790.32	291.81	97240.48	314.19	99763.06	330.16
1	199.78	199.78	65.78999758	53.63000035	44.76000071	gi|241997714	spectrin alpha chain, putative [Ixodes scapularis]	0	auto - low confidence	0	0	STAEAGQILLDQK	iTRAQ4plex@N-term; Deamidated(Q)@12; iTRAQ4plex(K)@13		0.000206277	1661.908325	831.9614	1661.907959	831.9612427	2	7	12.1.1.4547.1	0	-1	-1			0.9435439	0.4051724	1.031032	0.3859301	0.9875162	0.4010535									122667.5	341.29	117768.4	346.88	141570	378.64	141595	409
1	199.78	199.78	65.78999758	53.63000035	44.76000071	gi|241997714	spectrin alpha chain, putative [Ixodes scapularis]	0	auto - low confidence	0	0	STAEAGQILLDQK	iTRAQ4plex@N-term; Deamidated(Q)@7; iTRAQ4plex(K)@13		0.0107042	1661.918701	831.9666	1661.907959	831.9612427	2	6	13.1.1.4215.1	0	-1	-1			0.9874668	0.386851	0.7837394	0.4035006	0.7691144	0.4008576									130539.5	352.07	131160	363.75	114520.5	343.7	117356.5	348.03
1	199.78	199.78	65.78999758	53.63000035	44.76000071	gi|241997714	spectrin alpha chain, putative [Ixodes scapularis]	0	auto - discordant peptide type	0	22.58999944	SVEALK	iTRAQ4plex@N-term; iTRAQ4plex(K)@6	cleaved N-S@N-term	-4.94E-06	933.5738525	467.7942	933.5738525	467.79422	2	8	5.1.1.1972.1	0	-1	-1			0.9755996	1.19024	0.9184964	1.181975	0.9406262	1.146435									13912.54	114.9	13810.68	118.37	14303.86	120.95	15296.69	121.63
1	199.78	199.78	65.78999758	53.63000035	44.76000071	gi|241997714	spectrin alpha chain, putative [Ixodes scapularis]	0	auto - discordant peptide type	0	22.2299993	SVEALK	iTRAQ4plex@N-term; iTRAQ4plex(K)@6	cleaved N-S@N-term	0.000633984	933.5744629	467.7945	933.5738525	467.79422	2	8	11.1.1.2210.1	0	-1	-1			0.8959673	0.1143266	0.8789111	0.1120766	0.8452232	0.1636824									1590186	1234.44	1449697	1216.74	1564452	1264.69	1571062	2263.95
1	199.78	199.78	65.78999758	53.63000035	44.76000071	gi|241997714	spectrin alpha chain, putative [Ixodes scapularis]	0	auto - low confidence	0	9.666000307	SVEALK	iTRAQ4plex@N-term; iTRAQ4plex(K)@6	cleaved N-S@N-term	0.000627355	933.5744629	467.7945	933.5738525	467.79422	2	8	12.1.1.2132.1	0	-1	-1			0.9840242	0.1769339	1.038774	0.1703819	1.024373	0.1715994									630625.7	777.06	631414.3	801.73	733266.8	862.85	755098.7	901.8
1	199.78	199.78	65.78999758	53.63000035	44.76000071	gi|241997714	spectrin alpha chain, putative [Ixodes scapularis]	0	auto - low confidence	0	0	SVEALK	iTRAQ4plex@N-term; iTRAQ4plex(K)@6	cleaved N-S@N-term	-0.000123321	933.5738525	467.7942	933.5738525	467.79422	2	6	12.1.1.2850.1	0	-1	-1			0.9212729	0.4639178	1.407439	0.4071276	1.373282	0.4479797									95491.52	300.84	89513.82	304.83	150440.2	387.95	153284.7	488.19
1	199.78	199.78	65.78999758	53.63000035	44.76000071	gi|241997714	spectrin alpha chain, putative [Ixodes scapularis]	0	auto - discordant peptide type	0	99.00000095	TATDESYLDPTNLNGK	iTRAQ4plex@N-term; Deamidated(N)@14; iTRAQ4plex(K)@16		-0.000839152	2026.99292	676.6716	2026.993896	676.671875	3	17	10.1.1.3837.1	0	-1	-1			0.9618393	0.7390681	0.9078538	0.7330831	0.9100719	0.7286921									36362.16	185.72	35586.82	190.1	36951.75	194.32	38681.15	201.04
1	199.78	199.78	65.78999758	53.63000035	44.76000071	gi|241997714	spectrin alpha chain, putative [Ixodes scapularis]	0	auto - low confidence	0	0	TEAAVK	iTRAQ4plex@N-term; iTRAQ4plex(K)@6	cleaved Q-T@N-term	-0.036394302	905.5062866	453.7604	905.5425415	453.7785645	2	5	6.1.1.790.1	0	-1	-1			0.9067246	1.284775	1.631247	1.087099	1.584812	1.084602									12623.14	109.36	11646.08	110.49	23049.23	151.36	23384.02	152.59
1	199.78	199.78	65.78999758	53.63000035	44.76000071	gi|241997714	spectrin alpha chain, putative [Ixodes scapularis]	0	auto - low confidence	0	14.01000023	TFHAAVK	iTRAQ4plex@N-term; iTRAQ4plex(K)@7		0.000283413	1060.627563	354.5498	1060.627319	354.5497131	3	7	14.1.1.1810.1	0	-1	-1			0.9723631	0.2724898	0.6526635	0.2996646	0.6328509	0.2929089									264656.2	501.1	261846.9	513.12	193348.5	449.09	195775.1	437.53
1	199.78	199.78	65.78999758	53.63000035	44.76000071	gi|241997714	spectrin alpha chain, putative [Ixodes scapularis]	0	auto - low confidence	0	0	VDEVK	iTRAQ4plex@N-term; iTRAQ4plex(K)@5	cleaved A-V@N-term	0.000233998	876.5162964	439.2654	876.5159912	439.2652893	2	6	9.1.1.2069.1	0	-1	-1			0.9383896	0.5791576	2.126839	0.4710777	2.076845	0.4774018									61429.79	241.33	58654.21	249.6	146245.7	380.18	149127.3	404.51
1	199.78	199.78	65.78999758	53.63000035	44.76000071	gi|241997714	spectrin alpha chain, putative [Ixodes scapularis]	0	auto - low confidence	0	0	VEDITSTGQELIEAKHYASDR	iTRAQ4plex@N-term; iTRAQ4plex(K)@15	missed K-H@15	0.078465201	2649.42749	884.1498	2649.348877	884.1235962	3	6	10.1.1.7582.1	0	-1	-1			1.294608	1.703358	0.5710865	2.128228	0.6145912	1.984768									5865.35	74.87	7726.26	87.14	3749.43	63.85	4213.61	64.04
1	199.78	199.78	65.78999758	53.63000035	44.76000071	gi|241997714	spectrin alpha chain, putative [Ixodes scapularis]	1	auto	0	91.8200016	VEEEEAWISEK	iTRAQ4plex@N-term; iTRAQ4plex(K)@11		-0.000341268	1635.823242	546.2817	1635.823608	546.2817993	3	11	8.1.1.4245.1	0	-1	-1			1.101903	2.24779	1.086598	2.2104	1.128636	2.144904									3665.16	59.06	4109.35	64.4	4457.91	67.45	4835.27	68.45
1	199.78	199.78	65.78999758	53.63000035	44.76000071	gi|241997714	spectrin alpha chain, putative [Ixodes scapularis]	1	auto	0	91.57000184	VEEEEAWISEK	iTRAQ4plex@N-term; iTRAQ4plex(K)@11		0.00148978	1635.825073	546.2823	1635.823608	546.2817993	3	11	8.1.1.4304.1	0	-1	-1			1.001994	0.7093933	0.8483123	0.7260982	0.8432518	0.7673659									38590.25	191.63	39344.09	199.32	36643.99	194.12	38037.23	222.53
1	199.78	199.78	65.78999758	53.63000035	44.76000071	gi|241997714	spectrin alpha chain, putative [Ixodes scapularis]	0	auto - low confidence	0	12.08000034	VLDR	iTRAQ4plex@N-term	cleaved Q-V@N-term	0.000299911	645.3934937	323.704	645.3931885	323.7038574	2	6	11.1.1.894.1	0	-1	-1			0.9751928	1.236304	1.015561	1.194935	1.071553	1.162048									12922.33	110.74	12822.37	114.26	14689.81	122.33	16185.59	127.03
1	199.78	199.78	65.78999758	53.63000035	44.76000071	gi|241997714	spectrin alpha chain, putative [Ixodes scapularis]	0	auto - low confidence	0	0	VLETVDDIQDRR	iTRAQ4plex@N-term	missed R-R@11	0.0251747	1601.874634	801.9446	1601.849487	801.9320068	2	5	5.1.1.5895.1	0	-1	-1			1.103595	1.043704	1.621642	0.9372543	1.65793	0.9261144									17129.7	127.73	19235.19	140.47	31093.82	176.56	33196.31	182.33
1	199.78	199.78	65.78999758	53.63000035	44.76000071	gi|241997714	spectrin alpha chain, putative [Ixodes scapularis]	0	auto - low confidence	0	3.756999969	VLQR	iTRAQ4plex@N-term	cleaved E-V@N-term	0.000471401	658.425293	330.2199	658.4248047	330.2196655	2	6	13.1.1.776.1	0	-1	-1			1.107604	0.994944	0.7684454	1.079237	0.7721451	1.052203									18567.61	132.92	20925.57	144.59	15971.23	128.99	16758.26	129.23
1	199.78	199.78	65.78999758	53.63000035	44.76000071	gi|241997714	spectrin alpha chain, putative [Ixodes scapularis]	0	auto - low confidence	0	0	VLQR	iTRAQ4plex@N-term; Deamidated(Q)@3	cleaved E-V@N-term	0.000516988	659.4093018	330.7119	659.4088135	330.7116699	2	6	10.1.1.863.1	0	-1	-1			1.059876	1.169686	0.8914031	1.199087	0.8587595	1.185938									13768.86	114.41	14848.75	122.24	13738.57	118.77	13821.13	116.95
1	199.78	199.78	65.78999758	53.63000035	44.76000071	gi|241997714	spectrin alpha chain, putative [Ixodes scapularis]	0	auto - low confidence	0	0	VLQR	iTRAQ4plex@N-term; Deamidated(Q)@3	cleaved E-V@N-term	0.000944233	659.4098511	330.7122	659.4088135	330.7116699	2	6	10.1.1.915.1	0	-1	-1			0.9377367	0.5976337	0.7299538	0.6276173	0.7512944	0.6146349									56244.37	231.01	53665.72	232.98	45956.17	218.09	49392.75	225.85
1	199.78	199.78	65.78999758	53.63000035	44.76000071	gi|241997714	spectrin alpha chain, putative [Ixodes scapularis]	0	auto - low confidence	0	0	VLQR	iTRAQ4plex@N-term; Deamidated(Q)@3	cleaved E-V@N-term	0.00112734	659.4098511	330.7122	659.4088135	330.7116699	2	6	10.1.1.970.1	0	-1	-1			0.9614626	1.160883	0.7856758	1.200352	0.7680384	1.184447									14708.32	118.12	14389.06	120.62	12935.28	115.4	13204.44	114.96
1	199.78	199.78	65.78999758	53.63000035	44.76000071	gi|241997714	spectrin alpha chain, putative [Ixodes scapularis]	0	auto - low confidence	0	0	VLQR	iTRAQ4plex@N-term; Deamidated(Q)@3	cleaved E-V@N-term	0.000248644	659.4090576	330.7118	659.4088135	330.7116699	2	6	11.1.1.1139.1	0	-1	-1			1.018117	1.270948	0.7366003	1.364087	0.7647384	1.310792									11883.59	106.24	12310.69	111.21	9798.26	100.95	10622.69	101.83
1	199.78	199.78	65.78999758	53.63000035	44.76000071	gi|241997714	spectrin alpha chain, putative [Ixodes scapularis]	0	auto - low confidence	0	0	VLQR	iTRAQ4plex@N-term; Deamidated(Q)@3	cleaved E-V@N-term	-0.000178601	659.4086914	330.7116	659.4088135	330.7116699	2	6	11.1.1.1191.1	0	-1	-1			1.026039	0.7843572	0.8288394	0.8139983	0.8438591	0.7929204									31124.51	171.97	32494.02	180.9	28876.35	172.61	30700.57	174.6
1	199.78	199.78	65.78999758	53.63000035	44.76000071	gi|241997714	spectrin alpha chain, putative [Ixodes scapularis]	0	auto - low confidence	0	0	VLQR	iTRAQ4plex@N-term; Deamidated(Q)@3	cleaved E-V@N-term	0.000757453	659.409668	330.7121	659.4088135	330.7116699	2	6	12.1.1.1459.1	0	-1	-1			1.002318	0.07300355	0.6187066	0.08277984	0.6450105	0.1584638									3631542	1860.32	3703679	1926.39	2515042	1635.42	2737990	4105.76
1	199.78	199.78	65.78999758	53.63000035	44.76000071	gi|241997714	spectrin alpha chain, putative [Ixodes scapularis]	0	auto - low confidence	0	0	VTEVNEQAEK	iTRAQ4plex@N-term; iTRAQ4plex(K)@10		-0.086843297	1433.673706	717.8441	1433.760498	717.8875732	2	6	7.1.1.2039.1	0	-1	-1			0.6187017	0.9974967	0.8057762	0.883595	0.8613417	0.8700904									26405.49	157.68	16623.12	132.82	23816.51	155.11	26585.43	168.24
2	180.76	181.19	63.55999708	49.4599998	40.200001	gi|241690317	spectrin beta chain, putative [Ixodes scapularis]	1	auto	2	99.00000095	ACAQADALMSQQQGTGGDAATAAQWK	iTRAQ4plex@N-term; Methylthio(C)@2; iTRAQ4plex(K)@26		0.00122931	2912.347168	971.7897	2912.345947	971.7892456	3	19	2.1.1.5682.1	0	-1	-1			1.05953	0.3953167	1.461788	0.358443	1.361457	0.3985612									121650	340.05	131148.3	366.6	199051.8	446.62	193593.3	550
2	180.76	181.19	63.55999708	49.4599998	40.200001	gi|241690317	spectrin beta chain, putative [Ixodes scapularis]	1	auto	2	99.00000095	AGESLVAEGQPGSER	iTRAQ4plex@N-term		-0.0112572	1629.796631	815.9056	1629.807983	815.9112549	2	19	9.1.1.2768.1	0	-1	-1			0.9503623	0.5265367	0.7841612	0.5429035	0.7747503	0.5395259									71962.78	261.24	69587.96	265.4	63165.9	254.99	65169.39	260.11
2	180.76	181.19	63.55999708	49.4599998	40.200001	gi|241690317	spectrin beta chain, putative [Ixodes scapularis]	1	auto	2	99.00000095	AMEDELAAHEQQLMEVVR	iTRAQ4plex@N-term		-0.00227201	2242.082031	748.368	2242.084473	748.3687134	3	20	12.1.1.7168.1	0	-1	-1			1.049077	0.6073819	0.8655844	0.6259807	0.8276157	0.6219667									51396.04	221.34	54862.29	234.98	49797.61	226.23	49720.14	223.12
2	180.76	181.19	63.55999708	49.4599998	40.200001	gi|241690317	spectrin beta chain, putative [Ixodes scapularis]	1	auto	2	99.00000095	AQTLPAER	iTRAQ4plex@N-term		0.000416208	1028.574097	515.2943	1028.573608	515.2940674	2	12	9.1.1.1836.1	0	-1	-1			0.9709663	0.211347	0.5726027	0.2430465	0.5709928	0.2840133									439726.2	646.01	434433.7	660.06	281841.6	545.7	293485.7	713.36
2	180.76	181.19	63.55999708	49.4599998	40.200001	gi|241690317	spectrin beta chain, putative [Ixodes scapularis]	1	auto	2	99.00000095	DAEDTEVMR	iTRAQ4plex@N-term		0.000568577	1208.547119	605.2808	1208.546509	605.2805176	2	15	5.1.1.1823.1	0	-1	-1			1.008588	1.54213	0.9157122	1.54719	0.9060856	1.516555									8137.34	87.9	8350.9	91.91	8340.86	92.39	8618.38	91.74
2	180.76	181.19	63.55999708	49.4599998	40.200001	gi|241690317	spectrin beta chain, putative [Ixodes scapularis]	1	auto	2	99.00000095	DAKLEEAGDLHR	iTRAQ4plex@N-term; iTRAQ4plex(K)@3	missed K-L@3	0.000737474	1640.873291	547.965	1640.872559	547.9647827	3	15	9.1.1.2932.1	0	-1	-1			0.9333525	0.6869791	0.8371815	0.6918307	0.9278127	0.655306									42752.68	201.32	40601.87	203.09	40063.82	203.06	46365.79	211.3
2	180.76	181.19	63.55999708	49.4599998	40.200001	gi|241690317	spectrin beta chain, putative [Ixodes scapularis]	1	auto	2	99.00000095	DGWAELTQMWENR	iTRAQ4plex@N-term		-0.0061019	1778.810669	890.4126	1778.816772	890.4156494	2	20	4.1.1.7107.1	0	-1	-1			1.199057	1.09532	0.8274365	1.186929	0.808573	1.161015									14744.56	118.57	17989.06	133.78	13656.39	119.22	13935.58	116.7
2	180.76	181.19	63.55999708	49.4599998	40.200001	gi|241690317	spectrin beta chain, putative [Ixodes scapularis]	1	auto	2	99.00000095	DLDHFQAWLTK	iTRAQ4plex@N-term; iTRAQ4plex(K)@11		-0.000771232	1660.880859	554.6342	1660.881714	554.6345215	3	13	5.1.1.5219.1	0	-1	-1			0.9756904	0.2849586	0.7879586	0.2960375	0.8366126	0.327563									242374.5	480.02	240622.3	493	213776.4	470.38	237020.2	618.41
2	180.76	181.19	63.55999708	49.4599998	40.200001	gi|241690317	spectrin beta chain, putative [Ixodes scapularis]	1	auto	2	99.00000095	DLLLWMEDVVR	iTRAQ4plex@N-term		-0.000381186	1531.818726	766.9166	1531.819092	766.9168091	2	14	10.1.1.8069.1	0	-1	-1			1.087667	1.485103	0.7019818	1.6492	0.7233555	1.606629									8404.46	89.43	9301.28	96.36	6603.97	83.21	7106.17	85.54
2	180.76	181.19	63.55999708	49.4599998	40.200001	gi|241690317	spectrin beta chain, putative [Ixodes scapularis]	1	auto	2	99.00000095	EKMPLAQSPDR	iTRAQ4plex@N-term; iTRAQ4plex(K)@2	missed K-M@2	-0.000406474	1558.837646	520.6198	1558.838135	520.6199951	3	14	12.1.1.2253.1	0	-1	-1			0.979824	0.3322461	0.8960178	0.3326459	0.9107831	0.3280371									178050.3	411.05	177512	424.14	178578.4	427.68	189553.5	441.75
2	180.76	181.19	63.55999708	49.4599998	40.200001	gi|241690317	spectrin beta chain, putative [Ixodes scapularis]	1	auto	2	99.00000095	ELEAEGYHDVDR	iTRAQ4plex@N-term		-0.0011584	1575.727417	788.871	1575.72876	788.8716431	2	20	7.1.1.2447.1	0	-1	-1			1.018564	0.9128777	0.7399123	0.9784946	0.7659798	0.9400215									23031.33	147.9	23869.55	154.87	19075.18	140.83	20621.03	141.56
2	180.76	181.19	63.55999708	49.4599998	40.200001	gi|241690317	spectrin beta chain, putative [Ixodes scapularis]	0	auto - discordant peptide type	2	99.00000095	ELEAEGYHDVDRINA	iTRAQ4plex@N-term	cleaved A-R@C-term; missed R-I@12	0.0044834	1873.897339	625.6397	1873.892822	625.6381836	3	15	8.1.1.3933.1	0	-1	-1			1.029077	1.414424	0.6997502	1.547019	0.7000198	1.502056									9533.64	95.16	9982.6	100.04	7467.43	88.26	7800.87	87.56
2	180.76	181.19	63.55999708	49.4599998	40.200001	gi|241690317	spectrin beta chain, putative [Ixodes scapularis]	1	auto	2	99.00000095	ESPAVLER	iTRAQ4plex@N-term		-0.000609482	1043.572632	522.7936	1043.573364	522.7939453	2	14	9.1.1.2523.1	0	-1	-1			1.000411	0.2899038	0.9089699	0.2908904	0.9261495	0.2992002									231263.6	468.59	235408.8	488.09	235302.3	491.11	250358.6	551.16
2	180.76	181.19	63.55999708	49.4599998	40.200001	gi|241690317	spectrin beta chain, putative [Ixodes scapularis]	1	auto	2	99.00000095	ETITWIEEK	iTRAQ4plex@N-term; iTRAQ4plex(K)@9		0.000789619	1435.781128	718.8978	1435.780273	718.8973999	2	15	11.1.1.5036.1	0	-1	-1			0.9355667	0.2815992	0.7165475	0.2971734	0.7142581	0.3134403									253500.4	490.23	241318.4	493.97	203326.1	458.79	211644.9	522.07
2	180.76	181.19	63.55999708	49.4599998	40.200001	gi|241690317	spectrin beta chain, putative [Ixodes scapularis]	1	auto	2	99.00000095	EVDDLMQWIAER	iTRAQ4plex@N-term		-0.00105963	1647.803833	824.9092	1647.80481	824.909668	2	17	3.1.1.8022.1	0	-1	-1			1.11394	0.8520356	0.7767645	0.9221839	0.7462348	0.9184481									25250.66	155.03	28620.13	169.08	21954.9	151.07	22025.32	150.45
2	180.76	181.19	63.55999708	49.4599998	40.200001	gi|241690317	spectrin beta chain, putative [Ixodes scapularis]	1	auto	2	99.00000095	EVVASSQELGQDYEHVTLLR	iTRAQ4plex@N-term		0.00370691	2416.239014	806.4203	2416.235596	806.4191284	3	21	13.1.1.5914.1	0	-1	-1			1.090051	0.6413013	0.415601	0.8606309	0.3960002	0.8253412									44813.97	206.46	49704.66	221.74	20847.76	151.55	20743.54	142.05
2	180.76	181.19	63.55999708	49.4599998	40.200001	gi|241690317	spectrin beta chain, putative [Ixodes scapularis]	1	auto	2	99.00000095	FQIQDITIEQVDNQETK	iTRAQ4plex@N-term; iTRAQ4plex(K)@17		0.00105739	2336.211426	779.7444	2336.210449	779.7440796	3	16	2.1.1.6282.1	0	-1	-1			0.9111259	0.4336966	0.973599	0.4152497	0.9844735	0.4255193									109372.3	322.94	101396.5	322.1	119194.7	348.02	125859.4	385.64
2	180.76	181.19	63.55999708	49.4599998	40.200001	gi|241690317	spectrin beta chain, putative [Ixodes scapularis]	1	auto	2	99.00000095	GAVLAAYK	iTRAQ4plex@N-term; iTRAQ4plex(K)@8		0.00120654	1079.659424	540.837	1079.658325	540.8364258	2	13	3.1.1.3089.1	0	-1	-1			0.9453537	0.1893272	1.072947	0.1787343	1.085728	0.1913193									563430.3	733.9	541965.3	744.65	676686.9	828.2	715048.3	1002
2	180.76	181.19	63.55999708	49.4599998	40.200001	gi|241690317	spectrin beta chain, putative [Ixodes scapularis]	1	auto	2	99.00000095	GAVLAAYKDQK	iTRAQ4plex@N-term; iTRAQ4plex(K)@8; iTRAQ4plex(K)@11	missed K-D@8	-0.00209724	1594.938721	532.6535	1594.940796	532.6542358	3	13	2.1.1.2833.1	0	-1	-1			0.9246106	0.2141284	0.6937823	0.2275082	0.7135724	0.2239085									441762.9	648	415609.1	648.33	343069.3	596.62	368469.3	623.34
2	180.76	181.19	63.55999708	49.4599998	40.200001	gi|241690317	spectrin beta chain, putative [Ixodes scapularis]	1	auto	2	99.00000095	GNLEVLLFALQSK	iTRAQ4plex@N-term; iTRAQ4plex(K)@13		0.00319625	1719.020874	574.0142	1719.017456	574.0130615	3	14	12.1.1.8690.1	0	-1	-1			1.271365	0.722806	3.683765	0.5920745	3.685652	0.6247884									34110.2	180.66	44125.67	217.04	140651.9	372.23	146951	487.04
2	180.76	181.19	63.55999708	49.4599998	40.200001	gi|241690317	spectrin beta chain, putative [Ixodes scapularis]	1	auto	2	99.00000095	HLMGVEDLLQK	iTRAQ4plex@N-term; iTRAQ4plex(K)@11		-0.00036067	1569.878662	524.3002	1569.879272	524.300354	3	14	4.1.1.5077.1	0	-1	-1			0.9809319	0.4251429	0.8215536	0.4365751	0.8415083	0.4306394									108862.8	322.43	108656.4	331.4	100111.7	321.1	107080.9	334.75
2	180.76	181.19	63.55999708	49.4599998	40.200001	gi|241690317	spectrin beta chain, putative [Ixodes scapularis]	1	auto	2	99.00000095	IKQEHPEEADAIQER	iTRAQ4plex@N-term; iTRAQ4plex(K)@2	missed K-Q@2	0.000564551	2080.079834	694.3672	2080.079346	694.3670044	3	15	9.1.1.2761.1	0	-1	-1			1.01875	0.6869949	0.8803703	0.6994255	0.9263297	0.6739594									40761.22	196.77	42252.42	206.53	40168.16	203.3	44135.37	207.57
2	180.76	181.19	63.55999708	49.4599998	40.200001	gi|241690317	spectrin beta chain, putative [Ixodes scapularis]	1	auto	2	99.00000095	ILSSLEIGHDLTMVHLLISK	iTRAQ4plex@N-term; iTRAQ4plex(K)@20		0.00145881	2506.445068	627.6185	2506.443604	627.6181641	4	13	12.1.1.9064.1	0	-1	-1			1.805124	0.9347458	1.555921	0.9511346	1.558467	0.9424622									17187.18	128.83	31568.12	176.3	29933.78	175.26	31309.5	178.87
2	180.76	181.19	63.55999708	49.4599998	40.200001	gi|241690317	spectrin beta chain, putative [Ixodes scapularis]	1	auto	2	99.00000095	ITDLTMDMR	iTRAQ4plex@N-term		9.45E-05	1238.612305	620.3134	1238.612061	620.3132935	2	14	3.1.1.5081.1	0	-1	-1			0.9374428	0.2761421	0.6631818	0.2989339	0.6648208	0.3179157									263071.4	499.45	250931.7	503.18	195288	450.93	204433.6	521.31
2	180.76	181.19	63.55999708	49.4599998	40.200001	gi|241690317	spectrin beta chain, putative [Ixodes scapularis]	1	auto	2	99.00000095	KLVAEGHEDAAEFDR	iTRAQ4plex@N-term; iTRAQ4plex(K)@1	missed K-L@1	0.00268778	1974.00769	659.0098	1974.005005	659.0089722	3	18	10.1.1.2670.1	0	-1	-1			0.9422617	0.4947715	0.7056395	0.525524	0.678153	0.5285692									81771.28	278.45	78398.78	281.41	64588.19	258.53	64819.02	262.04
2	180.76	181.19	63.55999708	49.4599998	40.200001	gi|241690317	spectrin beta chain, putative [Ixodes scapularis]	1	auto	2	99.00000095	LAELGQQFAALEDTTK	iTRAQ4plex@N-term; iTRAQ4plex(K)@16		0.00224106	2022.089722	675.0372	2022.087646	675.036499	3	18	3.1.1.7076.1	0	-1	-1			1.056105	0.4957634	1.177974	0.472019	1.164374	0.4662814									77314.48	271.69	83081.64	290.54	101945	321.27	105227	322.5
2	180.76	181.19	63.55999708	49.4599998	40.200001	gi|241690317	spectrin beta chain, putative [Ixodes scapularis]	1	auto	2	99.00000095	LAELGQQFAALEDTTKEK	iTRAQ4plex@N-term; iTRAQ4plex(K)@16; iTRAQ4plex(K)@18	missed K-E@16	0.00289114	2423.330078	808.784	2423.327393	808.7830811	3	20	3.1.1.6773.1	0	-1	-1			1.056385	0.7230336	0.88301	0.7430664	0.9197537	0.7186444									36134.11	185.53	38839.75	197.72	35715.14	191.84	38847.48	195.33
2	180.76	181.19	63.55999708	49.4599998	40.200001	gi|241690317	spectrin beta chain, putative [Ixodes scapularis]	1	auto	2	99.00000095	LDALDKEAER	iTRAQ4plex@N-term; iTRAQ4plex(K)@6	missed K-E@6	0.000257617	1446.792358	483.2714	1446.792236	483.2713318	3	14	11.1.1.3097.1	0	-1	-1			1.04029	0.1835779	0.7857317	0.1942391	0.7757953	0.1917217									565410.2	735.38	598487.5	775.38	497287.2	717.42	512725.3	722.22
2	180.76	181.19	63.55999708	49.4599998	40.200001	gi|241690317	spectrin beta chain, putative [Ixodes scapularis]	0	auto - discordant peptide type	2	99.00000095	LEEAGDLH	iTRAQ4plex@N-term	cleaved H-R@C-term	0.00208663	1026.512451	514.2635	1026.510376	514.2624512	2	11	8.1.1.2778.1	0	-1	-1			0.8426979	1.852047	2.088765	1.460274	2.093722	1.445602									6419.23	77.95	5504.17	76.97	15008.66	121.73	15709.99	123.22
2	180.76	181.19	63.55999708	49.4599998	40.200001	gi|241690317	spectrin beta chain, putative [Ixodes scapularis]	1	auto	2	99.00000095	LFNEADGVHQWIQEK	iTRAQ4plex@N-term; iTRAQ4plex(K)@15		-0.00212686	2101.081543	701.3678	2101.08374	701.3684692	3	17	3.1.1.5704.1	0	-1	-1			0.9973162	0.2148757	0.9146928	0.2148377	0.8527068	0.2249499									421678	632.69	427908.4	658.19	431743.3	663.86	420295.5	704.42
2	180.76	181.19	63.55999708	49.4599998	40.200001	gi|241690317	spectrin beta chain, putative [Ixodes scapularis]	1	auto	2	99.00000095	LIRQEVDNYTDDYAK	iTRAQ4plex@N-term; iTRAQ4plex(K)@15	missed R-Q@3	0.00123782	2130.084961	711.0356	2130.08374	711.0351563	3	15	12.1.1.4516.1	0	-1	-1			0.97001	0.5357382	0.7640124	0.5602554	0.7624624	0.5515125									68696.93	255.29	67803.25	261.65	58749.9	246.32	61225.14	249.5
2	180.76	181.19	63.55999708	49.4599998	40.200001	gi|241690317	spectrin beta chain, putative [Ixodes scapularis]	1	auto	2	99.00000095	LLDPEDVFVDNPDEK	iTRAQ4plex@N-term; iTRAQ4plex(K)@15		-0.00111195	2032.023315	678.3484	2032.024414	678.3487549	3	12	12.1.1.6901.1	0	-1	-1			1.128497	0.6423844	1.624903	0.5798524	1.495065	0.611182									44728.91	206.62	51360.07	229.27	81355.17	285.14	78166.82	312.82
2	180.76	181.19	63.55999708	49.4599998	40.200001	gi|241690317	spectrin beta chain, putative [Ixodes scapularis]	1	auto	2	99.00000095	LLEILSGEK	iTRAQ4plex@N-term; iTRAQ4plex(K)@9		-5.53E-06	1288.784668	645.3996	1288.784546	645.3995972	2	12	5.1.1.5778.1	0	-1	-1			1.080407	0.3010755	0.8789799	0.3116927	0.876964	0.3215377									205818.6	442.64	226260.6	476.73	202503.7	456.87	210979.6	504.3
2	180.76	181.19	63.55999708	49.4599998	40.200001	gi|241690317	spectrin beta chain, putative [Ixodes scapularis]	1	auto	2	99.00000095	LLGACDGR	iTRAQ4plex@N-term; Methylthio(C)@5		-2.64E-05	993.4859009	497.7502	993.4857788	497.7501526	2	11	5.1.1.3672.1	0	-1	-1			0.8891113	0.4877475	0.7639674	0.4981375	0.966077	0.4542579									87102.57	287.22	78799.61	283.2	74486.09	278.11	98359.59	307.31
2	180.76	181.19	63.55999708	49.4599998	40.200001	gi|241690317	spectrin beta chain, putative [Ixodes scapularis]	1	auto	2	99.00000095	LVAEGHEDAAEFDR	iTRAQ4plex@N-term		-0.00295418	1701.804932	568.2756	1701.807983	568.2766113	3	16	9.1.1.3720.1	0	-1	-1			0.9971391	0.8174943	0.8515761	0.8346253	0.8571089	0.818469									29107.84	166.24	29532.67	172.74	27746.16	168.87	29162.18	170.97
2	180.76	181.19	63.55999708	49.4599998	40.200001	gi|241690317	spectrin beta chain, putative [Ixodes scapularis]	1	auto	2	99.00000095	LVQEEHPDSDQITVR	iTRAQ4plex@N-term		0.00396323	1908.970215	637.3307	1908.966309	637.3294067	3	16	10.1.1.2962.1	0	-1	-1			0.9684616	0.7122573	1.102288	0.672167	1.077574	0.6664714									39137.42	192.69	38566.62	198.5	48289.93	220.98	49296.2	221.44
2	180.76	181.19	63.55999708	49.4599998	40.200001	gi|241690317	spectrin beta chain, putative [Ixodes scapularis]	1	auto	2	99.00000095	LVSQDNFGTDLASAEAAAK	iTRAQ4plex@N-term; iTRAQ4plex(K)@19		0.00125523	2195.132324	732.7181	2195.131348	732.7177124	3	20	14.1.1.6065.1	0	-1	-1			0.9987538	0.2682698	1.055699	0.2583854	1.064598	0.2553407									270982.7	507.2	275382.9	529.25	320222	570.41	337210.6	585.68
2	180.76	181.19	63.55999708	49.4599998	40.200001	gi|241690317	spectrin beta chain, putative [Ixodes scapularis]	1	auto	2	99.00000095	LYQVQQAGR	iTRAQ4plex@N-term		-0.00120437	1205.66272	603.8386	1205.663818	603.8392334	2	14	3.1.1.2367.1	0	-1	-1			1.215578	0.3946113	0.6943916	0.4533367	0.7075234	0.4399736									112667	327.82	139353	371.47	87573.08	304.44	93177.61	307.51
2	180.76	181.19	63.55999708	49.4599998	40.200001	gi|241690317	spectrin beta chain, putative [Ixodes scapularis]	1	auto	2	99.00000095	MPLAQSPDR	iTRAQ4plex@N-term		-0.00149231	1157.597046	579.8058	1157.598511	579.8065186	2	12	14.1.1.2622.1	0	-1	-1			0.9606147	0.2598088	0.7626473	0.2710235	0.7426561	0.2905917									293783.1	528.09	287152.8	538.66	250795.6	508.7	255028.4	582.29
2	180.76	181.19	63.55999708	49.4599998	40.200001	gi|241690317	spectrin beta chain, putative [Ixodes scapularis]	1	auto	2	99.00000095	NEVDNHEPR	iTRAQ4plex@N-term		-0.000905698	1252.59082	627.3027	1252.591797	627.3031616	2	15	3.1.1.1374.1	0	-1	-1			0.9982802	1.501359	0.7303447	1.605504	0.7215278	1.568391									8605.5	90.38	8741.09	93.78	7035.15	85.43	7257.77	84.54
2	180.76	181.19	63.55999708	49.4599998	40.200001	gi|241690317	spectrin beta chain, putative [Ixodes scapularis]	1	auto	2	99.00000095	NQANDQMAK	iTRAQ4plex@N-term; iTRAQ4plex(K)@9		0.000784755	1306.655029	654.3348	1306.654297	654.3344116	2	16	8.1.1.1513.1	0	-1	-1			0.969817	0.3769732	0.7287085	0.4000804	0.739535	0.3985727									138769	363.1	136936.5	371.61	113192	342.58	119956.8	360.66
2	180.76	181.19	63.55999708	49.4599998	40.200001	gi|241690317	spectrin beta chain, putative [Ixodes scapularis]	1	auto	2	99.00000095	QEHPEEADAIQER	iTRAQ4plex@N-term		-0.00144571	1694.796753	565.9395	1694.798218	565.9400024	3	13	5.1.1.1747.1	0	-1	-1			0.9451668	1.64769	0.9179158	1.618621	0.8010303	1.642817									7388.64	83.7	7105.75	85.02	7591.66	87.77	6918.11	82.31
2	180.76	181.19	63.55999708	49.4599998	40.200001	gi|241690317	spectrin beta chain, putative [Ixodes scapularis]	1	auto	2	99.00000095	QEVDNYTDDYAK	iTRAQ4plex@N-term; iTRAQ4plex(K)@12		-0.00121323	1747.813232	874.9139	1747.814453	874.9144897	2	19	8.1.1.3014.1	0	-1	-1			0.9972376	0.4651546	0.7556598	0.4919612	0.7338042	0.4896495									89739.41	291.87	91058.15	302.81	75906.49	280.18	76972.82	281.74
2	180.76	181.19	63.55999708	49.4599998	40.200001	gi|241690317	spectrin beta chain, putative [Ixodes scapularis]	1	auto	2	99.00000095	QKDVETQMAQK	iTRAQ4plex@N-term; iTRAQ4plex(K)@2; iTRAQ4plex(K)@11	missed K-D@2	-0.00204109	1736.943726	579.9885	1736.945679	579.9891357	3	13	10.1.1.1838.1	0	-1	-1			1.001837	0.4219597	0.7509189	0.4478429	0.7424111	0.4479722									108797.7	321.46	110905.6	334.1	91449.63	307.77	94414.34	317.91
2	180.76	181.19	63.55999708	49.4599998	40.200001	gi|241690317	spectrin beta chain, putative [Ixodes scapularis]	1	auto	2	99.00000095	QMNTSEKPR	iTRAQ4plex@N-term; iTRAQ4plex(K)@7		0.000880261	1377.72876	460.2502	1377.727783	460.2498779	3	14	10.1.1.1342.1	0	-1	-1			0.9687586	0.3713802	0.7197916	0.3955843	0.7407161	0.3850124									143036.2	368.61	140993.3	377.04	115245	345.88	123843	354.25
2	180.76	181.19	63.55999708	49.4599998	40.200001	gi|241690317	spectrin beta chain, putative [Ixodes scapularis]	0	auto - discordant peptide type	2	99.00000095	QNSMSDELGR	iTRAQ4plex@N-term		-2.008280039	1277.586426	639.8005	1279.594849	640.8046875	2	15	8.1.1.2497.1	0	-1	-1			1.039833	0.4959052	1.630548	0.4373371	1.610661	0.4571366									78322.55	272.84	82868.09	292.48	142951.9	377.98	147456.8	436.49
2	180.76	181.19	63.55999708	49.4599998	40.200001	gi|241690317	spectrin beta chain, putative [Ixodes scapularis]	1	auto	2	99.00000095	QVDELQNQATYLQK	iTRAQ4plex@N-term; iTRAQ4plex(K)@14		-0.000215072	1965.040771	656.0209	1965.041138	656.0209961	3	13	13.1.1.4298.1	0	-1	-1			1.029808	0.3143135	1.061338	0.3049907	1.048063	0.2994896									195235.4	433.06	204574.7	455.57	231943.3	485.52	239177.3	481.29
2	180.76	181.19	63.55999708	49.4599998	40.200001	gi|241690317	spectrin beta chain, putative [Ixodes scapularis]	1	auto	2	99.00000095	RLVQEEHPDSDQITVR	iTRAQ4plex@N-term	missed R-L@1	0.000479648	2065.067871	689.3632	2065.067383	689.3630981	3	16	10.1.1.2468.1	0	-1	-1			0.9889042	1.10454	1.061686	1.059062	1.055251	1.052354									16074.94	123.52	16174.86	128.34	19103.59	139.23	19828.02	142.57
2	180.76	181.19	63.55999708	49.4599998	40.200001	gi|241690317	spectrin beta chain, putative [Ixodes scapularis]	1	auto	2	99.00000095	SIEEYDTLTSDLLR	iTRAQ4plex@N-term		-0.000307752	1797.911499	899.963	1797.911865	899.9631958	2	20	14.1.1.7171.1	0	-1	-1			0.983119	0.4453726	0.4444212	0.5644515	0.4491569	0.5500813									98133.09	305.24	98165.43	312.91	48817.96	229.94	51521.39	233.75
2	180.76	181.19	63.55999708	49.4599998	40.200001	gi|241690317	spectrin beta chain, putative [Ixodes scapularis]	1	auto	2	99.00000095	SIIAQDETYR	iTRAQ4plex@N-term		-0.00133527	1338.688843	670.3517	1338.690186	670.352356	2	17	11.1.1.3166.1	0	-1	-1			1.000184	0.2117188	0.7350545	0.2262334	0.7536259	0.2599591									433311.5	642.84	440978.1	666.09	356524.3	608.94	381706.9	814.83
2	180.76	181.19	63.55999708	49.4599998	40.200001	gi|241690317	spectrin beta chain, putative [Ixodes scapularis]	1	auto	2	99.00000095	SNAIYNLNNAFNTAEQK	iTRAQ4plex@N-term; iTRAQ4plex(K)@17		-0.000254621	2199.116211	734.046	2199.116455	734.0460815	3	18	4.1.1.5044.1	0	-1	-1			1.017155	0.4154956	0.4730087	0.5196143	0.4913524	0.5037556									110834.8	324.68	114709.8	338	58683.34	251.85	63656.6	260.88
2	180.76	181.19	63.55999708	49.4599998	40.200001	gi|241690317	spectrin beta chain, putative [Ixodes scapularis]	1	auto	2	99.00000095	SYTGAIDALHAQADALGPADR	iTRAQ4plex@N-term		0.0033958	2256.12915	753.0503	2256.125732	753.0491333	3	21	3.1.1.5475.1	0	-1	-1			1.02075	0.3781638	0.9981151	0.3718602	0.9713907	0.3663076									135147.7	359.67	140367	377.12	150993.6	392.16	153453.4	386.25
2	180.76	181.19	63.55999708	49.4599998	40.200001	gi|241690317	spectrin beta chain, putative [Ixodes scapularis]	1	auto	2	99.00000095	SYTGAIDALHAQADALGPADRESPAVLER	iTRAQ4plex@N-term	missed R-E@21	-0.00972709	3137.57666	785.4014	3137.586426	785.4038696	4	15	3.1.1.5868.1	0	-1	-1			0.9697381	0.5034691	0.7991109	0.5193391	0.7993261	0.5051031									78020.67	272.69	76984.12	278.98	69788.87	268.08	72896.67	265.82
2	180.76	181.19	63.55999708	49.4599998	40.200001	gi|241690317	spectrin beta chain, putative [Ixodes scapularis]	0	auto - discordant peptide type	2	99.00000095	TAEVLSAWDHL	iTRAQ4plex@N-term	cleaved L-R@C-term	-1.92E-05	1384.710815	693.3627	1384.710815	693.3627319	2	13	2.1.1.7262.1	0	-1	-1			0.9769148	0.5998145	1.382162	0.5380105	1.358283	0.557717									55279.77	229.4	54949.01	237.98	85525.29	292.85	87766.85	327.03
2	180.76	181.19	63.55999708	49.4599998	40.200001	gi|241690317	spectrin beta chain, putative [Ixodes scapularis]	1	auto	2	99.00000095	TAEVLSAWDHLR	iTRAQ4plex@N-term		-0.000125441	1540.811768	514.6112	1540.812012	514.6112671	3	14	4.1.1.5384.1	0	-1	-1			1.067786	0.4182903	0.2451951	0.706779	0.2414602	0.7082371									106158.8	317.69	115339.2	337.08	29136.47	186.56	29962.32	192.33
2	180.76	181.19	63.55999708	49.4599998	40.200001	gi|241690317	spectrin beta chain, putative [Ixodes scapularis]	1	auto	2	99.00000095	TATAEVAADYTK	iTRAQ4plex@N-term; iTRAQ4plex(K)@12		4.92E-06	1527.80249	764.9085	1527.802368	764.9085083	2	19	10.1.1.2700.1	0	-1	-1			1.013739	0.6528213	0.7944437	0.6830498	0.7420313	0.6866593									45188.91	207.16	46611.71	216.64	40185.04	203.48	39194.77	200.37
2	180.76	181.19	63.55999708	49.4599998	40.200001	gi|241690317	spectrin beta chain, putative [Ixodes scapularis]	1	auto	2	99.00000095	TEDIIAK	iTRAQ4plex@N-term; iTRAQ4plex(K)@7		0.00197148	1076.634033	539.3243	1076.63208	539.3233032	2	12	10.1.1.2525.1	0	-1	-1			1.005049	0.5473993	0.9070749	0.5500107	0.8844241	0.5399646									64717.83	247.97	66183.27	258.74	65710.76	259.29	66904.99	254.55
2	180.76	181.19	63.55999708	49.4599998	40.200001	gi|241690317	spectrin beta chain, putative [Ixodes scapularis]	1	auto	2	99.00000095	TQQLEGAYSELVR	iTRAQ4plex@N-term		0.00144967	1636.855713	819.4351	1636.854248	819.4343872	2	18	2.1.1.5323.1	0	-1	-1			1.03256	0.1628507	0.5952798	0.1879057	0.6335794	0.2291886									731704.7	850.95	768755	876.36	487558.1	719.6	541889.7	1070.18
2	180.76	181.19	63.55999708	49.4599998	40.200001	gi|241690317	spectrin beta chain, putative [Ixodes scapularis]	1	auto	2	99.00000095	TQTEIASEDEPTSLQEAER	iTRAQ4plex@N-term		-0.00375792	2277.069336	1139.542	2277.072998	1139.543823	2	23	6.1.1.2836.1	0	-1	-1			0.9978559	1.185412	0.730661	1.26892	0.8069581	1.197717									13813.31	114.56	14024.99	118.79	11297.52	108.5	13029.35	112.59
2	180.76	181.19	63.55999708	49.4599998	40.200001	gi|241690317	spectrin beta chain, putative [Ixodes scapularis]	1	auto	2	99.00000095	TVWEQLTQLLK	iTRAQ4plex@N-term; iTRAQ4plex(K)@11		0.00148805	1645.966309	823.9904	1645.964722	823.989624	2	16	13.1.1.8834.1	0	-1	-1			2.063663	0.7406887	1.330286	0.800144	1.350662	0.7811629									26149.27	159.36	54907.95	231.15	38938.03	201.89	41283.87	201.75
2	180.76	181.19	63.55999708	49.4599998	40.200001	gi|241690317	spectrin beta chain, putative [Ixodes scapularis]	1	auto	2	99.00000095	VHLENLGSHDIVDGNSR	iTRAQ4plex@N-term		-0.00811195	2005.001709	669.3412	2005.009888	669.3439331	3	17	2.1.1.3673.1	0	-1	-1			1.051677	0.463023	0.9409832	0.466643	0.926661	0.4683168									88313.69	289.77	94503.34	308.74	93020.63	308.65	95658.35	319.65
2	180.76	181.19	63.55999708	49.4599998	40.200001	gi|241690317	spectrin beta chain, putative [Ixodes scapularis]	1	auto	2	99.00000095	VQAAIGEAEGSAGPSR	iTRAQ4plex@N-term		0.00197706	1642.841675	822.4281	1642.8396	822.427124	2	22	12.1.1.3482.1	0	-1	-1			0.9996738	0.3841955	0.3816656	0.5202956	0.3898889	0.4886986									130672.5	352.62	132916.7	363.49	55826	248.34	59552.36	242.64
2	180.76	181.19	63.55999708	49.4599998	40.200001	gi|241690317	spectrin beta chain, putative [Ixodes scapularis]	1	auto	2	99.00000095	VQAVVAVAR	iTRAQ4plex@N-term		0.00391239	1055.661255	528.8379	1055.657349	528.8359375	2	14	3.1.1.3110.1	0	-1	-1			0.8617721	0.7681597	1.029134	0.7122616	1.06558	0.6955709									35968.16	184.51	31538.98	180.33	41434.27	204.74	44800.03	210.45
2	180.76	181.19	63.55999708	49.4599998	40.200001	gi|241690317	spectrin beta chain, putative [Ixodes scapularis]	1	auto	2	99.00000095	VVGCAMENDR	iTRAQ4plex@N-term; Methylthio(C)@4		-0.00100621	1282.558105	642.2863	1282.55896	642.2868042	2	14	2.1.1.3646.1	0	-1	-1			1.059189	0.3204632	0.8574393	0.332253	0.8602084	0.3265828									183550.1	418.04	197817.7	445.97	176168.2	426.17	184557.8	431.98
2	180.76	181.19	63.55999708	49.4599998	40.200001	gi|241690317	spectrin beta chain, putative [Ixodes scapularis]	1	auto	2	99.00000095	WIEQTIEALSDR	iTRAQ4plex@N-term		-0.00120726	1603.831421	802.923	1603.832764	802.923645	2	18	5.1.1.7219.1	0	-1	-1			1.220987	0.5730332	1.180702	0.5671574	1.179161	0.563856									53649.81	226.23	66652.45	258.62	70905.16	268.93	73946.12	276.8
2	180.76	181.19	63.55999708	49.4599998	40.200001	gi|241690317	spectrin beta chain, putative [Ixodes scapularis]	1	auto	2	99.00000095	YKDLLDLAR	iTRAQ4plex@N-term; iTRAQ4plex(K)@2	missed K-D@2	-0.00130997	1393.81604	465.6126	1393.817261	465.6130371	3	13	5.1.1.4639.1	0	-1	-1			0.9913384	0.5552093	0.7327511	0.591917	0.727407	0.5748746									63173.19	244.89	63722.34	253.28	51815.38	231.78	53713.6	228.02
2	180.76	181.19	63.55999708	49.4599998	40.200001	gi|241690317	spectrin beta chain, putative [Ixodes scapularis]	1	auto	1.920817852	98.76000285	KHEAIETDILAYEER	iTRAQ4plex@N-term; iTRAQ4plex(K)@1	missed K-H@1	0.00069866	2104.105469	527.0336	2104.104492	527.0333862	4	12	12.1.1.4612.1	0	-1	-1			0.9997441	0.4903338	1.312591	0.4480208	1.301564	0.4421681									81617.7	279.02	83025.25	291.84	119917.7	347.25	124172.1	348.22
2	180.76	181.19	63.55999708	49.4599998	40.200001	gi|241690317	spectrin beta chain, putative [Ixodes scapularis]	0	auto - shared MS/MS	1.920817852	98.76999855	LRDALDAR	iTRAQ4plex@N-term	missed R-D@2	0.000517103	1072.611694	358.5445	1072.611084	358.5443115	3	12	13.1.1.2414.1	0	-1	-1			1.025779	0.672312	0.81121	0.7017704	0.7788566	0.7508414									42348.3	200.56	44200.46	210.92	38453.75	199.14	38553.83	224.63
2	180.76	181.19	63.55999708	49.4599998	40.200001	gi|241690317	spectrin beta chain, putative [Ixodes scapularis]	1	auto	1.886056304	98.75000119	LLDALSLHK	iTRAQ4plex@N-term; iTRAQ4plex(K)@9		0.000521346	1296.801392	433.2744	1296.800903	433.274231	3	12	11.1.1.5694.1	0	-1	-1			1.118131	0.3798322	0.8289017	0.403631	0.8126443	0.4109556									127389.1	349.48	144931.2	380.73	118196.5	349.94	121006	370.25
2	180.76	181.19	63.55999708	49.4599998	40.200001	gi|241690317	spectrin beta chain, putative [Ixodes scapularis]	1	auto	1.853872061	98.6100018	HKDVMEELK	iTRAQ4plex@N-term; iTRAQ4plex(K)@2; iTRAQ4plex(K)@9	missed K-D@2	-0.000654783	1559.869995	520.9639	1559.870728	520.9641724	3	12	11.1.1.2856.1	0	-1	-1			0.9612682	0.3387506	0.8647726	0.3405889	0.8647091	0.3350872									173007.9	405.1	169218.3	414.24	167470.1	414.21	174867.8	419.16
2	180.76	181.19	63.55999708	49.4599998	40.200001	gi|241690317	spectrin beta chain, putative [Ixodes scapularis]	1	auto	1.853872061	98.55999947	KHEWESTTK	iTRAQ4plex@N-term; iTRAQ4plex(K)@1; iTRAQ4plex(K)@9	missed K-H@1	-0.00115118	1576.856079	526.626	1576.857422	526.6264648	3	12	11.1.1.1525.1	0	-1	-1			1.053636	0.2528959	0.8281465	0.2644579	0.8172714	0.2722875									295186.7	529.72	316464.1	563.92	273636	531.55	281992.2	577.48
2	180.76	181.19	63.55999708	49.4599998	40.200001	gi|241690317	spectrin beta chain, putative [Ixodes scapularis]	1	auto	1.853872061	98.62999916	LEQLAAR	iTRAQ4plex@N-term		-0.00128455	943.5560913	472.7853	943.557251	472.7859192	2	11	2.1.1.2832.1	0	-1	-1			1.064291	0.1988301	0.4601059	0.2549157	0.4804811	0.3063084									472536.2	670.64	511720	712.58	243367.3	515.34	265390.5	720.39
2	180.76	181.19	63.55999708	49.4599998	40.200001	gi|241690317	spectrin beta chain, putative [Ixodes scapularis]	1	auto	1.823909163	98.54999781	WVNSHLVR	iTRAQ4plex@N-term		0.000366337	1153.648315	385.5567	1153.647827	385.5565491	3	11	5.1.1.2723.1	0	-1	-1			0.9857491	0.7491042	0.3862408	1.004243	0.3655141	0.9650626									34593.92	181.2	34697.9	185.82	14956.41	128.15	14780.12	119.8
2	180.76	181.19	63.55999708	49.4599998	40.200001	gi|241690317	spectrin beta chain, putative [Ixodes scapularis]	1	auto	1.769550562	98.29999804	HQAFEAEVQSNK	iTRAQ4plex@N-term; iTRAQ4plex(K)@12		0.00349559	1674.860596	559.2941	1674.856934	559.2929077	3	12	11.1.1.2313.1	0	-1	-1			0.9876997	0.3709519	0.8208163	0.3819965	0.8753012	0.367354									142025	367.17	142733.8	379.71	130490.9	366.97	145310.3	379.24
2	180.76	181.19	63.55999708	49.4599998	40.200001	gi|241690317	spectrin beta chain, putative [Ixodes scapularis]	0	auto - shared MS/MS	1.698970437	98.01999927	MISDINR	iTRAQ4plex@N-term		-0.000819254	991.5234985	496.769	991.524231	496.7694092	2	11	14.1.1.2663.1	0	-1	-1			0.9227756	0.2443253	0.7842724	0.2497834	0.8078597	0.2463968									339878.6	567.63	319122.1	569.1	298373.4	554.2	320947.3	581.43
2	180.76	181.19	63.55999708	49.4599998	40.200001	gi|241690317	spectrin beta chain, putative [Ixodes scapularis]	1	auto	1.677780151	97.89000154	HQNLEGAVDDYADTVR	iTRAQ4plex@N-term		0.00192987	1945.927368	649.6497	1945.925171	649.6489868	3	12	10.1.1.3806.1	0	-1	-1			0.9651666	0.7980277	0.8640348	0.8041183	0.9249592	0.7727484									31104.72	171.78	30546.79	175.97	30083.4	175.83	33629.69	181.77
2	180.76	181.19	63.55999708	49.4599998	40.200001	gi|241690317	spectrin beta chain, putative [Ixodes scapularis]	1	auto	1.677780151	97.93999791	LDPQKTEDIIAK	iTRAQ4plex@N-term; iTRAQ4plex(K)@5; iTRAQ4plex(K)@12	missed K-T@5	-0.000948682	1802.050537	601.6908	1802.051514	601.6911011	3	12	13.1.1.4227.1	0	-1	-1			0.9800067	0.2428946	0.871845	0.2450189	0.863461	0.2394449									333240.1	562.84	332294.6	580.05	325211.5	577.26	336336.5	570.85
2	180.76	181.19	63.55999708	49.4599998	40.200001	gi|241690317	spectrin beta chain, putative [Ixodes scapularis]	1	auto	1.602060437	97.54999876	DLLVSEK	iTRAQ4plex@N-term; iTRAQ4plex(K)@7		0.000116539	1090.647827	546.3312	1090.647705	546.3311768	2	11	11.1.1.3257.1	0	-1	-1			0.9536154	0.168403	0.8009301	0.1726719	0.7792387	0.1754493									706455.1	823.52	685480.1	833.1	633357.1	806.8	643471.2	843.75
2	180.76	181.19	63.55999708	49.4599998	40.200001	gi|241690317	spectrin beta chain, putative [Ixodes scapularis]	1	auto	1.537602186	97.07000256	LTTFELK	iTRAQ4plex@N-term; iTRAQ4plex(K)@7		-0.000384985	1138.683838	570.3492	1138.684204	570.3493652	2	11	4.1.1.4410.1	0	-1	-1			0.9984475	0.2375544	0.8543764	0.2424067	0.8449302	0.2644484									344617.4	572.27	350105.9	594.73	329576.2	582.01	340354.9	700.48
2	180.76	181.19	63.55999708	49.4599998	40.200001	gi|241690317	spectrin beta chain, putative [Ixodes scapularis]	1	auto	1.508638024	96.96000218	EDNLSSCVALGK	iTRAQ4plex@N-term; Methylthio(C)@7; iTRAQ4plex(K)@12		0.000843084	1568.778931	523.9336	1568.778198	523.9333496	3	11	2.1.1.5408.1	0	-1	-1			0.9832833	0.6493775	1.624503	0.5638168	1.571221	0.5757351									47177.84	211.89	47201.27	221.38	85788.29	292.4	86646.14	312.11
2	180.76	181.19	63.55999708	49.4599998	40.200001	gi|241690317	spectrin beta chain, putative [Ixodes scapularis]	1	auto	1.508638024	96.96000218	MMEYGER	iTRAQ4plex@N-term		-0.00156453	1058.463013	530.2388	1058.464722	530.239624	2	11	11.1.1.2470.1	0	-1	-1			0.9688434	0.4357765	0.8836133	0.4363913	0.8680457	0.4275186									104154.6	314.45	102676	322.66	103017.3	324.61	105680.6	319.89
2	180.76	181.19	63.55999708	49.4599998	40.200001	gi|241690317	spectrin beta chain, putative [Ixodes scapularis]	1	auto	1.443697333	96.41000032	AEVDAR	iTRAQ4plex@N-term		-0.000527098	803.4254761	402.72	803.4259033	402.7202454	2	10	6.1.1.484.1	0	-1	-1			0.9759251	1.47786	1.018764	1.426887	1.023942	1.398679									9039.59	92.62	8976.4	95.6	10308.41	102.37	10819.27	103.01
2	180.76	181.19	63.55999708	49.4599998	40.200001	gi|241690317	spectrin beta chain, putative [Ixodes scapularis]	1	auto	1.42021656	96.18999958	FAALER	iTRAQ4plex@N-term		0.000484322	849.4834595	425.749	849.4830322	425.7488098	2	10	6.1.1.2727.1	0	-1	-1			1.030811	1.178199	0.7769508	1.248415	0.8029513	1.209333									13745.66	114.27	14417.22	120.37	11954.42	111.34	12901.16	113.31
2	180.76	181.19	63.55999708	49.4599998	40.200001	gi|241690317	spectrin beta chain, putative [Ixodes scapularis]	1	auto	1.36653173	95.71999907	DVEDEKLWVR	iTRAQ4plex@N-term; iTRAQ4plex(K)@6	missed K-L@6	0.000669299	1575.850464	526.2908	1575.850098	526.2906494	3	11	11.1.1.4119.1	0	-1	-1			0.9904873	0.175509	0.4140922	0.2293894	0.4355015	0.26074									630406.3	775.4	635340.3	795.43	292204.6	565.78	320910.7	737.79
2	180.76	181.19	63.55999708	49.4599998	40.200001	gi|241690317	spectrin beta chain, putative [Ixodes scapularis]	1	auto	1.309803724	95.08000016	ELALREELIR	iTRAQ4plex@N-term	missed R-E@5	0.000920478	1384.816895	462.6129	1384.81604	462.6126099	3	11	13.1.1.4725.1	0	-1	-1			0.9651951	0.3338152	0.8269622	0.3405572	0.8419508	0.367415									177640.1	410.51	174458.9	420.26	164435.7	411.34	174824.3	499.37
2	180.76	181.19	63.55999708	49.4599998	40.200001	gi|241690317	spectrin beta chain, putative [Ixodes scapularis]	0	auto - shared MS/MS	1.28399682	94.87000108	DALDAR	iTRAQ4plex@N-term		-9.99E-05	803.4259033	402.7202	803.4259033	402.7202454	2	10	6.1.1.1489.1	0	-1	-1			1.025269	0.6231076	1.019941	0.6102187	1.029509	0.6117386									49494.59	216.86	51633.62	228.76	56506.98	240	59560.98	254.27
2	180.76	181.19	63.55999708	49.4599998	40.200001	gi|241690317	spectrin beta chain, putative [Ixodes scapularis]	1	auto	1.142667294	92.83000231	QLLHVEHPNSEQVLEK	iTRAQ4plex@N-term; iTRAQ4plex(K)@16		-0.00309934	2187.186035	547.8038	2187.189209	547.8045654	4	11	13.1.1.3725.1	0	-1	-1			1.041464	0.328633	0.8549235	0.3392251	0.8256673	0.3525059									176841.7	412	187398.3	434.35	169231.5	417.27	170672.6	451.5
2	180.76	181.19	63.55999708	49.4599998	40.200001	gi|241690317	spectrin beta chain, putative [Ixodes scapularis]	0	auto - shared MS/MS	1.136677027	92.72000194	LYAGLK	iTRAQ4plex@N-term; iTRAQ4plex(K)@6		-3.95E-05	951.5996704	476.8071	951.5996704	476.8071289	2	10	4.1.1.2974.1	0	-1	-1			0.9807612	0.243786	0.782163	0.2540077	0.7985169	0.2491894									330645.2	561.52	329960.9	577.11	289486.9	546.81	308617.3	562.79
2	180.76	181.19	63.55999708	49.4599998	40.200001	gi|241690317	spectrin beta chain, putative [Ixodes scapularis]	1	auto	0.999999881	90.03999829	ALTFLK	iTRAQ4plex@N-term; iTRAQ4plex(K)@6		0.000676704	979.6316528	490.8231	979.6309814	490.8227844	2	10	10.1.1.4362.1	0	-1	-1			0.914301	0.417794	0.7820185	0.4260849	0.7693142	0.4346713									116848.9	332.81	108705.3	332.27	102284.8	324.14	105075.7	345.02
2	180.76	181.19	63.55999708	49.4599998	40.200001	gi|241690317	spectrin beta chain, putative [Ixodes scapularis]	0	auto - shared MS/MS	0.804100335	84.35999751	ALAEER	iTRAQ4plex@N-term		0.000850409	831.4580688	416.7363	831.4572144	416.7358704	2	10	7.1.1.1469.1	0	-1	-1			0.8933848	0.1987716	0.7198942	0.2064745	0.7116136	0.224057									523188.3	705.03	475590.9	694.93	421595.6	659.53	435187.3	779
2	180.76	181.19	63.55999708	49.4599998	40.200001	gi|241690317	spectrin beta chain, putative [Ixodes scapularis]	1	auto	0.612610161	75.70999861	LCNEGHFASDK	iTRAQ4plex@N-term; Methylthio(C)@2; iTRAQ4plex(K)@11		-0.000720578	1553.720581	518.9141	1553.721069	518.9143066	3	10	2.1.1.3356.1	0	-1	-1			0.9409379	0.1994188	0.5067477	0.2373381	0.5208986	0.2509786									501861.1	689.81	480486.8	694.22	284672	550.8	305570	641.68
2	180.76	181.19	63.55999708	49.4599998	40.200001	gi|241690317	spectrin beta chain, putative [Ixodes scapularis]	1	auto	0.552842021	72.14999795	DALLLWCQMK	iTRAQ4plex@N-term; Methylthio(C)@7; iTRAQ4plex(K)@10		-0.000715028	1553.800537	518.9408	1553.801147	518.940979	3	10	12.1.1.8716.1	0	-1	-1			1.291081	1.013346	1.369018	0.9826577	1.328021	0.979679									16755.28	126.58	22011.12	148.66	25676.17	161.35	26009.42	162.23
2	180.76	181.19	63.55999708	49.4599998	40.200001	gi|241690317	spectrin beta chain, putative [Ixodes scapularis]	1	auto	0.548213601	71.79999948	LFDANR	iTRAQ4plex@N-term		-0.0028021	878.470459	440.2425	878.4732056	440.243866	2	9	3.1.1.2655.1	0	-1	-1			0.9555343	0.3152524	0.5439067	0.3674124	0.5651799	0.3478884									199249.7	434.72	193722.9	440.83	121308.6	358.61	131631	356.68
2	180.76	181.19	63.55999708	49.4599998	40.200001	gi|241690317	spectrin beta chain, putative [Ixodes scapularis]	1	auto	0.519993067	69.95999813	HSLLEADVNVLGER	iTRAQ4plex@N-term		-0.00167323	1694.90564	565.9758	1694.907349	565.9763794	3	8	2.1.1.5379.1	0	-1	-1			0.9312537	0.7351372	0.8497385	0.7359505	0.8568288	0.7743308									37429.99	188.58	35467.02	189.87	35602	190.99	37487.61	220.43
2	180.76	181.19	63.55999708	49.4599998	40.200001	gi|241690317	spectrin beta chain, putative [Ixodes scapularis]	1	auto	0.446116984	64.37000036	QEPESHYR	iTRAQ4plex@N-term		-0.00215946	1188.562256	397.1947	1188.564575	397.1954651	3	10	7.1.1.1304.1	0	-1	-1			0.9995216	0.8106794	0.9774444	0.797421	1.037506	0.7685605									29623.04	167.7	30127.2	174.82	32410.9	182.02	35924.77	186.74
2	180.76	181.19	63.55999708	49.4599998	40.200001	gi|241690317	spectrin beta chain, putative [Ixodes scapularis]	0	auto - shared MS/MS	0.438898593	63.76000047	LEEALR	iTRAQ4plex@N-term		0.00146246	873.5056763	437.7601	873.5041504	437.7593689	2	9	12.1.1.2955.1	0	-1	-1			0.9651676	0.3085785	0.9246294	0.3049006	0.9423382	0.3037295									208603.6	445.63	204862	456.18	215903.1	469.7	229774.9	496.1
2	180.76	181.19	63.55999708	49.4599998	40.200001	gi|241690317	spectrin beta chain, putative [Ixodes scapularis]	1	auto	0.380906671	58.53000283	SFFTLK	iTRAQ4plex@N-term; iTRAQ4plex(K)@6		0.00024809	1029.610474	515.8125	1029.610229	515.8123779	2	9	10.1.1.4612.1	0	-1	-1			1.069505	0.4451357	0.7666478	0.4782847	0.749343	0.4709761									94541.63	300.14	102882.9	321.02	81131.29	290.23	82809.04	288.09
2	180.76	181.19	63.55999708	49.4599998	40.200001	gi|241690317	spectrin beta chain, putative [Ixodes scapularis]	0	auto - shared MS/MS	0.362510264	56.69000149	LDALDK	iTRAQ4plex@N-term; iTRAQ4plex(K)@6		0.000109557	961.5688477	481.7917	961.5687866	481.7916565	2	9	12.1.1.3143.1	0	-1	-1			0.9506863	0.2987261	0.7930867	0.3071698	0.8108192	0.327256									223591.8	460.53	216286.9	467.97	198493.4	452.33	211911.2	538.91
2	180.76	181.19	63.55999708	49.4599998	40.200001	gi|241690317	spectrin beta chain, putative [Ixodes scapularis]	0	auto - discordant peptide type	0.308034897	98.58000278	QALLSQSLNLQLFQ	iTRAQ4plex@N-term	cleaved Q-R@C-term	0.00059033	1745.980225	873.9974	1745.979736	873.9971313	2	12	12.1.1.8406.1	0	-1	-1			1.525245	1.242767	1.663286	1.203872	1.669137	1.188095									10385.61	99.89	16117.91	126.85	19336.08	140	20262.73	141.33
2	180.76	181.19	63.55999708	49.4599998	40.200001	gi|241690317	spectrin beta chain, putative [Ixodes scapularis]	0	auto - discordant peptide type	0.297569454	94.27999854	ITADAADEDPQYMFL	iTRAQ4plex@N-term	cleaved L-R@C-term	-0.00139952	1842.845215	922.4299	1842.846802	922.4306641	2	12	13.1.1.7433.1	0	-1	-1			1.096345	1.228844	1.153658	1.188004	1.115082	1.178684									12311.02	108.26	13733.4	117.88	15897.93	126.99	16046.29	125.94
2	180.76	181.19	63.55999708	49.4599998	40.200001	gi|241690317	spectrin beta chain, putative [Ixodes scapularis]	0	auto - shared MS/MS	0.295849472	49.57000017	ELLAR	iTRAQ4plex@N-term		0.00167879	744.4632568	373.2389	744.4615479	373.2380676	2	8	12.1.1.2084.1	0	-1	-1			0.9879233	0.1433018	0.3080581	0.2122026	0.3234025	0.2154423									943740.6	947.26	948664.9	970.27	325427.8	608.43	356754.9	680.09
2	180.76	181.19	63.55999708	49.4599998	40.200001	gi|241690317	spectrin beta chain, putative [Ixodes scapularis]	0	auto - shared MS/MS	0.279840678	47.65999913	LALER	iTRAQ4plex@N-term		1.51E-05	744.4616699	373.2381	744.4615479	373.2380676	2	8	14.1.1.2573.1	0	-1	-1			0.9642269	0.1321405	0.824809	0.1347603	0.7718765	0.1599635									1139652	1044.96	1118120	1063.91	1052192	1039.12	1028239	1347.78
2	180.76	181.19	63.55999708	49.4599998	40.200001	gi|241690317	spectrin beta chain, putative [Ixodes scapularis]	0	auto - shared MS/MS	0.2700257	46.43999934	LELLR	iTRAQ4plex@N-term	cleaved L-L@N-term	0.00117659	786.5096436	394.2621	786.5085449	394.2615356	2	8	5.1.1.3380.1	0	-1	-1			0.9757783	0.2365047	0.1028903	0.6285201	0.1131663	0.5708206									347335.3	574.33	344855.4	583.13	40003.02	242.57	45945.2	251.02
2	180.76	181.19	63.55999708	49.4599998	40.200001	gi|241690317	spectrin beta chain, putative [Ixodes scapularis]	1	auto	0.260427654	45.21999955	IHCLENVDK	iTRAQ4plex@N-term; Methylthio(C)@3; iTRAQ4plex(K)@9		0.00349183	1403.718018	468.9133	1403.714478	468.9121094	3	9	2.1.1.3884.1	0	-1	-1			0.9664949	0.5036633	0.6070754	0.5667554	0.6041625	0.6216372									77660.42	271.43	76372.37	276.97	52773	235.45	54843.79	281.94
2	180.76	181.19	63.55999708	49.4599998	40.200001	gi|241690317	spectrin beta chain, putative [Ixodes scapularis]	0	auto - discordant peptide type	0.258848399	77.71000266	IVSICENGR	iTRAQ4plex@N-term; Methylthio(C)@5; Deamidated(N)@7		-0.00431754	1180.565918	591.2902	1180.57019	591.2923584	2	10	3.1.1.4889.1	0	-1	-1			0.9767933	0.4872192	0.9775521	0.476138	1.062319	0.4648224									83063.06	280.74	82555.8	289.71	90890.24	304.82	103142.3	329.13
2	180.76	181.19	63.55999708	49.4599998	40.200001	gi|241690317	spectrin beta chain, putative [Ixodes scapularis]	0	auto - shared MS/MS	0.254925221	44.49999928	LVAEK	iTRAQ4plex@N-term; iTRAQ4plex(K)@5	cleaved A-L@N-term; cleaved K-P@C-term	7.54E-09	846.5418701	424.2782	846.5418091	424.2781982	2	8	12.1.1.1895.1	0	-1	-1			0.9608037	0.1394767	0.7025331	0.1494416	0.7147767	0.1966267									1018535	983.68	995743.6	1002.02	800962.3	913.43	850981.8	1457.51
2	180.76	181.19	63.55999708	49.4599998	40.200001	gi|241690317	spectrin beta chain, putative [Ixodes scapularis]	0	auto - shared MS/MS	0.251037151	44.0200001	SILER	iTRAQ4plex@N-term	cleaved D-S@N-term	0.0002816	760.4568481	381.2357	760.4564819	381.2355347	2	8	12.1.1.2225.1	0	-1	-1			0.8884421	0.352165	0.8882083	0.3429878	0.8737177	0.3401036									167654.8	398.73	151559.2	393.64	166686.5	411.95	171222.6	416.28
2	180.76	181.19	63.55999708	49.4599998	40.200001	gi|241690317	spectrin beta chain, putative [Ixodes scapularis]	0	auto - shared MS/MS	0.242603973	42.93000102	QVLEK	iTRAQ4plex@N-term; iTRAQ4plex(K)@5	cleaved E-Q@N-term	0.000258218	903.5636597	452.7891	903.5632935	452.7889404	2	8	12.1.1.2488.1	0	-1	-1			0.9716027	0.2396834	0.809813	0.2463812	0.7836482	0.2645234									343187.9	570.63	339279.6	585.7	311090.1	565.61	314359.9	646.74
2	180.76	181.19	63.55999708	49.4599998	40.200001	gi|241690317	spectrin beta chain, putative [Ixodes scapularis]	0	auto - discordant peptide type	0.237321436	83.82999897	LTQLLK	iTRAQ4plex@N-term; Deamidated(Q)@3; iTRAQ4plex(K)@6	cleaved Q-L@N-term	0.000226158	1003.652283	502.8334	1003.6521	502.8333435	2	10	4.1.1.4311.1	0	-1	-1			0.9062886	0.06805658	1.304827	0.06077817	1.261821	0.1455432									4511845	2087.83	4160616	2076.3	6589864	2596.66	6654661	9182.83
2	180.76	181.19	63.55999708	49.4599998	40.200001	gi|241690317	spectrin beta chain, putative [Ixodes scapularis]	0	auto - shared MS/MS	0.227678284	40.93999863	EEALR	iTRAQ4plex@N-term	cleaved L-E@N-term	4.99E-05	760.4200439	381.2173	760.420105	381.2173157	2	8	5.1.1.1349.1	0	-1	-1			0.9949676	0.7851025	1.096092	0.74766	1.032493	0.7530262									31731.34	173.58	32124.35	180.91	38931.82	198.42	38295.64	198.18
2	180.76	181.19	63.55999708	49.4599998	40.200001	gi|241690317	spectrin beta chain, putative [Ixodes scapularis]	1	auto	0.205511957	37.79000044	LASIDHR	iTRAQ4plex@N-term		-0.000255508	954.5367432	319.1862	954.5368652	319.1862183	3	8	14.1.1.1889.1	0	-1	-1			1.086073	0.4966309	0.7098888	0.5489197	0.6856204	0.5426934									75202.34	267.44	83105.05	288.09	59757.32	249.87	60268.32	247.06
2	180.76	181.19	63.55999708	49.4599998	40.200001	gi|241690317	spectrin beta chain, putative [Ixodes scapularis]	0	auto - shared MS/MS	0.193820029	36.09000146	EGLLLR	iTRAQ4plex@N-term	cleaved F-E@N-term	0.00103989	843.5310669	422.7728	843.5299683	422.7722778	2	8	14.1.1.3779.1	0	-1	-1			0.8975691	0.4411425	0.7187575	0.4593494	0.7463529	0.4601423									105850.5	316.87	96671.36	313.24	85161.78	296.71	92344.52	322.7
2	180.76	181.19	63.55999708	49.4599998	40.200001	gi|241690317	spectrin beta chain, putative [Ixodes scapularis]	0	auto - shared MS/MS	0.18442224	34.76999998	WIAER	iTRAQ4plex@N-term	cleaved Q-W@N-term	0.000432375	817.4572754	409.7359	817.4568481	409.7356873	2	8	2.1.1.2921.1	0	-1	-1			0.9630588	0.1915189	0.4558853	0.2385923	0.4343656	0.2675385									537888.1	716	527086.3	725.78	274483.9	543.5	273099.8	633.79
2	180.76	181.19	63.55999708	49.4599998	40.200001	gi|241690317	spectrin beta chain, putative [Ixodes scapularis]	0	auto - shared MS/MS	0.182434633	34.45000052	DLALER	iTRAQ4plex@N-term		0.000166285	859.4886475	430.7516	859.4885254	430.7515259	2	9	9.1.1.2137.1	0	-1	-1			0.9351748	0.4454514	0.6435605	0.486107	0.5971007	0.4917274									101216.1	309.86	96311.75	311.65	72913.56	275.32	70643.32	271.84
2	180.76	181.19	63.55999708	49.4599998	40.200001	gi|241690317	spectrin beta chain, putative [Ixodes scapularis]	0	auto - shared MS/MS	0.173925206	33.16000104	LEDSR	iTRAQ4plex@N-term		-0.00392471	762.3954468	382.205	762.399353	382.2069702	2	8	7.1.1.746.1	0	-1	-1			1.047331	0.7570689	1.041724	0.7416736	1.039419	0.7263052									33159.57	177.54	35337.02	189.14	38666.16	198.45	40287.79	197.72
2	180.76	181.19	63.55999708	49.4599998	40.200001	gi|241690317	spectrin beta chain, putative [Ixodes scapularis]	0	auto - shared MS/MS	0.161780775	31.22000098	AALER	iTRAQ4plex@N-term	cleaved F-A@N-term	0.00221893	702.4168701	352.2157	702.4146118	352.2145996	2	8	9.1.1.949.1	0	-1	-1			0.9408828	1.493758	0.9963827	1.434986	1.00267	1.405855									9028.02	92.52	8643.01	93.93	10069.04	101.14	10580.95	101.83
2	180.76	181.19	63.55999708	49.4599998	40.200001	gi|241690317	spectrin beta chain, putative [Ixodes scapularis]	0	auto - shared MS/MS	0.160521939	31.00000024	DALDK	iTRAQ4plex@N-term; iTRAQ4plex(K)@5	cleaved L-D@N-term	0.000893151	848.4856567	425.2501	848.4847412	425.2496338	2	8	7.1.1.1453.1	0	-1	-1			0.9486764	0.3257528	0.992218	0.3140856	0.991658	0.3220646									189102.2	423.88	182537.3	431.46	210026	462.08	219196	506.91
2	180.76	181.19	63.55999708	49.4599998	40.200001	gi|241690317	spectrin beta chain, putative [Ixodes scapularis]	1	auto	0.155522823	30.19999862	LQKPTK	iTRAQ4plex@N-term; iTRAQ4plex(K)@3; iTRAQ4plex(K)@6		-0.000290355	1145.749512	382.9238	1145.749756	382.9238586	3	8	2.1.1.1763.1	0	-1	-1			1.003343	0.2791033	0.7781542	0.2933577	0.8217765	0.2856248									248639.2	486.05	253837.7	505.67	216573.2	473.72	238834.6	497.37
2	180.76	181.19	63.55999708	49.4599998	40.200001	gi|241690317	spectrin beta chain, putative [Ixodes scapularis]	0	auto - shared MS/MS	0.149966747	29.30999994	DNVLR	iTRAQ4plex@N-term		0.000533862	759.4366455	380.7256	759.4360962	380.7253113	2	8	8.1.1.1278.1	0	-1	-1			0.9253686	0.8174697	0.6659539	0.8805043	0.6969552	0.8433062									30240.52	169.3	28473.51	169.61	22542.54	153.2	24635.88	155.37
2	180.76	181.19	63.55999708	49.4599998	40.200001	gi|241690317	spectrin beta chain, putative [Ixodes scapularis]	0	auto - shared MS/MS	0.141462803	27.95000076	EELIR	iTRAQ4plex@N-term		0.00124891	802.4682617	402.2414	802.467041	402.2408142	2	8	9.1.1.2529.1	0	-1	-1			0.9811363	0.426907	0.705274	0.4590442	0.6760882	0.4543337									107415.7	319.33	107234.4	328.55	84799.86	296.61	84887.77	291.65
2	180.76	181.19	63.55999708	49.4599998	40.200001	gi|241690317	spectrin beta chain, putative [Ixodes scapularis]	0	auto - shared MS/MS	0.139063373	27.52000093	EQSLR	iTRAQ4plex@N-term		0.000600524	775.4317017	388.7231	775.4310303	388.7227783	2	8	7.1.1.761.1	0	-1	-1			0.9001479	1.117119	0.8430822	1.109034	0.842903	1.084732									16510.53	125.07	15122.09	124.16	15581.18	126.21	16267.19	126.3
2	180.76	181.19	63.55999708	49.4599998	40.200001	gi|241690317	spectrin beta chain, putative [Ixodes scapularis]	0	auto - shared MS/MS	0.129011184	25.76000094	AIQER	iTRAQ4plex@N-term	cleaved D-A@N-term	-0.000694744	759.4354858	380.725	759.4360962	380.7253113	2	8	9.1.1.600.1	0	-1	-1			0.9093748	1.560916	0.8203688	1.568374	0.8887525	1.49588									8402.84	89.23	7775.1	88.95	7716.22	89.06	8729.33	91.97
2	180.76	181.19	63.55999708	49.4599998	40.200001	gi|241690317	spectrin beta chain, putative [Ixodes scapularis]	0	auto - shared MS/MS	0.128427073	25.65999925	LADTGDLFR	iTRAQ4plex@N-term		0.058435801	1150.668823	576.3417	1150.610474	576.3125	2	9	3.1.1.4885.1	0	-1	-1			0.9054535	0.2219868	0.5765485	0.2492315	0.5925695	0.2511827									414812.2	627.46	382168.3	620.92	267705.2	530.27	287319.3	576.16
2	180.76	181.19	63.55999708	49.4599998	40.200001	gi|241690317	spectrin beta chain, putative [Ixodes scapularis]	1	auto	0.12205305	24.58000034	ELEDLWAK	iTRAQ4plex@N-term; iTRAQ4plex(K)@8		-0.000168121	1290.706299	431.2427	1290.706299	431.2427368	3	8	13.1.1.5736.1	0	-1	-1			0.9853423	0.5506661	0.8489811	0.5606319	0.8374299	0.5596163									64586.73	247.68	64754.12	255.9	61377.72	251.01	63221.64	257.67
2	180.76	181.19	63.55999708	49.4599998	40.200001	gi|241690317	spectrin beta chain, putative [Ixodes scapularis]	1	auto	0.120330796	24.30000007	FNAFR	iTRAQ4plex@N-term		-0.000702085	797.4298706	399.7222	797.430603	399.7225952	2	7	5.1.1.2651.1	0	-1	-1			0.9398841	0.2716993	0.87358	0.2705785	0.8838962	0.2635576									272993.7	509.9	261074.2	515.14	266946.8	522.6	282051.2	524.46
2	180.76	181.19	63.55999708	49.4599998	40.200001	gi|241690317	spectrin beta chain, putative [Ixodes scapularis]	0	auto - shared MS/MS	0.116338566	23.56999964	NQLLK	iTRAQ4plex@N-term; iTRAQ4plex(K)@5		-0.00189527	902.5774536	452.296	902.5792847	452.2969055	2	7	14.1.1.2176.1	0	-1	-1			0.9372398	0.2286422	1.144872	0.2117632	1.167582	0.223738									387324.3	606.06	369370.8	615.79	496364.9	708.25	528611.1	845.36
2	180.76	181.19	63.55999708	49.4599998	40.200001	gi|241690317	spectrin beta chain, putative [Ixodes scapularis]	0	auto - shared MS/MS	0.116338566	23.63999933	RILEK	iTRAQ4plex@N-term; iTRAQ4plex(K)@5	cleaved Q-R@N-term; missed R-I@1	-0.000544236	945.6210327	316.2143	945.62146	316.214447	3	7	14.1.1.1862.1	0	-1	-1			1.028613	0.2338895	0.9609337	0.233075	1.018594	0.2353693									350508.9	577.39	366849.5	609.11	377017.8	621.66	417324.7	701.59
2	180.76	181.19	63.55999708	49.4599998	40.200001	gi|241690317	spectrin beta chain, putative [Ixodes scapularis]	0	auto - shared MS/MS	0.111820504	22.82000035	EDVVR	iTRAQ4plex@N-term	cleaved M-E@N-term	-0.000133245	760.4200439	381.2173	760.420105	381.2173157	2	7	5.1.1.1459.1	0	-1	-1			0.9944905	0.9502467	0.8295507	0.977393	0.879472	0.9410769									21565.39	143.08	21822.02	148.45	20024.87	143.72	22169.37	147.96
2	180.76	181.19	63.55999708	49.4599998	40.200001	gi|241690317	spectrin beta chain, putative [Ixodes scapularis]	0	auto - shared MS/MS	0.111259036	22.67999947	ILQIK	iTRAQ4plex@N-term; iTRAQ4plex(K)@5		-0.000294148	901.6203003	451.8174	901.6204224	451.8174744	2	7	5.1.1.3106.1	0	-1	-1			1.085077	0.171843	0.7759559	0.1848306	0.7906838	0.2061603									630948.7	776.91	696612.9	835.01	548025.1	755.41	583137.4	964.21
2	180.76	181.19	63.55999708	49.4599998	40.200001	gi|241690317	spectrin beta chain, putative [Ixodes scapularis]	1	auto	0.100179501	20.65999955	ALVAEKPEMAQLVEPK	iTRAQ4plex@N-term; iTRAQ4plex(K)@6; iTRAQ4plex(K)@16		-0.000459763	2184.254883	729.0922	2184.255371	729.0924072	3	8	14.1.1.5287.1	0	-1	-1			0.9445583	0.5253146	0.5836223	0.5937117	0.49476	0.6731626									72413.71	262.59	69596.37	264.52	47306.64	222.39	41878.33	237.51
2	180.76	181.19	63.55999708	49.4599998	40.200001	gi|241690317	spectrin beta chain, putative [Ixodes scapularis]	0	auto - discordant peptide type	0.098541677	90.99000096	NFANSLVGVQQQLLAFNTY	iTRAQ4plex@N-term	cleaved Y-R@C-term	-0.00524729	2270.175293	1136.095	2270.181641	1136.098145	2	12	13.1.1.8744.1	0	-1	-1			1.116067	3.629663	3.01336	2.944876	3.337642	2.904456									1435.94	36.97	1630.66	41.72	4843.47	69.24	5602.09	75.31
2	180.76	181.19	63.55999708	49.4599998	40.200001	gi|241690317	spectrin beta chain, putative [Ixodes scapularis]	0	auto - shared MS/MS	0.097453222	20.18000036	EMER	iTRAQ4plex@N-term	cleaved E-E@N-term	-0.000147928	707.3392944	354.6769	707.3394165	354.6769714	2	6	1.1.1.180.1	0	-1	-1			0.9587733	0.5037041	0.9656305	0.4907913	0.979275	0.4801965									78508.87	272.89	76589.92	279.21	84859.23	294.03	89866.41	297.74
2	180.76	181.19	63.55999708	49.4599998	40.200001	gi|241690317	spectrin beta chain, putative [Ixodes scapularis]	0	auto - shared MS/MS	0.093664959	19.44999993	LLRER	iTRAQ4plex@N-term	cleaved T-L@N-term; missed R-E@3	-0.0114393	829.5140991	415.7643	829.5255737	415.77005	2	7	3.1.1.2933.1	0	-1	-1			0.9913018	0.1853506	0.6864962	0.2018633	0.7201493	0.2155534									567932.5	736.29	572848.3	758.83	436419.6	675.27	478071.9	823.28
2	180.76	181.19	63.55999708	49.4599998	40.200001	gi|241690317	spectrin beta chain, putative [Ixodes scapularis]	0	auto - shared MS/MS	0.086716093	18.17000061	LVSEK	iTRAQ4plex@N-term; iTRAQ4plex(K)@5	cleaved L-L@N-term	-0.00018051	862.5366821	432.2756	862.5367432	432.2756653	2	7	13.1.1.2203.1	0	-1	-1			0.9222	0.054145	2.29503	0.04383183	2.271965	0.1200034									7313919	2708.25	6862973	2711.14	1.88E+07	4406.87	1.94E+07	22171.38
2	180.76	181.19	63.55999708	49.4599998	40.200001	gi|241690317	spectrin beta chain, putative [Ixodes scapularis]	1	auto	0.085128181	17.89000034	FFHDCK	iTRAQ4plex@N-term; Methylthio(C)@5; iTRAQ4plex(K)@6		0.000423473	1129.529785	377.5172	1129.529297	377.5170288	3	7	5.1.1.3031.1	0	-1	-1			0.9954934	0.3147833	0.6338396	0.3520933	0.6242614	0.3588403									195829.7	431.38	198359.9	446.04	138940	381.63	142895.7	404.78
2	180.76	181.19	63.55999708	49.4599998	40.200001	gi|241690317	spectrin beta chain, putative [Ixodes scapularis]	0	auto - discordant peptide type	0.076755978	76.17999911	SIEEYDTLTSDLL	iTRAQ4plex@N-term	cleaved L-R@C-term	0.0010546	1641.811646	821.9131	1641.810669	821.9125977	2	10	12.1.1.7736.1	0	-1	-1			1.155966	0.8610485	1.851182	0.7630873	1.825682	0.7555415									24653.7	153.36	28997.73	172.64	51085.84	225.79	52611.57	225.61
2	180.76	181.19	63.55999708	49.4599998	40.200001	gi|241690317	spectrin beta chain, putative [Ixodes scapularis]	0	auto - low confidence	0.066512711	14.2900005	LWAK	iTRAQ4plex@N-term; iTRAQ4plex(K)@4	cleaved D-L@N-term	-0.000235191	804.5098877	403.2622	804.5101318	403.2623596	2	6	5.1.1.2362.1	0	-1	-1			1.035812	0.4065827	1.005907	0.4007971	1.015736	0.401279									115568.1	331.36	121802.5	351.12	130126.4	364.42	137212.3	385.21
2	180.76	181.19	63.55999708	49.4599998	40.200001	gi|241690317	spectrin beta chain, putative [Ixodes scapularis]	0	auto - low confidence	0.066006839	14.1900003	WLTK	iTRAQ4plex@N-term; iTRAQ4plex(K)@4	cleaved A-W@N-term	0.00110342	834.5218506	418.2682	834.5206909	418.2676392	2	6	5.1.1.2708.1	0	-1	-1			0.8995112	0.7967573	1.185181	0.721972	1.124764	0.7179326									32699.49	176.05	29928.47	175.78	43380.54	208.67	42990.88	204.18
2	180.76	181.19	63.55999708	49.4599998	40.200001	gi|241690317	spectrin beta chain, putative [Ixodes scapularis]	0	auto - discordant peptide type	0.058985759	50.83000064	LQEAER	iTRAQ4plex@N-term; Deamidated(Q)@2	cleaved S-L@N-term	-0.000496997	889.4622803	445.7384	889.4627075	445.7386169	2	10	6.1.1.1625.1	0	-1	-1			0.9328807	0.3840137	1.301722	0.3443598	1.287709	0.3657497									138175	362.22	131157.3	368.05	201333.9	449.58	207979.8	530.46
2	180.76	181.19	63.55999708	49.4599998	40.200001	gi|241690317	spectrin beta chain, putative [Ixodes scapularis]	0	auto - low confidence	0.056505486	12.26999983	VEQLIK	iTRAQ4plex@N-term; iTRAQ4plex(K)@6	cleaved E-V@N-term	-0.000984765	1016.646484	509.3305	1016.647339	509.3309631	2	7	14.1.1.3708.1	0	-1	-1			0.9251742	0.2240282	0.9974914	0.2142448	1.027769	0.2669855									405280.3	619.79	381518.9	624.59	452516.2	678.98	486883.3	1065.53
2	180.76	181.19	63.55999708	49.4599998	40.200001	gi|241690317	spectrin beta chain, putative [Ixodes scapularis]	0	auto - low confidence	0.055024091	11.91999987	DLLR	iTRAQ4plex@N-term	cleaved S-D@N-term	0.000431749	659.4093018	330.7119	659.4088135	330.7116699	2	6	11.1.1.1782.1	0	-1	-1			1.003154	0.2713109	0.7037838	0.2939566	0.6886184	0.306725									262777.4	499.62	268220.8	519.13	207012.5	464.1	211514.7	509.09
2	180.76	181.19	63.55999708	49.4599998	40.200001	gi|241690317	spectrin beta chain, putative [Ixodes scapularis]	0	auto - low confidence	0.054531414	11.81999967	ELIR	iTRAQ4plex@N-term	cleaved E-E@N-term	0.000563587	673.4250488	337.7198	673.4244385	337.7195129	2	6	11.1.1.1881.1	0	-1	-1			1.000972	0.1747478	0.07226183	0.5908248	0.08733789	0.5024291									631631.9	779.99	643313.6	795.41	51090.77	295.19	64482.33	314.04
2	180.76	181.19	63.55999708	49.4599998	40.200001	gi|241690317	spectrin beta chain, putative [Ixodes scapularis]	0	auto - low confidence	0.054531414	11.85000017	VLER	iTRAQ4plex@N-term	cleaved A-V@N-term	0.000248644	659.4090576	330.7118	659.4088135	330.7116699	2	6	11.1.1.1139.1	0	-1	-1			1.018117	1.270948	0.7366003	1.364087	0.7647384	1.310792									11883.59	106.24	12310.69	111.21	9798.26	100.95	10622.69	101.83
2	180.76	181.19	63.55999708	49.4599998	40.200001	gi|241690317	spectrin beta chain, putative [Ixodes scapularis]	0	auto - low confidence	0.051587038	11.21999994	QSLK	iTRAQ4plex@N-term; iTRAQ4plex(K)@4	cleaved H-Q@N-term	-7.90E-05	762.4842529	382.2494	762.484314	382.2494507	2	6	11.1.1.188.1	0	-1	-1			0.9845869	0.530695	0.7840464	0.5530037	0.771901	0.5427389									69484.71	256.89	69611.38	265.03	60981.82	250.79	62693.84	249.11
2	180.76	181.19	63.55999708	49.4599998	40.200001	gi|241690317	spectrin beta chain, putative [Ixodes scapularis]	0	auto - low confidence	0.051098239	11.16999984	ARLR	iTRAQ4plex@N-term	cleaved L-A@N-term; missed R-L@2	-0.0106099	658.4254761	330.22	658.4360352	330.2252808	2	6	11.1.1.204.1	0	-1	-1			0.9991826	0.3490635	0.3245485	0.5065883	0.3331546	0.4727447									158203.8	388.04	160841.7	399.47	57473.27	254.75	61607.95	248.98
2	180.76	181.19	63.55999708	49.4599998	40.200001	gi|241690317	spectrin beta chain, putative [Ixodes scapularis]	0	auto - low confidence	0.050609995	11.03999987	AWER	iTRAQ4plex@N-term		0.000998445	704.3739014	353.1942	704.3727417	353.1936646	2	6	11.1.1.1540.1	0	-1	-1			0.9547539	0.2324989	0.5608811	0.267795	0.5647622	0.2566307									367250.2	591.26	356771.8	598.44	230569.7	493.41	242438.6	484.51
2	180.76	181.19	63.55999708	49.4599998	40.200001	gi|241690317	spectrin beta chain, putative [Ixodes scapularis]	0	auto - discordant peptide type	0.049148541	71.41000032	DVEDEKLWV	iTRAQ4plex@N-term; iTRAQ4plex(K)@6	cleaved V-R@C-term; missed K-L@6	-0.00137114	1419.747437	710.881	1419.748901	710.8817139	2	11	9.1.1.4794.1	0	-1	-1			0.8710337	1.876043	2.475121	1.4519	2.318418	1.458564									6172.73	76.45	5470.78	77.09	17101.85	129.58	16727.96	128.87
2	180.76	181.19	63.55999708	49.4599998	40.200001	gi|241690317	spectrin beta chain, putative [Ixodes scapularis]	0	auto - discordant peptide type	0.04769199	80.34999967	AQVLAASWDLH	iTRAQ4plex@N-term	cleaved H-R@C-term	2.04E-05	1353.716309	677.8654	1353.716309	677.8654175	2	10	4.1.1.4915.1	0	-1	-1			1.10089	0.656877	0.7659491	0.7118995	0.7568077	0.7043897									42728.2	201.63	47862.53	218.71	36633.96	195.27	37798.46	197.67
2	180.76	181.19	63.55999708	49.4599998	40.200001	gi|241690317	spectrin beta chain, putative [Ixodes scapularis]	0	auto - discordant peptide type	0.046723664	65.39000273	EVVASSQELGQDYEHVTLL	iTRAQ4plex@N-term	cleaved L-R@C-term	-0.00115401	2260.133301	754.3851	2260.134521	754.385437	3	10	12.1.1.6703.1	0	-1	-1			0.8431929	0.8186979	1.010484	0.7572728	1.007281	0.7509993									32100.12	174.44	27540.42	168.64	36308.25	191.49	37794.74	195.91
2	180.76	181.19	63.55999708	49.4599998	40.200001	gi|241690317	spectrin beta chain, putative [Ixodes scapularis]	0	auto - low confidence	0.046723664	10.27999967	KLWVR	iTRAQ4plex@N-term; iTRAQ4plex(K)@1	cleaved E-K@N-term; missed K-L@1	0.000823148	988.6434937	330.5551	988.6425781	330.5548096	3	6	5.1.1.2156.1	0	-1	-1			1.019661	0.9817904	0.8208025	1.019358	0.7890948	1.003703									19924.72	137.56	20672.12	144.3	18306.29	137.29	18377.88	133.89
2	180.76	181.19	63.55999708	49.4599998	40.200001	gi|241690317	spectrin beta chain, putative [Ixodes scapularis]	0	auto - low confidence	0.043831568	9.632000327	MLIK	iTRAQ4plex@N-term; iTRAQ4plex(K)@4		0.000696453	791.519104	396.7668	791.5182495	396.7664185	2	6	4.1.1.2456.1	0	-1	-1			1.006801	0.1689513	1.067849	0.1626465	1.039401	0.1933362									681337.1	805.5	697979.5	842.44	814406.4	909.7	827788.2	1266.33
2	180.76	181.19	63.55999708	49.4599998	40.200001	gi|241690317	spectrin beta chain, putative [Ixodes scapularis]	0	auto - low confidence	0.041436117	9.117999673	LQIK	iTRAQ4plex@N-term; iTRAQ4plex(K)@4	cleaved I-L@N-term	0.00165226	788.5380859	395.2763	788.536377	395.2754517	2	6	4.1.1.2263.1	0	-1	-1			1.001533	0.4129449	1.139609	0.3904431	1.151749	0.3930198									114357.3	329.5	116537.7	344.73	145877.8	384.37	153955.8	411.51
2	180.76	181.19	63.55999708	49.4599998	40.200001	gi|241690317	spectrin beta chain, putative [Ixodes scapularis]	0	auto - low confidence	0.036212172	8.030000329	AVLER	iTRAQ4plex@N-term	cleaved P-A@N-term	0.000172457	730.4460449	366.2303	730.4459229	366.2302246	2	6	11.1.1.1768.1	0	-1	-1			0.8238603	0.3449903	1.35315	0.2948436	1.359725	0.303265									184673.4	417.98	154808.5	403.07	279717.5	528.55	293514.3	592.45
2	180.76	181.19	63.55999708	49.4599998	40.200001	gi|241690317	spectrin beta chain, putative [Ixodes scapularis]	0	auto - low confidence	0.031984288	7.101999968	EMVQK	iTRAQ4plex@N-term; iTRAQ4plex(K)@5		5.20E-05	921.5198975	461.7672	921.5197144	461.7671509	2	6	11.1.1.1990.1	0	-1	-1			0.9342739	0.1589363	2.537136	0.1253537	2.384115	0.1339646									824562.8	884.75	783853.5	919.07	2341730	1517.69	2297868	1843.08
2	180.76	181.19	63.55999708	49.4599998	40.200001	gi|241690317	spectrin beta chain, putative [Ixodes scapularis]	0	auto - low confidence	0.029653125	6.622000039	EQLIK	iTRAQ4plex@N-term; iTRAQ4plex(K)@5	cleaved V-E@N-term	0.00021718	917.5792847	459.7969	917.5789795	459.7967529	2	6	11.1.1.2190.1	0	-1	-1			0.9078174	0.3943636	1.28981	0.3511892	1.171129	0.3905663									132988.2	354.98	122842.5	356.61	192003.2	438.19	182050.5	519.06
2	180.76	181.19	63.55999708	49.4599998	40.200001	gi|241690317	spectrin beta chain, putative [Ixodes scapularis]	0	auto - low confidence	0.029653125	6.587000191	IDLR	iTRAQ4plex@N-term	cleaved P-I@N-term	0.00053215	659.4093018	330.7119	659.4088135	330.7116699	2	6	14.1.1.2303.1	0	-1	-1			0.9975741	0.2493006	0.8046907	0.259031	0.8533438	0.2720433									312643.7	544.79	317345.1	565.79	281610	539.73	311851.4	651.49
2	180.76	181.19	63.55999708	49.4599998	40.200001	gi|241690317	spectrin beta chain, putative [Ixodes scapularis]	0	auto - low confidence	0.028724153	6.400000304	EMRAR	iTRAQ4plex@N-term	missed R-A@3	-0.010875	805.4242554	403.7194	805.4350586	403.7247925	2	6	11.1.1.1655.1	0	-1	-1			0.9793482	0.1584036	0.8042628	0.1636866	0.8180562	0.1960131									783062.5	862.96	780316.1	887.88	704958.9	853.22	748778.8	1213.77
2	180.76	181.19	63.55999708	49.4599998	40.200001	gi|241690317	spectrin beta chain, putative [Ixodes scapularis]	0	auto - discordant peptide type	0.027334409	30.12000024	SEQVLEK	iTRAQ4plex@N-term; iTRAQ4plex(K)@7	cleaved N-S@N-term	-0.00112657	1119.636841	560.8257	1119.637939	560.8262329	2	9	10.1.1.2630.1	0	-1	-1			0.9134677	0.6532156	2.815552	0.5031668	2.722481	0.5146895									49734.23	217.09	46225.92	224.64	156743	392.31	158268.4	431.62
2	180.76	181.19	63.55999708	49.4599998	40.200001	gi|241690317	spectrin beta chain, putative [Ixodes scapularis]	0	auto - discordant peptide type	0.025949096	30.68000078	ELQALR	iTRAQ4plex@N-term; Deamidated(Q)@3		0.000527183	873.5046997	437.7596	873.5041504	437.7593689	2	9	10.1.1.2504.1	0	-1	-1			0.9203475	0.5049898	1.167533	0.4627037	1.153027	0.4654126									80293.31	275.96	75191.41	278.2	104934.4	325.08	108216.4	339.61
2	180.76	181.19	63.55999708	49.4599998	40.200001	gi|241690317	spectrin beta chain, putative [Ixodes scapularis]	0	auto - discordant peptide type	0.020907098	59.53000188	KLDALDK	iTRAQ4plex@N-term; iTRAQ4plex(K)@1; iTRAQ4plex(K)@7	cleaved A-K@N-term; missed K-L@1	-0.000644241	1233.765015	617.8898	1233.765747	617.8901978	2	10	11.1.1.1934.1	0	-1	-1			0.9708236	0.2786509	1.17294	0.2592329	1.182367	0.2711514									255704.2	492.56	252589.4	508.58	335724.6	582.42	353398.1	674.4
2	180.76	181.19	63.55999708	49.4599998	40.200001	gi|241690317	spectrin beta chain, putative [Ixodes scapularis]	0	auto - discordant peptide type	0.01999663	43.83000135	GRDEISAQNL	iTRAQ4plex@N-term	cleaved L-R@C-term; missed R-D@2	0.00207306	1245.64563	623.8301	1245.643555	623.8290405	2	10	9.1.1.3229.1	0	-1	-1			0.9700815	0.6562614	0.7748579	0.6837684	0.8134713	0.6603713									45800.92	208.51	45208.43	213.69	39725.16	202.67	43550.23	208.33
2	180.76	181.19	63.55999708	49.4599998	40.200001	gi|241690317	spectrin beta chain, putative [Ixodes scapularis]	0	auto - low confidence	0.018634491	4.219999909	DLFR	iTRAQ4plex@N-term	cleaved G-D@N-term	0.000494734	693.3936768	347.7041	693.3931885	347.7038574	2	6	13.1.1.2428.1	0	-1	-1			0.9285701	0.3848409	2.711165	0.299804	2.652224	0.3243299									141547.6	366.3	133737.8	380.94	429564	650.25	438820.3	857.91
2	180.76	181.19	63.55999708	49.4599998	40.200001	gi|241690317	spectrin beta chain, putative [Ixodes scapularis]	0	auto - discordant peptide type	0.018634491	90.54999948	VQAAIGEAEGSAGPS	iTRAQ4plex@N-term	cleaved S-R@C-term	-0.000458261	1486.738037	744.3763	1486.738525	744.3765259	2	12	11.1.1.3776.1	0	-1	-1			0.8423648	0.8031315	1.631034	0.6644014	1.745519	0.6495634									33837.5	179.11	29002.5	175.18	61777.56	248.07	69039.36	259.93
2	180.76	181.19	63.55999708	49.4599998	40.200001	gi|241690317	spectrin beta chain, putative [Ixodes scapularis]	0	auto - discordant peptide type	0.018181393	23.5799998	TYLQK	iTRAQ4plex@N-term; Deamidated(Q)@4; iTRAQ4plex(K)@5	cleaved A-T@N-term	0.000186722	940.5474854	471.281	940.5473022	471.2809448	2	8	12.1.1.2168.1	0	-1	-1			1.019992	0.1873911	0.6177199	0.213084	0.6072715	0.2720171									545002.3	719.46	565629.4	752.28	376842	630.33	386861.2	920.1
2	180.76	181.19	63.55999708	49.4599998	40.200001	gi|241690317	spectrin beta chain, putative [Ixodes scapularis]	0	auto - discordant peptide type	0.017728766	25.81999898	DQALR	iTRAQ4plex@N-term; Deamidated(Q)@2	cleaved G-D@N-term	-0.000263456	746.4042969	374.2094	746.40448	374.2095032	2	8	5.1.1.1002.1	0	-1	-1			0.9901615	1.385374	1.228866	1.281473	1.216606	1.269443									10241.08	98.59	10317.84	102.79	14087.04	119.15	14563.63	120.51
2	180.76	181.19	63.55999708	49.4599998	40.200001	gi|241690317	spectrin beta chain, putative [Ixodes scapularis]	0	auto - discordant peptide type	0.015022875	20.18000036	EGDQALR	iTRAQ4plex@N-term; Deamidated(Q)@4	cleaved S-E@N-term	-0.000789014	932.4676514	467.2411	932.4685059	467.2415161	2	7	1.1.1.1780.1	0	-1	-1			1.004516	2.941103	2.381037	2.396243	2.300462	2.388963									2298.06	46.71	2348.85	49.93	6124.87	77.73	6179.46	77.57
2	180.76	181.19	63.55999708	49.4599998	40.200001	gi|241690317	spectrin beta chain, putative [Ixodes scapularis]	0	auto - discordant peptide type	0.014573526	19.76000071	GNLEVLLF	iTRAQ4plex@N-term	cleaved F-A@C-term	0.00206157	1047.610718	524.8126	1047.608643	524.8115845	2	8	4.1.1.7292.1	0	-1	-1			0.8411342	2.346816	0.7719871	2.341618	0.79518	2.259531									3889.18	60.67	3328.59	58.36	3360.76	58.69	3614.91	59.09
2	180.76	181.19	63.55999708	49.4599998	40.200001	gi|241690317	spectrin beta chain, putative [Ixodes scapularis]	0	auto - discordant peptide type	0.011441044	44.31000054	ANNQKPYFP	iTRAQ4plex@N-term; iTRAQ4plex(K)@5	cleaved P-R@C-term	0.00078725	1365.729248	683.8719	1365.728516	683.871521	2	9	14.1.1.3512.1	0	-1	-1			0.9742277	0.2746361	0.797442	0.2838075	0.7700015	0.299174									261130	498.13	258853.6	511.43	233090.9	489.81	235029.5	541.67
2	180.76	181.19	63.55999708	49.4599998	40.200001	gi|241690317	spectrin beta chain, putative [Ixodes scapularis]	0	auto - discordant peptide type	0.010995384	20.79000026	LEEAGDL	iTRAQ4plex@N-term	cleaved L-H@C-term	0.0107364	889.4622803	445.7384	889.4514771	445.7330017	2	9	6.1.1.1625.1	0	-1	-1			0.9328807	0.3840137	1.301722	0.3443598	1.287709	0.3657497									138175	362.22	131157.3	368.05	201333.9	449.58	207979.8	530.46
2	180.76	181.19	63.55999708	49.4599998	40.200001	gi|241690317	spectrin beta chain, putative [Ixodes scapularis]	0	auto - low confidence	0.010550182	2.462000027	AQWK	iTRAQ4plex@N-term; iTRAQ4plex(K)@4	cleaved A-A@N-term	1.75E-05	819.4846802	410.7496	819.4846802	410.7496033	2	6	14.1.1.1797.1	0	-1	-1			0.9741777	0.2968805	1.057642	0.2836153	1.025461	0.283121									224355.9	461.39	222388.7	476.17	265610.8	518.76	268924.7	523.3
2	180.76	181.19	63.55999708	49.4599998	40.200001	gi|241690317	spectrin beta chain, putative [Ixodes scapularis]	0	auto - low confidence	0.008773924	8.188000321	LFGLNR	iTRAQ4plex@N-term; Deamidated(N)@5		-0.000249445	863.4984741	432.7565	863.4986572	432.7566223	2	7	4.1.1.3321.1	0	-1	-1			0.9753094	0.4393296	0.8687958	0.4429695	0.8571165	0.4332273									102040.5	311.16	101263.3	320.26	99233.8	318.84	102231.9	314.6
2	180.76	181.19	63.55999708	49.4599998	40.200001	gi|241690317	spectrin beta chain, putative [Ixodes scapularis]	0	auto - discordant peptide type	0.007888512	15.82999974	DLLQK	iTRAQ4plex@N-term; Deamidated(Q)@4; iTRAQ4plex(K)@5	cleaved E-D@N-term	0.000706133	904.5480957	453.2813	904.5473022	453.2809448	2	8	10.1.1.2480.1	0	-1	-1			0.9060295	0.6029098	3.062832	0.4573545	2.899266	0.4696031									58957.09	236.35	54351.98	244.76	202129	444.98	199801.2	488.67
2	180.76	181.19	63.55999708	49.4599998	40.200001	gi|241690317	spectrin beta chain, putative [Ixodes scapularis]	0	auto - discordant peptide type	0.007446483	90.29999971	DLAAIQAK	iTRAQ4plex@N-term; iTRAQ4plex(K)@8		0.946664989	1117.621216	559.8179	1116.674683	559.3446045	2	12	13.1.1.3041.1	0	-1	-1			0.960865	0.5354511	0.6533046	0.586201	0.5965852	0.6091846									68989.27	255.81	67449.84	260.55	50450.64	229.06	48109.19	232.53
2	180.76	181.19	63.55999708	49.4599998	40.200001	gi|241690317	spectrin beta chain, putative [Ixodes scapularis]	0	auto - low confidence	0.005243056	12.09999993	AALERL	iTRAQ4plex@N-term	cleaved F-A@N-term; cleaved L-T@C-term; missed R-L@5	0.000231245	815.4989014	408.7567	815.4986572	408.7566223	2	8	12.1.1.2136.1	0	-1	-1			1.000712	0.203108	0.7145182	0.2189423	0.7341945	0.2103293									469644.7	667.98	478206.7	693.37	375622.9	625.23	403045.9	624.51
2	180.76	181.19	63.55999708	49.4599998	40.200001	gi|241690317	spectrin beta chain, putative [Ixodes scapularis]	0	auto - discordant peptide type	0.004364805	67.94999838	DVSGVELLMNNHQSLK	iTRAQ4plex@N-term; iTRAQ4plex(H)@12; iTRAQ4plex(K)@16		0.0010512	2215.200439	554.8074	2215.199707	554.8071899	4	11	3.1.1.4613.1	0	-1	-1			0.9382439	0.26398	0.7753975	0.272475	0.8880472	0.2670099									290627	529.28	277452.5	530.21	252249.2	511.24	301679.6	589.07
2	180.76	181.19	63.55999708	49.4599998	40.200001	gi|241690317	spectrin beta chain, putative [Ixodes scapularis]	0	auto - discordant peptide type	0.003488328	27.20000148	DEANVQSLLK	iTRAQ4plex@N-term; Deamidated(N)@4; Deamidated(Q)@6; iTRAQ4plex(K)@10		-0.000120461	1405.754272	703.8844	1405.754395	703.8844604	2	10	9.1.1.4605.1	0	-1	-1			0.9429592	0.6660967	1.441878	0.585567	1.400264	0.583349									45782.79	208.64	43927.06	213.4	73892.46	271.71	74935.27	272.89
2	180.76	181.19	63.55999708	49.4599998	40.200001	gi|241690317	spectrin beta chain, putative [Ixodes scapularis]	0	auto - low confidence	0.002176919	8.630000055	DELGR	iTRAQ4plex@N-term	cleaved S-D@N-term	0.000695894	732.3894653	367.202	732.3887939	367.2016907	2	7	4.1.1.243.1	0	-1	-1			0.9333262	1.168512	1.097196	1.091929	1.083437	1.076658									14849.53	118.65	14102.08	120.24	18237.55	135.73	18805.74	135.71
2	180.76	181.19	63.55999708	49.4599998	40.200001	gi|241690317	spectrin beta chain, putative [Ixodes scapularis]	0	auto - low confidence	0.002176919	9.465000033	LSSCVALGKELLAR	iTRAQ4plex@N-term; Methylthio(C)@4; iTRAQ4plex(K)@9	cleaved N-L@N-term; missed K-E@9	0.00459391	1793.019287	897.5169	1793.014648	897.5145874	2	8	13.1.1.8960.1	0	-1	-1			1.961623	0.964645	1.828371	0.9664183	1.780949	0.9620928									15721.79	123.48	31380.12	175.75	32176.27	181.19	32728.61	181.86
2	180.76	181.19	63.55999708	49.4599998	40.200001	gi|241690317	spectrin beta chain, putative [Ixodes scapularis]	0	auto - discordant peptide type	0.000869459	53.81000042	AVVGHAQGFLGEEPQATGARSVDPRLVAER	iTRAQ4plex@N-term; Phospho(S)@21	missed R-S@20; missed R-L@25	0.0245336	3340.70459	836.1834	3340.679932	836.1772461	4	11	14.1.1.4629.1	0	-1	-1			0.9192094	0.473618	0.8121145	0.4795427	0.9485605	0.535834									90921.04	294.32	85038.55	294	82651.56	292.42	100810	430.46
2	180.76	181.19	63.55999708	49.4599998	40.200001	gi|241690317	spectrin beta chain, putative [Ixodes scapularis]	0	auto - low confidence	0.000434512	7.512000203	AIDEVEQL	iTRAQ4plex@N-term; Deamidated(Q)@7	cleaved H-A@N-term; cleaved L-I@C-term	-0.000120278	1060.540894	531.2777	1060.541016	531.277771	2	8	12.1.1.3353.1	0	-1	-1			0.9486787	0.6363747	0.9270195	0.6251614	0.9518472	0.6292193									49447.29	216.55	47730.79	220.38	51309.85	228.91	55015.33	248.56
2	180.76	181.19	63.55999708	49.4599998	40.200001	gi|241690317	spectrin beta chain, putative [Ixodes scapularis]	0	auto - shared MS/MS	0	30.88999987	AALER	iTRAQ4plex@N-term	cleaved F-A@N-term	0.00160858	702.4162598	352.2154	702.4146118	352.2145996	2	8	9.1.1.1088.1	0	-1	-1			0.9801576	1.721934	0.8444659	1.754551	0.8962643	1.706729									6621.36	79.27	6603.59	81.73	6258.91	80.28	6936.77	84.38
2	180.76	181.19	63.55999708	49.4599998	40.200001	gi|241690317	spectrin beta chain, putative [Ixodes scapularis]	0	auto - shared MS/MS	0	30.88999987	AALER	iTRAQ4plex@N-term	cleaved F-A@N-term	0.00221893	702.4168701	352.2157	702.4146118	352.2145996	2	8	9.1.1.1211.1	0	-1	-1			0.9651134	1.683227	0.9104052	1.67089	0.9623021	1.607524									6997.81	81.48	6871.91	83.53	7131.26	85.46	7871.32	87.24
2	180.76	181.19	63.55999708	49.4599998	40.200001	gi|241690317	spectrin beta chain, putative [Ixodes scapularis]	0	auto - shared MS/MS	0	30.80999851	AALER	iTRAQ4plex@N-term	cleaved F-A@N-term	0.00221893	702.4168701	352.2157	702.4146118	352.2145996	2	8	9.1.1.1153.1	0	-1	-1			1.047887	1.718532	0.947751	1.726511	0.9253507	1.697203									6422.32	78.12	6847.68	83.13	6813.27	83.48	6946.6	82.22
2	180.76	181.19	63.55999708	49.4599998	40.200001	gi|241690317	spectrin beta chain, putative [Ixodes scapularis]	0	auto - low confidence	0	0	AALER	iTRAQ4plex@N-term	cleaved F-A@N-term	0.00160858	702.4162598	352.2154	702.4146118	352.2145996	2	7	9.1.1.789.1	0	-1	-1			0.9884117	0.9740682	1.179164	0.9094571	1.148901	0.9030326									20718.26	140.24	20836.66	145.95	27346.2	166.1	27823.38	166.31
2	180.76	181.19	63.55999708	49.4599998	40.200001	gi|241690317	spectrin beta chain, putative [Ixodes scapularis]	0	auto - low confidence	0	0	AALER	iTRAQ4plex@N-term	cleaved F-A@N-term	0.00160858	702.4162598	352.2154	702.4146118	352.2145996	2	7	9.1.1.840.1	0	-1	-1			1.005809	1.168772	0.9943429	1.14584	0.9972976	1.120911									14206.3	116.14	14538.96	121.44	15811.99	126.95	16560.74	127
2	180.76	181.19	63.55999708	49.4599998	40.200001	gi|241690317	spectrin beta chain, putative [Ixodes scapularis]	0	auto - low confidence	0	0	AAWQR	iTRAQ4plex@N-term	cleaved V-A@N-term	0.025069	774.4508667	388.2327	774.4258423	388.2202148	2	5	14.1.1.2552.1	0	-1	-1			0.967271	0.3513158	1.411176	0.3126953	1.387373	0.3254375									161891.6	391.92	159334.4	405.65	255726.1	506.13	262537.7	571
2	180.76	181.19	63.55999708	49.4599998	40.200001	gi|241690317	spectrin beta chain, putative [Ixodes scapularis]	1	auto	0	99.00000095	ACAQADALMSQQQGTGGDAATAAQWK	iTRAQ4plex@N-term; Methylthio(C)@2; iTRAQ4plex(K)@26		0.00494386	2912.35083	729.095	2912.345947	729.09375	4	15	2.1.1.5674.1	0	-1	-1			0.82842	0.6764356	1.127502	0.6045708	1.0601	0.6025792									47678.16	212.66	40188.99	204.38	60173.65	245.58	59079.97	239.37
2	180.76	181.19	63.55999708	49.4599998	40.200001	gi|241690317	spectrin beta chain, putative [Ixodes scapularis]	1	auto	0	95.57999969	AEVDAR	iTRAQ4plex@N-term		-0.000527098	803.4254761	402.72	803.4259033	402.7202454	2	10	6.1.1.362.1	0	-1	-1			0.9662578	1.006547	1.071554	0.9563822	1.086504	0.9370337									19612.8	136.4	19282.78	140.31	23524.64	154.44	24908.34	156.42
2	180.76	181.19	63.55999708	49.4599998	40.200001	gi|241690317	spectrin beta chain, putative [Ixodes scapularis]	1	auto	0	95.57999969	AEVDAR	iTRAQ4plex@N-term		-0.000527098	803.4254761	402.72	803.4259033	402.7202454	2	10	6.1.1.424.1	0	-1	-1			0.9750389	1.288022	1.074144	1.226392	1.091234	1.20558									11918.35	106.35	11824.29	109.83	14330.06	120.56	15202.26	123.24
2	180.76	181.19	63.55999708	49.4599998	40.200001	gi|241690317	spectrin beta chain, putative [Ixodes scapularis]	1	auto	0	50.01000166	AEVDAR	iTRAQ4plex@N-term		-0.000527098	803.4254761	402.72	803.4259033	402.7202454	2	9	6.1.1.302.1	0	-1	-1			0.9137181	1.595671	1.100131	1.481457	1.161683	1.439166									8062.02	87.4	7495.37	87.76	9927.91	100.24	10947.26	103.62
2	180.76	181.19	63.55999708	49.4599998	40.200001	gi|241690317	spectrin beta chain, putative [Ixodes scapularis]	0	auto - low confidence	0	0	AEVDAR	iTRAQ4plex@N-term		8.33E-05	803.4260864	402.7203	803.4259033	402.7202454	2	7	6.1.1.768.1	0	-1	-1			0.9758273	1.454528	0.9352857	1.437119	0.9454789	1.404566									9317.65	94.03	9251.59	96.91	9754.84	99.81	10297.51	100.6
2	180.76	181.19	63.55999708	49.4599998	40.200001	gi|241690317	spectrin beta chain, putative [Ixodes scapularis]	0	auto - low confidence	0	0	AEVDAR	iTRAQ4plex@N-term		8.33E-05	803.4260864	402.7203	803.4259033	402.7202454	2	7	6.1.1.818.1	0	-1	-1			0.9619691	0.7402162	0.9329493	0.7287705	0.9411034	0.7305146									36263.9	185.47	35495.44	189.94	37870.58	196.61	39892	208.08
2	180.76	181.19	63.55999708	49.4599998	40.200001	gi|241690317	spectrin beta chain, putative [Ixodes scapularis]	0	auto - low confidence	0	0	AEVDAR	iTRAQ4plex@N-term		-0.000527098	803.4254761	402.72	803.4259033	402.7202454	2	6	6.1.1.873.1	0	-1	-1			0.9439797	1.450428	0.9923316	1.396075	0.9844933	1.377048									9557.18	95.2	9179.72	96.78	10615.88	103.84	10998.07	104.57
2	180.76	181.19	63.55999708	49.4599998	40.200001	gi|241690317	spectrin beta chain, putative [Ixodes scapularis]	0	auto - low confidence	0	0	AEVDAR	iTRAQ4plex@N-term		-0.0017478	803.4242554	402.7194	803.4259033	402.7202454	2	5	6.1.1.926.1	0	-1	-1			0.9224501	1.378233	0.8993348	1.352614	0.8525352	1.342727									10705.92	100.73	10048.56	101.2	10777.42	104.73	10668.67	102.2
2	180.76	181.19	63.55999708	49.4599998	40.200001	gi|241690317	spectrin beta chain, putative [Ixodes scapularis]	0	auto - low confidence	0	0	AEVDAR	iTRAQ4plex@N-term		-9.99E-05	803.4259033	402.7202	803.4259033	402.7202454	2	6	6.1.1.1489.1	0	-1	-1			1.025269	0.6231076	1.019941	0.6102187	1.029509	0.6117386									49494.59	216.86	51633.62	228.76	56506.98	240	59560.98	254.27
2	180.76	181.19	63.55999708	49.4599998	40.200001	gi|241690317	spectrin beta chain, putative [Ixodes scapularis]	0	auto - low confidence	0	0	AEVDAR	iTRAQ4plex@N-term		0.000607722	803.4266968	402.7206	803.4259033	402.7202454	2	5	7.1.1.1249.1	0	-1	-1			0.9764883	1.960216	1.089637	1.859932	1.078199	1.838856									5142.35	69.85	5109.35	72.21	6272.1	79.69	6480.89	80.33
2	180.76	181.19	63.55999708	49.4599998	40.200001	gi|241690317	spectrin beta chain, putative [Ixodes scapularis]	0	auto - low confidence	0	0	AGESLVAEGQPGSER	iTRAQ4plex@N-term		0.041472599	1629.849487	815.932	1629.807983	815.9112549	2	6	14.1.1.4326.1	0	-1	-1			0.8545531	0.9950522	1.178345	0.8888589	1.178628	0.8777373									21614.33	143.02	18793.94	139.67	28509.12	169.2	29777.8	171.73
2	180.76	181.19	63.55999708	49.4599998	40.200001	gi|241690317	spectrin beta chain, putative [Ixodes scapularis]	0	auto - low confidence	0	8.265999705	AIQER	iTRAQ4plex@N-term; Deamidated(Q)@3	cleaved D-A@N-term	-0.0010954	760.4190674	381.2168	760.420105	381.2173157	2	8	7.1.1.922.1	0	-1	-1			0.9827387	0.7518976	0.7926326	0.7811176	0.8388244	0.7494879									34652.42	181.38	34650.43	187.04	30745.03	178.26	33976.5	182.26
2	180.76	181.19	63.55999708	49.4599998	40.200001	gi|241690317	spectrin beta chain, putative [Ixodes scapularis]	0	auto - low confidence	0	0	ALAEEREMVQK	iTRAQ4plex@N-term; iTRAQ4plex(K)@11	missed R-E@6	-0.065731898	1590.798706	796.4066	1590.864258	796.4394531	2	4	6.1.1.2085.1	0	-1	-1			0.9545304	0.232664	0.5961898	0.2626089	0.621255	0.2929795									366404.5	589.54	355866.8	598.07	244520.2	507.49	266075.4	651.47
2	180.76	181.19	63.55999708	49.4599998	40.200001	gi|241690317	spectrin beta chain, putative [Ixodes scapularis]	1	auto	0	62.84000278	ALTFLK	iTRAQ4plex@N-term; iTRAQ4plex(K)@6		0.00208051	979.6330566	490.8238	979.6309814	490.8227844	2	9	10.1.1.4301.1	0	-1	-1			1.007138	0.5109105	0.7890122	0.5350209	0.786169	0.5331531									74040.23	265.17	75874.15	276.46	65391.43	259.91	68038.95	268.72
2	180.76	181.19	63.55999708	49.4599998	40.200001	gi|241690317	spectrin beta chain, putative [Ixodes scapularis]	0	auto - low confidence	0	0	ALTFLK	iTRAQ4plex@N-term; iTRAQ4plex(K)@6		-0.021550899	979.6094971	490.812	979.6309814	490.8227844	2	6	12.1.1.5867.1	0	-1	-1			1.025265	0.505832	1.158545	0.4795006	1.149106	0.4862751									75311.7	267.62	78566.16	282.83	97666.35	314.43	101157.2	335.79
2	180.76	181.19	63.55999708	49.4599998	40.200001	gi|241690317	spectrin beta chain, putative [Ixodes scapularis]	0	auto - low confidence	0	0	ALVAEKPEMAQLVEPK	iTRAQ4plex@N-term; iTRAQ4plex(K)@6; iTRAQ4plex(K)@16		-0.069313899	2184.186035	729.0693	2184.255371	729.0924072	3	5	2.1.1.5221.1	0	-1	-1			0.9832335	0.2511777	0.5695477	0.2900634	0.5678238	0.2852126									311829	548.83	311968.1	559.05	198799.8	458.36	206968.4	464.5
2	180.76	181.19	63.55999708	49.4599998	40.200001	gi|241690317	spectrin beta chain, putative [Ixodes scapularis]	0	auto - low confidence	0	0	ALVAEKPEMAQLVEPK	iTRAQ4plex@N-term; iTRAQ4plex(K)@6; iTRAQ4plex(K)@16		0.00814818	2184.263428	547.0731	2184.255371	547.071106	4	5	14.1.1.5282.1	0	-1	-1			0.8811452	0.6171587	1.477967	0.5280682	1.278653	0.5471038									55569.77	229.77	49822.22	228.27	91933.3	301.97	83054.9	297.56
2	180.76	181.19	63.55999708	49.4599998	40.200001	gi|241690317	spectrin beta chain, putative [Ixodes scapularis]	1	auto	0	99.00000095	AMEDELAAHEQQLMEVVR	iTRAQ4plex@N-term		-0.00153704	2242.082764	748.3682	2242.084473	748.3687134	3	20	13.1.1.7045.1	0	-1	-1			1.014968	0.6843734	0.8957947	0.6922855	0.9035529	0.6847297									41212.6	198.08	42561.74	207.36	41324.53	205.9	43526.89	212.28
2	180.76	181.19	63.55999708	49.4599998	40.200001	gi|241690317	spectrin beta chain, putative [Ixodes scapularis]	0	auto - low confidence	0	0	AQTLPAER	iTRAQ4plex@N-term; Deamidated(Q)@2		-0.00329635	1029.554443	515.7845	1029.557617	515.7861328	2	6	11.1.1.3108.1	0	-1	-1			0.9333125	0.4772815	1.416143	0.4199578	1.414555	0.4188639									89564.44	291.44	85054.97	296.98	141975	376.92	148091.3	390.59
2	180.76	181.19	63.55999708	49.4599998	40.200001	gi|241690317	spectrin beta chain, putative [Ixodes scapularis]	0	auto - low confidence	0	11.16999984	ARLR	iTRAQ4plex@N-term	cleaved L-A@N-term; missed R-L@2	-0.0101827	658.4259033	330.2202	658.4360352	330.2252808	2	6	11.1.1.152.1	0	-1	-1			0.9993727	0.5102915	0.4003944	0.6781943	0.4327146	0.6212487									74045.1	265.2	75294.08	273.68	33185.91	191.12	37451.73	190.11
2	180.76	181.19	63.55999708	49.4599998	40.200001	gi|241690317	spectrin beta chain, putative [Ixodes scapularis]	0	auto - low confidence	0	0	AVLER	iTRAQ4plex@N-term	cleaved P-A@N-term	5.54E-05	730.4460449	366.2303	730.4459229	366.2302246	2	6	10.1.1.1374.1	0	-1	-1			0.9047122	0.7292807	4.135736	0.5304972	4.029132	0.5395694									41161.9	197.48	37891.59	208.12	190553.8	431.4	193856.8	478.64
2	180.76	181.19	63.55999708	49.4599998	40.200001	gi|241690317	spectrin beta chain, putative [Ixodes scapularis]	0	auto - low confidence	0	0	AVLER	iTRAQ4plex@N-term	cleaved P-A@N-term	-4.16E-05	730.4458618	366.2302	730.4459229	366.2302246	2	5	12.1.1.2080.1	0	-1	-1			0.9278852	0.2506632	0.6148285	0.277195	0.5969728	0.2699272									321052	552.12	303114.5	552.78	220952.4	480.35	224028.9	466.1
2	180.76	181.19	63.55999708	49.4599998	40.200001	gi|241690317	spectrin beta chain, putative [Ixodes scapularis]	1	auto	0	99.00000095	DAEDTEVMR	iTRAQ4plex@N-term		-0.00191422	1208.544434	605.2795	1208.546509	605.2805176	2	15	4.1.1.1781.1	0	-1	-1			0.9354939	0.9015446	0.7894861	0.9232315	0.7795262	0.9071969									24769.94	153.25	23577.78	154.61	21889.65	150	22569.9	149.75
2	180.76	181.19	63.55999708	49.4599998	40.200001	gi|241690317	spectrin beta chain, putative [Ixodes scapularis]	0	auto - low confidence	0	0	DAEDTEVMR	iTRAQ4plex@N-term; Dehydrated(T)@5; Oxidation(M)@8		-0.00872047	1206.522217	604.2684	1206.530884	604.2727051	2	10	1.1.1.1567.1	0	-1	-1			1.048807	3.039601	1.349981	2.796953	1.308828	2.772022									2065.14	44.3	2203.85	47.46	3120.66	56.01	3159.41	55.47
2	180.76	181.19	63.55999708	49.4599998	40.200001	gi|241690317	spectrin beta chain, putative [Ixodes scapularis]	1	auto	0	98.35000038	DAKLEEAGDLHR	iTRAQ4plex@N-term; iTRAQ4plex(K)@3	missed K-L@3	0.000883688	1640.873291	411.2256	1640.872559	411.2254333	4	11	9.1.1.2911.1	0	-1	-1			1.011046	1.032732	0.613214	1.173408	0.6027989	1.135426									18027.19	130.84	18545.38	136.25	12373.98	114.09	12702.07	110.91
2	180.76	181.19	63.55999708	49.4599998	40.200001	gi|241690317	spectrin beta chain, putative [Ixodes scapularis]	0	auto - shared MS/MS	0	67.19999909	DALDAR	iTRAQ4plex@N-term		-0.000527098	803.4254761	402.72	803.4259033	402.7202454	2	10	6.1.1.873.1	0	-1	-1			0.9439797	1.450428	0.9923316	1.396075	0.9844933	1.377048									9557.18	95.2	9179.72	96.78	10615.88	103.84	10998.07	104.57
2	180.76	181.19	63.55999708	49.4599998	40.200001	gi|241690317	spectrin beta chain, putative [Ixodes scapularis]	0	auto - shared MS/MS	0	44.5600003	DALDAR	iTRAQ4plex@N-term		8.33E-05	803.4260864	402.7203	803.4259033	402.7202454	2	9	6.1.1.818.1	0	-1	-1			0.9619691	0.7402162	0.9329493	0.7287705	0.9411034	0.7305146									36263.9	185.47	35495.44	189.94	37870.58	196.61	39892	208.08
2	180.76	181.19	63.55999708	49.4599998	40.200001	gi|241690317	spectrin beta chain, putative [Ixodes scapularis]	0	auto - shared MS/MS	0	44.04000044	DALDAR	iTRAQ4plex@N-term		8.33E-05	803.4260864	402.7203	803.4259033	402.7202454	2	9	6.1.1.768.1	0	-1	-1			0.9758273	1.454528	0.9352857	1.437119	0.9454789	1.404566									9317.65	94.03	9251.59	96.91	9754.84	99.81	10297.51	100.6
2	180.76	181.19	63.55999708	49.4599998	40.200001	gi|241690317	spectrin beta chain, putative [Ixodes scapularis]	0	auto - low confidence	0	0	DALDAR	iTRAQ4plex@N-term		0.00037639	803.4262695	402.7204	803.4259033	402.7202454	2	5	5.1.1.1386.1	0	-1	-1			1.008324	1.184671	0.7130406	1.280755	0.7316299	1.234607									13743.37	114.24	14100.36	119.02	10969.25	106.88	11753.27	107.29
2	180.76	181.19	63.55999708	49.4599998	40.200001	gi|241690317	spectrin beta chain, putative [Ixodes scapularis]	0	auto - low confidence	0	0	DALDAR	iTRAQ4plex@N-term		-0.000527098	803.4254761	402.72	803.4259033	402.7202454	2	5	6.1.1.302.1	0	-1	-1			0.9137181	1.595671	1.100131	1.481457	1.161683	1.439166									8062.02	87.4	7495.37	87.76	9927.91	100.24	10947.26	103.62
2	180.76	181.19	63.55999708	49.4599998	40.200001	gi|241690317	spectrin beta chain, putative [Ixodes scapularis]	0	auto - low confidence	0	0	DALDAR	iTRAQ4plex@N-term		-0.000527098	803.4254761	402.72	803.4259033	402.7202454	2	6	6.1.1.362.1	0	-1	-1			0.9662578	1.006547	1.071554	0.9563822	1.086504	0.9370337									19612.8	136.4	19282.78	140.31	23524.64	154.44	24908.34	156.42
2	180.76	181.19	63.55999708	49.4599998	40.200001	gi|241690317	spectrin beta chain, putative [Ixodes scapularis]	0	auto - low confidence	0	0	DALDAR	iTRAQ4plex@N-term		-0.000527098	803.4254761	402.72	803.4259033	402.7202454	2	7	6.1.1.424.1	0	-1	-1			0.9750389	1.288022	1.074144	1.226392	1.091234	1.20558									11918.35	106.35	11824.29	109.83	14330.06	120.56	15202.26	123.24
2	180.76	181.19	63.55999708	49.4599998	40.200001	gi|241690317	spectrin beta chain, putative [Ixodes scapularis]	0	auto - low confidence	0	0	DALDAR	iTRAQ4plex@N-term		-0.000527098	803.4254761	402.72	803.4259033	402.7202454	2	6	6.1.1.484.1	0	-1	-1			0.9759251	1.47786	1.018764	1.426887	1.023942	1.398679									9039.59	92.62	8976.4	95.6	10308.41	102.37	10819.27	103.01
2	180.76	181.19	63.55999708	49.4599998	40.200001	gi|241690317	spectrin beta chain, putative [Ixodes scapularis]	0	auto - low confidence	0	0	DALDAR	iTRAQ4plex@N-term		-0.0017478	803.4242554	402.7194	803.4259033	402.7202454	2	7	6.1.1.926.1	0	-1	-1			0.9224501	1.378233	0.8993348	1.352614	0.8525352	1.342727									10705.92	100.73	10048.56	101.2	10777.42	104.73	10668.67	102.2
2	180.76	181.19	63.55999708	49.4599998	40.200001	gi|241690317	spectrin beta chain, putative [Ixodes scapularis]	0	auto - low confidence	0	0	DALDAR	iTRAQ4plex@N-term		0.000607722	803.4266968	402.7206	803.4259033	402.7202454	2	5	7.1.1.1249.1	0	-1	-1			0.9764883	1.960216	1.089637	1.859932	1.078199	1.838856									5142.35	69.85	5109.35	72.21	6272.1	79.69	6480.89	80.33
2	180.76	181.19	63.55999708	49.4599998	40.200001	gi|241690317	spectrin beta chain, putative [Ixodes scapularis]	0	auto - low confidence	0	0	DEANVQSLLK	iTRAQ4plex@N-term; Deamidated(N)@4; Deamidated(Q)@6; iTRAQ4plex(K)@10		-0.000730812	1405.753662	703.8841	1405.754395	703.8844604	2	9	9.1.1.4552.1	0	-1	-1			0.9603478	1.4526	1.690868	1.242202	1.693131	1.226205									9556.78	95.21	9338.5	98.72	18088.01	134.21	18913.69	135.21
2	180.76	181.19	63.55999708	49.4599998	40.200001	gi|241690317	spectrin beta chain, putative [Ixodes scapularis]	0	auto - low confidence	0	8.495000005	DELGR	iTRAQ4plex@N-term	cleaved S-D@N-term	0.000512789	732.3892822	367.2019	732.3887939	367.2016907	2	7	4.1.1.185.1	0	-1	-1			0.9991745	1.147156	1.139851	1.08378	1.149753	1.069109									14837.34	118.68	15084.62	124.04	18931	138.44	19940.44	141.45
2	180.76	181.19	63.55999708	49.4599998	40.200001	gi|241690317	spectrin beta chain, putative [Ixodes scapularis]	0	auto - low confidence	0	8.359999955	DELGR	iTRAQ4plex@N-term	cleaved S-D@N-term	0.000268648	732.3890991	367.2018	732.3887939	367.2016907	2	7	4.1.1.299.1	0	-1	-1			0.9311399	1.295102	1.101581	1.20832	1.107199	1.187163									12105.53	107.12	11469.27	108.46	14926.9	122.82	15666.92	123.99
2	180.76	181.19	63.55999708	49.4599998	40.200001	gi|241690317	spectrin beta chain, putative [Ixodes scapularis]	0	auto - low confidence	0	0	DEPK	iTRAQ4plex@N-term; iTRAQ4plex(K)@4		-0.00232838	775.4296875	388.7221	775.4319458	388.7232666	2	4	8.1.1.896.1	0	-1	-1			0.7988687	2.938739	0.6284852	3.074129	0.5923244	3.048634									2550.73	49.1	2073.37	46.04	1794.44	43.01	1766.03	41.75
2	180.76	181.19	63.55999708	49.4599998	40.200001	gi|241690317	spectrin beta chain, putative [Ixodes scapularis]	0	auto - discordant peptide type	0	31.54999912	DGLAFNALIH	iTRAQ4plex@N-term	cleaved H-K@C-term	0.0009002	1213.658691	607.8366	1213.657715	607.8361206	2	10	3.1.1.6119.1	0	-1	-1			0.9668398	0.7332871	1.110454	0.6907092	1.131809	0.6881135									37005.7	187.57	36404.92	192.91	45997.96	215.83	48957.1	227.84
2	180.76	181.19	63.55999708	49.4599998	40.200001	gi|241690317	spectrin beta chain, putative [Ixodes scapularis]	1	auto	0	99.00000095	DGWAELTQMWENR	iTRAQ4plex@N-term		0.00075348	1778.817627	593.9465	1778.816772	593.946228	3	16	4.1.1.7104.1	0	-1	-1			1.185417	1.4192	0.8636795	1.514638	0.8700265	1.498038									8834.68	91.76	10656.12	103.06	8541.08	94.16	8984.57	96.99
2	180.76	181.19	63.55999708	49.4599998	40.200001	gi|241690317	spectrin beta chain, putative [Ixodes scapularis]	0	auto - low confidence	0	0	DLALER	iTRAQ4plex@N-term		0.000421712	859.4888916	430.7517	859.4885254	430.7515259	2	6	7.1.1.1873.1	0	-1	-1			0.9603587	0.6957978	0.6193644	0.7764584	0.6509983	0.7389007									40853.7	196.89	39921.04	200.35	28323.51	172.43	31087.46	174.12
2	180.76	181.19	63.55999708	49.4599998	40.200001	gi|241690317	spectrin beta chain, putative [Ixodes scapularis]	0	auto - low confidence	0	0	DLFR	iTRAQ4plex@N-term	cleaved G-D@N-term	0.000637418	693.3938599	347.7042	693.3931885	347.7038574	2	5	11.1.1.1753.1	0	-1	-1			0.9742364	0.1991859	0.2251476	0.3411096	0.2564844	0.3349503									490982.2	682.54	486706.4	694.3	123737.9	385.44	147197.6	448.57
2	180.76	181.19	63.55999708	49.4599998	40.200001	gi|241690317	spectrin beta chain, putative [Ixodes scapularis]	0	auto - low confidence	0	0	DLFR	iTRAQ4plex@N-term	cleaved G-D@N-term	0.00121233	693.3944702	347.7045	693.3931885	347.7038574	2	5	12.1.1.2170.1	0	-1	-1			0.9457427	0.2595668	0.6492105	0.2839307	0.6825866	0.3155572									296222.4	530.07	285054.5	535.98	215264.7	474.54	236346.8	614.3
2	180.76	181.19	63.55999708	49.4599998	40.200001	gi|241690317	spectrin beta chain, putative [Ixodes scapularis]	0	auto - low confidence	0	0	DLLQ	iTRAQ4plex@N-term	cleaved E-D@N-term; cleaved Q-K@C-term	0.0116465	631.3778687	316.6962	631.366272	316.6903992	2	4	9.1.1.1245.1	0	-1	-1			0.8666993	3.022573	1.758797	2.484609	1.830466	2.444377									2350.75	47.17	2073.06	46.86	4627.98	67.81	5029.7	70.21
2	180.76	181.19	63.55999708	49.4599998	40.200001	gi|241690317	spectrin beta chain, putative [Ixodes scapularis]	0	auto - low confidence	0	0	DLLQK	iTRAQ4plex@N-term; iTRAQ4plex(K)@5	cleaved E-D@N-term	0.00206622	903.5652466	452.7899	903.5632935	452.7889404	2	6	12.1.1.2554.1	0	-1	-1			0.9373853	0.2721107	1.198164	0.2492647	1.238102	0.2535585									273805.3	509.74	261154.1	518.28	367221.1	608.68	396252.7	682.12
2	180.76	181.19	63.55999708	49.4599998	40.200001	gi|241690317	spectrin beta chain, putative [Ixodes scapularis]	0	auto - low confidence	0	11.64999977	DLLR	iTRAQ4plex@N-term	cleaved S-D@N-term	0.000248644	659.4090576	330.7118	659.4088135	330.7116699	2	6	11.1.1.1845.1	0	-1	-1			0.9338822	0.340582	0.4888653	0.4094985	0.4827274	0.3940341									172720.8	404.65	164124.6	405.72	94515.55	317.44	97458.69	308.77
2	180.76	181.19	63.55999708	49.4599998	40.200001	gi|241690317	spectrin beta chain, putative [Ixodes scapularis]	0	auto - low confidence	0	0	DLLR	iTRAQ4plex@N-term	cleaved S-D@N-term	0.000269626	659.4090576	330.7118	659.4088135	330.7116699	2	5	9.1.1.1382.1	0	-1	-1			0.9504054	0.2803886	0.2881648	0.4224928	0.3043011	0.3989997									251655.8	489	243362	491.93	81174.06	304.53	89512.66	311.94
2	180.76	181.19	63.55999708	49.4599998	40.200001	gi|241690317	spectrin beta chain, putative [Ixodes scapularis]	0	auto - low confidence	0	0	DLLR	iTRAQ4plex@N-term	cleaved S-D@N-term	-0.0012567	659.4076538	330.7111	659.4088135	330.7116699	2	6	12.1.1.1989.1	0	-1	-1			0.9873702	0.3535073	0.4616696	0.4422387	0.4800758	0.4491217									155521.8	384.46	156245.7	394.83	80369.59	294.71	87272.01	327.24
2	180.76	181.19	63.55999708	49.4599998	40.200001	gi|241690317	spectrin beta chain, putative [Ixodes scapularis]	0	auto - low confidence	0	0	DLLR	iTRAQ4plex@N-term	cleaved S-D@N-term	0.000279932	659.4090576	330.7118	659.4088135	330.7116699	2	5	13.1.1.1797.1	0	-1	-1			1.000337	0.1320824	1.150656	0.124688	1.198046	0.1597432									1121985	1035.11	1142011	1079.45	1445113	1212.15	1571210	2049
2	180.76	181.19	63.55999708	49.4599998	40.200001	gi|241690317	spectrin beta chain, putative [Ixodes scapularis]	0	auto - low confidence	0	0	DLLVSEK	iTRAQ4plex@N-term; iTRAQ4plex(K)@7		0.000726889	1090.648438	546.3315	1090.647705	546.3311768	2	5	11.1.1.2610.1	0	-1	-1			0.9245032	0.5298307	2.638819	0.4138861	2.571327	0.4236661									74793.55	266.31	70357.36	276.05	220924.1	466.16	224799.6	516.13
2	180.76	181.19	63.55999708	49.4599998	40.200001	gi|241690317	spectrin beta chain, putative [Ixodes scapularis]	0	auto - low confidence	0	0	DNVLR	iTRAQ4plex@N-term		0.00175456	759.4378662	380.7262	759.4360962	380.7253113	2	5	8.1.1.934.1	0	-1	-1			1.021901	1.455597	1.548749	1.290634	1.521355	1.285375									9164.68	93.3	9529.35	99.14	15887.95	126.04	16297.53	127.89
2	180.76	181.19	63.55999708	49.4599998	40.200001	gi|241690317	spectrin beta chain, putative [Ixodes scapularis]	0	auto - discordant peptide type	0	25.81999898	DQALR	iTRAQ4plex@N-term; Deamidated(Q)@2	cleaved G-D@N-term	0.000163789	746.4046631	374.2096	746.40448	374.2095032	2	8	5.1.1.943.1	0	-1	-1			0.9918587	1.110593	1.16354	1.041519	1.151259	1.028285									15900.91	122.85	16047.55	128.03	20709.65	144.65	21397.79	145.2
2	180.76	181.19	63.55999708	49.4599998	40.200001	gi|241690317	spectrin beta chain, putative [Ixodes scapularis]	0	auto - low confidence	0	8.436000347	DQALR	iTRAQ4plex@N-term; Deamidated(Q)@2	cleaved G-D@N-term	-0.000368892	746.4040527	374.2093	746.40448	374.2095032	2	8	6.1.1.1313.1	0	-1	-1			0.9234101	1.670287	1.532872	1.439615	1.469312	1.439339									7373.8	83.6	6928.24	84.98	12652.22	112.25	12664.25	112.3
2	180.76	181.19	63.55999708	49.4599998	40.200001	gi|241690317	spectrin beta chain, putative [Ixodes scapularis]	0	auto - low confidence	0	8.436000347	DQALR	iTRAQ4plex@N-term; Deamidated(Q)@2	cleaved G-D@N-term	0.000241458	746.4046631	374.2096	746.40448	374.2095032	2	8	6.1.1.1364.1	0	-1	-1			0.8849449	0.9015813	1.637348	0.7566556	1.6483	0.7514992									26020.75	156.98	23430.04	156.98	47690.32	217.8	50133.73	224.65
2	180.76	181.19	63.55999708	49.4599998	40.200001	gi|241690317	spectrin beta chain, putative [Ixodes scapularis]	0	auto - low confidence	0	0	DQALR	iTRAQ4plex@N-term	cleaved G-D@N-term	0.000196422	745.4206543	373.7176	745.4204102	373.7174988	2	7	7.1.1.489.1	0	-1	-1			1.021899	1.016991	1.082943	0.9792848	1.05177	0.9702262									18629.6	133.02	19370.85	140.28	22582.84	151.35	22903.31	150.45
2	180.76	181.19	63.55999708	49.4599998	40.200001	gi|241690317	spectrin beta chain, putative [Ixodes scapularis]	0	auto - low confidence	0	0	DVEDEKLWV	iTRAQ4plex@N-term; iTRAQ4plex(K)@6	cleaved V-R@C-term; missed K-L@6	-0.00168269	1419.74707	474.2563	1419.748901	474.2569275	3	8	9.1.1.4800.1	0	-1	-1			0.8666119	2.386061	2.537845	1.836041	2.410074	1.843362									3833.96	60.25	3380.72	60.7	10891.36	103.41	10800.7	104.07
2	180.76	181.19	63.55999708	49.4599998	40.200001	gi|241690317	spectrin beta chain, putative [Ixodes scapularis]	0	auto - low confidence	0	0	DVMEELK	iTRAQ4plex@N-term; iTRAQ4plex(K)@7		-0.028664	1150.58606	576.3003	1150.614746	576.3146362	2	4	4.1.1.5050.1	0	-1	-1			1.075529	0.8567514	1.237527	0.8100751	1.202886	0.8114245									25605.65	156.04	28021.72	168.75	35469.89	189.31	36002.65	192.89
2	180.76	181.19	63.55999708	49.4599998	40.200001	gi|241690317	spectrin beta chain, putative [Ixodes scapularis]	0	auto - low confidence	0	0	DVMEELK	iTRAQ4plex@N-term; iTRAQ4plex(K)@7		-0.00669582	1150.608032	576.3113	1150.614746	576.3146362	2	5	7.1.1.1471.1	0	-1	-1			0.9705024	0.2436177	0.7659767	0.2546033	0.7537197	0.2713315									332251.2	561.65	328095.4	575.56	284873.1	542.36	292718.6	621.26
2	180.76	181.19	63.55999708	49.4599998	40.200001	gi|241690317	spectrin beta chain, putative [Ixodes scapularis]	0	auto - low confidence	0	0	DVMEELK	iTRAQ4plex@N-term; iTRAQ4plex(K)@7		-0.0041155	1150.610718	576.3126	1150.614746	576.3146362	2	5	12.1.1.3954.1	0	-1	-1			0.968269	0.3305159	0.9580948	0.3235388	0.9300253	0.3190904									181414.2	415.12	178732.8	426.27	194558.1	445.01	197215.1	438.59
2	180.76	181.19	63.55999708	49.4599998	40.200001	gi|241690317	spectrin beta chain, putative [Ixodes scapularis]	0	auto - low confidence	0	0	DVMEELK	iTRAQ4plex@N-term; iTRAQ4plex(K)@7		0.036905501	1150.651733	576.3331	1150.614746	576.3146362	2	5	13.1.1.4374.1	0	-1	-1			0.9772832	0.2802034	0.6493763	0.3090711	0.6101184	0.3381239									249641.5	486.83	248241.4	499.48	181460.7	435.11	178034.8	491.77
2	180.76	181.19	63.55999708	49.4599998	40.200001	gi|241690317	spectrin beta chain, putative [Ixodes scapularis]	0	auto - low confidence	0	0	DVMEELKSYTGAIDALHAQADALGPADRESPAVLER	iTRAQ4plex@N-term; iTRAQ4plex(K)@7	missed K-S@7; missed R-E@28	0.173347995	4126.262695	1032.573	4126.088379	1032.529419	4	4	13.1.1.8934.1	0	-1	-1			1.341853	2.917945	4.232161	2.383613	3.820028	2.399072									2047.03	44.25	2794.9	54.78	9697.41	97.4	9140.39	95.11
2	180.76	181.19	63.55999708	49.4599998	40.200001	gi|241690317	spectrin beta chain, putative [Ixodes scapularis]	0	auto - low confidence	0	0	EAYQFRRDVEDEK	iTRAQ4plex@N-term; iTRAQ4plex(K)@13	missed R-R@6; missed R-D@7	0.0570127	1972.046387	658.3561	1971.98938	658.3370972	3	4	3.1.1.6959.1	0	-1	-1			1.017305	0.6017253	1.059216	0.5823763	1.077361	0.6400839									53411.41	225.58	55286.88	236.96	63326.84	253.93	67261.91	323.51
2	180.76	181.19	63.55999708	49.4599998	40.200001	gi|241690317	spectrin beta chain, putative [Ixodes scapularis]	0	auto - shared MS/MS	0	22.51999974	EDVVR	iTRAQ4plex@N-term	cleaved M-E@N-term	0.000477106	760.4206543	381.2176	760.420105	381.2173157	2	7	5.1.1.1401.1	0	-1	-1			0.9626278	0.3443827	0.9018164	0.3423415	0.9036344	0.3545866									167405.6	398.56	163970.4	408.01	168988.6	415.71	176822.2	464.64
2	180.76	181.19	63.55999708	49.4599998	40.200001	gi|241690317	spectrin beta chain, putative [Ixodes scapularis]	0	auto - shared MS/MS	0	40.59999883	EEALR	iTRAQ4plex@N-term	cleaved L-E@N-term	0.000477106	760.4206543	381.2176	760.420105	381.2173157	2	8	5.1.1.1401.1	0	-1	-1			0.9626278	0.3443827	0.9018164	0.3423415	0.9036344	0.3545866									167405.6	398.56	163970.4	408.01	168988.6	415.71	176822.2	464.64
2	180.76	181.19	63.55999708	49.4599998	40.200001	gi|241690317	spectrin beta chain, putative [Ixodes scapularis]	0	auto - shared MS/MS	0	30.84000051	EEALR	iTRAQ4plex@N-term	cleaved L-E@N-term	0.00037054	760.4204712	381.2175	760.420105	381.2173157	2	8	6.1.1.1356.1	0	-1	-1			1.001157	0.2720346	0.7490864	0.2890919	0.7745062	0.3140359									261873.1	498.75	266765.8	518.17	219579.8	477.56	237077.2	591.96
2	180.76	181.19	63.55999708	49.4599998	40.200001	gi|241690317	spectrin beta chain, putative [Ixodes scapularis]	0	auto - shared MS/MS	0	30.54000139	EEALR	iTRAQ4plex@N-term	cleaved L-E@N-term	-0.000485054	760.4196777	381.2171	760.420105	381.2173157	2	8	7.1.1.1326.1	0	-1	-1			0.9908803	0.7877517	0.8473125	0.8040389	0.8629992	0.7825649									31451.21	172.78	31709.95	179.03	29829.8	175.13	31726.47	176.82
2	180.76	181.19	63.55999708	49.4599998	40.200001	gi|241690317	spectrin beta chain, putative [Ixodes scapularis]	0	auto - shared MS/MS	0	29.42000031	EEALR	iTRAQ4plex@N-term	cleaved L-E@N-term	0.000553645	760.4206543	381.2176	760.420105	381.2173157	2	8	6.1.1.1304.1	0	-1	-1			0.987877	0.7650726	0.8718555	0.7743536	0.9423016	0.7484896									33413.02	178.08	33585.79	184.35	32608.41	183.18	36802.7	193.41
2	180.76	181.19	63.55999708	49.4599998	40.200001	gi|241690317	spectrin beta chain, putative [Ixodes scapularis]	0	auto - shared MS/MS	0	23.21999967	EEALR	iTRAQ4plex@N-term	cleaved L-E@N-term	4.99E-05	760.4200439	381.2173	760.420105	381.2173157	2	7	5.1.1.1291.1	0	-1	-1			0.974499	1.592591	1.15461	1.488322	1.117929	1.479742									7807.97	86.07	7742.06	88.99	10091.2	100.91	10202.96	100.72
2	180.76	181.19	63.55999708	49.4599998	40.200001	gi|241690317	spectrin beta chain, putative [Ixodes scapularis]	0	auto - low confidence	0	10.98999977	EEALR	iTRAQ4plex@N-term	cleaved L-E@N-term	-0.000133245	760.4200439	381.2173	760.420105	381.2173157	2	6	5.1.1.1459.1	0	-1	-1			0.9944905	0.9502467	0.8295507	0.977393	0.879472	0.9410769									21565.39	143.08	21822.02	148.45	20024.87	143.72	22169.37	147.96
2	180.76	181.19	63.55999708	49.4599998	40.200001	gi|241690317	spectrin beta chain, putative [Ixodes scapularis]	0	auto - low confidence	0	0	EEALR	iTRAQ4plex@N-term	cleaved L-E@N-term	0.037708499	760.4578857	381.2362	760.420105	381.2173157	2	5	5.1.1.1778.1	0	-1	-1			0.9414717	1.404912	1.149281	1.301465	1.167328	1.277251									10232.15	98.5	9801.92	100.3	13163.23	115.29	13961.56	117.2
2	180.76	181.19	63.55999708	49.4599998	40.200001	gi|241690317	spectrin beta chain, putative [Ixodes scapularis]	0	auto - low confidence	0	0	EEALR	iTRAQ4plex@N-term	cleaved L-E@N-term	0.000491506	760.4206543	381.2176	760.420105	381.2173157	2	6	7.1.1.1764.1	0	-1	-1			0.9452782	0.4118055	1.045845	0.3912058	1.05577	0.4059349									118578.9	335.32	114052.3	341.43	138817.5	375.26	146335.8	426.18
2	180.76	181.19	63.55999708	49.4599998	40.200001	gi|241690317	spectrin beta chain, putative [Ixodes scapularis]	0	auto - shared MS/MS	0	25.97999871	EELIR	iTRAQ4plex@N-term		-9.39E-05	802.4671021	402.2408	802.467041	402.2408142	2	8	9.1.1.2341.1	0	-1	-1			0.9510341	0.4752187	0.8857047	0.4731123	0.8964569	0.4712666									88481.54	289.7	85622.08	294.91	87722.5	299.59	92716.3	314.27
2	180.76	181.19	63.55999708	49.4599998	40.200001	gi|241690317	spectrin beta chain, putative [Ixodes scapularis]	0	auto - low confidence	0	0	EELIR	iTRAQ4plex@N-term		0.000105087	802.4671021	402.2408	802.467041	402.2408142	2	5	8.1.1.2276.1	0	-1	-1			0.932817	0.8429939	1.686539	0.7148328	1.663587	0.7166766									28861.54	165.41	27393.84	169.35	54486.04	232.78	56122.77	241.5
2	180.76	181.19	63.55999708	49.4599998	40.200001	gi|241690317	spectrin beta chain, putative [Ixodes scapularis]	0	auto - low confidence	0	0	EELIR	iTRAQ4plex@N-term		8.92E-05	802.4671021	402.2408	802.467041	402.2408142	2	8	9.1.1.2277.1	0	-1	-1			1.000323	0.4615417	0.754565	0.4889393	0.7528849	0.4790132									91031.34	294.09	92654.88	305.41	76887.73	282.18	80111.25	283.33
2	180.76	181.19	63.55999708	49.4599998	40.200001	gi|241690317	spectrin beta chain, putative [Ixodes scapularis]	0	auto - low confidence	0	0	EELIR	iTRAQ4plex@N-term		8.92E-05	802.4671021	402.2408	802.467041	402.2408142	2	7	9.1.1.2404.1	0	-1	-1			0.9673291	0.4722427	1.051381	0.4513142	1.114579	0.4539872									89050.18	290.78	87648.81	299.02	104800.8	326.5	116016.5	365.92
2	180.76	181.19	63.55999708	49.4599998	40.200001	gi|241690317	spectrin beta chain, putative [Ixodes scapularis]	0	auto - low confidence	0	0	EEMER	iTRAQ4plex@N-term	cleaved Q-E@N-term	0.00884	836.3908691	419.2027	836.382019	419.1982727	2	3	1.1.1.1890.1	0	-1	-1			0.9361454	0.9169196	1.046878	0.8678681	1.0164	0.8761028									24053.86	151.02	22912.11	153.11	28187.09	168.89	28577.44	174.62
2	180.76	181.19	63.55999708	49.4599998	40.200001	gi|241690317	spectrin beta chain, putative [Ixodes scapularis]	0	auto - low confidence	0	0	EGDQALR	iTRAQ4plex@N-term	cleaved S-E@N-term	0.00282683	931.4872437	466.7509	931.4844971	466.7495117	2	5	4.1.1.4285.1	0	-1	-1			0.8789568	0.9108795	0.9498097	0.8684956	1.00633	0.8436329									25238.84	154.59	22572.2	152.18	26833.38	165.22	29688.21	172.23
2	180.76	181.19	63.55999708	49.4599998	40.200001	gi|241690317	spectrin beta chain, putative [Ixodes scapularis]	0	auto - shared MS/MS	0	19.26999986	EGLLLR	iTRAQ4plex@N-term	cleaved F-E@N-term	-0.00170669	843.5282593	422.7714	843.5299683	422.7722778	2	7	14.1.1.3710.1	0	-1	-1			0.9467065	0.319915	0.7107933	0.3399331	0.7409583	0.3862851									195222.9	430.56	188054.2	435.8	155325.7	401.79	169082.4	536.22
2	180.76	181.19	63.55999708	49.4599998	40.200001	gi|241690317	spectrin beta chain, putative [Ixodes scapularis]	1	auto	0	99.00000095	ELEAEGYHDVDR	iTRAQ4plex@N-term		-0.000437331	1575.728149	526.25	1575.72876	526.2501831	3	16	7.1.1.2434.1	0	-1	-1			1.038419	0.7192855	0.7672197	0.76632	0.7569974	0.7482102									36731.96	186.82	38810.91	197.4	31545.2	180.82	32502.18	178.36
2	180.76	181.19	63.55999708	49.4599998	40.200001	gi|241690317	spectrin beta chain, putative [Ixodes scapularis]	1	auto	0	99.00000095	ELEAEGYHDVDR	iTRAQ4plex@N-term		-0.00330748	1575.725464	526.2491	1575.72876	526.2501831	3	17	8.1.1.3128.1	0	-1	-1			0.8778406	1.201581	0.7658423	1.217396	0.7442794	1.195733									14458.4	117	12914.36	114.71	12394.5	112.73	12578.54	110.73
2	180.76	181.19	63.55999708	49.4599998	40.200001	gi|241690317	spectrin beta chain, putative [Ixodes scapularis]	0	auto - low confidence	0	0	ELEDLWAK	iTRAQ4plex@N-term; iTRAQ4plex(K)@8		0.082399398	1290.788818	431.2702	1290.706299	431.2427368	3	5	12.1.1.2482.1	0	-1	-1			0.9468269	0.2819239	0.864044	0.2823175	0.8784128	0.2928785									252298	489.9	243064.4	496.81	244016.4	500.08	259051.7	567.99
2	180.76	181.19	63.55999708	49.4599998	40.200001	gi|241690317	spectrin beta chain, putative [Ixodes scapularis]	0	auto - low confidence	0	11.46000028	ELIR	iTRAQ4plex@N-term	cleaved E-E@N-term	0.000563587	673.4250488	337.7198	673.4244385	337.7195129	2	6	11.1.1.1759.1	0	-1	-1			0.9762813	0.1304339	0.5501249	0.1524193	0.5756785	0.1635921									1152427	1047.57	1144789	1070.85	709649.9	868.23	775474.3	1054.74
2	180.76	181.19	63.55999708	49.4599998	40.200001	gi|241690317	spectrin beta chain, putative [Ixodes scapularis]	0	auto - low confidence	0	0	ELIR	iTRAQ4plex@N-term	cleaved E-E@N-term	0.000461938	673.4248657	337.7197	673.4244385	337.7195129	2	6	10.1.1.1564.1	0	-1	-1			0.9147269	0.4267213	1.261799	0.3832821	1.335604	0.379631									113035.8	327.31	105206.9	329.76	159652.5	400.91	176468.7	433.24
2	180.76	181.19	63.55999708	49.4599998	40.200001	gi|241690317	spectrin beta chain, putative [Ixodes scapularis]	0	auto - low confidence	0	0	ELIR	iTRAQ4plex@N-term	cleaved E-E@N-term	9.98E-05	673.4244995	337.7195	673.4244385	337.7195129	2	6	12.1.1.1891.1	0	-1	-1			0.9580175	0.3047021	0.122412	0.7215509	0.1267836	0.6088424									211786.8	449.22	206447.4	451.61	29019.66	200.14	31386.01	179.12
2	180.76	181.19	63.55999708	49.4599998	40.200001	gi|241690317	spectrin beta chain, putative [Ixodes scapularis]	0	auto - low confidence	0	0	ELIR	iTRAQ4plex@N-term	cleaved E-E@N-term	-8.46E-05	673.4244995	337.7195	673.4244385	337.7195129	2	5	12.1.1.3228.1	0	-1	-1			0.997955	0.5578282	0.6537519	0.6182472	0.6625467	0.6138136									62277.22	243.19	63237.86	251.91	45573.41	218.44	48230.27	228.41
2	180.76	181.19	63.55999708	49.4599998	40.200001	gi|241690317	spectrin beta chain, putative [Ixodes scapularis]	0	auto - low confidence	0	0	ELIR	iTRAQ4plex@N-term	cleaved E-E@N-term	0.000415537	673.4248657	337.7197	673.4244385	337.7195129	2	5	13.1.1.3173.1	0	-1	-1			1.0195	0.4603669	0.637058	0.5176843	0.6243322	0.5206191									90353.99	292.95	93728.44	306.33	64431.12	260.03	65938.2	268.59
2	180.76	181.19	63.55999708	49.4599998	40.200001	gi|241690317	spectrin beta chain, putative [Ixodes scapularis]	0	auto - low confidence	0	0.333900005	ELLAR	iTRAQ4plex@N-term		0.00343306	744.4650879	373.2398	744.4615479	373.2380676	2	6	14.1.1.2505.1	0	-1	-1			0.9148081	0.4626776	0.7725564	0.4736921	0.7640647	0.474943									95222.77	300.42	88635.52	299.97	82345.61	290.96	85044.24	301.92
2	180.76	181.19	63.55999708	49.4599998	40.200001	gi|241690317	spectrin beta chain, putative [Ixodes scapularis]	0	auto - low confidence	0	11.81999967	ELLR	iTRAQ4plex@N-term	cleaved L-E@N-term	0.000563587	673.4250488	337.7198	673.4244385	337.7195129	2	6	11.1.1.1881.1	0	-1	-1			1.000972	0.1747478	0.07226183	0.5908248	0.08733789	0.5024291									631631.9	779.99	643313.6	795.41	51090.77	295.19	64482.33	314.04
2	180.76	181.19	63.55999708	49.4599998	40.200001	gi|241690317	spectrin beta chain, putative [Ixodes scapularis]	0	auto - low confidence	0	11.46000028	ELLR	iTRAQ4plex@N-term	cleaved L-E@N-term	0.000563587	673.4250488	337.7198	673.4244385	337.7195129	2	6	11.1.1.1759.1	0	-1	-1			0.9762813	0.1304339	0.5501249	0.1524193	0.5756785	0.1635921									1152427	1047.57	1144789	1070.85	709649.9	868.23	775474.3	1054.74
2	180.76	181.19	63.55999708	49.4599998	40.200001	gi|241690317	spectrin beta chain, putative [Ixodes scapularis]	0	auto - low confidence	0	0	ELLR	iTRAQ4plex@N-term	cleaved L-E@N-term	0.000461938	673.4248657	337.7197	673.4244385	337.7195129	2	6	10.1.1.1564.1	0	-1	-1			0.9147269	0.4267213	1.261799	0.3832821	1.335604	0.379631									113035.8	327.31	105206.9	329.76	159652.5	400.91	176468.7	433.24
2	180.76	181.19	63.55999708	49.4599998	40.200001	gi|241690317	spectrin beta chain, putative [Ixodes scapularis]	0	auto - low confidence	0	0	ELLR	iTRAQ4plex@N-term	cleaved L-E@N-term	9.98E-05	673.4244995	337.7195	673.4244385	337.7195129	2	6	12.1.1.1891.1	0	-1	-1			0.9580175	0.3047021	0.122412	0.7215509	0.1267836	0.6088424									211786.8	449.22	206447.4	451.61	29019.66	200.14	31386.01	179.12
2	180.76	181.19	63.55999708	49.4599998	40.200001	gi|241690317	spectrin beta chain, putative [Ixodes scapularis]	0	auto - low confidence	0	0	ELLR	iTRAQ4plex@N-term	cleaved L-E@N-term	-8.46E-05	673.4244995	337.7195	673.4244385	337.7195129	2	5	12.1.1.3228.1	0	-1	-1			0.997955	0.5578282	0.6537519	0.6182472	0.6625467	0.6138136									62277.22	243.19	63237.86	251.91	45573.41	218.44	48230.27	228.41
2	180.76	181.19	63.55999708	49.4599998	40.200001	gi|241690317	spectrin beta chain, putative [Ixodes scapularis]	0	auto - low confidence	0	0	ELLR	iTRAQ4plex@N-term	cleaved L-E@N-term	0.000415537	673.4248657	337.7197	673.4244385	337.7195129	2	5	13.1.1.3173.1	0	-1	-1			1.0195	0.4603669	0.637058	0.5176843	0.6243322	0.5206191									90353.99	292.95	93728.44	306.33	64431.12	260.03	65938.2	268.59
2	180.76	181.19	63.55999708	49.4599998	40.200001	gi|241690317	spectrin beta chain, putative [Ixodes scapularis]	0	auto - discordant peptide type	0	19.38000023	ELQALR	iTRAQ4plex@N-term; Deamidated(Q)@3		0.00146246	873.5056763	437.7601	873.5041504	437.7593689	2	8	12.1.1.2955.1	0	-1	-1			0.9651676	0.3085785	0.9246294	0.3049006	0.9423382	0.3037295									208603.6	445.63	204862	456.18	215903.1	469.7	229774.9	496.1
2	180.76	181.19	63.55999708	49.4599998	40.200001	gi|241690317	spectrin beta chain, putative [Ixodes scapularis]	0	auto - low confidence	0	0	EMRAR	iTRAQ4plex@N-term	missed R-A@3	0.00629173	805.4412842	403.7279	805.4350586	403.7247925	2	7	8.1.1.1326.1	0	-1	-1			0.9899611	1.142915	1.634439	0.993203	1.668417	0.9809779									15154.78	119.93	15265.28	125.88	27726.03	166.4	29554.81	171.33
2	180.76	181.19	63.55999708	49.4599998	40.200001	gi|241690317	spectrin beta chain, putative [Ixodes scapularis]	0	auto - low confidence	0	0	EMRAR	iTRAQ4plex@N-term	missed R-A@3	0.043278899	805.4782715	403.7464	805.4350586	403.7247925	2	5	8.1.1.1700.1	0	-1	-1			0.9126151	0.4789952	2.630753	0.3728892	2.632938	0.3784846									92277.82	295.89	85688.38	304.91	271735.7	517.22	283995.8	571.06
2	180.76	181.19	63.55999708	49.4599998	40.200001	gi|241690317	spectrin beta chain, putative [Ixodes scapularis]	0	auto - low confidence	0	0	EMRAR	iTRAQ4plex@N-term	missed R-A@3	-0.0113023	805.423645	403.7191	805.4350586	403.7247925	2	6	11.1.1.1745.1	0	-1	-1			0.9884213	0.1480655	0.6823795	0.1612815	0.6780878	0.1608271									892125.8	923.66	897232.8	949.71	681430.4	842.67	707108.4	870.23
2	180.76	181.19	63.55999708	49.4599998	40.200001	gi|241690317	spectrin beta chain, putative [Ixodes scapularis]	0	auto - low confidence	0	0	EMVQK	iTRAQ4plex@N-term; iTRAQ4plex(K)@5		-0.00276365	921.5168457	461.7657	921.5197144	461.7671509	2	5	12.1.1.2003.1	0	-1	-1			0.9713835	0.1893992	1.074182	0.1801576	1.052649	0.1961687									554945.8	729.23	548502.1	748.15	667264.5	822.37	682822.9	994.55
2	180.76	181.19	63.55999708	49.4599998	40.200001	gi|241690317	spectrin beta chain, putative [Ixodes scapularis]	0	auto - low confidence	0	6.202999875	EQLIK	iTRAQ4plex@N-term; iTRAQ4plex(K)@5	cleaved V-E@N-term	-0.00118663	917.5778809	459.7962	917.5789795	459.7967529	2	6	11.1.1.2110.1	0	-1	-1			0.9146042	0.2272988	0.7483024	0.2350701	0.7661132	0.2370841									394453.5	611.49	367084.5	610.21	330401.8	583.85	353234.2	633.63
2	180.76	181.19	63.55999708	49.4599998	40.200001	gi|241690317	spectrin beta chain, putative [Ixodes scapularis]	0	auto - low confidence	0	5.519000068	EQLIK	iTRAQ4plex@N-term; iTRAQ4plex(K)@5	cleaved V-E@N-term	-0.000210066	917.5788574	459.7967	917.5789795	459.7967529	2	6	11.1.1.2259.1	0	-1	-1			0.9766909	0.28508	1.098992	0.2701707	1.164185	0.2840309									243259.1	480.66	241748.2	496.78	299249.3	551.38	331028.3	675.42
2	180.76	181.19	63.55999708	49.4599998	40.200001	gi|241690317	spectrin beta chain, putative [Ixodes scapularis]	0	auto - shared MS/MS	0	27.27000117	EQSLR	iTRAQ4plex@N-term		0.000783629	775.4318848	388.7232	775.4310303	388.7227783	2	8	7.1.1.711.1	0	-1	-1			0.939195	1.038435	0.7139776	1.098307	0.7164662	1.065746									18600	132.8	17774.84	134.03	14865.07	124.06	15576.96	123.25
2	180.76	181.19	63.55999708	49.4599998	40.200001	gi|241690317	spectrin beta chain, putative [Ixodes scapularis]	0	auto - discordant peptide type	0	25.90999901	EQSLR	iTRAQ4plex@N-term; Deamidated(Q)@2		0.000708948	776.4156494	389.2151	776.4150391	389.2147827	2	8	5.1.1.923.1	0	-1	-1			1.009672	1.089295	0.7683113	1.152664	0.8847559	1.08084									16260.09	124.26	16704.76	129.67	13983.94	120.67	16815.91	128.53
2	180.76	181.19	63.55999708	49.4599998	40.200001	gi|241690317	spectrin beta chain, putative [Ixodes scapularis]	0	auto - low confidence	0	0	EQSLR	iTRAQ4plex@N-term		0.000356384	775.4314575	388.723	775.4310303	388.7227783	2	6	7.1.1.249.1	0	-1	-1			0.9662083	1.258487	1.040287	1.204736	1.034372	1.186036									12538.73	109.06	12327.11	112.12	14600.79	121.71	15160.18	122.24
2	180.76	181.19	63.55999708	49.4599998	40.200001	gi|241690317	spectrin beta chain, putative [Ixodes scapularis]	0	auto - low confidence	0	0	EQSLR	iTRAQ4plex@N-term		0.000783629	775.4318848	388.7232	775.4310303	388.7227783	2	7	7.1.1.305.1	0	-1	-1			0.9307837	1.173712	0.9646469	1.133093	0.9229565	1.129637									14703.92	118.06	13925.76	119.22	15877.09	126.94	15863.11	126.05
2	180.76	181.19	63.55999708	49.4599998	40.200001	gi|241690317	spectrin beta chain, putative [Ixodes scapularis]	1	auto	0	99.00000095	ETITWIEEK	iTRAQ4plex@N-term; iTRAQ4plex(K)@9		0.000477906	1435.78064	718.8976	1435.780273	718.8973999	2	12	12.1.1.5104.1	0	-1	-1			0.9234045	0.4510999	0.6067765	0.5002658	0.5781752	0.5009689									99310.36	306.8	93309	306.72	67451.67	265.41	67116.3	264.69
2	180.76	181.19	63.55999708	49.4599998	40.200001	gi|241690317	spectrin beta chain, putative [Ixodes scapularis]	1	auto	0	59.16000009	ETITWIEEK	iTRAQ4plex@N-term; iTRAQ4plex(K)@9		-0.00139838	1435.778687	479.6002	1435.780273	479.6006775	3	9	12.1.1.5111.1	0	-1	-1			0.9779676	0.5809265	1.582656	0.5063878	1.586184	0.4999491									59110.47	237.24	58820.11	247.04	104717.7	323.35	109595.3	326.71
2	180.76	181.19	63.55999708	49.4599998	40.200001	gi|241690317	spectrin beta chain, putative [Ixodes scapularis]	1	auto	0	28.09000015	ETITWIEEK	iTRAQ4plex@N-term; iTRAQ4plex(K)@9		9.39E-05	1435.780273	479.6007	1435.780273	479.6006775	3	8	11.1.1.5019.1	0	-1	-1			1.022564	0.6896199	0.9577348	0.6869955	1.068485	0.6562248									40419.01	195.93	42054.56	206.28	43331.16	210.94	50481	223.29
2	180.76	181.19	63.55999708	49.4599998	40.200001	gi|241690317	spectrin beta chain, putative [Ixodes scapularis]	1	auto	0	99.00000095	EVDDLMQWIAER	iTRAQ4plex@N-term		-0.000808263	1647.804199	550.2753	1647.80481	550.2755737	3	14	3.1.1.8037.1	0	-1	-1			1.053799	2.187359	0.9287178	2.213465	0.9107389	2.171975									3951.86	61.29	4237.37	65.36	4108.23	64.88	4206.97	63.97
2	180.76	181.19	63.55999708	49.4599998	40.200001	gi|241690317	spectrin beta chain, putative [Ixodes scapularis]	0	auto - low confidence	0	0	EVMR	iTRAQ4plex@N-term	cleaved T-E@N-term	0.00218942	677.3674927	339.691	677.3652344	339.6898804	2	6	8.1.1.1227.1	0	-1	-1			1.030382	1.148827	0.776816	1.216194	0.7452956	1.199105									14461.23	117.21	15161.44	123.44	12574.56	114.02	12598.18	111.33
2	180.76	181.19	63.55999708	49.4599998	40.200001	gi|241690317	spectrin beta chain, putative [Ixodes scapularis]	0	auto - discordant peptide type	0	31.29000068	EVVASSQELGQDYEHVTLL	iTRAQ4plex@N-term; iTRAQ4plex(Y)@13	cleaved L-R@C-term	0.001817	2404.238037	802.42	2404.236572	802.4194336	3	10	12.1.1.6138.1	0	-1	-1			0.8091598	0.7208929	0.9733368	0.6647663	0.9953562	0.657113									42447.75	200.59	34948.29	190.26	46247.39	216.23	49386.38	225.5
2	180.76	181.19	63.55999708	49.4599998	40.200001	gi|241690317	spectrin beta chain, putative [Ixodes scapularis]	0	auto - discordant peptide type	0	97.42000103	EVVASSQELGQDYEHVTLLR	iTRAQ4plex@N-term; Hex(S)@6; Dehydrated(T)@17		0.060424399	2560.338623	641.0919	2560.277832	641.0767212	4	16	13.1.1.5320.1	0	-1	-1			0.8890166	0.6169434	0.5117817	0.7183962	0.5229144	0.6833364									54155.13	226.47	48987.63	222.2	31023.71	181.22	33101.24	178.89
2	180.76	181.19	63.55999708	49.4599998	40.200001	gi|241690317	spectrin beta chain, putative [Ixodes scapularis]	0	auto - low confidence	0	0	EVVR	iTRAQ4plex@N-term	cleaved M-E@N-term	0.00118542	645.3942871	323.7044	645.3931885	323.7038574	2	5	7.1.1.97.1	0	-1	-1			0.8461266	0.989512	1.109238	0.8932757	0.9531115	0.9207286									21955.95	144.14	18902.73	139.95	27261.29	165.14	24460.76	157.91
2	180.76	181.19	63.55999708	49.4599998	40.200001	gi|241690317	spectrin beta chain, putative [Ixodes scapularis]	0	auto - low confidence	0	0	EVVR	iTRAQ4plex@N-term	cleaved M-E@N-term	0.00136852	645.3944702	323.7045	645.3931885	323.7038574	2	5	7.1.1.155.1	0	-1	-1			0.9590311	1.237504	1.137333	1.155768	1.158434	1.130826									13046.27	111.24	12730.81	114.18	16608.99	129.59	17665.73	131.22
2	180.76	181.19	63.55999708	49.4599998	40.200001	gi|241690317	spectrin beta chain, putative [Ixodes scapularis]	0	auto - low confidence	0	0	EVVR	iTRAQ4plex@N-term	cleaved M-E@N-term	0.000947728	645.394104	323.7043	645.3931885	323.7038574	2	5	8.1.1.1486.1	0	-1	-1			0.8774617	0.7983056	1.283786	0.7045095	1.267631	0.7015828									33118.25	177.08	29568.72	175.28	47591.49	218.32	49072.05	222.9
2	180.76	181.19	63.55999708	49.4599998	40.200001	gi|241690317	spectrin beta chain, putative [Ixodes scapularis]	0	auto - low confidence	0	0	EVVR	iTRAQ4plex@N-term	cleaved M-E@N-term	0.000299911	645.3934937	323.704	645.3931885	323.7038574	2	5	11.1.1.894.1	0	-1	-1			0.9751928	1.236304	1.015561	1.194935	1.071553	1.162048									12922.33	110.74	12822.37	114.26	14689.81	122.33	16185.59	127.03
2	180.76	181.19	63.55999708	49.4599998	40.200001	gi|241690317	spectrin beta chain, putative [Ixodes scapularis]	0	auto - low confidence	0	0	EVVR	iTRAQ4plex@N-term	cleaved M-E@N-term	0.000869068	645.394104	323.7043	645.3931885	323.7038574	2	5	12.1.1.1756.1	0	-1	-1			0.9190995	0.1808147	1.141962	0.1665065	1.075147	0.1879892									627737.9	773.29	587053.7	777.02	802415.8	898.9	788896.8	1120.26
2	180.76	181.19	63.55999708	49.4599998	40.200001	gi|241690317	spectrin beta chain, putative [Ixodes scapularis]	0	auto - shared MS/MS	0	95.82999945	FAALER	iTRAQ4plex@N-term		0.000660973	849.4837036	425.7491	849.4830322	425.7488098	2	10	3.1.1.3087.1	0	-1	-1			0.9663897	0.1092418	0.7136619	0.1166078	0.7278425	0.1514277									1668693	1269.6	1640838	1286.26	1333025	1177.95	1419671	1858.72
2	180.76	181.19	63.55999708	49.4599998	40.200001	gi|241690317	spectrin beta chain, putative [Ixodes scapularis]	0	auto - low confidence	0	0	FAALER	iTRAQ4plex@N-term		-0.019968901	849.4630737	425.7388	849.4830322	425.7488098	2	4	3.1.1.3850.1	0	-1	-1			1.011672	0.7361127	1.12578	0.6998575	1.086576	0.7069077									35780.44	184.33	36831.74	193.66	45088.81	213.59	45444.34	219.98
2	180.76	181.19	63.55999708	49.4599998	40.200001	gi|241690317	spectrin beta chain, putative [Ixodes scapularis]	0	auto - low confidence	0	0	FNAFRDDTK	iTRAQ4plex@N-term; iTRAQ4plex(K)@9	missed R-D@5	0.00168517	1400.730957	467.9176	1400.729248	467.9170227	3	7	2.1.1.2938.1	0	-1	-1			0.9540744	0.2246197	0.9420687	0.2200387	0.9508483	0.2281674									396358.3	614.16	384775.3	625.71	417965	652.98	440527.7	737.81
2	180.76	181.19	63.55999708	49.4599998	40.200001	gi|241690317	spectrin beta chain, putative [Ixodes scapularis]	0	auto - low confidence	0	0	FQIQDITIEQVDNQETK	iTRAQ4plex@N-term; iTRAQ4plex(K)@17		0.101489998	2336.311768	585.0852	2336.210449	585.0598755	4	6	5.1.1.5834.1	0	-1	-1			0.9537457	0.5502368	2.067372	0.4520457	2.00357	0.4570867									67326.62	252.69	65336.58	262.89	155802.7	392.55	157675.9	411.36
2	180.76	181.19	63.55999708	49.4599998	40.200001	gi|241690317	spectrin beta chain, putative [Ixodes scapularis]	0	auto - low confidence	0	0	FQIQDITIEQVDNQETK	iTRAQ4plex@N-term; iTRAQ4plex(K)@17		0.098789103	2336.309082	779.777	2336.210449	779.7440796	3	6	5.1.1.5848.1	0	-1	-1			0.9770826	0.2393967	1.701238	0.2057968	1.555719	0.225683									351724.7	583.49	349680.3	603.54	669788.1	815.7	639599.4	978.65
2	180.76	181.19	63.55999708	49.4599998	40.200001	gi|241690317	spectrin beta chain, putative [Ixodes scapularis]	0	auto - low confidence	0	0	FQIQDITIEQVDNQETK	iTRAQ4plex@N-term; iTRAQ4plex(K)@17		0.101489998	2336.311768	585.0852	2336.210449	585.0598755	4	6	5.1.1.5897.1	0	-1	-1			0.9982938	0.2149076	1.583874	0.1889857	1.607622	0.2790594									431314.3	647.73	438116.1	673.51	764687.2	877.32	810497.5	1906.33
2	180.76	181.19	63.55999708	49.4599998	40.200001	gi|241690317	spectrin beta chain, putative [Ixodes scapularis]	0	auto - low confidence	0	0	GAVLAAYK	iTRAQ4plex@N-term; iTRAQ4plex(K)@8		-0.0313862	1079.626831	540.8207	1079.658325	540.8364258	2	5	3.1.1.2214.1	0	-1	-1			0.9561406	0.7971619	1.393398	0.7091759	1.415411	0.6972817									31641.7	173.24	30783.54	178.36	49351.96	222.45	52349.95	226.04
2	180.76	181.19	63.55999708	49.4599998	40.200001	gi|241690317	spectrin beta chain, putative [Ixodes scapularis]	0	auto - low confidence	0	0	GAVLAAYK	iTRAQ4plex@N-term; iTRAQ4plex(K)@8		0.00254931	1079.660889	540.8377	1079.658325	540.8364258	2	6	3.1.1.3259.1	0	-1	-1			0.9999381	0.2244322	0.5620419	0.2619498	0.5664075	0.2570475									384614.7	605.82	391323.5	625.62	241971.3	506.45	254641.3	517.26
2	180.76	181.19	63.55999708	49.4599998	40.200001	gi|241690317	spectrin beta chain, putative [Ixodes scapularis]	0	auto - low confidence	0	0	GAVLAAYK	iTRAQ4plex@N-term; iTRAQ4plex(K)@8		0.000379427	1079.658691	540.8366	1079.658325	540.8364258	2	5	6.1.1.2820.1	0	-1	-1			0.93903	1.038333	0.5392334	1.207621	0.5695146	1.140274									18546.93	132.63	17721.01	133.41	11194.85	108.94	12346.7	109.66
2	180.76	181.19	63.55999708	49.4599998	40.200001	gi|241690317	spectrin beta chain, putative [Ixodes scapularis]	0	auto - low confidence	0	0	GEIK	iTRAQ4plex@N-term; iTRAQ4plex(K)@4	cleaved S-G@N-term	0.000942622	733.4586792	367.7366	733.4577637	367.7361755	2	5	8.1.1.1401.1	0	-1	-1			0.903133	0.8095306	1.965296	0.6599972	1.951136	0.6634831									32088.37	174.39	29487.39	176.92	70590.3	264.35	73182.81	278.53
2	180.76	181.19	63.55999708	49.4599998	40.200001	gi|241690317	spectrin beta chain, putative [Ixodes scapularis]	0	auto - low confidence	0	0	GEIK	iTRAQ4plex@N-term; iTRAQ4plex(K)@4	cleaved S-G@N-term	0.000231279	733.4580688	367.7363	733.4577637	367.7361755	2	5	9.1.1.459.1	0	-1	-1			0.9374365	1.363499	1.596094	1.171034	1.584923	1.16063									10981.37	102.04	10474.55	104.52	19619.34	139.82	20344.11	141.48
2	180.76	181.19	63.55999708	49.4599998	40.200001	gi|241690317	spectrin beta chain, putative [Ixodes scapularis]	0	auto - low confidence	0	0	GEIK	iTRAQ4plex@N-term; iTRAQ4plex(K)@4	cleaved S-G@N-term	-0.00020485	733.4577026	367.7361	733.4577637	367.7361755	2	6	10.1.1.1292.1	0	-1	-1			0.9269404	0.8660414	2.577272	0.679623	2.556925	0.6771089									27915.9	162.69	26329.37	168.67	80534.38	281.58	83434.12	287.62
2	180.76	181.19	63.55999708	49.4599998	40.200001	gi|241690317	spectrin beta chain, putative [Ixodes scapularis]	1	auto	0	27.77999938	HKDVMEELK	iTRAQ4plex@N-term; iTRAQ4plex(K)@2; iTRAQ4plex(K)@9	missed K-D@2	0.000572092	1559.871338	390.9751	1559.870728	390.9749451	4	8	11.1.1.2833.1	0	-1	-1			1.036565	0.390898	1.023026	0.3835692	0.9838356	0.3998036									125462.2	346.5	132326.3	366.06	143671	382.42	144281.1	417.09
2	180.76	181.19	63.55999708	49.4599998	40.200001	gi|241690317	spectrin beta chain, putative [Ixodes scapularis]	0	auto - low confidence	0	0	HRPDLIQYEK	iTRAQ4plex@N-term; iTRAQ4plex(K)@10		-0.000660195	1585.881348	397.4776	1585.881958	397.4777832	4	4	13.1.1.2541.1	0	-1	-1			0.9289421	0.5292832	0.7424035	0.5523784	0.8701096	0.5912878									72232.14	262.22	68274.12	262.97	60026.07	249.91	73464.66	342.88
2	180.76	181.19	63.55999708	49.4599998	40.200001	gi|241690317	spectrin beta chain, putative [Ixodes scapularis]	1	auto	0	45.26999891	HSLLEADVNVLGER	iTRAQ4plex@N-term		-0.00240565	1694.904907	565.9756	1694.907349	565.9763794	3	9	2.1.1.5444.1	0	-1	-1			0.9236155	0.7451134	0.7973971	0.7577282	0.7725497	0.8007434									36567.28	186.37	34365.36	186.79	32638.99	183.01	33021.22	203.94
2	180.76	181.19	63.55999708	49.4599998	40.200001	gi|241690317	spectrin beta chain, putative [Ixodes scapularis]	0	auto - low confidence	0	0	HVFR	iTRAQ4plex@N-term		-0.0103823	701.3990479	351.7068	701.4094849	351.7120056	2	4	2.1.1.2337.1	0	-1	-1			0.9892161	0.3686255	0.3702881	0.5043815	0.4011143	0.4674923									142634	368.14	143565.9	377.85	59119.71	256.19	66875.23	260.67
2	180.76	181.19	63.55999708	49.4599998	40.200001	gi|241690317	spectrin beta chain, putative [Ixodes scapularis]	0	auto - low confidence	0	0	HYKQEPESHYR	iTRAQ4plex@N-term; iTRAQ4plex(K)@3	missed K-Q@3	0.00788068	1760.891724	441.2302	1760.883789	441.228241	4	7	10.1.1.1343.1	0	-1	-1			0.9858829	0.5150223	0.7188705	0.5515491	0.7240632	0.533954									73637.11	264.44	73868.46	272.7	59253.88	248.05	62322.84	246.27
2	180.76	181.19	63.55999708	49.4599998	40.200001	gi|241690317	spectrin beta chain, putative [Ixodes scapularis]	0	auto - low confidence	0	6.07400015	IDLR	iTRAQ4plex@N-term	cleaved P-I@N-term	0.00053215	659.4093018	330.7119	659.4088135	330.7116699	2	6	14.1.1.2386.1	0	-1	-1			0.9111376	0.4703863	1.976045	0.3841678	1.931025	0.4083949									94532.36	299.29	87639.82	304.89	209096.4	454.99	213374.4	550.45
2	180.76	181.19	63.55999708	49.4599998	40.200001	gi|241690317	spectrin beta chain, putative [Ixodes scapularis]	0	auto - low confidence	0	5.765999854	IDLR	iTRAQ4plex@N-term	cleaved P-I@N-term	0.000104905	659.4088745	330.7117	659.4088135	330.7116699	2	6	14.1.1.2483.1	0	-1	-1			1.019999	0.3320114	1.020151	0.324766	1.069521	0.3250833									174797.7	407.45	181414.6	428.91	199604.1	451.38	218523.9	495.16
2	180.76	181.19	63.55999708	49.4599998	40.200001	gi|241690317	spectrin beta chain, putative [Ixodes scapularis]	0	auto - low confidence	0	4.362000152	IDLR	iTRAQ4plex@N-term	cleaved P-I@N-term	0.000279932	659.4090576	330.7118	659.4088135	330.7116699	2	6	13.1.1.1797.1	0	-1	-1			1.000337	0.1320824	1.150656	0.124688	1.198046	0.1597432									1121985	1035.11	1142011	1079.45	1445113	1212.15	1571210	2049
2	180.76	181.19	63.55999708	49.4599998	40.200001	gi|241690317	spectrin beta chain, putative [Ixodes scapularis]	0	auto - low confidence	0	0	IDLR	iTRAQ4plex@N-term	cleaved P-I@N-term	0.000248644	659.4090576	330.7118	659.4088135	330.7116699	2	5	11.1.1.1404.1	0	-1	-1			1.006008	0.1702024	0.7784502	0.1789255	0.773585	0.2031259									669088.9	799.12	684891.9	830.51	583020.8	776.75	605014.6	994.06
2	180.76	181.19	63.55999708	49.4599998	40.200001	gi|241690317	spectrin beta chain, putative [Ixodes scapularis]	0	auto - low confidence	0	0	IDLR	iTRAQ4plex@N-term	cleaved P-I@N-term	0.000209131	659.4090576	330.7118	659.4088135	330.7116699	2	6	12.1.1.1757.1	0	-1	-1			0.9351802	0.203227	1.178488	0.1868021	1.203241	0.1826281									493104.7	686.64	469214.5	694.55	650479.8	809.97	693530.8	819.51
2	180.76	181.19	63.55999708	49.4599998	40.200001	gi|241690317	spectrin beta chain, putative [Ixodes scapularis]	0	auto - low confidence	0	0	IDLR	iTRAQ4plex@N-term	cleaved P-I@N-term	0.000707177	659.4094849	330.712	659.4088135	330.7116699	2	5	13.1.1.1862.1	0	-1	-1			0.9480613	0.2745318	0.5340576	0.3213888	0.5334343	0.4271007									263834.4	500.19	254510	505.35	157720.8	409.31	164507.8	629.6
2	180.76	181.19	63.55999708	49.4599998	40.200001	gi|241690317	spectrin beta chain, putative [Ixodes scapularis]	0	auto - low confidence	0	0	IEEK	iTRAQ4plex@N-term; iTRAQ4plex(K)@4	cleaved W-I@N-term	0.000454431	805.479248	403.7469	805.4788818	403.7467346	2	6	8.1.1.1630.1	0	-1	-1			1.010804	0.3395925	2.007216	0.2855237	1.97735	0.2959164									170856.6	403.15	175725.8	429.17	383879.8	617.17	394902	705.21
2	180.76	181.19	63.55999708	49.4599998	40.200001	gi|241690317	spectrin beta chain, putative [Ixodes scapularis]	0	auto - low confidence	0	0	IEEK	iTRAQ4plex@N-term; iTRAQ4plex(K)@4	cleaved W-I@N-term	-0.000583165	805.4782715	403.7464	805.4788818	403.7467346	2	6	8.1.1.1700.1	0	-1	-1			0.9126151	0.4789952	2.630753	0.3728892	2.632938	0.3784846									92277.82	295.89	85688.38	304.91	271735.7	517.22	283995.8	571.06
2	180.76	181.19	63.55999708	49.4599998	40.200001	gi|241690317	spectrin beta chain, putative [Ixodes scapularis]	1	auto	0	43.84000003	IHCLENVDK	iTRAQ4plex@N-term; Methylthio(C)@3; iTRAQ4plex(K)@9		0.00814081	1403.722534	468.9148	1403.714478	468.9121094	3	9	3.1.1.3733.1	0	-1	-1			0.948744	0.3708653	0.6096765	0.4144324	0.6250446	0.406708									144717.2	370.45	139703.2	374.9	98761.83	321.89	105731.7	334.16
2	180.76	181.19	63.55999708	49.4599998	40.200001	gi|241690317	spectrin beta chain, putative [Ixodes scapularis]	0	auto - low confidence	0	0	IIAK	iTRAQ4plex@N-term; iTRAQ4plex(K)@4	cleaved D-I@N-term	0.00137513	731.5162964	366.7654	731.5148926	366.7647095	2	5	3.1.1.2085.1	0	-1	-1			0.9494425	0.09681263	1.031488	0.09256501	1.014198	0.1374685									2171870	1457.78	2098164	1463.83	2507652	1598.43	2574724	3088.85
2	180.76	181.19	63.55999708	49.4599998	40.200001	gi|241690317	spectrin beta chain, putative [Ixodes scapularis]	0	auto - low confidence	0	0	IIAK	iTRAQ4plex@N-term; iTRAQ4plex(K)@4	cleaved D-I@N-term	-2.87E-05	731.5148926	366.7647	731.5148926	366.7647095	2	5	3.1.1.2206.1	0	-1	-1			1.073697	0.2120158	1.062696	0.2080987	1.047619	0.2130582									418714.3	632.99	457442.5	679.99	498076.9	712.29	512737.4	769.79
2	180.76	181.19	63.55999708	49.4599998	40.200001	gi|241690317	spectrin beta chain, putative [Ixodes scapularis]	0	auto - low confidence	0	0	IIAK	iTRAQ4plex@N-term; iTRAQ4plex(K)@4	cleaved D-I@N-term	0.00100892	731.5158691	366.7652	731.5148926	366.7647095	2	5	3.1.1.2268.1	0	-1	-1			0.9343739	0.1170716	0.7288828	0.1229273	0.7294684	0.1682945									1471571	1184.08	1399068	1189.73	1200627	1115.79	1254763	1854.7
2	180.76	181.19	63.55999708	49.4599998	40.200001	gi|241690317	spectrin beta chain, putative [Ixodes scapularis]	0	auto - low confidence	0	0	IIAK	iTRAQ4plex@N-term; iTRAQ4plex(K)@4	cleaved D-I@N-term	-2.87E-05	731.5148926	366.7647	731.5148926	366.7647095	2	5	3.1.1.2424.1	0	-1	-1			0.9662319	0.2920738	1.144675	0.272854	1.107647	0.2703167									233507.9	471.24	229572.5	484.72	299194.2	549.43	302326.9	543.72
2	180.76	181.19	63.55999708	49.4599998	40.200001	gi|241690317	spectrin beta chain, putative [Ixodes scapularis]	0	auto - low confidence	0	0	IIAK	iTRAQ4plex@N-term; iTRAQ4plex(K)@4	cleaved D-I@N-term	-0.000550976	731.5142822	366.7644	731.5148926	366.7647095	2	5	6.1.1.2223.1	0	-1	-1			1.007259	0.7568297	0.9123012	0.7598665	0.910114	0.7431938									33809.52	179.18	34651.12	187.22	34526.03	188.01	35967.38	187.4
2	180.76	181.19	63.55999708	49.4599998	40.200001	gi|241690317	spectrin beta chain, putative [Ixodes scapularis]	0	auto - low confidence	0	0	IILR	iTRAQ4plex@N-term	cleaved T-I@N-term	0.000629915	657.4666748	329.7406	657.4659424	329.7402344	2	5	5.1.1.2328.1	0	-1	-1			0.9612895	0.4197412	0.5323884	0.4936934	0.5394071	0.4887574									112085.6	326.33	109633	331.48	66795.62	266.32	70670.9	277.44
2	180.76	181.19	63.55999708	49.4599998	40.200001	gi|241690317	spectrin beta chain, putative [Ixodes scapularis]	0	auto - low confidence	0	0	IILR	iTRAQ4plex@N-term	cleaved T-I@N-term	8.06E-05	657.4660645	329.7403	657.4659424	329.7402344	2	5	5.1.1.2442.1	0	-1	-1			0.9640249	0.8174385	1.218126	0.7518188	1.208303	0.7477295									29861.46	168.35	29291.14	173.38	40716.71	202.52	42175.56	207.16
2	180.76	181.19	63.55999708	49.4599998	40.200001	gi|241690317	spectrin beta chain, putative [Ixodes scapularis]	0	auto - low confidence	0	0	IILR	iTRAQ4plex@N-term	cleaved T-I@N-term	0.00148441	657.4674683	329.741	657.4659424	329.7402344	2	5	5.1.1.2505.1	0	-1	-1			0.9083197	0.9174255	0.7641104	0.9404719	0.7679588	0.9231189									24312.7	151.78	22470.3	151.06	20794.99	146.27	21824.54	148.41
2	180.76	181.19	63.55999708	49.4599998	40.200001	gi|241690317	spectrin beta chain, putative [Ixodes scapularis]	1	auto	0	99.00000095	IKQEHPEEADAIQER	iTRAQ4plex@N-term; iTRAQ4plex(K)@2	missed K-Q@2	0.000954905	2080.080078	521.0273	2080.079346	521.0270996	4	15	9.1.1.2724.1	0	-1	-1			0.9693307	0.3294646	0.8745431	0.3307855	0.7655919	0.4473877									182067.8	415.61	179573.5	426.61	178231.2	426.68	162931.3	626.91
2	180.76	181.19	63.55999708	49.4599998	40.200001	gi|241690317	spectrin beta chain, putative [Ixodes scapularis]	0	auto - low confidence	0	12.70000041	ILQIK	iTRAQ4plex@N-term; iTRAQ4plex(K)@5		0.000605067	901.6210938	451.8178	901.6204224	451.8174744	2	7	10.1.1.3740.1	0	-1	-1			1.048647	0.2873017	1.4286	0.2610885	1.387497	0.2598967									231698.3	469.67	247223.2	503.34	370512.5	609.68	375775.9	611.21
2	180.76	181.19	63.55999708	49.4599998	40.200001	gi|241690317	spectrin beta chain, putative [Ixodes scapularis]	0	auto - low confidence	0	10.49000025	ILQIK	iTRAQ4plex@N-term; iTRAQ4plex(K)@5		0.000255167	901.6206665	451.8176	901.6204224	451.8174744	2	6	5.1.1.3167.1	0	-1	-1			0.9785027	0.1228789	0.9045167	0.1226382	0.881139	0.1419076									1304048	1113.48	1298353	1147.29	1320322	1162.28	1343112	1522.34
2	180.76	181.19	63.55999708	49.4599998	40.200001	gi|241690317	spectrin beta chain, putative [Ixodes scapularis]	0	auto - low confidence	0	0	ILQIK	iTRAQ4plex@N-term; iTRAQ4plex(K)@5		-4.89E-05	901.6204834	451.8175	901.6204224	451.8174744	2	6	4.1.1.2911.1	0	-1	-1			1.028084	0.316359	1.419602	0.2862968	1.414462	0.2824548									193002.8	428.26	201896.6	455.26	306690	554.84	319101.5	557.69
2	180.76	181.19	63.55999708	49.4599998	40.200001	gi|241690317	spectrin beta chain, putative [Ixodes scapularis]	0	auto - low confidence	0	0	ILQIK	iTRAQ4plex@N-term; iTRAQ4plex(K)@5		-0.00151485	901.6188965	451.8167	901.6204224	451.8174744	2	5	5.1.1.2660.1	0	-1	-1			1.034808	0.4163737	0.814916	0.435235	0.8155624	0.4245947									109998	323.54	115819.5	341.33	100338.4	321.89	104861.5	321.1
2	180.76	181.19	63.55999708	49.4599998	40.200001	gi|241690317	spectrin beta chain, putative [Ixodes scapularis]	0	auto - discordant peptide type	0	93.77999902	ITADAADEDPQYMFL	iTRAQ4plex@N-term	cleaved L-R@C-term	-0.00152159	1842.845215	922.4299	1842.846802	922.4306641	2	12	13.1.1.7371.1	0	-1	-1			1.110564	0.9003963	1.114498	0.8812531	1.096976	0.8701456									22772.59	147.31	25733.16	161.17	28409.33	170.02	29200.04	169.94
2	180.76	181.19	63.55999708	49.4599998	40.200001	gi|241690317	spectrin beta chain, putative [Ixodes scapularis]	0	auto - discordant peptide type	0	90.21000266	ITADAADEDPQYMFL	iTRAQ4plex@N-term; Oxidation(M)@13	cleaved L-R@C-term	-0.00256533	1858.839111	930.4268	1858.841675	930.4281006	2	12	13.1.1.6547.1	0	-1	-1			0.9753684	0.6982923	0.9586837	0.6852778	0.9807849	0.667272									40503.56	196.28	40197.48	202.1	43464.82	210.6	46434.52	213
2	180.76	181.19	63.55999708	49.4599998	40.200001	gi|241690317	spectrin beta chain, putative [Ixodes scapularis]	0	auto - discordant peptide type	0	99.00000095	ITDLTMDMR	iTRAQ4plex@N-term		-2.018330097	1236.593628	619.3041	1238.612061	620.3132935	2	12	3.1.1.5102.1	0	-1	-1			0.956861	0.5560852	0.7033074	0.5945351	0.729409	0.573763									64176.28	246.72	62482.78	251.05	50523	229.13	54716.67	233.05
2	180.76	181.19	63.55999708	49.4599998	40.200001	gi|241690317	spectrin beta chain, putative [Ixodes scapularis]	0	auto - low confidence	0	0	ITVR	iTRAQ4plex@N-term	cleaved Q-I@N-term	0.00134408	631.4152832	316.7149	631.4138794	316.7142334	2	6	2.1.1.1755.1	0	-1	-1			1.05151	0.1886596	0.3250826	0.2782492	0.3479735	0.2549026									527315.3	708.79	564183.8	746.88	191881.6	467.48	214481.8	464.53
2	180.76	181.19	63.55999708	49.4599998	40.200001	gi|241690317	spectrin beta chain, putative [Ixodes scapularis]	0	auto - low confidence	0	0	ITVR	iTRAQ4plex@N-term	cleaved Q-I@N-term	0.000550629	631.4144897	316.7145	631.4138794	316.7142334	2	6	2.1.1.1816.1	0	-1	-1			0.9723793	0.2168197	0.1752662	0.4214814	0.1823669	0.3646235									415172	628.8	410771.9	637.32	81450.84	320.37	88500.97	293.54
2	180.76	181.19	63.55999708	49.4599998	40.200001	gi|241690317	spectrin beta chain, putative [Ixodes scapularis]	0	auto - low confidence	0	0	ITVR	iTRAQ4plex@N-term	cleaved Q-I@N-term	0.000574641	631.4144897	316.7145	631.4138794	316.7142334	2	6	3.1.1.1752.1	0	-1	-1			1.033711	0.4035557	0.3488732	0.5736756	0.3511981	0.5389307									116181.5	332.27	122200.6	347.93	45370.55	225.63	47693.95	217.86
2	180.76	181.19	63.55999708	49.4599998	40.200001	gi|241690317	spectrin beta chain, putative [Ixodes scapularis]	0	auto - low confidence	0	0	ITVR	iTRAQ4plex@N-term	cleaved Q-I@N-term	0.000574641	631.4144897	316.7145	631.4138794	316.7142334	2	5	3.1.1.2129.1	0	-1	-1			0.997739	0.2945429	0.5435857	0.3475531	0.5277842	0.3413179									223160.3	460.75	226553.5	475.91	135785.8	379.63	137672.5	374.18
2	180.76	181.19	63.55999708	49.4599998	40.200001	gi|241690317	spectrin beta chain, putative [Ixodes scapularis]	0	auto - low confidence	0	0	IVSICENGR	iTRAQ4plex@N-term; Methylthio(C)@5		0.093015999	1179.679321	394.2337	1179.586182	394.2026672	3	6	4.1.1.3027.1	0	-1	-1			0.9472435	0.5747875	0.8039978	0.5879476	0.8336047	0.5694174									60625.09	240.2	58432.03	243.32	54560.29	237.01	59072.66	241.59
2	180.76	181.19	63.55999708	49.4599998	40.200001	gi|241690317	spectrin beta chain, putative [Ixodes scapularis]	0	auto - low confidence	0	0	KHEAFEK	iTRAQ4plex@N-term; iTRAQ4plex(K)@1; iTRAQ4plex(K)@7	missed K-H@1	0.00101895	1319.757324	330.9466	1319.756348	330.9463501	4	5	11.1.1.1466.1	0	-1	-1			0.993925	0.2399144	0.6533501	0.2655499	0.6460369	0.2717238									337660.6	566.67	341484.4	585.47	246942.4	508.2	254983.3	544.91
2	180.76	181.19	63.55999708	49.4599998	40.200001	gi|241690317	spectrin beta chain, putative [Ixodes scapularis]	0	auto - low confidence	0	0	KHEAFEK	iTRAQ4plex@N-term; iTRAQ4plex(K)@1; iTRAQ4plex(K)@7	missed K-H@1	-0.00189742	1319.754517	660.8845	1319.756348	660.885437	2	5	13.1.1.3590.1	0	-1	-1			1.076007	0.2457314	1.230647	0.2327935	1.229111	0.2409624									312038.1	546.25	341633.1	589.14	429843.7	659.6	448304.3	742.31
2	180.76	181.19	63.55999708	49.4599998	40.200001	gi|241690317	spectrin beta chain, putative [Ixodes scapularis]	0	auto - low confidence	0	0	KKADSILER	iTRAQ4plex@N-term; iTRAQ4plex(K)@1; iTRAQ4plex(K)@2	missed K-K@1; missed K-A@2	-0.000495587	1490.91394	497.9786	1490.914551	497.9788208	3	6	13.1.1.1941.1	0	-1	-1			0.9355484	0.2448896	0.5583858	0.2809591	0.5758858	0.3052355									334370.1	563.34	318295.6	565.69	208992.7	469.9	225080.5	572.89
2	180.76	181.19	63.55999708	49.4599998	40.200001	gi|241690317	spectrin beta chain, putative [Ixodes scapularis]	0	auto - low confidence	0	0	KKEQSLR	iTRAQ4plex@N-term; iTRAQ4plex(K)@1; iTRAQ4plex(K)@2	missed K-K@1; missed K-E@2	0.00148442	1319.826538	330.9639	1319.825073	330.9635315	4	5	11.1.1.718.1	0	-1	-1			1.015625	0.7679069	0.7529235	0.8179592	0.7750288	0.7935506									32608.79	176	33698.07	184.07	27482.42	168.91	29541.09	171.85
2	180.76	181.19	63.55999708	49.4599998	40.200001	gi|241690317	spectrin beta chain, putative [Ixodes scapularis]	0	auto - discordant peptide type	0	43.20000112	KLDALDK	iTRAQ4plex@N-term; iTRAQ4plex(K)@1; iTRAQ4plex(K)@7	cleaved A-K@N-term; missed K-L@1	0.000857292	1233.766479	412.2628	1233.765747	412.2625427	3	9	11.1.1.1923.1	0	-1	-1			0.9418994	0.2091525	1.272557	0.1890474	1.217966	0.2033139									463046.8	663.31	443778.6	676.3	659585.9	813.69	659225.4	951.12
2	180.76	181.19	63.55999708	49.4599998	40.200001	gi|241690317	spectrin beta chain, putative [Ixodes scapularis]	0	auto - low confidence	0	0	KSAK	iTRAQ4plex@N-term; iTRAQ4plex(K)@1; iTRAQ4plex(K)@4	cleaved T-K@N-term; missed K-S@1	0.00268351	864.5784912	433.2965	864.5758057	433.2951965	2	4	10.1.1.3197.1	0	-1	-1			1.151776	0.8966137	1.851328	0.7935404	1.74784	0.8133543									22761.27	147.24	26674.83	165.61	47168.2	216.79	46502.05	229.27
2	180.76	181.19	63.55999708	49.4599998	40.200001	gi|241690317	spectrin beta chain, putative [Ixodes scapularis]	0	auto - low confidence	0	0	KTFCK	iTRAQ4plex@N-term; iTRAQ4plex(K)@1; Methylthio(C)@4; iTRAQ4plex(K)@5	missed K-T@1	0.00096882	1103.620605	368.8808	1103.619629	368.8804932	3	6	4.1.1.1984.1	0	-1	-1			0.9680769	0.4517015	1.120013	0.4247302	1.147984	0.4224487									97430.04	304.22	95970.94	313.25	122147.7	351.69	130738.3	372.01
2	180.76	181.19	63.55999708	49.4599998	40.200001	gi|241690317	spectrin beta chain, putative [Ixodes scapularis]	0	auto - shared MS/MS	0	25.45999885	LADTGDLFR	iTRAQ4plex@N-term		0.058069501	1150.668701	576.3416	1150.610474	576.3125	2	9	3.1.1.4823.1	0	-1	-1			0.9702854	0.2725041	0.517599	0.3250646	0.5567859	0.3313602									264306.1	500.76	260941.8	511.09	153133.4	404.49	172016.2	467.63
2	180.76	181.19	63.55999708	49.4599998	40.200001	gi|241690317	spectrin beta chain, putative [Ixodes scapularis]	0	auto - low confidence	0	0	LADTGDLFR	iTRAQ4plex@N-term		-0.00328711	1150.6073	576.3109	1150.610474	576.3125	2	5	8.1.1.1693.1	0	-1	-1			0.973023	0.3227523	1.301608	0.2931235	1.296072	0.3027011									190971.4	426.1	189072.5	440.93	278238.8	528.93	289315.2	591.82
2	180.76	181.19	63.55999708	49.4599998	40.200001	gi|241690317	spectrin beta chain, putative [Ixodes scapularis]	0	auto - discordant peptide type	0	23.08000028	LAELGQQFAALEDTTK	Delta:H(2)C(2)@N-term; iTRAQ4plex(K)@16		-0.035031602	1903.966309	952.9904	1904.001343	953.0079346	2	10	3.1.1.8460.1	0	-1	-1			0.5698674	2.496457	0.7538668	2.184373	0.7406006	2.166967									4470.12	64.85	2591.97	52.66	3772.1	61.6	3869.7	62.29
2	180.76	181.19	63.55999708	49.4599998	40.200001	gi|241690317	spectrin beta chain, putative [Ixodes scapularis]	0	auto - low confidence	0	0	LAELGQQFAALEDTTK	iTRAQ4plex@N-term; iTRAQ4plex(K)@16		0.049683999	2022.137451	675.0531	2022.087646	675.036499	3	5	5.1.1.6180.1	0	-1	-1			0.9723206	0.6559561	0.7445849	0.6918305	0.7354311	0.6812931									45746.25	208.33	45258.69	213.67	38127.57	198.57	39325.25	199.27
2	180.76	181.19	63.55999708	49.4599998	40.200001	gi|241690317	spectrin beta chain, putative [Ixodes scapularis]	0	auto - shared MS/MS	0	42.91000068	LALER	iTRAQ4plex@N-term		0.00316605	744.4648438	373.2397	744.4615479	373.2380676	2	8	13.1.1.2156.1	0	-1	-1			0.9271459	0.2533891	1.043179	0.2394473	1.035443	0.2577688									316790.2	548.18	298852.5	553.18	369913.3	612.22	383417.4	732.53
2	180.76	181.19	63.55999708	49.4599998	40.200001	gi|241690317	spectrin beta chain, putative [Ixodes scapularis]	0	auto - low confidence	0	1.436000038	LALER	iTRAQ4plex@N-term		0.0001982	744.461853	373.2382	744.4615479	373.2380676	2	6	14.1.1.2265.1	0	-1	-1			0.9784425	0.1583188	0.751904	0.1669275	0.7600906	0.2072882									783183.2	862.58	779714.6	886.77	659166.5	826.84	695829.3	1221.93
2	180.76	181.19	63.55999708	49.4599998	40.200001	gi|241690317	spectrin beta chain, putative [Ixodes scapularis]	0	auto - low confidence	0	12.25000024	LDALDK	iTRAQ4plex@N-term; iTRAQ4plex(K)@6		0.00310354	961.5718994	481.7932	961.5687866	481.7916565	2	7	11.1.1.2809.1	0	-1	-1			0.9700606	0.2347918	1.023266	0.2259998	1.009234	0.2303696									359358.7	583.94	354702.3	601.14	411610.3	646.52	423929.9	692.26
2	180.76	181.19	63.55999708	49.4599998	40.200001	gi|241690317	spectrin beta chain, putative [Ixodes scapularis]	0	auto - low confidence	0	0	LDPQKTEDIIAK	iTRAQ4plex@N-term; iTRAQ4plex(K)@5; iTRAQ4plex(K)@12	missed K-T@5	0.016418301	1802.067993	601.6966	1802.051514	601.6911011	3	6	3.1.1.8307.1	0	-1	-1			1.10713	1.149201	0.1504625	2.557441	0.1749624	2.028049									13793.13	114.57	15538.12	123.4	2323.06	56.19	2820.86	52.19
2	180.76	181.19	63.55999708	49.4599998	40.200001	gi|241690317	spectrin beta chain, putative [Ixodes scapularis]	0	auto - low confidence	0	0	LDPQKTEDIIAK	iTRAQ4plex@N-term; iTRAQ4plex(K)@5; iTRAQ4plex(K)@12	missed K-T@5	0.00029678	1802.051758	451.5202	1802.051514	451.5201416	4	5	13.1.1.4257.1	0	-1	-1			0.9477748	0.6555315	1.139467	0.6095691	1.107681	0.625918									46806.56	210.68	45138.68	215.12	59700.48	245.41	60603.2	263.59
2	180.76	181.19	63.55999708	49.4599998	40.200001	gi|241690317	spectrin beta chain, putative [Ixodes scapularis]	0	auto - low confidence	0	7.135999948	LEEALR	iTRAQ4plex@N-term		0.000527183	873.5046997	437.7596	873.5041504	437.7593689	2	7	10.1.1.2504.1	0	-1	-1			0.9203475	0.5049898	1.167533	0.4627037	1.153027	0.4654126									80293.31	275.96	75191.41	278.2	104934.4	325.08	108216.4	339.61
2	180.76	181.19	63.55999708	49.4599998	40.200001	gi|241690317	spectrin beta chain, putative [Ixodes scapularis]	1	auto	0	94.01000142	LLDALSLHK	iTRAQ4plex@N-term; iTRAQ4plex(K)@9		-0.00153956	1296.799316	433.2737	1296.800903	433.274231	3	11	10.1.1.5032.1	0	-1	-1			1.115091	0.9403815	0.9757002	0.9533819	0.9102521	0.9538608									20776.44	140.62	23573.2	153.9	22691.17	152.36	22105.83	148.58
2	180.76	181.19	63.55999708	49.4599998	40.200001	gi|241690317	spectrin beta chain, putative [Ixodes scapularis]	1	auto	0	99.00000095	LLDPEDVFVDNPDEK	iTRAQ4plex@N-term; iTRAQ4plex(K)@15		-0.000196429	2032.024292	678.3487	2032.024414	678.3487549	3	12	12.1.1.6822.1	0	-1	-1			1.095544	0.5574249	0.9083206	0.5735201	0.8381304	0.596225									59605.45	238.12	66443.57	258.3	60603.06	249.38	58394.45	258.45
2	180.76	181.19	63.55999708	49.4599998	40.200001	gi|241690317	spectrin beta chain, putative [Ixodes scapularis]	0	auto - low confidence	0	0	LLEQHR	iTRAQ4plex@N-term		-0.054970101	938.4870605	313.8363	938.5419312	313.8545837	3	5	14.1.1.1712.1	0	-1	-1			0.8152037	0.4648112	0.2961048	0.6566352	0.3117623	0.6690545									99936.51	307.41	82894.8	288.86	33123.71	192.16	36418.48	216.38
2	180.76	181.19	63.55999708	49.4599998	40.200001	gi|241690317	spectrin beta chain, putative [Ixodes scapularis]	0	auto - shared MS/MS	0	19.05999929	LLKER	iTRAQ4plex@N-term; iTRAQ4plex(K)@3	cleaved Q-L@N-term; missed K-E@3	0.000896784	945.6224976	473.8185	945.62146	473.8180237	2	7	2.1.1.1777.1	0	-1	-1			1.031273	0.5821148	1.459929	0.5241387	1.481829	0.5150852									56934.72	232.57	59743.11	247.77	93041.84	305.57	98616.41	309.43
2	180.76	181.19	63.55999708	49.4599998	40.200001	gi|241690317	spectrin beta chain, putative [Ixodes scapularis]	0	auto - low confidence	0	0	LLRER	iTRAQ4plex@N-term	cleaved T-L@N-term; missed R-E@3	-0.0112462	829.5142822	415.7644	829.5255737	415.77005	2	6	6.1.1.2636.1	0	-1	-1			1.002046	1.078858	0.7718823	1.134942	0.7320939	1.125314									16643.18	125.7	16969.19	130.73	14379.93	121.82	14242.2	118.81
2	180.76	181.19	63.55999708	49.4599998	40.200001	gi|241690317	spectrin beta chain, putative [Ixodes scapularis]	0	auto - low confidence	0	0	LQIK	iTRAQ4plex@N-term; iTRAQ4plex(K)@4	cleaved I-L@N-term	-0.000671865	788.5356445	395.2751	788.536377	395.2754517	2	6	2.1.1.2091.1	0	-1	-1			0.9658894	0.2062851	0.8000229	0.2125752	0.806178	0.2496528									466040.3	666.83	458023.6	680.6	417345.1	656.11	439165.7	898.45
2	180.76	181.19	63.55999708	49.4599998	40.200001	gi|241690317	spectrin beta chain, putative [Ixodes scapularis]	0	auto - low confidence	0	0	LQIK	iTRAQ4plex@N-term; iTRAQ4plex(K)@4	cleaved I-L@N-term	6.16E-06	788.536499	395.2755	788.536377	395.2754517	2	6	3.1.1.2107.1	0	-1	-1			0.9698033	0.2638461	1.021884	0.254101	1.034569	0.2558882									284645.5	519.77	280882.7	534.94	325593.3	575.33	344221.2	617.06
2	180.76	181.19	63.55999708	49.4599998	40.200001	gi|241690317	spectrin beta chain, putative [Ixodes scapularis]	0	auto - low confidence	0	0	LQIK	iTRAQ4plex@N-term; iTRAQ4plex(K)@4	cleaved I-L@N-term	0.000250303	788.5366821	395.2756	788.536377	395.2754517	2	6	3.1.1.2358.1	0	-1	-1			0.875049	0.09528409	1.243731	0.08498587	1.225571	0.1518146									2360420	1518.86	2101642	1476.92	3286134	1824.34	3381441	4649.59
2	180.76	181.19	63.55999708	49.4599998	40.200001	gi|241690317	spectrin beta chain, putative [Ixodes scapularis]	0	auto - low confidence	0	0	LQIK	iTRAQ4plex@N-term; iTRAQ4plex(K)@4	cleaved I-L@N-term	0.000250304	788.5366821	395.2756	788.536377	395.2754517	2	6	3.1.1.2421.1	0	-1	-1			1.004687	0.07768151	0.629958	0.08758518	0.6137092	0.1843568									3198519	1743.01	3269765	1810.16	2255433	1546.5	2294487	4041.02
2	180.76	181.19	63.55999708	49.4599998	40.200001	gi|241690317	spectrin beta chain, putative [Ixodes scapularis]	0	auto - low confidence	0	0	LQIK	iTRAQ4plex@N-term; iTRAQ4plex(K)@4	cleaved I-L@N-term	0.000250304	788.5366821	395.2756	788.536377	395.2754517	2	6	3.1.1.2485.1	0	-1	-1			0.8743361	0.1710604	2.566733	0.1319072	2.637733	0.1656434									742144.2	838.25	660242.8	848.2	2132251	1452.73	2288196	2772.41
2	180.76	181.19	63.55999708	49.4599998	40.200001	gi|241690317	spectrin beta chain, putative [Ixodes scapularis]	0	auto - low confidence	0	0	LQIK	iTRAQ4plex@N-term; iTRAQ4plex(K)@4	cleaved I-L@N-term	0.00104376	788.5374756	395.276	788.536377	395.2754517	2	6	3.1.1.2547.1	0	-1	-1			0.9323523	0.04196328	0.6515743	0.04564844	0.6333493	0.1022616									1.18E+07	3465.54	1.12E+07	3363.4	8616908	3013.91	8746522	8568.48
2	180.76	181.19	63.55999708	49.4599998	40.200001	gi|241690317	spectrin beta chain, putative [Ixodes scapularis]	0	auto - low confidence	0	0	LQIK	iTRAQ4plex@N-term; iTRAQ4plex(K)@4	cleaved I-L@N-term	8.43E-05	788.536499	395.2755	788.536377	395.2754517	2	6	6.1.1.2322.1	0	-1	-1			1.005771	0.7660545	0.8134266	0.7941405	0.7692547	0.7893519									32972.41	176.96	33743.24	184.45	30021.92	175.73	29647.96	171.61
2	180.76	181.19	63.55999708	49.4599998	40.200001	gi|241690317	spectrin beta chain, putative [Ixodes scapularis]	0	auto - low confidence	0	0	LQIK	iTRAQ4plex@N-term; iTRAQ4plex(K)@4	cleaved I-L@N-term	8.43E-05	788.536499	395.2755	788.536377	395.2754517	2	6	6.1.1.2395.1	0	-1	-1			1.017159	0.5078505	0.7394236	0.5438541	0.7175857	0.5390899									74491.46	266.07	77096.11	278.33	61655.13	252.86	62481.91	252.29
2	180.76	181.19	63.55999708	49.4599998	40.200001	gi|241690317	spectrin beta chain, putative [Ixodes scapularis]	0	auto - low confidence	0	0	LQIK	iTRAQ4plex@N-term; Deamidated(Q)@2; iTRAQ4plex(K)@4	cleaved I-L@N-term	-0.000256146	789.5200806	395.7673	789.5203857	395.7674561	2	6	14.1.1.2650.1	0	-1	-1			0.9483189	0.2197475	2.297126	0.1770907	2.234267	0.2125264									425804.1	636.21	410866.9	662.05	1094874	1040.8	1112036	1680.72
2	180.76	181.19	63.55999708	49.4599998	40.200001	gi|241690317	spectrin beta chain, putative [Ixodes scapularis]	0	auto - low confidence	0	0	LQIK	iTRAQ4plex@N-term; Deamidated(Q)@2; iTRAQ4plex(K)@4	cleaved I-L@N-term	-0.000256146	789.5200806	395.7673	789.5203857	395.7674561	2	6	14.1.1.2712.1	0	-1	-1			0.9500579	0.2685751	1.592044	0.2318515	1.619378	0.2579271									280951.2	516.46	271592.6	531.8	500674.2	707.41	531805.8	962.18
2	180.76	181.19	63.55999708	49.4599998	40.200001	gi|241690317	spectrin beta chain, putative [Ixodes scapularis]	0	auto - low confidence	0	14.48999941	LRDALDAR	iTRAQ4plex@N-term	missed R-D@2	-0.0113992	1072.599731	537.3071	1072.611084	537.3128052	2	7	11.1.1.4139.1	0	-1	-1			0.9975653	0.3489467	0.9897057	0.3415208	0.9331213	0.3544539									160082.6	389.83	162488.4	406.1	177345.3	424.65	174604.8	449.71
2	180.76	181.19	63.55999708	49.4599998	40.200001	gi|241690317	spectrin beta chain, putative [Ixodes scapularis]	0	auto - discordant peptide type	0	83.73000026	LTQLLK	iTRAQ4plex@N-term; Deamidated(Q)@3; iTRAQ4plex(K)@6	cleaved Q-L@N-term	0.000470298	1003.652649	502.8336	1003.6521	502.8333435	2	10	4.1.1.4248.1	0	-1	-1			1.029824	0.1300727	1.592276	0.1150561	1.507955	0.1566376									1148626	1049.23	1203590	1114.52	2047229	1432.14	2024608	2576.2
2	180.76	181.19	63.55999708	49.4599998	40.200001	gi|241690317	spectrin beta chain, putative [Ixodes scapularis]	0	auto - discordant peptide type	0	83.24000239	LTQLLK	iTRAQ4plex@N-term; Deamidated(Q)@3; iTRAQ4plex(K)@6	cleaved Q-L@N-term	-2.53E-05	1003.6521	502.8333	1003.6521	502.8333435	2	10	5.1.1.4113.1	0	-1	-1			0.9924412	0.2694195	1.302528	0.2461605	1.346172	0.2613918									270848.7	507.17	273507.1	529.81	394896.3	630.99	426188	777.28
2	180.76	181.19	63.55999708	49.4599998	40.200001	gi|241690317	spectrin beta chain, putative [Ixodes scapularis]	0	auto - low confidence	0	9.069000185	LTQLLK	iTRAQ4plex@N-term; Deamidated(Q)@3; iTRAQ4plex(K)@6	cleaved Q-L@N-term	-0.000273188	1003.651855	335.5579	1003.6521	335.5579834	3	7	4.1.1.4271.1	0	-1	-1			1.124486	0.4421853	1.661809	0.3972179	1.698043	0.4183526									94504.22	299.93	108129	332.93	175793	419.91	187574.6	511.27
2	180.76	181.19	63.55999708	49.4599998	40.200001	gi|241690317	spectrin beta chain, putative [Ixodes scapularis]	0	auto - low confidence	0	0	LTQLLK	iTRAQ4plex@N-term; iTRAQ4plex(K)@6	cleaved Q-L@N-term	-0.000558614	1002.66748	502.341	1002.668091	502.3413391	2	7	4.1.1.3173.1	0	-1	-1			1.024208	0.2447346	0.2101293	0.4412405	0.2349532	0.3756499									316859.1	548.96	330210.8	570.79	74528.46	302.44	87020.47	290.05
2	180.76	181.19	63.55999708	49.4599998	40.200001	gi|241690317	spectrin beta chain, putative [Ixodes scapularis]	0	auto - discordant peptide type	0	41.20000005	LTSDLLR	iTRAQ4plex@N-term; Methyl(D)@4	cleaved T-L@N-term	0.00240866	974.5906982	488.3026	974.5882568	488.3013916	2	12	3.1.1.3892.1	0	-1	-1			0.9964505	0.1697634	0.9605079	0.1675536	0.962859	0.1712659									680253.6	808.2	689705.3	836.34	731376.8	864.1	765609.9	944.42
2	180.76	181.19	63.55999708	49.4599998	40.200001	gi|241690317	spectrin beta chain, putative [Ixodes scapularis]	0	auto - low confidence	0	0	LTTFELK	iTRAQ4plex@N-term; iTRAQ4plex(K)@7		-0.000859742	1138.683228	570.3489	1138.684204	570.3493652	2	5	3.1.1.4480.1	0	-1	-1			0.9402685	0.437147	2.36003	0.3498292	2.243855	0.3852307									108466.7	321.7	103773.2	333.26	286538.7	531.57	284488.8	699.39
2	180.76	181.19	63.55999708	49.4599998	40.200001	gi|241690317	spectrin beta chain, putative [Ixodes scapularis]	1	auto	0	99.00000095	LVAEGHEDAAEFDR	iTRAQ4plex@N-term		-0.00222176	1701.805786	568.2759	1701.807983	568.2766113	3	16	9.1.1.3782.1	0	-1	-1			0.9129728	0.8140718	0.7142624	0.8532529	0.7039244	0.8338453									30757.42	170.72	28572.27	170.15	24591.05	159.36	25307.54	157.48
2	180.76	181.19	63.55999708	49.4599998	40.200001	gi|241690317	spectrin beta chain, putative [Ixodes scapularis]	0	auto - low confidence	0	0	LVAEK	iTRAQ4plex@N-term; iTRAQ4plex(K)@5	cleaved A-L@N-term; cleaved K-P@C-term	0.037015799	846.5788574	424.2967	846.5418091	424.2781982	2	5	4.1.1.2463.1	0	-1	-1			0.8754441	0.2639	0.8187829	0.2617342	0.7191883	0.337601									300542.8	533.44	267714.3	522.83	275451	529.85	252652.1	725.56
2	180.76	181.19	63.55999708	49.4599998	40.200001	gi|241690317	spectrin beta chain, putative [Ixodes scapularis]	0	auto - low confidence	0	0	LVQEEHPDSDQITVR	iTRAQ4plex@N-term		0.077888399	1909.044067	637.3553	1908.966309	637.3294067	3	5	12.1.1.8594.1	0	-1	-1			1.615754	0.5195218	1.250146	0.5417617	1.146542	0.5488345									57841.02	235.87	95092.89	306.09	80940.55	288.69	77517.52	284.74
2	180.76	181.19	63.55999708	49.4599998	40.200001	gi|241690317	spectrin beta chain, putative [Ixodes scapularis]	1	auto	0	99.00000095	LVSQDNFGTDLASAEAAAK	iTRAQ4plex@N-term; iTRAQ4plex(K)@19		0.0038167	2195.135254	1098.575	2195.131348	1098.572998	2	24	14.1.1.6090.1	0	-1	-1			0.9491681	0.5489733	0.8920988	0.5448254	0.8549539	0.5633764									66502.44	251.62	64227.01	255.47	66407.93	260.33	66459.07	277.41
2	180.76	181.19	63.55999708	49.4599998	40.200001	gi|241690317	spectrin beta chain, putative [Ixodes scapularis]	0	auto - low confidence	0	0	LWAK	iTRAQ4plex@N-term; iTRAQ4plex(K)@4	cleaved D-L@N-term	0.000741369	804.5108643	403.2627	804.5101318	403.2623596	2	5	5.1.1.2463.1	0	-1	-1			1.022301	0.3689524	0.8144703	0.3844705	0.8289874	0.3827019									140969.6	366.13	146636.3	384.26	128519.9	364.33	136599	383.95
2	180.76	181.19	63.55999708	49.4599998	40.200001	gi|241690317	spectrin beta chain, putative [Ixodes scapularis]	0	auto - shared MS/MS	0	24.10999984	LYAGLK	iTRAQ4plex@N-term; iTRAQ4plex(K)@6		0.00137155	951.6010742	476.8078	951.5996704	476.8071289	2	8	3.1.1.3024.1	0	-1	-1			0.9639879	0.1883122	1.716108	0.160773	1.671979	0.174807									568032.3	734.62	557162.1	762.64	1091156	1042.18	1110140	1305.63
2	180.76	181.19	63.55999708	49.4599998	40.200001	gi|241690317	spectrin beta chain, putative [Ixodes scapularis]	0	auto - shared MS/MS	0	18.67000014	LYAGLK	iTRAQ4plex@N-term; iTRAQ4plex(K)@6		-0.000222643	951.5994873	476.807	951.5996704	476.8071289	2	7	4.1.1.2736.1	0	-1	-1			1.035669	0.301623	1.562205	0.2681136	1.607282	0.2696421									212064.6	449.16	223473.6	479.9	370830.7	609.61	398413.7	664.84
2	180.76	181.19	63.55999708	49.4599998	40.200001	gi|241690317	spectrin beta chain, putative [Ixodes scapularis]	0	auto - low confidence	0	0	LYAGLK	iTRAQ4plex@N-term; iTRAQ4plex(K)@6		0.0121209	951.6118164	318.2112	951.5996704	318.2071838	3	5	3.1.1.1875.1	0	-1	-1			1.033803	0.1992718	1.137885	0.1903232	1.144942	0.2299793									484039.4	680.09	509161.7	719.49	616521.9	791.5	647795.8	1179.44
2	180.76	181.19	63.55999708	49.4599998	40.200001	gi|241690317	spectrin beta chain, putative [Ixodes scapularis]	0	auto - low confidence	0	0	LYAGLK	iTRAQ4plex@N-term; iTRAQ4plex(K)@6		0.0107709	951.6104736	476.8125	951.5996704	476.8071289	2	5	3.1.1.1883.1	0	-1	-1			1.042624	0.2812543	1.225489	0.2642017	1.153291	0.2811175									241815	479.96	256535.7	511.2	331712.5	578.43	325983.9	648.96
2	180.76	181.19	63.55999708	49.4599998	40.200001	gi|241690317	spectrin beta chain, putative [Ixodes scapularis]	0	auto - low confidence	0	0	LYAGLK	iTRAQ4plex@N-term; iTRAQ4plex(K)@6		0.00161569	951.6012573	476.8079	951.5996704	476.8071289	2	6	3.1.1.3091.1	0	-1	-1			1.066609	0.1611669	0.2348481	0.2781112	0.2429458	0.257143									716538.3	826.65	777645.3	875.16	188363.1	476.66	203480.5	467.62
2	180.76	181.19	63.55999708	49.4599998	40.200001	gi|241690317	spectrin beta chain, putative [Ixodes scapularis]	0	auto - low confidence	0	0	LYAGLK	iTRAQ4plex@N-term; iTRAQ4plex(K)@6		-0.00102015	951.5986938	476.8066	951.5996704	476.8071289	2	6	6.1.1.2706.1	0	-1	-1			1.004258	1.232564	1.500077	1.094557	1.462997	1.08724									12895.62	110.65	13177.24	116.6	21653.36	147.15	22052.59	147.25
2	180.76	181.19	63.55999708	49.4599998	40.200001	gi|241690317	spectrin beta chain, putative [Ixodes scapularis]	0	auto - low confidence	0	0	LYQVQQAGR	iTRAQ4plex@N-term		-0.016123701	1205.647827	402.8899	1205.663818	402.8952332	3	5	4.1.1.1438.1	0	-1	-1			1.009471	0.8594816	0.6364164	0.9642709	0.6407551	0.9341826									26061.04	157.32	26768.4	163.77	18565.32	139.6	19519.01	139.16
2	180.76	181.19	63.55999708	49.4599998	40.200001	gi|241690317	spectrin beta chain, putative [Ixodes scapularis]	0	auto - low confidence	0	0	LYQVQQAGR	iTRAQ4plex@N-term		0.010898	1205.674927	603.8447	1205.663818	603.8392334	2	5	8.1.1.3537.1	0	-1	-1			0.9682841	1.088542	0.9474266	1.069145	0.9477944	1.050786									16714.29	125.94	16467.5	129.37	17725.68	134.45	18517.23	135.62
2	180.76	181.19	63.55999708	49.4599998	40.200001	gi|241690317	spectrin beta chain, putative [Ixodes scapularis]	0	auto - shared MS/MS	0	31.54000044	MISDINR	iTRAQ4plex@N-term		0.00167841	991.5258789	496.7702	991.524231	496.7694092	2	8	13.1.1.2676.1	0	-1	-1			0.9293501	0.419782	1.13292	0.3887004	1.143389	0.3808551									115426	330.78	109149.1	334.81	146376.9	384.4	154266.6	386.98
2	180.76	181.19	63.55999708	49.4599998	40.200001	gi|241690317	spectrin beta chain, putative [Ixodes scapularis]	1	auto	0	70.21999955	MMEYGER	iTRAQ4plex@N-term		-0.000832111	1058.463867	530.2392	1058.464722	530.239624	2	9	11.1.1.2541.1	0	-1	-1			0.9998395	0.5808103	1.370433	0.5258319	1.479701	0.5189352									58094.96	234.85	59102.48	246.48	89118.07	299.68	100481.6	326.95
2	180.76	181.19	63.55999708	49.4599998	40.200001	gi|241690317	spectrin beta chain, putative [Ixodes scapularis]	0	auto - low confidence	0	0	MRAR	iTRAQ4plex@N-term	cleaved E-M@N-term; missed R-A@2	0.0438332	676.4362793	339.2254	676.3924561	339.2034912	2	3	9.1.1.714.1	0	-1	-1			1.004489	1.373497	2.130956	1.139967	2.011302	1.142459									10494.51	99.82	10726.16	106.28	25032.6	157.29	24672.51	156.14
2	180.76	181.19	63.55999708	49.4599998	40.200001	gi|241690317	spectrin beta chain, putative [Ixodes scapularis]	1	auto	0	99.00000095	NEVDNHEPR	iTRAQ4plex@N-term		0.000139124	1252.591919	418.5379	1252.591797	418.5378723	3	12	3.1.1.1334.1	0	-1	-1			0.9900236	1.758351	0.8013188	1.824222	0.8242212	1.762749									6309.99	77.39	6356.4	80.09	5659.83	76.43	6079.2	76.97
2	180.76	181.19	63.55999708	49.4599998	40.200001	gi|241690317	spectrin beta chain, putative [Ixodes scapularis]	1	auto	0	99.00000095	NEVDNHEPR	iTRAQ4plex@N-term		-0.000135534	1252.591553	418.5378	1252.591797	418.5378723	3	12	3.1.1.1396.1	0	-1	-1			1.000551	0.4485794	0.763613	0.4737788	0.7737336	0.5451112									96336.34	302.42	98076.77	314.27	82344.17	292.2	87127.58	388.28
2	180.76	181.19	63.55999708	49.4599998	40.200001	gi|241690317	spectrin beta chain, putative [Ixodes scapularis]	0	auto - low confidence	0	0	NEVDNHEPR	iTRAQ4plex@N-term		-0.0144259	1252.577515	627.296	1252.591797	627.3031616	2	5	7.1.1.2282.1	0	-1	-1			1.134605	0.8250592	0.7464992	0.9094461	0.7808577	0.8688087									26670.67	159.37	30790.42	175.17	22286.03	152.79	24343.32	153.53
2	180.76	181.19	63.55999708	49.4599998	40.200001	gi|241690317	spectrin beta chain, putative [Ixodes scapularis]	0	auto - discordant peptide type	0	51.74000263	NFANSLVGVQQQLLAFNTY	iTRAQ4plex@N-term	cleaved Y-R@C-term	0.00210168	2270.183838	757.7352	2270.181641	757.7344971	3	10	13.1.1.8725.1	0	-1	-1			1.320996	1.687755	3.088516	1.427702	2.912852	1.430209									6090.64	76.32	8186.56	92.56	21056.31	144.07	20737.45	142.97
2	180.76	181.19	63.55999708	49.4599998	40.200001	gi|241690317	spectrin beta chain, putative [Ixodes scapularis]	1	auto	0	35.37999988	NQANDQMAK	iTRAQ4plex@N-term; iTRAQ4plex(K)@9		0.0013424	1306.655762	436.5592	1306.654297	436.5587158	3	9	8.1.1.1526.1	0	-1	-1			0.9339202	0.6364352	0.847385	0.6384444	0.8948121	0.6146002									49803.47	217.29	47326.71	219.29	47239.99	220.19	52091.33	225.49
2	180.76	181.19	63.55999708	49.4599998	40.200001	gi|241690317	spectrin beta chain, putative [Ixodes scapularis]	0	auto - low confidence	0	0	NQANDQMAK	iTRAQ4plex@N-term; iTRAQ4plex(K)@9		0.041955199	1306.696289	436.5727	1306.654297	436.5587158	3	5	12.1.1.4481.1	0	-1	-1			1.066899	1.135109	1.163385	1.086944	1.133758	1.075426									14638.09	118.02	15890.76	126.97	19062.39	138.96	19398.97	138.06
2	180.76	181.19	63.55999708	49.4599998	40.200001	gi|241690317	spectrin beta chain, putative [Ixodes scapularis]	0	auto - low confidence	0	0	NQLLK	iTRAQ4plex@N-term; Deamidated(Q)@2; iTRAQ4plex(K)@5		-0.000718342	903.5626831	452.7886	903.5632935	452.7889404	2	7	12.1.1.2216.1	0	-1	-1			0.988839	0.298624	2.511778	0.2405819	2.553943	0.2663867									226901.7	467.08	228297	493.89	637952.4	794.37	677365.2	1145.27
2	180.76	181.19	63.55999708	49.4599998	40.200001	gi|241690317	spectrin beta chain, putative [Ixodes scapularis]	0	auto - low confidence	0	0	NQLLK	iTRAQ4plex@N-term; iTRAQ4plex(K)@5		-0.0125657	902.5666504	452.2906	902.5792847	452.2969055	2	5	13.1.1.3110.1	0	-1	-1			1.020384	0.4106993	1.33113	0.3763251	1.339517	0.4055234									114803.5	330.21	119194.4	349.43	171058.6	415.11	179753.6	513.85
2	180.76	181.19	63.55999708	49.4599998	40.200001	gi|241690317	spectrin beta chain, putative [Ixodes scapularis]	1	auto	0	99.00000095	QEVDNYTDDYAK	iTRAQ4plex@N-term; iTRAQ4plex(K)@12		0.00148064	1747.81604	583.6126	1747.814453	583.6120605	3	13	8.1.1.3053.1	0	-1	-1			0.9603272	0.6350731	0.7879822	0.6567011	0.8667908	0.6374654									49253.59	216.46	48127.59	220.64	43443.39	211.99	49902.95	230.43
2	180.76	181.19	63.55999708	49.4599998	40.200001	gi|241690317	spectrin beta chain, putative [Ixodes scapularis]	1	auto	0	98.00999761	QEVDNYTDDYAK	Gln->pyro-Glu@N-term; iTRAQ4plex(K)@12		-0.000189318	1586.685669	794.3501	1586.685791	794.3502197	2	12	7.1.1.2962.1	0	-1	-1			0.9374808	2.095365	0.9963968	2.009495	0.9460984	1.99606									4597.5	66.02	4385.52	66.92	5127.71	72.08	5084.31	70.49
2	180.76	181.19	63.55999708	49.4599998	40.200001	gi|241690317	spectrin beta chain, putative [Ixodes scapularis]	0	auto - low confidence	0	0	QEVDNYTDDYAK	Gln->pyro-Glu@N-term; iTRAQ4plex(K)@12		-0.0192322	1586.666626	794.3406	1586.685791	794.3502197	2	3	7.1.1.3019.1	0	-1	-1			1.105198	2.063884	0.7812642	2.225583	0.7662761	2.18986									4321	64.13	4859.16	69.69	3778.78	62.67	3870.29	62.32
2	180.76	181.19	63.55999708	49.4599998	40.200001	gi|241690317	spectrin beta chain, putative [Ixodes scapularis]	0	auto - low confidence	0	0	QKDVETQMAQKARQVDELQNQATYLQK	Gln->pyro-Glu@N-term; iTRAQ4plex(K)@2; iTRAQ4plex(K)@11; iTRAQ4plex(K)@27	missed K-D@2; missed K-A@11; missed R-Q@13	-0.047430702	3605.837158	1202.953	3605.883789	1202.968506	3	4	13.1.1.7514.1	0	-1	-1			0.993643	1.650658	0.703208	1.784	0.7000168	1.754395									7136.41	82.33	7215.18	85.18	5617.37	76.44	5839.32	77.18
2	180.76	181.19	63.55999708	49.4599998	40.200001	gi|241690317	spectrin beta chain, putative [Ixodes scapularis]	0	auto - low confidence	0	0	QKLEEAL	Gln->pyro-Glu@N-term; iTRAQ4plex(K)@2	cleaved L-R@C-term; missed K-L@2	-9.41E-05	956.5298462	479.2722	956.5300293	479.2723083	2	9	9.1.1.4124.1	0	-1	-1			0.7119623	3.809847	1.577475	2.996088	1.691265	2.936064									1677.77	39.79	1215.42	36.24	2962.54	54.24	3316.79	57.41
2	180.76	181.19	63.55999708	49.4599998	40.200001	gi|241690317	spectrin beta chain, putative [Ixodes scapularis]	0	auto - low confidence	0	0	QLAR	iTRAQ4plex@N-term; Deamidated(Q)@1	cleaved N-Q@N-term	0.000880968	631.378479	316.6965	631.3775024	316.6960449	2	6	7.1.1.7.1	0	-1	-1			0.9719237	1.239698	0.6325588	1.378198	0.6447678	1.323592									12785.42	110.14	12643.99	112.72	9052.85	97.39	9635.9	96.83
2	180.76	181.19	63.55999708	49.4599998	40.200001	gi|241690317	spectrin beta chain, putative [Ixodes scapularis]	0	auto - low confidence	0	0	QLAR	iTRAQ4plex@N-term; Deamidated(Q)@1	cleaved N-Q@N-term	0.00124718	631.3788452	316.6967	631.3775024	316.6960449	2	6	7.1.1.65.1	0	-1	-1			0.9742528	1.040431	0.6338366	1.155791	0.6059121	1.136182									18128.03	131.15	17970.46	134.37	12861.67	115.93	12839.09	112.48
2	180.76	181.19	63.55999708	49.4599998	40.200001	gi|241690317	spectrin beta chain, putative [Ixodes scapularis]	0	auto - low confidence	0	0	QLAR	iTRAQ4plex@N-term; Deamidated(Q)@1	cleaved N-Q@N-term	0.00106407	631.3786621	316.6966	631.3775024	316.6960449	2	6	7.1.1.123.1	0	-1	-1			0.9619529	1.033147	0.581616	1.177655	0.573699	1.140314									18496.64	132.46	18104.38	134.82	12042	112.58	12403.69	110.07
2	180.76	181.19	63.55999708	49.4599998	40.200001	gi|241690317	spectrin beta chain, putative [Ixodes scapularis]	0	auto - low confidence	0	0	QLAR	iTRAQ4plex@N-term; Deamidated(Q)@1	cleaved N-Q@N-term	0.00106407	631.3786621	316.6966	631.3775024	316.6960449	2	6	7.1.1.182.1	0	-1	-1			0.9916869	1.031291	0.5679427	1.196532	0.5698183	1.148006									18254.02	131.64	18419.17	135.79	11604.66	110.8	12158.19	108.6
2	180.76	181.19	63.55999708	49.4599998	40.200001	gi|241690317	spectrin beta chain, putative [Ixodes scapularis]	0	auto - low confidence	0	0	QLAR	iTRAQ4plex@N-term; Deamidated(Q)@1	cleaved N-Q@N-term	0.00143028	631.3788452	316.6967	631.3775024	316.6960449	2	6	7.1.1.242.1	0	-1	-1			0.963499	1.120898	0.5776763	1.282166	0.5994959	1.224055									15699.34	122.04	15391.1	124.29	10151.62	103.51	11001.24	104.02
2	180.76	181.19	63.55999708	49.4599998	40.200001	gi|241690317	spectrin beta chain, putative [Ixodes scapularis]	0	auto - low confidence	0	0	QLAR	iTRAQ4plex@N-term; Deamidated(Q)@1	cleaved N-Q@N-term	0.00106407	631.3786621	316.6966	631.3775024	316.6960449	2	6	7.1.1.300.1	0	-1	-1			0.9771978	1.323932	0.7121014	1.418531	0.7267672	1.366076									11193.29	103.06	11129.54	105.88	8922.14	96.28	9508.83	95.96
2	180.76	181.19	63.55999708	49.4599998	40.200001	gi|241690317	spectrin beta chain, putative [Ixodes scapularis]	0	auto - low confidence	0	0	QLAR	iTRAQ4plex@N-term	cleaved N-Q@N-term	0.037731301	630.4312744	316.2229	630.3934937	316.20401	2	3	12.1.1.1084.1	0	-1	-1			0.9967712	0.8208117	2.436201	0.6648567	2.469133	0.6620357									29671.62	167.83	30093.57	179	80914.01	282.74	85636.66	294.62
2	180.76	181.19	63.55999708	49.4599998	40.200001	gi|241690317	spectrin beta chain, putative [Ixodes scapularis]	0	auto - low confidence	0	1.420000009	QLFQR	iTRAQ4plex@N-term; Deamidated(Q)@1; Deamidated(Q)@4	cleaved L-Q@N-term	0.00033076	836.4518433	419.2332	836.451416	419.2329712	2	8	10.1.1.2507.1	0	-1	-1			0.9528601	0.3171101	0.8116873	0.3240177	0.8281677	0.3339501									198344.5	434.02	192303.1	441.36	180209.8	430.64	192005	484.37
2	180.76	181.19	63.55999708	49.4599998	40.200001	gi|241690317	spectrin beta chain, putative [Ixodes scapularis]	0	auto - low confidence	0	0.554100005	QLFQR	iTRAQ4plex@N-term; Deamidated(Q)@1; Deamidated(Q)@4	cleaved L-Q@N-term	0.000147655	836.4516602	419.2331	836.451416	419.2329712	2	8	10.1.1.2445.1	0	-1	-1			1.021804	0.3870457	0.7613755	0.4115962	0.7864467	0.4039415									128060.5	349.08	133143.5	365.84	109139.9	336.58	117722.3	350.93
2	180.76	181.19	63.55999708	49.4599998	40.200001	gi|241690317	spectrin beta chain, putative [Ixodes scapularis]	1	auto	0	99.00000095	QNSMSDELGR	iTRAQ4plex@N-term		-0.00523303	1279.589722	640.8021	1279.594849	640.8046875	2	15	8.1.1.2458.1	0	-1	-1			0.9791427	0.6476084	0.8408635	0.6600881	0.8474539	0.6488701									46837.2	210.83	46663.13	217.26	44084.49	212.84	46396.05	216.83
2	180.76	181.19	63.55999708	49.4599998	40.200001	gi|241690317	spectrin beta chain, putative [Ixodes scapularis]	0	auto - no iTRAQ	0	90.32999873	QNSMSDELGR	Gln->pyro-Glu@N-term		-0.000804266	1118.465454	560.24	1118.466187	560.2404175	2	11	7.1.1.2595.1	0	-1	-1			0.815448	2.508793	1.624609	2.053878	1.652295	2.02226									3535.89	57.82	2933.81	55.82	6430.09	79.91	6829.05	81.25
2	180.76	181.19	63.55999708	49.4599998	40.200001	gi|241690317	spectrin beta chain, putative [Ixodes scapularis]	0	auto - discordant peptide type	0	52.73000002	QNSMSDELGR	iTRAQ4plex@N-term; Deamidated(N)@2		-0.008143	1280.570923	641.2927	1280.578857	641.2966919	2	10	7.1.1.2202.1	0	-1	-1			0.9541155	1.110946	1.598254	0.9590089	1.582803	0.9548936									16372.9	124.62	15895.11	128.63	29291.44	170.89	30291.89	174.67
2	180.76	181.19	63.55999708	49.4599998	40.200001	gi|241690317	spectrin beta chain, putative [Ixodes scapularis]	0	auto - low confidence	0	11.19000018	QSLK	iTRAQ4plex@N-term; iTRAQ4plex(K)@4	cleaved H-Q@N-term	0.000714415	762.4850464	382.2498	762.484314	382.2494507	2	6	11.1.1.239.1	0	-1	-1			0.9334124	0.9082067	0.7278268	0.9534843	0.7618732	0.914845									24411.86	152.15	23185.23	153.16	19888.33	143.51	21739.9	145.59
2	180.76	181.19	63.55999708	49.4599998	40.200001	gi|241690317	spectrin beta chain, putative [Ixodes scapularis]	0	auto - shared MS/MS	0	21.19999975	QVDELQNQATYLQK	iTRAQ4plex@N-term; iTRAQ4plex(K)@14		-0.036870699	1965.004395	656.0087	1965.041138	656.0209961	3	8	11.1.1.4050.1	0	-1	-1			0.8755962	0.8294997	0.9758657	0.7841043	1.018546	0.7670867									30544.59	170.22	27212.92	167.2	33365.2	184.04	36365.43	191.69
2	180.76	181.19	63.55999708	49.4599998	40.200001	gi|241690317	spectrin beta chain, putative [Ixodes scapularis]	0	auto - discordant peptide type	0	25.29999912	QVLEK	iTRAQ4plex@N-term; Deamidated(Q)@1; iTRAQ4plex(K)@5	cleaved E-Q@N-term	0.000590797	904.5478516	453.2812	904.5473022	453.2809448	2	8	8.1.1.2154.1	0	-1	-1			0.9408954	0.2127116	0.8412762	0.2141521	0.8005678	0.2510937									444052.8	649.11	425121.4	656.92	418160.2	654.43	415534.2	848.34
2	180.76	181.19	63.55999708	49.4599998	40.200001	gi|241690317	spectrin beta chain, putative [Ixodes scapularis]	0	auto - low confidence	0	10.28999984	QVLEK	iTRAQ4plex@N-term; Deamidated(Q)@1; iTRAQ4plex(K)@5	cleaved E-Q@N-term	-0.00113015	904.5462646	453.2804	904.5473022	453.2809448	2	8	9.1.1.2116.1	0	-1	-1			0.9283614	0.1420379	0.9571978	0.1375828	0.971495	0.2002498									1012511	987	956431	988.06	1084853	1053.29	1149778	2011.21
2	180.76	181.19	63.55999708	49.4599998	40.200001	gi|241690317	spectrin beta chain, putative [Ixodes scapularis]	0	auto - low confidence	0	0	QVLEK	iTRAQ4plex@N-term; Deamidated(Q)@1; iTRAQ4plex(K)@5	cleaved E-Q@N-term	-0.000202658	904.5470581	453.2808	904.5473022	453.2809448	2	7	8.1.1.2091.1	0	-1	-1			0.8617058	0.6241174	5.570401	0.4299086	5.320518	0.4438783									59835.4	238.4	52463.13	252.03	373090.3	602.49	372122.7	728.11
2	180.76	181.19	63.55999708	49.4599998	40.200001	gi|241690317	spectrin beta chain, putative [Ixodes scapularis]	0	auto - low confidence	0	0	QVLEK	iTRAQ4plex@N-term; Deamidated(Q)@1; iTRAQ4plex(K)@5	cleaved E-Q@N-term	0.000163552	904.5474854	453.281	904.5473022	453.2809448	2	7	8.1.1.2272.1	0	-1	-1			0.876547	0.8152172	5.24595	0.5689044	5.158323	0.573864									34381.71	180.43	30664.77	191.3	201892.9	443.49	207305.1	481.38
2	180.76	181.19	63.55999708	49.4599998	40.200001	gi|241690317	spectrin beta chain, putative [Ixodes scapularis]	0	auto - low confidence	0	0	QVLEK	iTRAQ4plex@N-term; iTRAQ4plex(K)@5	cleaved E-Q@N-term	0.000258218	903.5636597	452.7891	903.5632935	452.7889404	2	7	12.1.1.2280.1	0	-1	-1			0.9367672	0.3425397	0.9238614	0.335353	0.880953	0.3767667									171872.6	403.67	163823.1	408.48	177739	425.46	176983.7	521.4
2	180.76	181.19	63.55999708	49.4599998	40.200001	gi|241690317	spectrin beta chain, putative [Ixodes scapularis]	0	auto - low confidence	0	0	RILEK	iTRAQ4plex@N-term; iTRAQ4plex(K)@5	cleaved Q-R@N-term; missed R-I@1	0.000896784	945.6224976	473.8185	945.62146	473.8180237	2	6	2.1.1.1777.1	0	-1	-1			1.031273	0.5821148	1.459929	0.5241387	1.481829	0.5150852									56934.72	232.57	59743.11	247.77	93041.84	305.57	98616.41	309.43
2	180.76	181.19	63.55999708	49.4599998	40.200001	gi|241690317	spectrin beta chain, putative [Ixodes scapularis]	0	auto - low confidence	0	0	RILEK	iTRAQ4plex@N-term; iTRAQ4plex(K)@5	cleaved Q-R@N-term; missed R-I@1	-0.082267001	945.5391846	316.187	945.62146	316.214447	3	5	3.1.1.2212.1	0	-1	-1			0.7906939	1.191981	2.699259	0.8801844	2.609851	0.8844833									16386.63	124.45	13183.63	121.12	49511.21	220.28	49989.58	226.63
2	180.76	181.19	63.55999708	49.4599998	40.200001	gi|241690317	spectrin beta chain, putative [Ixodes scapularis]	0	auto - low confidence	0	0	RILEK	iTRAQ4plex@N-term; iTRAQ4plex(K)@5	cleaved Q-R@N-term; missed R-I@1	0.000221891	945.6217041	316.2145	945.62146	316.214447	3	5	3.1.1.2278.1	0	-1	-1			0.9363475	0.7677565	1.87238	0.6388416	1.899608	0.6333951									34838.16	181.74	33191.68	186.97	73016.1	269.25	77355.84	277.89
2	180.76	181.19	63.55999708	49.4599998	40.200001	gi|241690317	spectrin beta chain, putative [Ixodes scapularis]	0	auto - low confidence	0	0	RLLG	iTRAQ4plex@N-term	cleaved Q-R@N-term; cleaved G-A@C-term; missed R-L@1	0.000987561	601.4042969	301.7094	601.4033203	301.7089539	2	4	2.1.1.1843.1	0	-1	-1			0.9780189	0.4962229	1.346932	0.4478591	1.371604	0.4499949									80541.77	276.45	80150.35	287.23	121432.9	349.35	129129	375.77
2	180.76	181.19	63.55999708	49.4599998	40.200001	gi|241690317	spectrin beta chain, putative [Ixodes scapularis]	1	auto	0	99.00000095	RLVQEEHPDSDQITVR	iTRAQ4plex@N-term	missed R-L@1	0.00879613	2065.076172	517.2763	2065.067383	517.2741089	4	14	10.1.1.2462.1	0	-1	-1			0.9145324	0.7006528	1.010991	0.6649734	1.057988	0.6438888									41723.16	198.84	38825.16	199.41	47216.5	218.97	51597.9	223.41
2	180.76	181.19	63.55999708	49.4599998	40.200001	gi|241690317	spectrin beta chain, putative [Ixodes scapularis]	0	auto - discordant peptide type	0	47.99999893	RLVQEEHPDSDQITVR	iTRAQ4plex@N-term; iTRAQ4plex(S)@10	missed R-L@1	-0.00197641	2209.16748	442.8408	2209.169434	442.8411865	5	10	11.1.1.2373.1	0	-1	-1			0.9945266	0.8552111	0.9337128	0.8506739	1.003646	0.8209767									26670.62	159.11	26988.98	165.38	27875.06	169.04	31288.71	176.47
2	180.76	181.19	63.55999708	49.4599998	40.200001	gi|241690317	spectrin beta chain, putative [Ixodes scapularis]	0	auto - low confidence	0	0	RTAEK	iTRAQ4plex@N-term; iTRAQ4plex(K)@5	cleaved Y-R@N-term; cleaved K-P@C-term; missed R-T@1	-0.106848001	891.4312744	446.7229	891.538147	446.7763367	2	4	13.1.1.4873.1	0	-1	-1			0.9715548	1.298619	1.175447	1.207616	1.177215	1.221326									11773.01	105.73	11638.36	109.17	15490.3	125.06	16200.09	134.09
2	180.76	181.19	63.55999708	49.4599998	40.200001	gi|241690317	spectrin beta chain, putative [Ixodes scapularis]	1	auto	0	99.00000095	SIEEYDTLTSDLLR	iTRAQ4plex@N-term		0.0013422	1797.912964	600.3116	1797.911865	600.3112183	3	15	14.1.1.7164.1	0	-1	-1			0.9923753	0.918795	0.8529876	0.9356509	0.8045669	0.9289972									23101.47	148.08	23326.66	153.55	22057.27	150.34	21725.8	146.09
2	180.76	181.19	63.55999708	49.4599998	40.200001	gi|241690317	spectrin beta chain, putative [Ixodes scapularis]	1	auto	0	99.00000095	SIEEYDTLTSDLLR	iTRAQ4plex@N-term		-0.000122644	1797.911865	600.3112	1797.911865	600.3112183	3	14	14.1.1.7230.1	0	-1	-1			1.13203	1.079213	0.7861294	1.169631	0.7922986	1.130775									15612.67	121.92	17983.42	133.96	13738.54	119.63	14459.06	118.25
2	180.76	181.19	63.55999708	49.4599998	40.200001	gi|241690317	spectrin beta chain, putative [Ixodes scapularis]	0	auto - discordant peptide type	0	82.34000206	SIIAQDETYR	iTRAQ4plex@N-term		2.014410019	1340.704712	671.3596	1338.690186	670.352356	2	14	11.1.1.3153.1	0	-1	-1			0.9962044	0.228257	0.711835	0.2460953	0.7348709	0.2631413									372642.9	594.81	377727.2	616.32	296921.4	556.16	320094.2	669.64
2	180.76	181.19	63.55999708	49.4599998	40.200001	gi|241690317	spectrin beta chain, putative [Ixodes scapularis]	0	auto - shared MS/MS	0	51.06999874	SLLK	iTRAQ4plex@N-term; iTRAQ4plex(K)@4	cleaved Q-S@N-term	-7.49E-06	747.5098877	374.7622	747.5098267	374.7621765	2	5	14.1.1.2082.1	0	-1	-1			0.9459592	0.4000829	0.7929218	0.4107368	0.7853315	0.497913									125419.3	346.11	120718.4	349.69	111317.6	338.65	115130.7	477.15
2	180.76	181.19	63.55999708	49.4599998	40.200001	gi|241690317	spectrin beta chain, putative [Ixodes scapularis]	0	auto - low confidence	0	0	SLLK	iTRAQ4plex@N-term; iTRAQ4plex(K)@4	cleaved Q-S@N-term	0.000575636	747.510498	374.7625	747.5098267	374.7621765	2	5	2.1.1.1990.1	0	-1	-1			0.981266	0.08921878	1.032848	0.08601993	1.055417	0.09852218									2475682	1534.38	2471830	1586.35	2862204	1707.31	3054169	2339.05
2	180.76	181.19	63.55999708	49.4599998	40.200001	gi|241690317	spectrin beta chain, putative [Ixodes scapularis]	0	auto - low confidence	0	0	SLLK	iTRAQ4plex@N-term; iTRAQ4plex(K)@4	cleaved Q-S@N-term	-3.47E-05	747.5098877	374.7622	747.5098267	374.7621765	2	6	2.1.1.2067.1	0	-1	-1			0.9956348	0.09304798	1.107173	0.08858542	1.088683	0.1431984									2262085	1467.82	2291637	1528.28	2803457	1690.68	2878620	3674.65
2	180.76	181.19	63.55999708	49.4599998	40.200001	gi|241690317	spectrin beta chain, putative [Ixodes scapularis]	0	auto - discordant peptide type	0	99.00000095	TAEVLSAWDHL	iTRAQ4plex@N-term	cleaved L-R@C-term	0.00071326	1384.711426	693.363	1384.710815	693.3627319	2	14	2.1.1.7200.1	0	-1	-1			1.000502	0.5778666	1.366014	0.5234066	1.397288	0.5196549									58668.1	236.04	59725.09	247.74	89707.04	300.33	95821.27	315.15
2	180.76	181.19	63.55999708	49.4599998	40.200001	gi|241690317	spectrin beta chain, putative [Ixodes scapularis]	1	auto	0	99.00000095	TATAEVAADYTK	iTRAQ4plex@N-term; iTRAQ4plex(K)@12		0.00121083	1527.803467	510.2751	1527.802368	510.2747498	3	14	10.1.1.2705.1	0	-1	-1			1.048638	0.5874345	1.017779	0.579437	1.05389	0.5652773									55014.88	228.67	58700.61	243.67	62676.27	253.03	67771.84	259.64
2	180.76	181.19	63.55999708	49.4599998	40.200001	gi|241690317	spectrin beta chain, putative [Ixodes scapularis]	0	auto - low confidence	0	0	TATAEVAADYTK	iTRAQ4plex@N-term; iTRAQ4plex(K)@12		-0.000727497	1527.801636	764.9081	1527.802368	764.9085083	2	10	10.1.1.2768.1	0	-1	-1			0.9680784	0.7647341	0.7166097	0.8155111	0.731971	0.7998402									33723.38	178.87	33218.39	183	27050.99	167.57	28853.53	172.74
2	180.76	181.19	63.55999708	49.4599998	40.200001	gi|241690317	spectrin beta chain, putative [Ixodes scapularis]	0	auto - low confidence	0	0	TEDIIAK	iTRAQ4plex@N-term; iTRAQ4plex(K)@7		0.00207518	1076.634033	539.3243	1076.63208	539.3233032	2	7	9.1.1.2567.1	0	-1	-1			1.02935	0.4823769	1.048305	0.4694034	1.027526	0.4638588									82477.65	280.05	86384.62	295.98	96781.75	313.68	99061.14	313.06
2	180.76	181.19	63.55999708	49.4599998	40.200001	gi|241690317	spectrin beta chain, putative [Ixodes scapularis]	0	auto - low confidence	0	0	TEDIIAK	iTRAQ4plex@N-term; iTRAQ4plex(K)@7		-0.000836136	1076.631226	539.3229	1076.63208	539.3233032	2	8	10.1.1.2223.1	0	-1	-1			0.9832293	0.6999538	2.02388	0.5826751	1.994589	0.5886664									40841.29	196.89	40859.33	207.35	92523.85	302.8	95219.71	321.67
2	180.76	181.19	63.55999708	49.4599998	40.200001	gi|241690317	spectrin beta chain, putative [Ixodes scapularis]	0	auto - low confidence	0	0	TEDIIAK	iTRAQ4plex@N-term; iTRAQ4plex(K)@7		-0.00291133	1076.629272	539.3219	1076.63208	539.3233032	2	7	10.1.1.2285.1	0	-1	-1			0.9105288	0.59113	1.703897	0.4965945	1.709739	0.495662									59578.97	237.65	55198.04	240.81	113633.4	336.13	119068.5	350.34
2	180.76	181.19	63.55999708	49.4599998	40.200001	gi|241690317	spectrin beta chain, putative [Ixodes scapularis]	0	auto - low confidence	0	0	TFCK	iTRAQ4plex@N-term; Methylthio(C)@3; iTRAQ4plex(K)@4		0.000229537	831.4228516	416.7187	831.4226685	416.7185974	2	6	3.1.1.2484.1	0	-1	-1			0.9806752	0.08765669	0.7833284	0.0914235	0.7785638	0.1551899									2566969	1570.43	2561432	1607.98	2250785	1529.12	2336086	3331.78
2	180.76	181.19	63.55999708	49.4599998	40.200001	gi|241690317	spectrin beta chain, putative [Ixodes scapularis]	0	auto - low confidence	0	0	TFCK	iTRAQ4plex@N-term; Methylthio(C)@3; iTRAQ4plex(K)@4		-0.000493282	831.4223022	416.7184	831.4226685	416.7185974	2	6	6.1.1.2392.1	0	-1	-1			0.9574955	0.8358177	0.744413	0.8775179	0.7340505	0.8587047									28422.53	164.22	27690.86	167.24	23683.51	156.42	24387.24	154.92
2	180.76	181.19	63.55999708	49.4599998	40.200001	gi|241690317	spectrin beta chain, putative [Ixodes scapularis]	0	auto - low confidence	0	6.617999822	TLLR	iTRAQ4plex@N-term	cleaved V-T@N-term	0.000812748	645.4302979	323.7224	645.4295654	323.7220459	2	6	14.1.1.1748.1	0	-1	-1			1.03738	0.110351	0.5691973	0.1295149	0.5808029	0.1254664									1571964	1234.2	1659271	1286.66	1001555	1031.64	1067199	1044.41
2	180.76	181.19	63.55999708	49.4599998	40.200001	gi|241690317	spectrin beta chain, putative [Ixodes scapularis]	1	auto	0	99.00000095	TQQLEGAYSELVR	iTRAQ4plex@N-term		0.00547799	1636.859619	819.4371	1636.854248	819.4343872	2	18	2.1.1.5262.1	0	-1	-1			1.013353	0.2741558	0.1855334	0.5247475	0.1904368	0.4827534									254009.6	491.86	261907.4	508.3	52752.32	257.28	56542.49	250.04
2	180.76	181.19	63.55999708	49.4599998	40.200001	gi|241690317	spectrin beta chain, putative [Ixodes scapularis]	0	auto - low confidence	0	0	TQQLEGAYSELVRLALER	iTRAQ4plex@N-term	missed R-L@13	-0.134237006	2219.068848	740.6969	2219.203125	740.7416992	3	5	5.1.1.7296.1	0	-1	-1			1.164847	1.329989	0.9366823	1.380688	0.9368978	1.37709									10156.81	98.37	12038.25	109.73	10649.25	104.79	11123.04	108.89
2	180.76	181.19	63.55999708	49.4599998	40.200001	gi|241690317	spectrin beta chain, putative [Ixodes scapularis]	1	auto	0	99.00000095	TQTEIASEDEPTSLQEAER	iTRAQ4plex@N-term		-0.00211706	2277.070801	760.0309	2277.072998	760.0316162	3	21	6.1.1.2832.1	0	-1	-1			1.045676	1.927822	0.9408044	1.940046	0.9441031	1.891023									5109.24	69.68	5436.14	74.07	5380.53	74.24	5638.32	73.86
2	180.76	181.19	63.55999708	49.4599998	40.200001	gi|241690317	spectrin beta chain, putative [Ixodes scapularis]	0	auto - discordant peptide type	0	99.00000095	TQTEIASEDEPTSLQEAER	iTRAQ4plex@N-term; iTRAQ4plex(S)@13		0.008431	2421.18335	808.0684	2421.175049	808.0656128	3	15	7.1.1.2684.1	0	-1	-1			0.9523057	1.846146	0.9065166	1.828116	0.9896737	1.74448									5861.73	74.58	5679.88	75.98	5948	78.08	6780.97	80.93
2	180.76	181.19	63.55999708	49.4599998	40.200001	gi|241690317	spectrin beta chain, putative [Ixodes scapularis]	1	auto	0	99.00000095	TVWEQLTQLLK	iTRAQ4plex@N-term; iTRAQ4plex(K)@11		-0.000587138	1645.964111	823.9893	1645.964722	823.989624	2	14	13.1.1.8899.1	0	-1	-1			1.739859	1.126058	1.290545	1.185266	1.355938	1.154582									11979.58	107.49	21207.66	144.29	17305.5	134.02	18986.96	137.96
2	180.76	181.19	63.55999708	49.4599998	40.200001	gi|241690317	spectrin beta chain, putative [Ixodes scapularis]	1	auto	0	98.11999798	TVWEQLTQLLK	iTRAQ4plex@N-term; iTRAQ4plex(K)@11		-0.00123376	1645.963257	549.6617	1645.964722	549.6621704	3	12	13.1.1.8832.1	0	-1	-1			2.170496	0.8864986	1.412555	0.9532748	1.417266	0.9353785									17996.62	132.41	39745.4	196.55	28455.47	172.48	29813.73	172.2
2	180.76	181.19	63.55999708	49.4599998	40.200001	gi|241690317	spectrin beta chain, putative [Ixodes scapularis]	1	auto	0	98.04999828	TVWEQLTQLLK	iTRAQ4plex@N-term; iTRAQ4plex(K)@11		-0.000684447	1645.963989	549.6619	1645.964722	549.6621704	3	12	13.1.1.8898.1	0	-1	-1			1.644091	1.190833	1.276599	1.241142	1.266222	1.217981									10942.63	102.66	18305.62	134.26	15636.72	127.06	16195.92	125.8
2	180.76	181.19	63.55999708	49.4599998	40.200001	gi|241690317	spectrin beta chain, putative [Ixodes scapularis]	0	auto - low confidence	0	0	VDPR	iTRAQ4plex@N-term	cleaved S-V@N-term	0.00044046	629.3622437	315.6884	629.3618774	315.6882019	2	4	9.1.1.795.1	0	-1	-1			1.032601	1.54558	1.322081	1.422971	1.330208	1.40158									8052.33	87.46	8460.4	93.03	11916.51	109.55	12520.31	110.91
2	180.76	181.19	63.55999708	49.4599998	40.200001	gi|241690317	spectrin beta chain, putative [Ixodes scapularis]	0	auto - low confidence	0	0	VDPR	iTRAQ4plex@N-term	cleaved S-V@N-term	7.42E-05	629.3618774	315.6882	629.3618774	315.6882019	2	5	9.1.1.847.1	0	-1	-1			1.037584	1.143178	1.401168	1.039842	1.32382	1.036688									14698.75	118.18	15518.17	126.11	23053.67	152.02	22744.87	148.85
2	180.76	181.19	63.55999708	49.4599998	40.200001	gi|241690317	spectrin beta chain, putative [Ixodes scapularis]	0	auto - low confidence	0	0	VEQLIK	iTRAQ4plex@N-term; iTRAQ4plex(K)@6	cleaved E-V@N-term	0.000436007	1016.647888	509.3312	1016.647339	509.3309631	2	6	2.1.1.2652.1	0	-1	-1			0.9454984	0.2768796	0.2836034	0.4196095	0.3039586	0.377014									258764.2	495.79	248944.2	497.59	82145.75	306.66	91937.5	298.52
2	180.76	181.19	63.55999708	49.4599998	40.200001	gi|241690317	spectrin beta chain, putative [Ixodes scapularis]	0	auto - low confidence	0	0	VHLL	iTRAQ4plex@N-term	cleaved M-V@N-term; cleaved L-I@C-term	8.97E-05	624.4082642	313.2114	624.4080811	313.2113037	2	5	14.1.1.2790.1	0	-1	-1			0.9190904	0.3746911	1.203206	0.3406335	1.157724	0.3589501									146101.7	372.35	136631.4	375.28	196772.7	444.72	197712.5	499.76
2	180.76	181.19	63.55999708	49.4599998	40.200001	gi|241690317	spectrin beta chain, putative [Ixodes scapularis]	0	auto - low confidence	0	0	VHLL	iTRAQ4plex@N-term	cleaved M-V@N-term; cleaved L-I@C-term	-0.000947921	624.4070435	313.2108	624.4080811	313.2113037	2	5	14.1.1.2855.1	0	-1	-1			0.887256	0.4690791	1.180607	0.4240743	1.18824	0.4684721									95324.07	301.29	86057.46	298.28	125972.9	356.17	132397.8	457.81
2	180.76	181.19	63.55999708	49.4599998	40.200001	gi|241690317	spectrin beta chain, putative [Ixodes scapularis]	0	auto - low confidence	0	11.74999997	VLER	iTRAQ4plex@N-term	cleaved A-V@N-term	-0.000178601	659.4086914	330.7116	659.4088135	330.7116699	2	6	11.1.1.1191.1	0	-1	-1			1.026039	0.7843572	0.8288394	0.8139983	0.8438591	0.7929204									31124.51	171.97	32494.02	180.9	28876.35	172.61	30700.57	174.6
2	180.76	181.19	63.55999708	49.4599998	40.200001	gi|241690317	spectrin beta chain, putative [Ixodes scapularis]	0	auto - low confidence	0	0	VLER	iTRAQ4plex@N-term	cleaved A-V@N-term	0.000516988	659.4093018	330.7119	659.4088135	330.7116699	2	6	10.1.1.863.1	0	-1	-1			1.059876	1.169686	0.8914031	1.199087	0.8587595	1.185938									13768.86	114.41	14848.75	122.24	13738.57	118.77	13821.13	116.95
2	180.76	181.19	63.55999708	49.4599998	40.200001	gi|241690317	spectrin beta chain, putative [Ixodes scapularis]	0	auto - low confidence	0	0	VLER	iTRAQ4plex@N-term	cleaved A-V@N-term	0.000944233	659.4098511	330.7122	659.4088135	330.7116699	2	6	10.1.1.915.1	0	-1	-1			0.9377367	0.5976337	0.7299538	0.6276173	0.7512944	0.6146349									56244.37	231.01	53665.72	232.98	45956.17	218.09	49392.75	225.85
2	180.76	181.19	63.55999708	49.4599998	40.200001	gi|241690317	spectrin beta chain, putative [Ixodes scapularis]	0	auto - low confidence	0	0	VLER	iTRAQ4plex@N-term	cleaved A-V@N-term	0.00112734	659.4098511	330.7122	659.4088135	330.7116699	2	6	10.1.1.970.1	0	-1	-1			0.9614626	1.160883	0.7856758	1.200352	0.7680384	1.184447									14708.32	118.12	14389.06	120.62	12935.28	115.4	13204.44	114.96
2	180.76	181.19	63.55999708	49.4599998	40.200001	gi|241690317	spectrin beta chain, putative [Ixodes scapularis]	0	auto - low confidence	0	0	VLER	iTRAQ4plex@N-term	cleaved A-V@N-term	0.000757453	659.409668	330.7121	659.4088135	330.7116699	2	6	12.1.1.1459.1	0	-1	-1			1.002318	0.07300355	0.6187066	0.08277984	0.6450105	0.1584638									3631542	1860.32	3703679	1926.39	2515042	1635.42	2737990	4105.76
2	180.76	181.19	63.55999708	49.4599998	40.200001	gi|241690317	spectrin beta chain, putative [Ixodes scapularis]	1	auto	0	99.00000095	VQAAIGEAEGSAGPSR	iTRAQ4plex@N-term		-0.00181839	1642.837769	548.6199	1642.8396	548.6204834	3	15	12.1.1.3468.1	0	-1	-1			0.9255031	0.4316838	0.7799752	0.4423117	0.7776434	0.446337									108666.9	320.93	102332.1	322.19	94874.02	312.39	98776.03	330.56
2	180.76	181.19	63.55999708	49.4599998	40.200001	gi|241690317	spectrin beta chain, putative [Ixodes scapularis]	0	auto - low confidence	0	0	VQAVVAVAR	iTRAQ4plex@N-term		-0.0126891	1055.644653	528.8296	1055.657349	528.8359375	2	5	3.1.1.3907.1	0	-1	-1			0.9750558	0.4152768	1.180136	0.3863742	1.246327	0.3745438									114861.5	330.13	113956.9	341.58	151731.5	391.8	167332.5	401.86
2	180.76	181.19	63.55999708	49.4599998	40.200001	gi|241690317	spectrin beta chain, putative [Ixodes scapularis]	0	auto - low confidence	0	0	VSEK	iTRAQ4plex@N-term; iTRAQ4plex(K)@4	cleaved L-V@N-term	-0.0017208	749.4510498	375.7328	749.4526978	375.7336121	2	6	9.1.1.20.1	0	-1	-1			0.9713455	1.353398	1.392642	1.209886	1.417068	1.191848									10878.85	101.6	10752.11	105.32	16958.68	130.44	18019.71	133.43
2	180.76	181.19	63.55999708	49.4599998	40.200001	gi|241690317	spectrin beta chain, putative [Ixodes scapularis]	0	auto - low confidence	0	0	VSEK	iTRAQ4plex@N-term; iTRAQ4plex(K)@4	cleaved L-V@N-term	-0.000927348	749.4518433	375.7332	749.4526978	375.7336121	2	6	9.1.1.103.1	0	-1	-1			1.035044	1.531092	2.092813	1.286357	2.044211	1.283132									8297.78	88.79	8738.92	95.7	19438.46	138.78	19827.21	140.4
2	180.76	181.19	63.55999708	49.4599998	40.200001	gi|241690317	spectrin beta chain, putative [Ixodes scapularis]	0	auto - low confidence	0	0	VSEK	iTRAQ4plex@N-term; iTRAQ4plex(K)@4	cleaved L-V@N-term	-0.00129356	749.4514771	375.733	749.4526978	375.7336121	2	6	9.1.1.164.1	0	-1	-1			0.9313533	1.389899	2.047813	1.135507	2.006578	1.132669									10698.77	100.71	10138.77	103.68	24524.13	155.74	25093.65	158.08
2	180.76	181.19	63.55999708	49.4599998	40.200001	gi|241690317	spectrin beta chain, putative [Ixodes scapularis]	1	auto	0	99.00000095	WIEQTIEALSDR	iTRAQ4plex@N-term		-0.00137481	1603.831177	535.6177	1603.832764	535.6182251	3	13	5.1.1.7226.1	0	-1	-1			1.083994	1.171777	0.9481148	1.1892	0.9860965	1.185782									13572.91	113.62	14970.52	122.75	14404.67	121.67	15644.67	131.39
2	180.76	181.19	63.55999708	49.4599998	40.200001	gi|241690317	spectrin beta chain, putative [Ixodes scapularis]	0	auto - low confidence	0	0	YFSK	iTRAQ4plex@N-term; iTRAQ4plex(K)@4	cleaved H-Y@N-term	-0.00124595	831.47229	416.7434	831.4734497	416.743988	2	4	2.1.1.2361.1	0	-1	-1			0.9356375	0.1870755	0.894935	0.1849087	0.8844453	0.2451826									585421.1	757.35	557330.7	753.14	586447.6	774.8	605220.1	1260.52
2	180.76	181.19	63.55999708	49.4599998	40.200001	gi|241690317	spectrin beta chain, putative [Ixodes scapularis]	0	auto - low confidence	0	0	YFSK	iTRAQ4plex@N-term; iTRAQ4plex(K)@4	cleaved H-Y@N-term	-0.000922195	831.4724731	416.7435	831.4734497	416.743988	2	6	3.1.1.2344.1	0	-1	-1			0.9944373	0.09551737	1.292856	0.0876902	1.270508	0.13823									2189283	1467.45	2215217	1507.44	3168264	1791.32	3251271	3930.5
2	180.76	181.19	63.55999708	49.4599998	40.200001	gi|241690317	spectrin beta chain, putative [Ixodes scapularis]	0	auto - low confidence	0	0	YFSK	iTRAQ4plex@N-term; iTRAQ4plex(K)@4	cleaved H-Y@N-term	-0.000668462	831.4729004	416.7437	831.4734497	416.743988	2	6	6.1.1.2303.1	0	-1	-1			0.9756318	0.7796448	1.135241	0.7319236	1.104289	0.7280393									32548.9	175.74	32311.66	181.73	41361.27	204.39	42013.89	205.19
3	124.62	124.64	81.30999804	79.18000221	72.33999968	gi|241998026	heat shock protein, putative [Ixodes scapularis]	0	auto - discordant peptide type	2	99.00000095	AGVLGGEEDTGDLVLLDVNPL	iTRAQ4plex@N-term	cleaved Q-A@N-term; cleaved L-T@C-term	0.00168124	2239.171387	1120.593	2239.170654	1120.592529	2	17	14.1.1.8682.1	0	-1	-1			1.013082	2.196841	0.1102247	5.664413	0.09578349	4.974845									3945.5	61.21	4067.09	63.26	486.8	26.52	441.74	20.88
3	124.62	124.64	81.30999804	79.18000221	72.33999968	gi|241998026	heat shock protein, putative [Ixodes scapularis]	0	auto - discordant peptide type	2	99.00000095	AIAYGLDK	iTRAQ4plex@N-term; iTRAQ4plex(K)@8	cleaved A-A@N-term	4.23E-05	1137.663818	569.8392	1137.663696	569.8391724	2	12	14.1.1.3519.1	0	-1	-1			0.9954655	0.2386849	0.506541	0.2887725	0.5031937	0.2764044									340487.3	569.89	344876.9	586.86	193056.7	454.3	200267.3	440.52
3	124.62	124.64	81.30999804	79.18000221	72.33999968	gi|241998026	heat shock protein, putative [Ixodes scapularis]	1	auto	2	99.00000095	AKFEELNMDLFR	iTRAQ4plex@N-term; iTRAQ4plex(K)@2	missed K-F@2	0.00022515	1799.94873	900.9816	1799.948364	900.9814453	2	20	4.1.1.5935.1	0	-1	-1			1.040392	0.4799339	0.5510466	0.5706844	0.5372984	0.5551776									82175.59	279.58	86991.53	294.47	50687.46	232.24	51609.83	226.42
[truncated: 131,592 more rows]
